# Supplementary material for: Microarray analysis of Arabidopsis WRKY33 mutants in response to the necrotrophic fungus Botrytis cinerea
Source: PLoS One. 2017 Feb 16;12(2):e0172343. doi: 10.1371/journal.pone.0172343 (PMC5313235; doi:10.1371/journal.pone.0172343)
Supplement: S2 Table — (XLSX) [file pone.0172343.s002.xlsx]

## Sheet: BIGs
Table S2 Expression Levels and fold (a) induction in all B. cinerea induced genes (BIGs) selected from wild-type samples
Wt-0: Col-0 wild type at 0 hpi with B. cinerea FC: Fold change
Wt-24: Col-0 wild type at 24 hpi with B. cinerea
Probe Set	Gene Locus	Wt-0	Wt-24	FC	Description
245038_at	AT2G26560	605.4	7581.4	12.523	PLP2 (PHOSPHOLIPASE A 2A); nutrient reservoir
245041_at	AT2G26530	417.9	1391.3	3.32927	AR781
245051_at	AT2G23320	85	378.3	4.45059	WRKY15 (WRKY DNA-binding protein 15); transcription factor
245052_at	AT2G26440	312.9	1005.1	3.21221	pectinesterase family protein
245084_at	AT2G23290	35.2	94.1	2.6733	AtMYB70 (myb domain protein 70); DNA binding / transcription factor
245119_at	AT2G41640	49.4	136.6	2.76518	similar to unknown protein [Arabidopsis thaliana] (TAIR:AT3G57380.1); similar to glycosyltransferase [Medicago truncatula] (GB:CAI30145.1); contains InterPro domain Protein of unknown function DUF563 (InterPro:IPR007657)
245156_at	AT5G12480	53.3	251.7	4.72233	CPK7 (CALMODULIN-DOMAIN PROTEIN KINASE 7); calmodulin-dependent protein kinase/ kinase
245167_s_at	AT2G33120; AT2G33110	470.3	1291.7	2.74654	[AT2G33120, SAR1 (SYNAPTOBREVIN-RELATED PROTEIN 1)];[AT2G33110, ATVAMP723 (Arabidopsis thaliana vesicle-associated membrane protein 723)]
245178_at	AT5G12390	118.1	335.2	2.83827	binding
245181_at	AT5G12420	31.6	138	4.36709	similar to unknown protein [Arabidopsis thaliana] (TAIR:AT5G16350.1); similar to unnamed protein product [Vitis vinifera] (GB:CAO48523.1); contains InterPro domain Protein of unknown function UPF0089 (InterPro:IPR004255); contains InterPro domain Protein of unknown function DUF1298 (InterPro:IPR009721)
245193_at	AT1G67810	68.5	1278	18.6569	Fe-S metabolism associated domain-containing protein
245197_at	AT1G67800	79.5	195.7	2.46164	copine-related
245200_at	AT1G67850	49.6	136.9	2.76008	similar to unknown protein [Arabidopsis thaliana] (TAIR:AT1G13000.2); similar to unknown protein [Arabidopsis thaliana] (TAIR:AT1G13000.1); similar to unnamed protein product [Vitis vinifera] (GB:CAO42517.1); contains InterPro domain Protein of unknown function DUF707 (InterPro:IPR007877)
245228_at	AT3G29810	25	55.8	2.232	COBL2 (COBRA-LIKE PROTEIN 2 PRECURSOR)
245244_at	AT1G44350	97.4	401	4.11704	ILL6 (IAA-leucine resistant (ILR)-like gene 6); metallopeptidase
245247_at	AT4G17230	178.1	477.1	2.67883	SCL13 (SCARECROW-LIKE 13); transcription factor
245249_at	AT4G16760	327.8	1443.6	4.4039	ACX1 (ACYL-COA OXIDASE 1)
245250_at	AT4G17490	102.3	333.3	3.25806	ATERF6 (ETHYLENE RESPONSIVE ELEMENT BINDING FACTOR 6); DNA binding / transcription factor
245251_at	AT4G17615	62.3	151.4	2.43018	CBL1 (CALCINEURIN B-LIKE PROTEIN 1); calcium ion binding
245252_at	AT4G17500	40.1	1373.5	34.2519	ATERF-1 (ETHYLENE RESPONSIVE ELEMENT BINDING FACTOR 1); DNA binding / transcription activator/ transcription factor
245254_at	AT4G14680	228.7	1399.7	6.12024	APS3 (ATP sulfurylase 2); sulfate adenylyltransferase (ATP)
245264_at	AT4G17245	260.8	919.6	3.52607	zinc finger (C3HC4-type RING finger) family protein
245266_at	AT4G17070	83.9	616.5	7.34803	peptidyl-prolyl cis-trans isomerase
245293_at	AT4G16660	151.1	359.1	2.37657	heat shock protein 70, putative / HSP70, putative
245305_at	AT4G17215	25.3	56	2.21344	similar to unknown protein [Arabidopsis thaliana] (TAIR:AT5G47635.1); similar to hypothetical protein 40.t00006 [Brassica oleracea] (GB:ABD65131.1)
245308_at	AT4G17486	156.5	341.9	2.18466	Identical to UPF0326 protein At4g17486 [Arabidopsis Thaliana] (GB:Q93VG8;GB:O23591;GB:Q9FPJ0); similar to unknown protein [Arabidopsis thaliana] (TAIR:AT5G47310.1); similar to hypothetical protein 40.t00020 [Brassica oleracea] (GB:ABD65143.1); contains InterPro domain Protein of unknown function DUF862, eukaryotic (InterPro:IPR008580)
245313_at	AT4G15420	83.4	181.1	2.17146	PRLI-interacting factor K
245317_at	AT4G15610	39.9	728.8	18.2657	integral membrane family protein
245323_at	AT4G16500	225.7	515.6	2.28445	cysteine protease inhibitor family protein / cystatin family protein
245324_at	AT4G17260	142.7	424.7	2.97617	L-lactate dehydrogenase, putative
245325_at	AT4G14130	11.2	68.2	6.08929	XTR7 (XYLOGLUCAN ENDOTRANSGLYCOSYLASE 7); hydrolase, acting on glycosyl bonds
245329_at	AT4G14365	150.5	1082.7	7.19402	zinc finger (C3HC4-type RING finger) family protein / ankyrin repeat family protein
245353_at	AT4G16000	54.7	131.4	2.40219	similar to unknown protein [Arabidopsis thaliana] (TAIR:AT4G15990.1)
245365_at	AT4G17720	167.5	657.3	3.92418	RNA recognition motif (RRM)-containing protein
245370_at	AT4G16840	47.9	108.9	2.27349	similar to unknown protein [Arabidopsis thaliana] (TAIR:AT2G35658.3); similar to unknown protein [Arabidopsis thaliana] (TAIR:AT2G35658.2); similar to unknown protein [Arabidopsis thaliana] (TAIR:AT2G35658.1)
245385_at	AT4G14020	92.3	204.4	2.21452	rapid alkalinization factor (RALF) family protein
245393_at	AT4G16260	52	4212.3	81.0058	glycosyl hydrolase family 17 protein
245398_at	AT4G14900	41.6	113	2.71635	hydroxyproline-rich glycoprotein family protein
245407_at	AT4G17170	517.6	1084.7	2.09563	AT-RAB2 (Arabidopsis Rab GTPase homolog B1c); GTP binding
245431_at	AT4G17080	102.1	252.7	2.47502	MORN (Membrane Occupation and Recognition Nexus) repeat-containing protein /phosphatidylinositol-4-phosphate 5-kinase-related
245439_at	AT4G16670	17.5	75.4	4.30857	similar to unknown protein [Arabidopsis thaliana] (TAIR:AT4G17350.1); similar to unnamed protein product [Vitis vinifera] (GB:CAO39969.1); contains InterPro domain Pleckstrin-like, plant (InterPro:IPR013666); contains InterPro domain Protein of unknown function DUF828, plant (InterPro:IPR008546); contains InterPro domain Pleckstrin-like (InterPro:IPR001849)
245451_at	AT4G16890	112.7	291.1	2.58296	SNC1 (SUPPRESSOR OF NPR1-1, CONSTITUTIVE 1)
245477_at	AT4G16110	33.3	68.4	2.05405	ARR2 (ARABIDOPSIS RESPONSE REGULATOR 2); transcription factor/ two-component response regulator
245484_at	AT4G16210	109.9	236.8	2.15469	enoyl-CoA hydratase/isomerase family protein
245487_at	AT4G16250	65.4	166	2.53823	PHYD (PHYTOCHROME DEFECTIVE D); G-protein coupled photoreceptor/ signal transducer
245499_at	AT4G16480	50.4	102	2.02381	ATINT4 (INOSITOL TRANSPORTER 4); carbohydrate transmembrane transporter/ myo-inositol:hydrogen symporter/ sugar:hydrogen ion symporter
245528_at	AT4G15530	136.6	1352.1	9.89824	PPDK (PYRUVATE ORTHOPHOSPHATE DIKINASE); kinase/ pyruvate, phosphate dikinase
245533_at	AT4G15130	111.2	294.2	2.64568	cholinephosphate cytidylyltransferase, putative / phosphorylcholine transferase, putative / CTP:phosphocholine cytidylyltransferase, putative
245543_at	AT4G15260	35.1	94.6	2.69516	UDP-glucoronosyl/UDP-glucosyl transferase family protein
245599_at	AT4G14220	60.7	265.9	4.38056	zinc finger (C3HC4-type RING finger) family protein
245600_at	AT4G14230	297.8	631	2.11887	CBS domain-containing protein-related
245641_at	AT1G25370	43.6	219.2	5.02752	similar to unknown protein [Arabidopsis thaliana] (TAIR:AT1G68340.1); similar to unnamed protein product [Vitis vinifera] (GB:CAO68084.1); contains InterPro domain Protein of unknown function DUF1639 (InterPro:IPR012438)
245642_at	AT1G25275	1514.4	4271.6	2.82066	similar to unnamed protein product [Vitis vinifera] (GB:CAO43403.1)
245660_at	AT1G28240	104.3	215.7	2.06807	similar to unknown protein [Arabidopsis thaliana] (TAIR:AT1G53040.1); similar to unknown protein [Arabidopsis thaliana] (TAIR:AT1G53040.2); similar to hypothetical protein [Vitis vinifera] (GB:CAN81089.1); contains InterPro domain Protein of unknown function DUF616 (InterPro:IPR006852)
245662_at	AT1G28190	49.4	928.2	18.7895	similar to unknown protein [Arabidopsis thaliana] (TAIR:AT5G12340.1); similar to unknown [Picea sitchensis] (GB:ABK21062.1)
245666_at	AT1G28280	132.5	290.4	2.1917	VQ motif-containing protein
245668_at	AT1G28330	117.7	557.3	4.73492	DRM1 (DORMANCY-ASSOCIATED PROTEIN 1)
245686_at	AT5G22060	227.3	1060.4	4.6652	ATJ2 (Arabidopsis thaliana DnaJ homologue 2)
245694_at	AT5G04170	228	624.9	2.74079	calcium-binding EF hand family protein
245702_at	AT5G04220	57	144	2.52632	ATSYTC/NTMC2T1.3/NTMC2TYPE1.3/SYTC
245711_at	AT5G04340	167.9	862.7	5.13818	C2H2 (ZINC FINGER OF ARABIDOPSIS THALIANA 6); nucleic acid binding / transcription factor/ zinc ion binding
245731_at	AT1G73500	197.7	980.9	4.96156	ATMKK9 (Arabidopsis thaliana MAP kinase kinase 9); kinase
245755_at	AT1G35210	29.6	183	6.18243	similar to unknown protein [Arabidopsis thaliana] (TAIR:AT1G22470.1); similar to hypothetical protein [Vitis vinifera] (GB:CAN82663.1)
245765_at	AT1G33600	805.9	1620.1	2.0103	leucine-rich repeat family protein
245768_at	AT1G33590	1316.5	3138.4	2.3839	disease resistance protein-related / LRR protein-related
245775_at	AT1G30270	40.1	273.2	6.81297	CIPK23 (CBL-INTERACTING PROTEIN KINASE 23); kinase
245794_at	AT1G32170	24.7	203.4	8.23482	XTR4 (XYLOGLUCAN ENDOTRANSGLYCOSYLASE 4); hydrolase, acting on glycosyl bonds
245832_at	AT1G48850	283.9	829.1	2.92039	EMB1144 (EMBRYO DEFECTIVE 1144); chorismate synthase
245853_at	AT5G13500	91.8	277.5	3.02288	similar to unknown protein [Arabidopsis thaliana] (TAIR:AT5G25265.1); similar to unnamed protein product [Vitis vinifera] (GB:CAO42819.1)
245854_at	AT5G13490	133.6	673.4	5.04042	AAC2 (ADP/ATP CARRIER 2); ATP:ADP antiporter/ binding
245855_at	AT5G13550	85.1	400.6	4.7074	SULTR4;1 (Sulfate transporter 4.1); sulfate transmembrane transporter
245866_s_at	AT1G57990; AT1G57980	391.6	1654.7	4.22549	[AT1G57990, ATPUP18 (Arabidopsis thaliana purine permease 18); purine transmembrane transporter];[AT1G57980, purine permease-related]
245879_at	AT5G09420	23.8	124.6	5.23529	ATTOC64-V/MTOM64 (ARABIDOPSIS THALIANA TRANSLOCON AT THE OUTER MEMBRANE OF CHLOROPLASTS 64-V); amidase
245885_at	AT5G09440	71.3	696.4	9.76718	phosphate-responsive protein, putative
245925_at	AT5G28770	268.8	779.2	2.89881	BZO2H3 (ARABIDOPSIS THALIANA BASIC LEUCINE ZIPPER 63); DNA binding / protein heterodimerization/ transcription factor
245951_at	AT5G19550	319.1	764.3	2.39517	ASP2 (ASPARTATE AMINOTRANSFERASE 2)
245956_s_at	AT5G42020; AT5G28540	951.4	2530.5	2.65976	[AT5G42020, BIP (LUMINAL BINDING PROTEIN); ATP binding];[AT5G28540, BIP1; ATP binding]
245976_at	AT5G13080	12	492.5	41.0417	WRKY75 (WRKY DNA-BINDING PROTEIN 75); transcription factor
245977_at	AT5G13110	77.2	299.4	3.87824	G6PD2 (GLUCOSE-6-PHOSPHATE DEHYDROGENASE 2); glucose-6-phosphate dehydrogenase
245987_at	AT5G13180	468.1	1010.8	2.15937	ANAC083 (Arabidopsis NAC domain containing protein 83); transcription factor
246009_at	AT5G08335	68.1	158.3	2.32452	ATSTE14B (PRENYLCYSTEINE ALPHA-CARBOXYL METHYLTRANSFERASE); protein-S-isoprenylcysteine O-methyltransferase
246028_at	AT5G21170	223.7	740.4	3.30979	5'-AMP-activated protein kinase beta-2 subunit, putative
246029_at	AT5G21090	1249.1	2709.5	2.16916	leucine-rich repeat protein, putative
246034_at	AT5G08350	26.8	73.7	2.75	GRAM domain-containing protein / ABA-responsive protein-related
246035_at	AT5G08300	337.5	989	2.93037	succinyl-CoA ligase (GDP-forming) alpha-chain, mitochondrial, putative / succinyl-CoA synthetase, alpha chain, putative / SCS-alpha, putative
246042_at	AT5G19440	317.2	721.8	2.27554	cinnamyl-alcohol dehydrogenase, putative (CAD)
246075_at	AT5G20410	24.1	56	2.32365	MGD2 (monogalactosyldiacylglycerol synthase 2); 1,2-diacylglycerol 3-beta-galactosyltransferase/ transferase, transferring glycosyl groups
246098_at	AT5G20400	28.6	206.7	7.22727	oxidoreductase, 2OG-Fe(II) oxygenase family protein
246099_at	AT5G20230	644.7	7663.1	11.8863	ATBCB (ARABIDOPSIS BLUE-COPPER-BINDING PROTEIN); copper ion binding
246114_at	AT5G20250	506.8	3394.3	6.69751	DIN10 (DARK INDUCIBLE 10); hydrolase, hydrolyzing O-glycosyl compounds
246146_at	AT5G20050	231.9	571.2	2.46313	protein kinase family protein
246184_at	AT5G20950	570.2	1311	2.29919	glycosyl hydrolase family 3 protein
246189_at	AT5G20910	93.4	248.2	2.65739	zinc finger (C3HC4-type RING finger) family protein
246195_at	AT4G36410	49.9	276.1	5.53307	UBC17 (UBIQUITIN-CONJUGATING ENZYME 17); ubiquitin-protein ligase
246201_at	AT4G36750	128.2	340.6	2.65679	quinone reductase family protein
246213_at	AT4G36480	88.1	326.4	3.70488	ATLCB1 (LONG-CHAIN BASE1); protein binding / serine C-palmitoyltransferase
246214_at	AT4G36988; AT4G36990	26.3	267.3	10.1635	[AT4G36988, CPuORF49 (Conserved peptide upstream open reading frame 49)];[AT4G36990, HSF4 (HEAT SHOCK FACTOR 4); DNA binding / transcription factor]
246221_at	AT4G37120	204.3	482	2.35928	SMP2 (swellmap 2)
246238_at	AT4G36670	211.6	1356.6	6.41115	mannitol transporter, putative
246247_at	AT4G36640	41.4	283.8	6.85507	SEC14 cytosolic factor family protein / phosphoglyceride transfer family protein
246260_at	AT1G31820	49.7	116.9	2.35211	amino acid permease family protein
246270_at	AT4G36500	1262.6	2812.1	2.22723	similar to unknown protein [Arabidopsis thaliana] (TAIR:AT2G18210.1); similar to hypothetical protein [Thellungiella halophila] (GB:ABB45855.1)
246293_at	AT3G56710	668.5	1457.7	2.18055	SIB1 (SIGMA FACTOR BINDING PROTEIN 1); binding
246305_at	AT3G51890	85.1	326.1	3.83196	protein binding / protein transporter/ structural molecule
246309_at	AT3G51790	50.4	175	3.47222	ATG1 (G1p-related protein)
246312_at	AT1G31930	82	365.3	4.45488	XLG3 (EXTRA-LARGE GTP-BINDING PROTEIN 3); signal transducer
246325_at	AT1G16540	31.6	72.6	2.29747	ABA3/ATABA3/LOS5/SIR3 (ABA DEFICIENT 3); Mo-molybdopterin cofactor sulfurase/ selenocysteine lyase
246327_at	AT1G16670	107.5	294.7	2.7414	protein kinase family protein
246340_s_at	AT3G44860; AT3G44870	447.3	1801	4.02638	[AT3G44860, FAMT (FARNESOIC ACID CARBOXYL-O-METHYLTRANSFERASE); S-adenosylmethionine-dependent methyltransferase/ farnesoic acid O-methyltransferase];[AT3G44870, S-adenosyl-L-methionine:carboxyl methyltransferase family protein]
246350_at	AT1G16650	31.4	62.8	2	similar to unnamed protein product [Vitis vinifera] (GB:CAO23849.1); contains domain S-adenosyl-L-methionine-dependent methyltransferases (SSF53335); contains domain CGI-41 METHYLTRANSFERASE (PTHR12496)
246384_at	AT1G77370	162.7	562.8	3.45913	glutaredoxin, putative
246396_at	AT1G58180	143.5	587.3	4.09268	carbonic anhydrase family protein / carbonate dehydratase family protein
246398_at	AT1G58100	87.8	177	2.01595	TCP family transcription factor, putative
246422_at	AT5G17060	86.2	173.3	2.01044	ATARFB1B; GTP binding
246448_at	AT5G16800	106.2	278.8	2.62524	GCN5-related N-acetyltransferase (GNAT) family protein
246460_at	AT5G16910	84	213.8	2.54524	ATCSLD2 (Cellulose synthase-like D2); cellulose synthase/ transferase, transferring glycosyl groups
246498_at	AT5G16230	16.8	52.3	3.1131	acyl-(acyl-carrier-protein) desaturase, putative / stearoyl-ACP desaturase, putative
246506_at	AT5G16110	197.8	463.4	2.34277	similar to unknown protein [Arabidopsis thaliana] (TAIR:AT3G02555.1); similar to hypothetical protein [Cleome spinosa] (GB:ABD96917.1)
246510_at	AT5G15410	320.7	685.6	2.13782	DND1 (DEFENSE NO DEATH 1); calcium channel/ calmodulin binding / cation channel/ cyclic nucleotide binding / inward rectifier potassium channel
246528_at	AT5G15640	84.9	259.2	3.053	mitochondrial substrate carrier family protein
246529_at	AT5G15730	66.7	264.7	3.96852	serine/threonine protein kinase, putative
246532_at	AT5G15870	64	156	2.4375	glycosyl hydrolase family 81 protein
246595_at	AT5G14780	1405.7	4079.3	2.90197	FDH (FORMATE DEHYDROGENASE); NAD binding / binding / catalytic/ cofactor binding / oxidoreductase, acting on the CH-OH group of donors, NAD or NADP as acceptor
246607_at	AT5G35370	44.3	115.5	2.60722	carbohydrate binding / kinase
246620_at	AT5G36220	104.3	339.3	3.25312	CYP81D1 (CYTOCHROME P450 91A1); oxygen binding
246627_s_at	AT2G45300; AT1G48860	424.7	1073	2.52649	[AT2G45300, 3-phosphoshikimate 1-carboxyvinyltransferase / 5-enolpyruvylshikimate-3-phosphate / EPSP synthase];[AT1G48860, 3-phosphoshikimate 1-carboxyvinyltransferase, putative / 5-enolpyruvylshikimate-3-phosphate, putative / EPSP synthase, putative]
246631_at	AT1G50740	272.9	564.3	2.06779	similar to unknown protein [Arabidopsis thaliana] (TAIR:AT3G20510.1); similar to unnamed protein product [Vitis vinifera] (GB:CAO38976.1); contains InterPro domain Protein of unknown function UPF0136, Transmembrane; (InterPro:IPR005349)
246653_at	AT5G35200	174.9	485.7	2.77702	epsin N-terminal homology (ENTH) domain-containing protein
246682_at	AT5G33290	123.8	737.2	5.95477	XGD1 (XYLOGALACTURONAN DEFICIENT 1); catalytic
246744_at	AT5G27760	449.4	4791.9	10.6629	hypoxia-responsive family protein
246777_at	AT5G27420	115.2	1119.6	9.71875	zinc finger (C3HC4-type RING finger) family protein
246779_at	AT5G27520	54.4	211	3.87868	mitochondrial substrate carrier family protein
246785_at	AT5G27380	606.1	3494.6	5.76572	GSH2/GSHB (GLUTATHIONE SYNTHETASE 2); glutathione synthase
246789_at	AT5G27600	59.7	223.8	3.74874	LACS7 (LONG-CHAIN ACYL-COA SYNTHETASE 7)
246796_at	AT5G26770	24.7	83.6	3.38462	similar to unknown protein [Arabidopsis thaliana] (TAIR:AT3G05830.1); similar to unnamed protein product [Vitis vinifera] (GB:CAO17354.1)
246803_at	AT5G26980	13.2	32	2.42424	SYP41 (SYNTAXIN OF PLANTS 41); SNAP receptor
246821_at	AT5G26920	67.2	279.7	4.1622	calmodulin binding
246831_at	AT5G26340	781.5	2245.5	2.87332	MSS1 (SUGAR TRANSPORT PROTEIN 13); carbohydrate transmembrane transporter/ hexose:hydrogen symporter/ high-affinity hydrogen:glucose symporter/ sugar:hydrogen ion symporter
246832_at	AT5G26600	64.2	243.4	3.79128	catalytic/ pyridoxal phosphate binding
246839_at	AT5G26720	42	84.9	2.02143	unknown protein
246858_at	AT5G25930	78.9	739.2	9.36882	leucine-rich repeat family protein / protein kinase family protein
246863_at	AT5G25940	216.7	838.9	3.87125	early nodulin-related
246864_at	AT5G25900	124.6	313.7	2.51766	GA3 (GA REQUIRING 3); oxygen binding
246870_at	AT5G26030	244.1	974.5	3.99222	FC1 (FERROCHELATASE 1); ferrochelatase
246884_at	AT5G26220	40.5	95.1	2.34815	ChaC-like family protein
246927_s_at	AT5G25260: AT5G25250	29.1	1544.1	53.0619	[AT5G25260, similar to unknown protein [Arabidopsis thaliana] (TAIR:AT5G25250.1); similar to unknown protein [Arabidopsis thaliana] (TAIR:AT5G64870.1); similar to unnamed protein product [Vitis vinifera] (GB:CAO44306.1); similar to hypothetical protein [Vitis vinifera] (GB:CAN77054.1); similar to 80C09_16 [Brassica rapa subsp. pekinensis] (GB:AAZ41827.1); contains domain PTHR13806:SF3 (PTHR13806:…
246931_at	AT5G25170	69.5	324.5	4.66906	similar to unknown protein [Arabidopsis thaliana] (TAIR:AT2G25190.1); similar to unnamed protein product [Vitis vinifera] (GB:CAO44286.1); contains InterPro domain Protein of unknown function DUF862, eukaryotic (InterPro:IPR008580)
246935_at	AT5G25350	225.3	646.1	2.86773	EBF2 (EIN3-BINDING F BOX PROTEIN 2)
246943_at	AT5G25440	77.7	201	2.58687	protein kinase family protein
246962_s_at	AT5G24800	107.3	307.8	2.86859	ATBZIP9/BZO2H2 (BASIC LEUCINE ZIPPER O2 HOMOLOG 2); DNA binding / protein heterodimerization/ transcription factor
246974_at	no_match	18.8	42.2	2.24468	no_match
246976_s_at	AT5G24810	122.9	376.4	3.06265	ABC1 family protein
246987_at	AT5G67300	306.9	816.5	2.66048	ATMYB44/ATMYBR1/MYBR1 (MYB DOMAIN PROTEIN 44); DNA binding / transcription factor
246989_at	AT5G67350	29.2	105.2	3.60274	unknown protein
247006_at	AT5G67490	356.7	772.1	2.16456	similar to unnamed protein product [Vitis vinifera] (GB:CAO48511.1); similar to hypothetical protein [Vitis vinifera] (GB:CAN66554.1); similar to Os06g0157800 [Oryza sativa (japonica cultivar-group)] (GB:NP_001056861.1); contains InterPro domain Protein of unknown function DUF1674 (InterPro:IPR012875)
247013_at	AT5G67480	318.3	868.9	2.72981	BT4 (BTB AND TAZ DOMAIN PROTEIN 4); protein binding / transcription regulator
247044_at	AT5G66850	34.2	96.5	2.82164	MAPKKK5 (Mitogen-activated protein kinase kinase kinase 5); kinase
247086_at	AT5G66320	97.6	281.3	2.88217	zinc finger (GATA type) family protein
247089_at	AT5G66360	42.4	87.3	2.05896	ribosomal RNA adenine dimethylase family protein
247137_at	AT5G66210	54	248.1	4.59444	CPK28 (calcium-dependent protein kinase 28); calmodulin-dependent protein kinase
247155_at	AT5G65750	34.9	96.5	2.76504	2-oxoglutarate dehydrogenase E1 component, putative / oxoglutarate decarboxylase, putative / alpha-ketoglutaric dehydrogenase, putative
247176_at	AT5G65110	206.2	565.1	2.74054	ACX2 (ACYL-COA OXIDASE 2); acyl-CoA oxidase
247177_at	AT5G65300	24.6	107.1	4.35366	unknown protein
247188_at	AT5G65430	896.2	1896.1	2.11571	GRF8 (GENERAL REGULATORY FACTOR 8); protein phosphorylated amino acid binding
247197_at	AT5G65240	23.6	71.1	3.01271	leucine-rich repeat family protein / protein kinase family protein
247202_at	AT5G65270	213.1	477.1	2.23885	AtRABA4a (Arabidopsis Rab GTPase homolog A4a); GTP binding
247208_at	AT5G64870	14.3	37	2.58741	similar to unknown protein [Arabidopsis thaliana] (TAIR:AT5G25250.1); similar to unknown protein [Arabidopsis thaliana] (TAIR:AT5G25260.1); similar to 80C09_16 [Brassica rapa subsp. pekinensis] (GB:AAZ41827.1); contains domain PTHR13806:SF3 (PTHR13806:SF3); contains domain PTHR13806 (PTHR13806)
247240_at	AT5G64660	60.6	145.5	2.40099	U-box domain-containing protein
247259_at	AT5G64930	98.9	205.8	2.08089	CPR5 (CONSTITUTIVE EXPRESSION OF PR GENES 5)
247266_at	AT5G64570	88.5	234.3	2.64746	XYL4 (beta-xylosidase 4); hydrolase, hydrolyzing O-glycosyl compounds
247270_at	AT5G64220	69.2	154.2	2.22832	calmodulin-binding protein
247272_at	AT5G64300	270.3	588.1	2.17573	ATGCH (ARABIDOPSIS THALIANA GTP CYCLOHYDROLASE II); 3,4-dihydroxy-2-butanone-4-phosphate synthase/ GTP cyclohydrolase II
247280_at	AT5G64260	132.1	802.5	6.07494	phosphate-responsive protein, putative
247282_at	AT5G64240	119.4	282.7	2.36767	ATMC3 (METACASPASE 3); caspase
247302_at	AT5G63880	193.9	388.4	2.00309	VPS20.1
247304_at	AT5G63850	114.7	335.9	2.92851	AAP4 (amino acid permease 4); amino acid transmembrane transporter
247327_at	AT5G64120	65	1355.4	20.8523	peroxidase, putative
247338_at	AT5G63680	154.5	481.2	3.11456	pyruvate kinase, putative
247351_at	AT5G63790	265.7	836.6	3.14866	ANAC102 (Arabidopsis NAC domain containing protein 102); transcription factor
247353_at	AT5G63620	299.3	651.8	2.17775	oxidoreductase, zinc-binding dehydrogenase family protein
247370_at	AT5G63320	34.9	117.2	3.35817	similar to unknown protein [Arabidopsis thaliana] (TAIR:AT2G22795.1); similar to hypothetical protein PFE0440w [Plasmodium falciparum 3D7] (GB:XP_001351647.1); contains domain FALZ-RELATED BROMODOMAIN-CONTAINING PROTEINS (PTHR22880); contains domain GCN5 GENERAL CONTROL OF AMINO-ACID SYNTHESIS 5-LIKE 2, GCNL2 (PTHR22880:SF2)
247389_at	AT5G63490	84.8	372	4.38679	CBS domain-containing protein / octicosapeptide/Phox/Bemp1 (PB1) domain-containing protein
247394_at	AT5G62860	35.2	121.2	3.44318	F-box family protein-related
247412_at	AT5G63010	26.3	68.1	2.58935	WD-40 repeat family protein
247418_at	AT5G63030	159.1	322	2.02388	glutaredoxin, putative
247426_at	AT5G62570	104	246.8	2.37308	calmodulin-binding protein
247429_at	AT5G62620	34.3	95.7	2.79009	galactosyltransferase family protein
247474_at	AT5G62280	106.7	309.3	2.89878	similar to unknown protein [Arabidopsis thaliana] (TAIR:AT2G45360.1); similar to unnamed protein product [Vitis vinifera] (GB:CAO49726.1); contains InterPro domain Protein of unknown function DUF1442 (InterPro:IPR009902)
247487_at	AT5G62150	27	317.7	11.7667	peptidoglycan-binding LysM domain-containing protein
247493_at	AT5G61900	30.7	102.4	3.3355	BON1 (BONZAI1); calcium-dependent phospholipid binding
247509_at	AT5G62020	40.2	146.8	3.65174	AT-HSFB2A (Arabidopsis thaliana heat shock transcription factor B2A); DNA binding / transcription factor
247513_at	AT5G61510	144.5	300.6	2.08028	NADP-dependent oxidoreductase, putative
247529_at	AT5G61520	110.3	486.4	4.40979	hexose transporter, putative
247532_at	AT5G61560	39.2	246.9	6.29847	protein kinase family protein
247545_at	AT5G61530	225.9	527.7	2.33599	small G protein family protein / RhoGAP family protein
247554_at	AT5G61010	83.8	251.8	3.00477	ATEXO70E2 (EXOCYST SUBUNIT EXO70 FAMILY PROTEIN E2); protein binding
247571_at	AT5G61210	435.2	1217.5	2.79756	SNAP33 (synaptosomal-associated protein 33); SNAP receptor
247573_at	AT5G61160	122.7	6436.7	52.4588	AACT1 (ANTHOCYANIN 5-AROMATIC ACYLTRANSFERASE 1); transferase
247604_at	AT5G60950	31.4	207.7	6.61465	COBL5 (COBRA-LIKE PROTEIN 5 PRECURSOR)
247610_at	AT5G60630	16.9	85.4	5.05325	unknown protein
247626_at	AT5G60300	55.5	239.3	4.31171	lectin protein kinase family protein
247629_at	AT5G60410	50.5	195	3.86139	ATSIZ1/SIZ1; DNA binding / SUMO ligase
247630_at	AT5G60410	227.5	601.4	2.64352	ATSIZ1/SIZ1; DNA binding / SUMO ligase
247632_at	AT5G60460	126.2	255.2	2.02219	sec61beta family protein
247655_at	AT5G59820	34.4	485.9	14.125	RHL41 (RESPONSIVE TO HIGH LIGHT 41); nucleic acid binding / transcription factor/ zinc ion binding
247677_at	AT5G59420	422.8	1111	2.62772	oxysterol-binding family protein
247679_at	AT5G59540	636.1	2311.6	3.63402	oxidoreductase, 2OG-Fe(II) oxygenase family protein
247685_at	AT5G59680	26.4	144.6	5.47727	leucine-rich repeat protein kinase, putative
247686_at	AT5G59700	16.4	205.8	12.5488	protein kinase, putative
247693_at	AT5G59730	290.6	671	2.30902	ATEXO70H7 (EXOCYST SUBUNIT EXO70 FAMILY PROTEIN H7); protein binding
247696_at	AT5G59780	68.2	276.2	4.04985	MYB59 (myb domain protein 59); DNA binding / transcription factor
247707_at	AT5G59450	89.4	255.7	2.86018	scarecrow-like transcription factor 11 (SCL11)
247708_at	AT5G59550	238.5	750.3	3.14591	zinc finger (C3HC4-type RING finger) family protein
247722_at	AT5G59150	147.9	337.9	2.28465	AtRABA2d (Arabidopsis Rab GTPase homolog A2d); GTP binding
247726_at	AT5G59430	59.4	120	2.0202	ATTRP1 (TELOMERE REPEAT BINDING PROTEIN 1); DNA binding
247788_at	AT5G58730	37.6	159	4.22872	pfkB-type carbohydrate kinase family protein
247792_at	AT5G58787	99.7	364.2	3.65296	zinc finger (C3HC4-type RING finger) family protein
247793_at	AT5G58650	78.3	232.3	2.96679	PSY1 (PLANT PEPTIDE CONTAINING SULFATED TYROSINE 1)
247811_at	AT5G58430	287.4	776.5	2.70181	ATEXO70B1 (exocyst subunit EXO70 family protein B1); protein binding
247817_at	AT5G58375	239.5	810.4	3.38372	similar to unknown protein [Arabidopsis thaliana] (TAIR:AT5G14602.1); similar to unnamed protein product [Vitis vinifera] (GB:CAO21327.1); contains domain PTHR12133 (PTHR12133)
247819_at	AT5G58350	51.3	376.5	7.33918	WNK4 (Arabidopsis WNK kinase 4); kinase
247835_at	AT5G57910	18.7	156.3	8.35829	similar to unknown protein [Arabidopsis thaliana] (TAIR:AT4G30630.1); similar to unnamed protein product [Vitis vinifera] (GB:CAO66657.1)
247863_at	AT5G57900	99.1	275.2	2.77699	SKIP1 (SKP1 INTERACTING PARTNER 1)
247864_s_at	AT1G25155; AT5G57890; AT1G25083; AT1G24909; AT1G25220; AT1G24807	208.3	2323.5	11.1546	[AT1G25155, anthranilate synthase beta subunit, putative];[AT5G57890, anthranilate synthase beta subunit, putative];[AT1G25083, anthranilate synthase beta subunit, putative];[AT1G24909, anthranilate synthase beta subunit, putative];[AT1G25220, ASB1 (ANTHRANILATE SYNTHASE BETA SUBUNIT 1); anthranilate synthase];[AT1G24807, anthranilate synthase beta subunit, putative]
247866_at	AT5G57550	20.4	163.8	8.02941	XTR3 (XYLOGLUCAN ENDOTRANSGLYCOSYLASE 3); hydrolase, acting on glycosyl bonds
247922_at	AT5G57500	23.8	66.5	2.79412	transferase, transferring glycosyl groups
247923_at	AT5G57490	217.5	453.8	2.08644	porin, putative
247924_at	AT5G57655	151.1	542.1	3.58769	xylose isomerase family protein
247925_at	AT5G57560	291.9	1053.5	3.60911	TCH4 (TOUCH 4); hydrolase, acting on glycosyl bonds / xyloglucan:xyloglucosyl transferase
247930_at	AT5G57060	79.9	414.5	5.18773	similar to unknown protein [Arabidopsis thaliana] (TAIR:AT4G26060.1); similar to unknown [Picea sitchensis] (GB:ABK23978.1); contains InterPro domain Channel forming colicin, C-terminal cytotoxic; (InterPro:IPR000293)
247934_at	AT5G57000	65.3	139.8	2.14089	similar to unknown protein [Arabidopsis thaliana] (TAIR:AT1G72690.1); similar to unnamed protein product [Vitis vinifera] (GB:CAO65331.1)
247940_at	AT5G57190	16.4	48.7	2.96951	PSD2 (PHOSPHATIDYLSERINE DECARBOXYLASE 2); phosphatidylserine decarboxylase
247949_at	AT5G57220	60.2	2345.1	38.9551	CYP81F2 (cytochrome P450, family 81, subfamily F, polypeptide 2); oxygen binding
247954_at	AT5G56870	93.1	1673	17.9699	BGAL4 (beta-galactosidase 4); beta-galactosidase
247989_at	AT5G56350	312.4	835.2	2.6735	pyruvate kinase, putative
248025_at	AT5G55850	257.2	819.9	3.18779	NOI
248032_at	AT5G55860	75.3	168.5	2.23772	similar to unknown protein [Arabidopsis thaliana] (TAIR:AT1G12150.1); similar to unnamed protein product [Vitis vinifera] (GB:CAO45150.1); contains InterPro domain Protein of unknown function DUF827, plant (InterPro:IPR008545)
248037_at	AT5G55930	41.4	207.8	5.01932	ATOPT1 (oligopeptide transporter 1); oligopeptide transporter
248040_at	AT5G55970	68	163.3	2.40147	zinc finger (C3HC4-type RING finger) family protein
248045_at	AT5G56030	700.9	1427.2	2.03624	HSP81-2 (EARLY-RESPONSIVE TO DEHYDRATION 8); ATP binding
248049_at	AT5G56090	43	105	2.44186	COX15 (CYTOCHROME C OXIDASE 15)
248060_at	AT5G55560	16.7	189.1	11.3234	protein kinase family protein
248088_at	AT5G55070	405.4	894.6	2.20671	2-oxoacid dehydrogenase family protein
248091_at	AT5G55120	93.3	236.5	2.53483	VTC5; galactose-1-phosphate guanylyltransferase (GDP)
248101_at	AT5G55200	86.7	226.3	2.61015	co-chaperone grpE protein, putative
248123_at	AT5G54720	31.5	147.4	4.67937	ankyrin repeat family protein
248129_at	AT5G54780	33.1	78.2	2.36254	RAB GTPase activator
248132_at	AT5G54840	38.1	215.7	5.66142	GTP-binding family protein
248133_at	AT5G54850	29	74.3	2.56207	unknown protein
248134_at	AT5G54860	84.5	422.8	5.00355	integral membrane transporter family protein
248138_at	AT5G54960	822.6	2727.1	3.31522	PDC2 (PYRUVATE DECARBOXYLASE-2); pyruvate decarboxylase
248162_at	AT5G54500	719.4	3371.1	4.68599	FQR1 (FLAVODOXIN-LIKE QUINONE REDUCTASE 1)
248164_at	AT5G54490	58.5	445.1	7.60855	PBP1 (PINOID-BINDING PROTEIN 1); calcium ion binding
248176_at	AT5G54650	30	62.7	2.09	Fh5 (FORMIN HOMOLOGY5); actin binding
248192_at	AT5G54140	22.3	52.4	2.34978	ILL3 (IAA-amino acid hydrolase ILR1-like 3); metallopeptidase
248193_at	AT5G54080	95.9	345.5	3.60271	HGO (HOMOGENTISATE 1,2-DIOXYGENASE); homogentisate 1,2-dioxygenase
248195_at	AT5G54110	123.9	423.5	3.41808	ATMAMI (ARABIDOPSIS THALIANA MEMBRANE-ASSOCIATED MANNITOL-INDUCED); structural molecule
248200_at	AT5G54160	1088.6	2284.8	2.09884	ATOMT1 (O-METHYLTRANSFERASE 1)
248205_at	AT5G54300	37.3	118.2	3.1689	similar to unknown protein [Arabidopsis thaliana] (TAIR:AT1G61260.1); similar to unnamed protein product [Vitis vinifera] (GB:CAO39207.1); contains InterPro domain Protein of unknown function DUF761, plant (InterPro:IPR008480)
248217_at	AT5G53560	1424.4	3224.4	2.26369	ATB5-A (Cytochrome b5 A)
248263_at	AT5G53370	167.9	340.9	2.03038	ATPMEPCRF; pectinesterase
248264_at	AT5G53310	223.9	581.4	2.59669	myosin heavy chain-related
248269_at	AT5G53470	54.3	141.6	2.60773	ACBP1 (ACYL-COA BINDING PROTEIN)
248276_at	AT5G53550	71.7	344.2	4.80056	YSL3 (YELLOW STRIPE LIKE 3); oligopeptide transporter
248282_at	AT5G52900	43.3	192.7	4.45035	similar to unnamed protein product [Vitis vinifera] (GB:CAO49548.1)
248311_at	AT5G52570	22.7	69.2	3.04846	BETA-OHASE 2 (BETA-CAROTENE HYDROXYLASE 2); beta-carotene hydroxylase
248322_at	AT5G52760	44.9	180.8	4.02673	heavy-metal-associated domain-containing protein
248327_at	AT5G52750	123.3	564.1	4.57502	heavy-metal-associated domain-containing protein
248330_at	AT5G52810	69.9	142.8	2.04292	ornithine cyclodeaminase/mu-crystallin family protein
248332_at	AT5G52640	26	405	15.5769	HSP81-1 (HEAT SHOCK PROTEIN 81-1); ATP binding / unfolded protein binding
248335_at	AT5G52450	107.8	553	5.12987	MATE efflux protein-related
248349_at	AT5G52240	397.6	1003.1	2.52289	MSBP1 (MEMBRANE STEROID BINDING PROTEIN 1)
248381_at	AT5G51830	65.4	875.3	13.3838	pfkB-type carbohydrate kinase family protein
248394_at	AT5G52070	38.2	105.6	2.7644	agenet domain-containing protein
248395_at	AT5G52120	34.2	75.1	2.19591	ATPP2-A14 (Phloem protein 2-A14); carbohydrate binding
248404_at	AT5G51460	61.1	135.4	2.21604	ATTPPA (Arabidopsis thaliana trehalose-6-phosphate phosphatase); trehalose-phosphatase
248422_at	AT5G51640	81.4	200.7	2.4656	YLS7 (yellow-leaf-specific gene 7)
248448_at	AT5G51190	45.2	119.6	2.64602	AP2 domain-containing transcription factor, putative
248462_at	AT5G50960	184.6	438.9	2.37757	nucleotide-binding family protein
248487_at	AT5G51070	184.7	2307.8	12.4949	ERD1 (EARLY RESPONSIVE TO DEHYDRATION 1); ATP binding / ATPase
248524_s_at	AT5G50670; AT5G50570	127.2	307.3	2.41588	[AT5G50670, squamosa promoter-binding protein, putative];[AT5G50570, squamosa promoter-binding protein, putative]
248551_at	AT5G50200	79.1	445.3	5.62958	WR3 (WOUND-RESPONSIVE 3); nitrate transmembrane transporter
248592_at	AT5G49280	33	90.4	2.73939	hydroxyproline-rich glycoprotein family protein
248606_at	AT5G49450; AT5G49448	138.8	351.1	2.52954	[AT5G49450, ATBZIP1 (ARABIDOPSIS THALIANA BASIC LEUCINE-ZIPPER 1); DNA binding / protein heterodimerization/ transcription factor];[AT5G49448, CPuORF4 (Conserved peptide upstream open reading frame 4)]
248607_at	AT5G49480	130.9	456.9	3.49045	ATCP1 (CA2+-BINDING PROTEIN 1); calcium ion binding
248622_at	AT5G49360	393.7	2115.9	5.3744	BXL1 (BETA-XYLOSIDASE 1); hydrolase, hydrolyzing O-glycosyl compounds
248629_at	AT5G48970	52.9	191.5	3.62004	mitochondrial substrate carrier family protein
248684_at	AT5G48485	139.2	317.3	2.27945	DIR1 (DEFECTIVE IN INDUCED RESISTANCE 1); lipid binding
248686_at	AT5G48540	125.9	1460	11.5965	33 kDa secretory protein-related
248719_at	AT5G47910	322.1	1620	5.02949	RBOHD (RESPIRATORY BURST OXIDASE PROTEIN D)
248756_at	AT5G47560	273.9	1164	4.24973	ATSDAT/ATTDT (TONOPLAST DICARBOXYLATE TRANSPORTER); malate transmembrane transporter/ sodium:dicarboxylate symporter
248769_at	AT5G47730	51.8	376.2	7.26255	SEC14 cytosolic factor, putative / polyphosphoinositide-binding protein, putative
248792_at	AT5G47200	416.9	1117.9	2.68146	AtRABD2b/AtRab1A (Arabidopsis Rab GTPase homolog D2b); GTP binding
248794_at	AT5G47220	96.2	1455.3	15.1279	ATERF-2/ATERF2/ERF2 (ETHYLENE RESPONSE FACTOR 2); DNA binding / transcription activator/ transcription factor
248799_at	AT5G47230	71.9	391.7	5.44784	ERF5 (ETHYLENE RESPONSIVE ELEMENT BINDING FACTOR 5); DNA binding / transcription activator/ transcription factor
248814_at	AT5G46910	17.1	42.5	2.48538	transcription factor jumonji (jmj) family protein
248819_at	AT5G47050	19.9	55.5	2.78894	ATP binding / protein binding / shikimate kinase/ zinc ion binding
248821_at	AT5G47070	131.5	292.4	2.22357	protein kinase, putative
248833_at	AT5G47120	563.3	1329.8	2.36073	ATBI-1 (ARABIDOPSIS BAX INHIBITOR 1)
248863_at	AT5G46750	194.3	411.8	2.1194	AGD8 (ARF-GAP DOMAIN 8); DNA binding
248864_at	AT5G46760	151.9	303.9	2.00066	basic helix-loop-helix (bHLH) family protein
248868_at	AT5G46780	153.3	351	2.28963	VQ motif-containing protein
248879_at	AT5G46180	78.9	179.7	2.27757	delta-OAT (ornithine- delta-aminotransferase); ornithine-oxo-acid transaminase
248896_at	AT5G46350	26.5	87.8	3.31321	WRKY8 (WRKY DNA-binding protein 8); transcription factor
248901_at	AT5G46410	57.8	136.6	2.36332	NLI interacting factor (NIF) family protein
248934_at	AT5G46080	26.4	186.4	7.06061	protein kinase family protein
248951_at	AT5G45550	404.4	815.6	2.01682	mob1/phocein family protein
248952_at	AT5G45410	213.8	524.1	2.45136	similar to unknown protein [Arabidopsis thaliana] (TAIR:AT4G25030.2); similar to unknown protein [Arabidopsis thaliana] (TAIR:AT4G25030.1); similar to unnamed protein product [Vitis vinifera] (GB:CAO66717.1)
248970_at	AT5G45380	61.6	255.4	4.1461	sodium:solute symporter family protein
248971_at	AT5G45000	28.4	60.6	2.1338	transmembrane receptor
248994_at	AT5G45250	99.1	224.5	2.26539	RPS4 (RESISTANT TO P. SYRINGAE 4)
249021_at	AT5G44820	58.4	129.5	2.21747	similar to unknown protein [Arabidopsis thaliana] (TAIR:AT4G19970.1); similar to unnamed protein product [Vitis vinifera] (GB:CAO46707.1); contains domain PTHR10483:SF6 (PTHR10483:SF6); contains domain PTHR10483 (PTHR10483)
249050_at	AT5G44290	129.2	296.7	2.29644	protein kinase family protein
249052_at	AT5G44420	383.1	9305.2	24.2892	PDF1.2 (Low-molecular-weight cysteine-rich 77)
249054_at	AT5G44450	94.4	198.3	2.10064	similar to hypothetical protein OsI_013284 [Oryza sativa (indica cultivar-group)] (GB:EAY92051.1); similar to unknown protein [Oryza sativa (japonica cultivar-group)] (GB:AAK09232.1); contains InterPro domain Protein of unknown function DUF858, methyltransferase-like (InterPro:IPR008576)
249065_at	AT5G44260	56.5	129.4	2.29027	zinc finger (CCCH-type) family protein
249078_at	AT5G44070	453	1006.4	2.22163	CAD1 (CADMIUM SENSITIVE 1)
249089_at	AT5G44240	118.6	333.7	2.81366	haloacid dehalogenase-like hydrolase family protein
249125_at	AT5G43450	141.2	1036.8	7.34278	2-oxoglutarate-dependent dioxygenase, putative
249139_at	AT5G43170	24.6	98.4	4	AZF3 (ARABIDOPSIS ZINC-FINGER PROTEIN 3); nucleic acid binding / transcription factor/ zinc ion binding
249140_at	AT5G43190	84.6	190.4	2.25059	F-box family protein (FBX6)
249159_at	AT5G43460	614.2	1390.7	2.26425	lesion inducing protein-related
249168_at	AT5G42870	73.4	158.1	2.15395	lipin family protein
249188_at	AT5G42830	28.3	189.5	6.69611	transferase family protein
249233_at	AT5G42150	105.1	286.4	2.72502	electron carrier/ protein disulfide oxidoreductase
249237_at	AT5G42050	541.7	1259.8	2.32564	similar to unknown protein [Arabidopsis thaliana] (TAIR:AT3G27090.1); similar to unknown [Populus trichocarpa] (GB:ABK95892.1); contains InterPro domain Kelch related (InterPro:IPR013089); contains InterPro domain Development and cell death (InterPro:IPR013989)
249239_at	AT5G41990; AT5G41992	152.6	374.5	2.45413	[AT5G41990, WNK8 (Arabidopsis WNK kinase 8); kinase];[AT5G41992, CPuORF58 (Conserved peptide upstream open reading frame 58)]
249252_at	AT5G42010	11.7	49.1	4.19658	WD-40 repeat family protein
249264_s_at	AT5G41750; AT5G41740	54.1	208.9	3.86137	[AT5G41750, disease resistance protein (TIR-NBS-LRR class), putative];[AT5G41740, disease resistance protein (TIR-NBS-LRR class), putative]
249280_at	no_match	36.1	86.5	2.39612	no_match
249314_at	AT5G41180	18.7	48.1	2.57219	leucine-rich repeat protein kinase, putative
249339_at	AT5G41100	50.8	105	2.06693	DNA binding
249343_at	AT5G40650	144.6	319.9	2.21231	SDH2-2 (succinate dehydrogenase 2-2)
249346_at	AT5G40780	182.4	1100.2	6.0318	LHT1 (LYSINE HISTIDINE TRANSPORTER 1); amino acid transmembrane transporter
249372_at	AT5G40760	127.7	622.9	4.87784	G6PD6 (GLUCOSE-6-PHOSPHATE DEHYDROGENASE 6); glucose-6-phosphate dehydrogenase
249378_at	AT5G40450	565	1970.9	3.48832	similar to unknown protein [Arabidopsis thaliana] (TAIR:AT3G28770.1); similar to hypothetical protein Kpol_1058p4 [Vanderwaltozyma polyspora DSM 70294] (GB:XP_001645325.1)
249384_at	AT5G39890	8	21.5	2.6875	similar to unknown protein [Arabidopsis thaliana] (TAIR:AT5G15120.1); similar to unnamed protein product [Vitis vinifera] (GB:CAO14912.1); contains InterPro domain Protein of unknown function DUF1637 (InterPro:IPR012864)
249409_at	AT5G40340	58.6	117.5	2.00512	PWWP domain-containing protein
249415_at	AT5G39660	19.3	51.4	2.66321	CDF2 (CYCLING DOF FACTOR 2); DNA binding / protein binding / transcription factor
249417_at	AT5G39670	21.9	136.5	6.23288	calcium-binding EF hand family protein
249459_at	AT5G39580	14.7	102.9	7	peroxidase, putative
249467_at	AT5G39610	32.3	209	6.47059	ANAC092/ATNAC2/ATNAC6 (Arabidopsis NAC domain containing protein 92); protein heterodimerization/ protein homodimerization/ transcription factor
249471_at	AT5G39360	109.8	254.9	2.32149	EDL2 (EID1-LIKE 2)
249481_at	AT5G38900	18.5	918.7	49.6595	DSBA oxidoreductase family protein
249494_at	AT5G39050	67.2	421.3	6.26935	transferase family protein
249527_at	AT5G38710	33.6	350.3	10.4256	proline oxidase, putative / osmotic stress-responsive proline dehydrogenase, putative
249550_at	AT5G38210	52.7	140.1	2.65844	serine/threonine protein kinase family protein
249580_at	AT5G37740	83.3	175.7	2.10924	C2 domain-containing protein
249581_at	AT5G37600	1224.7	3457.2	2.8229	ATGSR1 (Arabidopsis thaliana glutamine synthase clone R1); glutamate-ammonia ligase
249589_at	AT5G37850	211.3	461.2	2.18268	SOS4 (SALT OVERLY SENSITIVE 4); kinase/ pyridoxal kinase
249616_s_at	AT5G37750; AT5G37440	8	28.8	3.6	[AT5G37750, heat shock protein binding / unfolded protein binding];[AT5G37440, DNAJ heat shock N-terminal domain-containing protein]
249625_at	AT5G37480	110.8	241.7	2.18141	similar to unnamed protein product [Vitis vinifera] (GB:CAO39828.1)
249638_at	AT5G36880	239.1	856.9	3.58386	acetyl-CoA synthetase, putative / acetate-CoA ligase, putative
249650_at	AT5G37055	18.9	44.7	2.36508	ATSWC6
249652_at	AT5G37070	263.7	555.4	2.10618	similar to unknown protein [Arabidopsis thaliana] (TAIR:AT3G08890.1); similar to unknown protein [Arabidopsis thaliana] (TAIR:AT3G08890.2); similar to hypothetical protein [Vitis vinifera] (GB:CAN63135.1); contains InterPro domain Protein of unknown function DUF538 (InterPro:IPR007493)
249702_at	AT5G35570	37.1	93.7	2.52561	similar to unknown protein [Arabidopsis thaliana] (TAIR:AT2G37980.1); similar to Os09g0442900 [Oryza sativa (japonica cultivar-group)] (GB:NP_001063294.1); similar to unnamed protein product [Vitis vinifera] (GB:CAO15763.1); contains InterPro domain Protein of unknown function DUF246, plant (InterPro:IPR004348)
249719_at	AT5G35735	972.5	2340.9	2.4071	auxin-responsive family protein
249777_at	AT5G24210	278.9	855.5	3.06741	lipase class 3 family protein
249800_at	AT5G23660	99.6	307.4	3.08635	MTN3 (ARABIDOPSIS HOMOLOG OF MEDICAGO TRUNCATULA MTN3)
249806_at	AT5G23850	28.5	229.3	8.04561	similar to unknown protein [Arabidopsis thaliana] (TAIR:AT3G48980.1); similar to unnamed protein product [Vitis vinifera] (GB:CAO17250.1); contains InterPro domain Protein of unknown function DUF821, CAP10-like (InterPro:IPR008539); contains InterPro domain Lipopolysaccharide-modifying protein (InterPro:IPR006598)
249811_at	AT5G23760	55.9	130.3	2.33095	heavy-metal-associated domain-containing protein
249835_s_at	AT5G23490; AT5G23510	192.4	1298.7	6.75	[AT5G23490, similar to unknown protein [Arabidopsis thaliana] (TAIR:AT5G08440.1); similar to unnamed protein product [Vitis vinifera] (GB:CAO67077.1)];[AT5G23510, similar to unknown protein [Arabidopsis thaliana] (TAIR:AT5G23490.1); similar to unnamed protein product [Vitis vinifera] (GB:CAO67077.1)]
249839_at	AT5G23405	20.6	54.6	2.65049	high mobility group (HMG1/2) family protein
249869_at	AT5G23050	20.3	44.8	2.2069	acyl-activating enzyme 17 (AAE17)
249878_at	AT5G23090	25.4	60.9	2.39764	TATA-binding protein-associated phosphoprotein Dr1 protein, putative (DR1)
249889_at	AT5G22540	16.6	71.1	4.28313	similar to unknown protein [Arabidopsis thaliana] (TAIR:AT5G22550.2); similar to unnamed protein product [Vitis vinifera] (GB:CAO15956.1); contains InterPro domain Protein of unknown function DUF247, plant (InterPro:IPR004158)
249895_at	AT5G22500	49.7	184.3	3.70825	acyl CoA reductase, putative / male-sterility protein, putative
249903_at	AT5G22690	42	88.8	2.11429	disease resistance protein (TIR-NBS-LRR class), putative
249909_s_at	AT5G22770; AT5G22780	181.6	415.1	2.28579	[AT5G22770, ALPHA-ADR (ALPHA-ADAPTIN); binding / protein binding / protein transporter];[AT5G22780, adaptin family protein]
249918_at	AT5G19240	670.6	1512.3	2.25514	Identical to Uncharacterized GPI-anchored protein At5g19240 precursor [Arabidopsis Thaliana] (GB:Q84VZ5;GB:Q8H7A4); similar to unknown protein [Arabidopsis thaliana] (TAIR:AT5G19230.1); similar to unknown [Populus trichocarpa] (GB:ABK94712.1)
249922_at	AT5G19140	2186.4	4600.4	2.1041	auxin/aluminum-responsive protein, putative
249928_at	AT5G22250	52.3	331.9	6.34608	CCR4-NOT transcription complex protein, putative
249930_at	AT5G22360	175.1	431.4	2.46374	ATVAMP714 (Vesicle-associated membrane protein 714)
249941_at	AT5G22270	584.5	1502.4	2.5704	similar to unknown protein [Arabidopsis thaliana] (TAIR:AT5G06270.1); similar to unnamed protein product [Vitis vinifera] (GB:CAO15841.1); similar to hypothetical protein [Vitis vinifera] (GB:CAN79170.1)
249942_at	AT5G22300	129.5	2023.7	15.627	NIT4 (NITRILASE 4)
249944_at	AT5G22290	57.7	119.8	2.07626	ANAC089 (Arabidopsis NAC domain containing protein 89); transcription factor
249963_at	no_match	83.7	171	2.04301	no_match
249983_at	AT5G18470	67	1247.5	18.6194	curculin-like (mannose-binding) lectin family protein
249984_at	AT5G18400	116.7	460.3	3.9443	similar to unknown protein [Arabidopsis thaliana] (TAIR:AT5G18362.1); similar to unnamed protein product [Vitis vinifera] (GB:CAO15382.1); contains InterPro domain Protein of unknown function DUF689 (InterPro:IPR007785)
249987_at	AT5G18490	74.1	480.4	6.48313	similar to unknown protein [Arabidopsis thaliana] (TAIR:AT3G04350.1); similar to hypothetical protein [Vitis vinifera] (GB:CAN77840.1); similar to hypothetical protein [Vitis vinifera] (GB:CAN61465.1); similar to unnamed protein product [Vitis vinifera] (GB:CAO40557.1); contains InterPro domain Protein of unknown function DUF946, plant (InterPro:IPR009291)
249988_at	AT5G18310	150.9	502.9	3.33267	similar to unknown protein [Arabidopsis thaliana] (TAIR:AT5G48500.1); similar to unnamed protein product [Vitis vinifera] (GB:CAO38794.1)
250008_at	AT5G18630	156	333	2.13462	lipase class 3 family protein
250014_at	AT5G17990	366.7	2090.4	5.70057	TRP1 (TRYPTOPHAN BIOSYNTHESIS 1); anthranilate phosphoribosyltransferase
250015_at	AT5G18070	40.3	97.4	2.41687	DRT101 (DNA-DAMAGE-REPAIR/TOLERATION 101); intramolecular transferase, phosphotransferases
250018_at	AT5G18150	176.7	635.7	3.59762	similar to unknown protein [Arabidopsis thaliana] (TAIR:AT5G14602.1); similar to unnamed protein product [Vitis vinifera] (GB:CAO23480.1); contains domain PTHR12133 (PTHR12133)
250028_at	AT5G18130	188.7	1002.2	5.31108	similar to unknown protein [Arabidopsis thaliana] (TAIR:AT3G03870.2); similar to unknown [Medicago truncatula] (GB:ABK28852.1)
250030_at	AT5G18120	154.6	351.7	2.2749	ATAPRL7 (APR-LIKE 7)
250032_at	AT5G18170	228.7	911	3.98338	GDH1 (GLUTAMATE DEHYDROGENASE 1); oxidoreductase
250033_at	AT5G18110	175.7	437.2	2.48833	NCBP (NOVEL CAP-BINDING PROTEIN); RNA binding / translation initiation factor
250054_at	AT5G17860	27.3	557.3	20.4139	CAX7 (CALCIUM EXCHANGER 7); calcium:sodium antiporter/ cation:cation antiporter
250055_at	AT5G17770	607.5	1239	2.03951	ATCBR (NADH:CYTOCHROME B5 REDUCTASE 1)
250062_at	AT5G17760	22.2	44.9	2.02252	AAA-type ATPase family protein
250064_at	AT5G17890	32.6	69.6	2.13497	LIM domain-containing protein / disease resistance protein-related
250094_at	AT5G17380	170.5	1954.8	11.4651	pyruvate decarboxylase family protein
250097_at	AT5G17280	118.5	410.4	3.46329	similar to Os09g0530900 [Oryza sativa (japonica cultivar-group)] (GB:NP_001063752.1); similar to unknown [Populus trichocarpa] (GB:ABK92656.1)
250100_at	AT5G16570	47.5	210	4.42105	GLN1;4 (Glutamine synthetase 1;4); glutamate-ammonia ligase
250114_s_at	AT5G16370; AT5G16340	143.1	535.8	3.74423	[AT5G16370, AMP-binding protein, putative];[AT5G16340, AMP-binding protein, putative]
250141_at	AT5G14640	49.5	132.7	2.68081	protein kinase family protein
250149_at	AT5G14700	44.8	204.6	4.56696	cinnamoyl-CoA reductase-related
250163_at	no_match	27.3	80.1	2.93407	no_match
250185_at	AT5G14310	68.8	193.5	2.8125	ATCXE16 (ARABIDOPSIS THALIANA CARBOXYESTERASE 16); hydrolase
250217_at	AT5G14120	810.2	2360.2	2.91311	nodulin family protein
250234_at	AT5G13420	305.1	665.7	2.18191	transaldolase, putative
250252_at	AT5G13750	88.9	418.9	4.71204	ZIFL1 (ZINC INDUCED FACILITATOR-LIKE 1); tetracycline:hydrogen antiporter/ transporter
250264_at	AT5G12890	62.2	143.9	2.3135	UDP-glucoronosyl/UDP-glucosyl transferase family protein
250279_at	AT5G13200	211.5	566.3	2.67754	GRAM domain-containing protein / ABA-responsive protein-related
250289_at	AT5G13190	335.8	1880.2	5.59917	similar to unknown [Populus trichocarpa] (GB:ABK93196.1); contains InterPro domain LPS-induced tumor necrosis factor alpha factor (InterPro:IPR006629)
250301_at	AT5G11970	80.6	388.1	4.81514	similar to unknown protein [Arabidopsis thaliana] (TAIR:AT2G19460.1); similar to unnamed protein product [Vitis vinifera] (GB:CAO45667.1)
250306_at	AT5G12170	42.6	108.9	2.55634	similar to unknown protein [Arabidopsis thaliana] (TAIR:AT5G19380.1); similar to unnamed protein product [Vitis vinifera] (GB:CAO16866.1); contains domain Multidrug resistance efflux transporter EmrE (SSF103481)
250307_at	AT5G12170	152.2	369.1	2.4251	similar to unknown protein [Arabidopsis thaliana] (TAIR:AT5G19380.1); similar to unnamed protein product [Vitis vinifera] (GB:CAO16866.1); contains domain Multidrug resistance efflux transporter EmrE (SSF103481)
250327_at	AT5G12050	224.1	645.5	2.88041	similar to unnamed protein product [Vitis vinifera] (GB:CAO45643.1)
250335_at	AT5G11650	52.4	145.1	2.76908	hydrolase, alpha/beta fold family protein
250339_at	AT5G11670	2443.7	8882.7	3.63494	ATNADP-ME2 (NADP-MALIC ENZYME 2); malate dehydrogenase (oxaloacetate-decarboxylating) (NADP+)/ malic enzyme/ oxidoreductase, acting on NADH or NADPH, NAD or NADP as acceptor
250341_at	AT5G11850	51.2	112.6	2.19922	protein kinase family protein
250346_at	AT5G11950	139.2	342.7	2.46193	Encodes a protein of unknown function. It has been crystallized and shown to be structurally almost identical to the protein encoded by At2G37210.
250350_at	AT5G12010	59.4	151.2	2.54545	similar to unknown protein [Arabidopsis thaliana] (TAIR:AT4G29780.1); similar to unnamed protein product [Vitis vinifera] (GB:CAO43835.1); contains domain PTHR22930 (PTHR22930)
250380_at	AT5G11600	39.7	129.2	3.25441	similar to unknown protein [Arabidopsis thaliana] (TAIR:AT1G19990.1); similar to unnamed protein product [Vitis vinifera] (GB:CAO44023.1)
250381_at	AT5G11610	77.1	185.7	2.40856	exostosin family protein
250385_at	AT5G11520	379.2	913.6	2.40928	ASP3 (ASPARTATE AMINOTRANSFERASE 3)
250398_at	AT5G11000	133.5	387.1	2.89963	similar to unknown protein [Arabidopsis thaliana] (TAIR:AT2G25200.1); similar to hypothetical protein [Vitis vinifera] (GB:CAN69699.1); contains InterPro domain Protein of unknown function DUF868, plant (InterPro:IPR008586)
250439_at	AT5G10450	1667	3375	2.0246	GRF6 (G-BOX REGULATING FACTOR 6); protein phosphorylated amino acid binding
250463_at	AT5G10030	38.5	82.1	2.13247	TGA4 (TGACG MOTIF-BINDING FACTOR 4); DNA binding / calmodulin binding / transcription factor
250477_at	AT5G10190	79.9	185	2.31539	transporter-related
250513_at	AT5G09890	91.5	325.7	3.55956	protein kinase, putative
250518_at	AT5G08139	90	208.1	2.31222	zinc finger (C3HC4-type RING finger) family protein
250570_at	AT5G08170	83.3	168.8	2.02641	ATAIH/EMB1873 (AGMATINE IMINOHYDROLASE); agmatine deiminase
250580_at	AT5G07440	145.7	463.3	3.17982	GDH2 (GLUTAMATE DEHYDROGENASE 2); oxidoreductase
250595_at	AT5G07770	22.3	49.4	2.21525	formin homology 2 domain-containing protein / FH2 domain-containing protein
250604_at	AT5G07830	178.9	539.9	3.01789	ATGUS2 (ARABIDOPSIS THALIANA GLUCURONIDASE 2); beta-glucuronidase
250627_at	AT5G07360	49.7	127.1	2.55734	amidase family protein
250657_at	AT5G07000	41.5	217.2	5.23373	sulfotransferase family protein
250666_at	AT5G07100	54	287.6	5.32593	WRKY26 (WRKY DNA-binding protein 26); transcription factor
250669_at	AT5G06870	245.8	555.2	2.25875	PGIP2 (POLYGALACTURONASE INHIBITING PROTEIN 2); protein binding
250670_at	AT5G06860	69.5	429.5	6.17986	PGIP1 (POLYGALACTURONASE INHIBITING PROTEIN 1); protein binding
250692_at	AT5G06560	121.8	370.5	3.04187	similar to unknown protein [Arabidopsis thaliana] (TAIR:AT3G11850.1); similar to unknown protein [Arabidopsis thaliana] (TAIR:AT3G11850.2); similar to unnamed protein product [Vitis vinifera] (GB:CAO39886.1); contains InterPro domain Protein of unknown function DUF593 (InterPro:IPR007656)
250738_at	AT5G05730	348.2	4076.4	11.7071	ASA1 (ANTHRANILATE SYNTHASE ALPHA SUBUNIT 1); anthranilate synthase
250775_at	AT5G05460	36.3	105.5	2.90634	hydrolase, acting on glycosyl bonds
250777_at	AT5G05440	58.5	584.5	9.99145	similar to unknown protein [Arabidopsis thaliana] (TAIR:AT2G38310.1); similar to unnamed protein product [Vitis vinifera] (GB:CAO48777.1); contains InterPro domain Bet v I allergen; (InterPro:IPR000916); contains InterPro domain Streptomyces cyclase/dehydrase (InterPro:IPR005031)
250793_at	AT5G05600	57.9	932.9	16.1123	oxidoreductase, 2OG-Fe(II) oxygenase family protein
250796_at	AT5G05300	31	115.1	3.7129	similar to unknown protein [Arabidopsis thaliana] (TAIR:AT3G10930.1)
250800_at	AT5G05370	429.9	922.1	2.14492	ubiquinol-cytochrome C reductase complex ubiquinone-binding protein, putative / ubiquinol-cytochrome C reductase complex 8.2 kDa protein, putative
250809_at	AT5G05140	47.4	101.3	2.13713	transcription elongation factor-related
250818_at	AT5G04930	292.6	1087.4	3.71634	ALA1 (AMINOPHOSPHOLIPID ATPASE1); ATPase, coupled to transmembrane movement of ions, phosphorylative mechanism
250819_at	AT5G05100	187	374.9	2.00481	nucleic acid binding
250829_at	AT5G04720	163.3	379.3	2.32272	ADR1-L2 (ADR1-LIKE 2); ATP binding / nucleoside-triphosphatase/ nucleotide binding / protein binding
250833_at	AT5G04540	71.9	158.4	2.20306	inositol or phosphatidylinositol phosphatase/ phosphoric monoester hydrolase/ protein tyrosine phosphatase
250846_at	AT5G04590	596.1	1267.5	2.12632	SIR (sulfite reductase); sulfite reductase (ferredoxin)
250858_at	AT5G04760	89.6	195.9	2.18638	myb family transcription factor
250875_at	AT5G04020	39.8	85.3	2.14322	calmodulin-binding protein-related (PICBP)
250911_at	AT5G03730	132.9	533.3	4.01279	CTR1 (CONSTITUTIVE TRIPLE RESPONSE 1); kinase/ protein serine/threonine/tyrosine kinase
250916_at	AT5G03630	513.2	2532.1	4.93394	ATMDAR2; monodehydroascorbate reductase (NADH)
250918_at	AT5G03610	71.7	786.2	10.9651	GDSL-motif lipase/hydrolase family protein
250929_at	AT5G03290	435.2	1013.7	2.32927	isocitrate dehydrogenase, putative / NAD+ isocitrate dehydrogenase, putative
250941_at	AT5G03320	87.1	208	2.38806	protein kinase, putative
250944_at	AT5G03380	183.2	799.3	4.36299	heavy-metal-associated domain-containing protein
250948_at	AT5G03490	42.3	172.1	4.06856	UDP-glucoronosyl/UDP-glucosyl transferase family protein
250990_at	AT5G02290	262.1	620.6	2.3678	NAK; kinase
250999_at	AT5G02630	66.8	150	2.24551	similar to unknown protein [Arabidopsis thaliana] (TAIR:AT5G18520.1); similar to unknown protein [Arabidopsis thaliana] (TAIR:AT3G09570.1); similar to unnamed protein product [Vitis vinifera] (GB:CAO18079.1); contains InterPro domain Transmembrane receptor, eukaryota; (InterPro:IPR009637)
251013_at	AT5G02540	85.9	205.6	2.39348	short-chain dehydrogenase/reductase (SDR) family protein
251037_at	AT5G02100	36.2	218.2	6.02762	UNE18 (unfertilized embryo sac 18); oxysterol binding
251049_at	AT5G02430	18.3	52.2	2.85246	WD-40 repeat family protein
251054_at	AT5G01540	20.2	168.5	8.34158	lectin protein kinase, putative
251059_at	AT5G01810	71.9	217.4	3.02364	CIPK15 (CBL-INTERACTING PROTEIN KINASE 15); kinase/ protein kinase
251071_at	AT5G01950	44.7	215.3	4.81655	ATP binding / kinase/ protein serine/threonine kinase
251090_at	AT5G01340	13.9	43.3	3.11511	mitochondrial substrate carrier family protein
251106_at	AT5G01500	130.4	268.6	2.05982	mitochondrial substrate carrier family protein
251107_at	AT5G01610	16.9	63.9	3.78107	Identical to Uncharacterized protein At5g01610 [Arabidopsis Thaliana] (GB:Q9M015;GB:Q0WT00;GB:Q84VV4); similar to unknown protein [Arabidopsis thaliana] (TAIR:AT3G08890.1); similar to unknown protein [Arabidopsis thaliana] (TAIR:AT3G08890.2); similar to hypothetical protein [Vitis vinifera] (GB:CAN63135.1); contains InterPro domain Protein of unknown function DUF538 (InterPro:IPR007493)
251109_at	AT5G01600	58.6	334.5	5.70819	ATFER1 (FERRETIN 1); ferric iron binding
251121_at	AT3G63420	122.1	293.1	2.40049	AGG1 (ARABIDOPSIS GGAMMA-SUBUNIT 1)
251130_at	AT5G01180	19.5	47.1	2.41538	proton-dependent oligopeptide transport (POT) family protein
251144_at	AT5G01210	137.5	540.4	3.93018	transferase family protein
251145_at	AT3G63500	137.8	303.2	2.20029	similar to unknown protein [Arabidopsis thaliana] (TAIR:AT1G14740.1); similar to unnamed protein product [Vitis vinifera] (GB:CAO40811.1); contains InterPro domain Protein of unknown function DUF1423, plant (InterPro:IPR004082)
251163_at	AT3G63310	227.9	823.7	3.6143	glutamate binding /
251187_at	AT3G62770	117.4	247.3	2.10647	AtATG18a (Arabidopsis thaliana homolog of yeast autophagy 18 (ATG18) a)
251191_at	AT3G62590	24.2	173	7.14876	lipase class 3 family protein
251192_at	AT3G62720	111.4	362.3	3.25224	ATXT1; UDP-xylosyltransferase/ transferase/ transferase, transferring glycosyl groups
251196_at	AT3G62950	103	329	3.19417	glutaredoxin family protein
251234_s_at	AT3G62830; AT2G47650	276.5	702.9	2.54213	[AT3G62830, UXS2 (UDP-GLUCURONIC ACID DECARBOXYLASE 2); catalytic/ dTDP-glucose 4,6-dehydratase];[AT2G47650, UXS4 (UDP-XYLOSE SYNTHASE 4); catalytic]
251237_at	AT3G62420; AT3G62422	480.3	987.3	2.05559	[AT3G62420, ATBZIP53 (BASIC REGION/LEUCINE ZIPPER MOTIF 53); DNA binding / protein heterodimerization/ sequence-specific DNA binding / transcription factor];[AT3G62422, CPuORF3 (Conserved peptide upstream open reading frame 3)]
251248_at	AT3G62150	48.9	1205.4	24.6503	PGP21 (P-GLYCOPROTEIN 21); ATPase, coupled to transmembrane movement of substances
251257_at	AT3G62290	2451.2	4981.9	2.03243	ATARFA1E (ADP-RIBOSYLATION FACTOR A1E); GTP binding / phospholipase activator/ protein binding
251265_at	AT3G62310	92.4	197.7	2.13961	RNA helicase, putative
251322_at	AT3G61440	2666.5	5763.1	2.1613	ATCYSC1 (BETA-SUBSTITUTED ALA SYNTHASE 3;1); L-3-cyanoalanine synthase/ cysteine synthase
251327_at	AT3G61540	115.6	251.1	2.17215	peptidase family protein
251336_at	AT3G61190	34.8	199.3	5.72701	BAP1 (BON ASSOCIATION PROTEIN 1)
251342_at	AT3G60690	172.6	460.2	2.66628	auxin-responsive family protein
251352_at	AT3G61070	172.9	357.1	2.06536	PEX11E
251356_at	AT3G61060	203.8	686.6	3.36899	ATPP2-A13
251389_at	AT3G60850	33.2	73.3	2.20783	similar to unnamed protein product [Vitis vinifera] (GB:CAO24486.1)
251400_at	AT3G60420	58	149.5	2.57759	similar to unknown protein [Arabidopsis thaliana] (TAIR:AT3G60450.1); similar to unnamed protein product [Vitis vinifera] (GB:CAO70569.1); contains InterPro domain Phosphoglycerate mutase (InterPro:IPR013078); contains InterPro domain PRIB5 (InterPro:IPR012398)
251406_at	AT3G60260	69.4	227.7	3.28098	phagocytosis and cell motility protein ELMO1-related
251422_at	AT3G60540	53.6	174.9	3.26306	sec61beta family protein
251427_at	AT3G60130	201.9	792.8	3.9267	glycosyl hydrolase family 1 protein / beta-glucosidase, putative (YLS1)
251429_at	AT3G60190	372.2	985	2.64643	ADL4/ADLP2/DRP1E/EDR3 (DYNAMIN-LIKE PROTEIN 4); GTP binding / GTPase
251475_at	AT3G59660	86.5	394.5	4.56069	C2 domain-containing protein / GRAM domain-containing protein
251478_at	AT3G59690	21.3	85.8	4.02817	IQD13 (IQ-domain 13); calmodulin binding
251479_at	AT3G59700	18.9	108.2	5.72487	ATHLECRK (ARABIDOPSIS THALIANA LECTIN-RECEPTOR KINASE); kinase
251507_at	AT3G59080	105.1	267.4	2.54424	aspartyl protease family protein
251520_at	AT3G59410	65.7	270.3	4.11416	protein kinase family protein
251541_at	AT3G58750	193.7	413.6	2.13526	CSY2 (CITRATE SYNTHASE 2); citrate (SI)-synthase
251542_at	AT3G58760	58	118.6	2.04483	ankyrin protein kinase, putative
251553_at	AT3G58710	32.7	94.1	2.87768	WRKY69 (WRKY DNA-binding protein 69); transcription factor
251563_at	AT3G57880	27.2	56.8	2.08824	C2 domain-containing protein
251594_at	AT3G57630	62.1	251.4	4.04831	exostosin family protein
251623_at	AT3G57390	28	72.2	2.57857	AGL18 (AGAMOUS-LIKE 18); transcription factor
251624_at	AT3G57280	286.1	1249.9	4.36875	similar to unknown protein [Arabidopsis thaliana] (TAIR:AT3G20510.1); similar to unnamed protein product [Vitis vinifera] (GB:CAO23643.1); contains InterPro domain Protein of unknown function UPF0136, Transmembrane; (InterPro:IPR005349)
251634_at	AT3G57480	81.8	181.7	2.22127	zinc finger (C2H2 type, AN1-like) family protein
251636_at	AT3G57530	183	391	2.13661	CPK32 (CALCIUM-DEPENDENT PROTEIN KINASE 32); calmodulin-dependent protein kinase/ kinase
251640_at	AT3G57450	246.1	943.2	3.83259	similar to unnamed protein product [Vitis vinifera] (GB:CAO40798.1)
251642_at	AT3G57520	148.9	1502.5	10.0907	ATSIP2 (ARABIDOPSIS THALIANA SEED IMBIBITION 2); hydrolase, hydrolyzing O-glycosyl compounds
251643_at	AT3G57550	102.8	718.6	6.99027	AGK2 (GUANYLATE KINASE-ENCODING GENE 1)
251649_at	AT3G57330	166.4	1213.4	7.29207	ACA11 (AUTOINHIBITED CA2+-ATPASE 11); calcium-transporting ATPase/ calmodulin binding
251659_at	AT3G57090	342.6	929.8	2.71395	BIGYIN; binding
251673_at	AT3G57240	113.8	333.1	2.92707	BG3 (BETA-1,3-GLUCANASE 3); hydrolase, hydrolyzing O-glycosyl compounds
251684_at	AT3G56410	76.5	285.7	3.73464	similar to unknown protein [Arabidopsis thaliana] (TAIR:AT5G05190.1); similar to unknown protein [Arabidopsis thaliana] (TAIR:AT3G61670.1); similar to hypothetical protein Kpol_1058p4 [Vanderwaltozyma polyspora DSM 70294] (GB:XP_001645325.1)
251722_at	AT3G56200	153	1244.1	8.13137	amino acid transporter family protein
251745_at	AT3G55980	403.4	833.1	2.0652	zinc finger (CCCH-type) family protein
251769_at	AT3G55950	21.2	331.8	15.6509	protein kinase family protein
251773_at	AT3G55960	222.8	973.5	4.36939	NLI interacting factor (NIF) family protein
251776_at	AT3G55620	537.2	1143.5	2.12863	EMB1624 (EMBRYO DEFECTIVE 1624); translation initiation factor
251786_at	AT3G55270	60.4	141.8	2.34768	MKP1; MAP kinase tyrosine/serine/threonine phosphatase
251790_at	AT3G55470	37.2	514.1	13.8199	C2 domain-containing protein
251797_at	AT3G55560	70.5	194.3	2.75603	AGF2 (AT-HOOK PROTEIN OF GA FEEDBACK 2)
251804_at	AT3G55430	180.9	1090.2	6.02653	glycosyl hydrolase family 17 protein / beta-1,3-glucanase, putative
251847_at	AT3G54640	248.5	4837.6	19.4672	TSA1 (TRYPTOPHAN SYNTHASE ALPHA CHAIN); tryptophan synthase
251848_at	AT3G54620	114.1	418.7	3.66959	ATBZIP25/BZO2H4 (ARABIDOPSIS THALIANA BASIC LEUCINE ZIPPER 25); protein heterodimerization/ transcription factor
251862_at	AT3G54850	65.9	145.8	2.21244	armadillo/beta-catenin repeat family protein / U-box domain-containing family protein
251884_at	AT3G54150	27.8	831.2	29.8993	embryo-abundant protein-related
251901_at	AT3G54100	51.7	113.7	2.19923	similar to unknown protein [Arabidopsis thaliana] (TAIR:AT2G37980.1); similar to unknown protein [Arabidopsis thaliana] (TAIR:AT5G01100.1); similar to unnamed protein product [Vitis vinifera] (GB:CAO15763.1); similar to hypothetical protein [Vitis vinifera] (GB:CAN72579.1); contains InterPro domain Protein of unknown function DUF246, plant (InterPro:IPR004348)
251902_at	AT3G54110	317.4	913.2	2.87713	ATPUMP1; binding / oxidative phosphorylation uncoupler
251903_at	AT3G54120	30.7	87.3	2.84365	reticulon family protein (RTNLB12)
251910_at	AT3G53810	40.3	281.3	6.98015	lectin protein kinase, putative
251914_at	AT3G53930	26.2	55.1	2.10305	protein kinase family protein
251954_at	AT3G53668; AT3G53670	116.6	272.7	2.33877	[AT3G53668, CPuORF51 (Conserved peptide upstream open reading frame 51)];[AT3G53670, similar to unknown protein [Arabidopsis thaliana] (TAIR:AT2G37480.1); similar to hypothetical protein [Vitis vinifera] (GB:CAN77855.1)]
251971_at	AT3G53160	8.8	25.8	2.93182	UGT73C7 (UDP-GLUCOSYL TRANSFERASE 73C7); UDP-glycosyltransferase/ transferase, transferring glycosyl groups
251973_at	AT3G53180	180.6	717.2	3.97121	glutamate-ammonia ligase
251975_at	AT3G53230	29.5	80.8	2.73898	cell division cycle protein 48, putative / CDC48, putative
252009_at	AT3G52800	288.1	842.7	2.92503	zinc finger (AN1-like) family protein
252053_at	AT3G52400	218.1	1079.4	4.94911	SYP122 (syntaxin 122); SNAP receptor
252068_at	AT3G51440	30.7	75.4	2.45603	strictosidine synthase family protein
252075_at	AT3G51730	1087.7	2176.9	2.00138	saposin B domain-containing protein
252076_at	AT3G51660	287.4	1072.4	3.73138	macrophage migration inhibitory factor family protein / MIF family protein
252100_at	AT3G51110	16.7	36.9	2.20958	crooked neck protein, putative / cell cycle protein, putative
252112_at	AT3G51580	84.2	171	2.03088	similar to unknown [Populus trichocarpa] (GB:ABK95158.1)
252114_at	AT3G51450	145.4	429.6	2.95461	strictosidine synthase family protein
252117_at	AT3G51430	203.6	636.8	3.1277	YLS2 (yellow-leaf-specific gene 2); strictosidine synthase
252120_at	AT3G51130	162.4	397.6	2.44828	Identical to UPF0183 protein At3g51130 [Arabidopsis Thaliana] (GB:Q9SD33;GB:Q53YG9;GB:Q8LD70;GB:Q94C31); similar to unnamed protein product [Vitis vinifera] (GB:CAO48256.1); similar to Os06g0714000 [Oryza sativa (japonica cultivar-group)] (GB:NP_001058570.1); contains InterPro domain Protein of unknown function UPF0183 (InterPro:IPR005373)
252121_at	AT3G51160	381.2	1010.9	2.65189	MUR1 (MURUS 1)
252131_at	AT3G50930	33.1	613.3	18.5287	AAA-type ATPase family protein
252133_at	AT3G50900	35.7	304.3	8.52381	similar to unknown protein [Arabidopsis thaliana] (TAIR:AT5G66490.1); similar to hypothetical protein [Thellungiella halophila] (GB:ABB45855.1)
252134_at	AT3G50910	67	232	3.46269	similar to unknown protein [Arabidopsis thaliana] (TAIR:AT5G66480.1); similar to hypothetical protein [Thellungiella halophila] (GB:ABB45854.1)
252136_at	AT3G50770	21.3	172.1	8.07981	calmodulin-related protein, putative
252165_at	AT3G50550	53.6	200.8	3.74627	unknown protein
252170_at	AT3G50480	208.2	1746.7	8.38953	HR4 (HOMOLOG OF RPW8 4)
252183_at	AT3G50740	198.6	641.8	3.23162	UGT72E1 (UDP-glucosyl transferase 72E1); UDP-glycosyltransferase/ coniferyl-alcohol glucosyltransferase/ transferase, transferring glycosyl groups
252214_at	AT3G50260	36.8	298.2	8.10326	ATERF#011/CEJ1 (COOPERATIVELY REGULATED BY ETHYLENE AND JASMONATE 1); DNA binding / transcription factor
252217_at	AT3G50140	10	43.1	4.31	similar to unknown protein [Arabidopsis thaliana] (TAIR:AT3G50130.1); similar to unknown protein [Arabidopsis thaliana] (TAIR:AT3G50190.1); similar to unnamed protein product [Vitis vinifera] (GB:CAO71911.1); contains InterPro domain Protein of unknown function DUF247, plant (InterPro:IPR004158)
252234_at	AT3G49780	77.8	268.7	3.45373	ATPSK4 (PHYTOSULFOKINE 4 PRECURSOR); growth factor
252250_at	AT3G49790	77.5	257.4	3.32129	ATP binding
252265_at	AT3G49620	37.5	4417	117.787	DIN11 (DARK INDUCIBLE 11); oxidoreductase
252278_at	AT3G49530	89.6	261.6	2.91964	ANAC062 (Arabidopsis NAC domain containing protein 62); transcription factor
252291_s_at	AT3G49120; AT3G49110	1025.9	5459.3	5.32147	[AT3G49120, ATPCB/ATPERX34/PERX34/PRXCB (PEROXIDASE 34); peroxidase];[AT3G49110, ATPCA/ATPRX33/PRX33/PRXCA (PEROXIDASE 33); peroxidase]
252293_at	AT3G48990	1533	3098	2.02087	AMP-dependent synthetase and ligase family protein
252298_at	AT3G49060	67.5	146.7	2.17333	protein kinase family protein / U-box domain-containing protein
252300_at	AT3G49160	6.6	20.8	3.15152	pyruvate kinase family protein
252310_at	AT3G49350	66.7	150.2	2.25187	RAB GTPase activator
252323_at	AT3G48530	371.8	763.6	2.05379	KING1 (SNF1-RELATED PROTEIN KINASE REGULATORY SUBUNIT GAMMA 1)
252329_at	AT3G48760	146.3	407.6	2.78606	zinc finger (DHHC type) family protein
252331_s_at	AT3G48780; AT3G48790	42.7	255.9	5.99297	[AT3G48780, serine C-palmitoyltransferase, putative];[AT3G48790, serine C-palmitoyltransferase, putative]
252338_at	AT3G48890	201.7	2153.3	10.6758	ATMP2 (MEMBRANE STEROID BINDING PROTEIN 2); heme binding / transition metal ion binding
252346_at	AT3G48650	60.8	133.2	2.19079	pseudogene, At14a-related protein, similar to At14a (GI:11994571 and GI:11994573) (Arabidopsis thaliana)
252383_at	AT3G47780	12.9	31.4	2.43411	ATATH6 (ABC2 homolog 6); ATPase, coupled to transmembrane movement of substances
252387_at	AT3G47800	377.9	866.5	2.29293	aldose 1-epimerase family protein
252406_at	AT3G47670	127.9	282.2	2.20641	pectinesterase inhibitor
252414_at	AT3G47420	36	289.1	8.03056	glycerol-3-phosphate transporter, putative / glycerol 3-phosphate permease, putative
252415_at	AT3G47340	17.2	275.7	16.0291	ASN1 (DARK INDUCIBLE 6)
252417_at	AT3G47480	22.2	142.6	6.42342	calcium-binding EF hand family protein
252421_at	AT3G47540	161.5	335.8	2.07926	chitinase, putative
252422_at	AT3G47550	242.7	800.3	3.29749	zinc finger (C3HC4-type RING finger) family protein
252450_s_at	AT3G47090; AT3G47580	17	56	3.29412	[AT3G47090, leucine-rich repeat transmembrane protein kinase, putative];[AT3G47580, leucine-rich repeat transmembrane protein kinase, putative]
252462_at	AT3G47250	491.2	1083.2	2.20521	similar to unknown protein [Arabidopsis thaliana] (TAIR:AT3G47200.1); similar to unknown protein [Arabidopsis thaliana] (TAIR:AT3G47200.2); similar to unnamed protein product [Vitis vinifera] (GB:CAO15956.1); contains InterPro domain Protein of unknown function DUF247, plant (InterPro:IPR004158)
252470_at	AT3G46930	25.6	76.2	2.97656	protein kinase family protein
252533_at	AT3G46110	48.9	145.7	2.97955	signal transducer
252570_at	AT3G45300	61.3	347.9	5.67537	IVD (ISOVALERYL-COA-DEHYDROGENASE)
252602_at	AT3G45040	82.2	353.1	4.29562	phosphatidate cytidylyltransferase family protein
252652_at	AT3G44720	86.5	608.4	7.03353	ADT4 (AROGENATE DEHYDRATASE 4); arogenate dehydratase/ prephenate dehydratase
252670_at	AT3G44110	1010.5	2265.9	2.24236	ATJ3 (Arabidopsis thaliana DnaJ homologue 3)
252671_at	AT3G44190	112.6	226.1	2.00799	pyridine nucleotide-disulphide oxidoreductase family protein
252684_at	AT3G44400	24.1	51.6	2.14108	disease resistance protein (TIR-NBS-LRR class), putative
252745_at	AT3G43230	100.8	252.5	2.50496	zinc finger (FYVE type) family protein
252827_at	AT4G39950	185.5	2707.3	14.5946	CYP79B2 (cytochrome P450, family 79, subfamily B, polypeptide 2); oxygen binding
252831_at	AT4G39980	567.3	2750	4.84752	DHS1 (3-DEOXY-D-ARABINO-HEPTULOSONATE 7-PHOSPHATE SYNTHASE 1); 3-deoxy-7-phosphoheptulonate synthase
252851_at	AT4G40080	30.7	143.6	4.67752	epsin N-terminal homology (ENTH) domain-containing protein / clathrin assembly protein-related
252859_at	AT4G39780	64.8	139.6	2.15432	AP2 domain-containing transcription factor, putative
252862_at	AT4G39830	10.1	43.6	4.31683	L-ascorbate oxidase, putative
252870_at	AT4G39940	460.3	1446.3	3.14208	AKN2 (APS-KINASE 2); ATP binding / kinase/ transferase, transferring phosphorus-containing groups
252879_at	AT4G39390	64.1	138.2	2.15601	transporter-related
252900_at	AT4G39540	226.8	453.6	2	shikimate kinase family protein
252906_at	AT4G39640	391.1	839.7	2.14702	GGT1 (GAMMA-GLUTAMYL TRANSPEPTIDASE 1); gamma-glutamyltransferase/ glutathione gamma-glutamylcysteinyltransferase
252921_at	AT4G39030	47.4	396.8	8.37131	EDS5 (ENHANCED DISEASE SUSCEPTIBILITY 5); antiporter/ transporter
252928_at	AT4G38940	27.2	112.6	4.13971	kelch repeat-containing F-box family protein
252931_at	AT4G38930	77.4	160.8	2.07752	ubiquitin fusion degradation UFD1 family protein
252939_at	AT4G39230	30.5	204.2	6.69508	isoflavone reductase, putative
252940_at	AT4G39270	28.4	229.1	8.0669	leucine-rich repeat transmembrane protein kinase, putative
252981_at	AT4G38260	49.6	117.4	2.36694	similar to unknown protein [Arabidopsis thaliana] (TAIR:AT1G20740.1); similar to unnamed protein product [Vitis vinifera] (GB:CAO47527.1); contains InterPro domain Protein of unknown function DUF833 (InterPro:IPR008551)
252991_at	AT4G38470	104.8	297.6	2.83969	protein kinase family protein
252993_at	AT4G38540	69.2	1437.5	20.7731	monooxygenase, putative (MO2)
253038_at	AT4G37790	80	215.6	2.695	HAT22 (homeobox-leucine zipper protein 22); transcription factor
253046_at	AT4G37370	43.8	963.3	21.9932	CYP81D8 (cytochrome P450, family 81, subfamily D, polypeptide 8); oxygen binding
253052_at	AT4G37310	94.2	215	2.28238	CYP81H1 (cytochrome P450, family 81, subfamily H, polypeptide 1); oxygen binding
253057_at	AT4G37670	56.5	398.2	7.04779	GCN5-related N-acetyltransferase (GNAT) family protein / amino acid kinase family protein
253063_at	AT4G37640	132.5	781.5	5.89811	ACA2 (CALCIUM ATPASE 2); calmodulin binding
253088_at	AT4G36220	228	794.7	3.48553	FAH1 (FERULATE-5-HYDROXYLASE 1); ferulate 5-hydroxylase
253094_at	AT4G37480	28.1	63.5	2.25979	DNAJ heat shock N-terminal domain-containing protein
253099_s_at	AT4G37530; AT4G37520	33.8	989.6	29.2781	[AT4G37530, peroxidase, putative];[AT4G37520, peroxidase 50 (PER50) (P50) (PRXR2)]
253124_at	AT4G36030	42.4	176.5	4.16274	armadillo/beta-catenin repeat family protein
253125_at	AT4G36040	1292.6	3072.4	2.37691	DNAJ heat shock N-terminal domain-containing protein (J11)
253161_at	AT4G35770	149.6	5170.2	34.5602	SEN1 (DARK INDUCIBLE 1)
253162_at	AT4G35630	651.4	4202.5	6.45149	PSAT (phosphoserine aminotransferase); phosphoserine transaminase
253163_at	AT4G35750	527	1590.8	3.0186	Rho-GTPase-activating protein-related
253167_at	AT4G35310	485.2	1304.6	2.68879	CPK5 (CALMODULIN-DOMAIN PROTEIN KINASE 5); calmodulin-dependent protein kinase/ kinase
253203_at	AT4G34710	145.2	435.8	3.00138	ADC2 (ARGININE DECARBOXYLASE 2)
253204_at	AT4G34460	261.3	715.2	2.73708	AGB1 (GTP BINDING PROTEIN BETA 1); nucleotide binding
253207_at	AT4G34770	49.9	107.2	2.1483	auxin-responsive family protein
253245_at	AT4G34590; AT4G34588	120	473.1	3.9425	[AT4G34590, GBF6 (ARABIDOPSIS THALIANA BASIC LEUCINE-ZIPPER 11); DNA binding / protein heterodimerization/ transcription factor];[AT4G34588, CPuORF2 (Conserved peptide upstream open reading frame 2)]
253257_at	AT4G34390	110.4	297.8	2.69746	XLG2 (EXTRA-LARGE GTP-BINDING PROTEIN 2); signal transducer
253268_s_at	AT4G34131; AT4G34135	39.7	105.6	2.65995	[AT4G34131, UGT73B3 (UDP-GLUCOSYL TRANSFERASE 73B3); UDP-glycosyltransferase/ abscisic acid glucosyltransferase/ transferase, transferring hexosyl groups];[AT4G34135, UGT73B2; UDP-glucosyltransferase/ UDP-glycosyltransferase/ flavonol 3-O-glucosyltransferase]
253269_at	AT4G34140	13.7	38.3	2.79562	D111/G-patch domain-containing protein
253273_at	AT4G34180	442.2	2573.6	5.81999	cyclase family protein
253274_at	AT4G34200	317.2	2308.8	7.27869	EDA9 (embryo sac development arrest 9); NAD binding / amino acid binding / binding / catalytic/ cofactor binding / oxidoreductase, acting on the CH-OH group of donors, NAD or NADP as acceptor / phosphoglycerate dehydrogenase
253277_at	AT4G34230	98.9	1154.2	11.6704	CAD5 (CINNAMYL ALCOHOL DEHYDROGENASE 5); cinnamyl-alcohol dehydrogenase
253284_at	AT4G34150	673.6	1597.2	2.37114	C2 domain-containing protein
253332_at	AT4G33420	12.2	58.5	4.79508	peroxidase, putative
253338_at	AT4G33430	165.1	486.7	2.94791	BAK1 (BRI1-ASSOCIATED RECEPTOR KINASE); kinase
253343_at	AT4G33540	85.8	458.6	5.34499	metallo-beta-lactamase family protein
253358_at	AT4G32940	1550	4677.5	3.01774	GAMMA-VPE (Vacuolar processing enzyme gamma); cysteine-type endopeptidase
253377_at	AT4G33300	219.1	464.9	2.12186	ADR1-L1 (ADR1-LIKE 1); ATP binding / protein binding
253405_at	AT4G32800	41.2	187.7	4.55583	AP2 domain-containing transcription factor TINY, putative
253414_at	AT4G33050	246.7	2629.6	10.6591	EDA39 (embryo sac development arrest 39); calmodulin binding
253431_at	AT4G32440	42.9	99.7	2.32401	agenet domain-containing protein
253453_at	AT4G31860	131.1	631.8	4.81922	protein phosphatase 2C, putative / PP2C, putative
253455_at	AT4G32020	816.5	1693.6	2.07422	similar to unknown protein [Arabidopsis thaliana] (TAIR:AT2G25250.1); similar to unknown [Populus trichocarpa] (GB:ABK93361.1)
253460_at	no_match	70.1	142	2.02568	no_match
253462_at	AT4G32150	313.5	748	2.38596	VAMP7C (VESICLE-ASSOCIATED MEMBRANE PROTEIN 7C)
253466_at	AT4G32040	120.4	286.2	2.37708	KNAT5 (KNOTTED1-LIKE HOMEOBOX GENE 5); transcription factor
253467_at	AT4G32140	66.7	138.3	2.07346	similar to membrane protein [Arabidopsis thaliana] (TAIR:AT3G07080.1); similar to hypothetical protein [Vitis vinifera] (GB:CAN72310.1); contains InterPro domain Protein of unknown function DUF6, transmembrane; (InterPro:IPR000620)
253476_at	AT4G32300	79.4	191.6	2.4131	lectin protein kinase family protein
253485_at	AT4G31800	72.1	288.9	4.00693	WRKY18 (WRKY DNA-binding protein 18); transcription factor
253500_at	AT4G31920	55.6	123.2	2.21583	ARR10 (ARABIDOPSIS RESPONSE REGULATOR 10); transcription factor/ two-component response regulator
253534_at	AT4G31500	1441.1	5800.4	4.02498	CYP83B1 (CYTOCHROME P450 MONOOXYGENASE 83B1); oxygen binding
253578_at	AT4G30340	59.6	227.9	3.82383	ATDGK7 (DIACYLGLYCEROL KINASE 7); diacylglycerol kinase
253590_at	no_match	19.3	252.1	13.0622	no_match
253606_at	AT4G30530	1174.3	4474.3	3.81018	defense-related protein, putative
253625_at	AT4G30600	359	977.2	2.72201	signal recognition particle receptor alpha subunit family protein
253630_at	AT4G30490	87.3	256.8	2.94158	AFG1-like ATPase family protein
253637_at	AT4G30390	112.7	529	4.69388	similar to hypothetical protein MtrDRAFT_AC148994g36v2 [Medicago truncatula] (GB:ABN05865.1)
253647_at	AT4G29950	84.6	352.9	4.17139	microtubule-associated protein
253654_at	AT4G30060	55.7	337.6	6.06104	similar to unknown protein [Arabidopsis thaliana] (TAIR:AT2G19160.1); similar to unnamed protein product [Vitis vinifera] (GB:CAO64039.1); contains InterPro domain Protein of unknown function DUF266, plant (InterPro:IPR004949)
253664_at	AT4G30210	285.5	1437.4	5.03468	ATR2 (ARABIDOPSIS P450 REDUCTASE 2)
253666_at	AT4G30270	379.8	4360.6	11.4813	MERI5B (MERISTEM-5); hydrolase, acting on glycosyl bonds / xyloglucan:xyloglucosyl transferase
253702_at	AT4G29900	122.6	564.1	4.60114	ACA10 (autoinhibited Ca2+ -ATPase 10); calcium-transporting ATPase/ calmodulin binding
253708_at	AT4G29210	78.3	243.9	3.11494	GGT3/GGT4 (GAMMA-GLUTAMYL TRANSPEPTIDASE 3); gamma-glutamyltransferase/ glutathione gamma-glutamylcysteinyltransferase
253714_at	AT4G29380	26.8	67.9	2.53358	protein kinase family protein / WD-40 repeat family protein
253722_at	AT4G29190	1042.9	2206	2.11526	zinc finger (CCCH-type) family protein
253747_at	AT4G29050	44.1	101.4	2.29932	lectin protein kinase family protein
253776_at	AT4G28390	51.8	262.8	5.07336	AAC3 (ADP/ATP CARRIER 3); ATP:ADP antiporter/ binding
253779_at	AT4G28490	74.6	331.1	4.43834	HAESA (RECEPTOR-LIKE PROTEIN KINASE 5); ATP binding / kinase/ protein serine/threonine kinase
253780_at	AT4G28400	230.8	586	2.53899	protein phosphatase 2C, putative / PP2C, putative
253783_at	AT4G28600	117.6	252	2.14286	NPGR2 (NO POLLEN GERMINATION RELATED 2); calmodulin binding
253793_at	AT4G28710	27.2	61.2	2.25	XIH (Myosin-like protein XIH)
253804_at	AT4G28230	29.4	62.7	2.13265	similar to unnamed protein product [Vitis vinifera] (GB:CAO41238.1)
253805_at	AT4G28260	57.2	147.6	2.58042	similar to unnamed protein product [Vitis vinifera] (GB:CAO69726.1)
253812_at	AT4G28240	384.8	969.1	2.51845	wound-responsive protein-related
253819_at	AT4G28350	17.9	84.6	4.72626	lectin protein kinase family protein
253820_at	AT4G28370	35.4	82.4	2.32768	zinc ion binding
253827_at	AT4G28085	27.4	934.6	34.1095	unknown protein
253828_at	AT4G27970	18.5	87	4.7027	SLAH2 (SLAC1 HOMOLOGUE 2); transporter
253841_at	AT4G27830	239.6	591.8	2.46995	glycosyl hydrolase family 1 protein
253848_at	AT4G28020	20.9	43.3	2.07177	similar to unnamed protein product [Vitis vinifera] (GB:CAO43327.1); contains InterPro domain Protein of unknown function UPF0066 (InterPro:IPR001378)
253874_at	AT4G27450	131.5	867.8	6.59924	similar to unknown protein [Arabidopsis thaliana] (TAIR:AT3G15450.1); similar to unnamed protein product [Vitis vinifera] (GB:CAO39242.1); contains domain G3DSA:3.60.20.10 (G3DSA:3.60.20.10); contains domain SSF56235 (SSF56235)
253890_s_at	AT4G27585; AT5G54100	119.7	541.2	4.5213	[AT4G27585, band 7 family protein];[AT5G54100, band 7 family protein]
253898_s_at	AT5G54810; AT4G27070	1103.4	7859.1	7.12262	[AT5G54810, TSB1 (TRYPTOPHAN SYNTHASE BETA-SUBUNIT)];[AT4G27070, TSB2 (TRYPTOPHAN SYNTHASE BETA-SUBUNIT); tryptophan synthase]
253911_at	AT4G27300	249.2	1408.4	5.65169	S-locus protein kinase, putative
253915_at	AT4G27280	161.2	980.1	6.08002	calcium-binding EF hand family protein
253948_at	AT4G26940	185.1	372	2.00972	galactosyltransferase family protein
253950_at	AT4G26910	320.1	1671.4	5.22149	2-oxoacid dehydrogenase family protein
253954_at	AT4G26970	576.9	2081.7	3.60842	aconitate hydratase, cytoplasmic, putative / citrate hydro-lyase/aconitase, putative
253987_at	AT4G26270	86	184.7	2.14767	phosphofructokinase family protein
253992_at	AT4G26060	55.1	180.1	3.2686	similar to unknown protein [Arabidopsis thaliana] (TAIR:AT5G57060.1); similar to unnamed protein product [Vitis vinifera] (GB:CAO65021.1); contains domain PTHR10052 (PTHR10052); contains domain PTHR10052:SF2 (PTHR10052:SF2)
254010_at	AT4G26240	97.1	226	2.3275	similar to unnamed protein product [Vitis vinifera] (GB:CAO65405.1); contains InterPro domain MFS general substrate transporter (InterPro:IPR016196)
254032_at	AT4G25940	55.6	138.8	2.4964	epsin N-terminal homology (ENTH) domain-containing protein
254040_at	AT4G25900	373.8	2024.8	5.4168	aldose 1-epimerase family protein
254082_at	AT4G25720	189.3	755	3.98838	glutamine cyclotransferase family protein
254083_at	AT4G24920	648.1	2009.5	3.1006	protein transport protein SEC61 gamma subunit, putative
254093_at	AT4G25110	19.5	78.5	4.02564	ATMC2 (METACASPASE 2); caspase
254103_at	AT4G25030	179.2	1531.6	8.54688	similar to unknown protein [Arabidopsis thaliana] (TAIR:AT5G45410.2); similar to unknown protein [Arabidopsis thaliana] (TAIR:AT5G45410.3); similar to unknown protein [Arabidopsis thaliana] (TAIR:AT5G45410.1); similar to unnamed protein product [Vitis vinifera] (GB:CAO68979.1); similar to hypothetical protein [Vitis vinifera] (GB:CAN81117.1)
254106_at	AT4G24990	237.3	491.2	2.06995	ATGP4 (Arabidopsis thaliana geranylgeranylated protein)
254108_at	AT4G25230	129	279.8	2.16899	RIN2 (RPM1 INTERACTING PROTEIN 2); protein binding / zinc ion binding
254127_at	AT4G24520	213.1	432.3	2.02863	ATR1 (ARABIDOPSIS P450 REDUCTASE 1)
254150_at	AT4G24350	298.3	3104.7	10.408	phosphorylase family protein
254163_s_at	AT4G24340; AT4G24350	570.2	4244	7.443	[AT4G24340, phosphorylase family protein];[AT4G24350, phosphorylase family protein]
254167_at	AT4G24400	103.4	224.2	2.16828	CIPK8 (CBL-INTERACTING PROTEIN KINASE 8); kinase
254169_at	AT4G24290	72.8	194.6	2.67308	similar to NSL1 (NECROTIC SPOTTED LESIONS 1) [Arabidopsis thaliana] (TAIR:AT1G28380.1); similar to unnamed protein product [Vitis vinifera] (GB:CAO46862.1); contains InterPro domain Membrane attack complex component/perforin/complement C9 (InterPro:IPR001862)
254189_at	AT4G24000	14.6	31.6	2.16438	ATCSLG2 (Cellulose synthase-like G2); transferase/ transferase, transferring glycosyl groups
254190_at	AT4G23885	40.2	164.5	4.09204	similar to unknown protein [Arabidopsis thaliana] (TAIR:AT5G24165.1); similar to unnamed protein product [Vitis vinifera] (GB:CAO69543.1)
254192_at	AT4G23850	601	1504.9	2.50399	long-chain-fatty-acid--CoA ligase / long-chain acyl-CoA synthetase
254204_at	AT4G24160	96.1	226.8	2.36004	hydrolase, alpha/beta fold family protein
254211_at	AT4G23570	223	522.5	2.34305	SGT1A (Suppressor of G2 (Two) 1A); protein binding
254241_at	AT4G23190	22.1	332.2	15.0317	CRK11 (CYSTEINE-RICH RLK11); kinase
254242_at	AT4G23200	30.9	139.6	4.5178	protein kinase family protein
254249_at	AT4G23280	22.7	115.3	5.0793	protein kinase, putative
254255_at	AT4G23220	53	152.6	2.87925	protein kinase family protein
254262_at	AT4G23470	248.5	765.7	3.08129	hydroxyproline-rich glycoprotein family protein
254265_s_at	AT4G23140; AT4G23160	43.3	113.2	2.61432	[AT4G23140, CRK6 (CYSTEINE-RICH RLK 6); kinase];[AT4G23160, protein kinase family protein]
254269_at	AT4G23050	40.6	111.2	2.73892	protein kinase, putative
254271_at	AT4G23150	12.5	154.5	12.36	protein kinase family protein
254276_at	AT4G22820	115.4	291.2	2.5234	zinc finger (AN1-like) family protein
254291_at	AT4G23010	171	1220.7	7.1386	ATUTR2/UTR2 (UDP-GALACTOSE TRANSPORTER 2)
254299_at	AT4G22920	83	180.2	2.17108	ATNYE1/NYE1 (NON-YELLOWING 1)
254314_at	AT4G22470	32.8	139.2	4.2439	protease inhibitor/seed storage/lipid transfer protein (LTP) family protein
254318_at	AT4G22530	47.8	292.9	6.12762	embryo-abundant protein-related
254331_s_at	AT4G22710; AT4G22690	2765.1	6877.5	2.48725	[AT4G22710, CYP706A2 (cytochrome P450, family 706, subfamily A, polypeptide 2); oxygen binding];[AT4G22690, CYP706A1 (cytochrome P450, family 706, subfamily A, polypeptide 1); oxygen binding]
254343_at	AT4G21990	214.1	992.4	4.63522	APR3 (APS REDUCTASE 3)
254384_at	AT4G21870	111.7	574.5	5.14324	26.5 kDa class P-related heat shock protein (HSP26.5-P)
254393_at	AT4G21580	131.1	302.5	2.3074	oxidoreductase, zinc-binding dehydrogenase family protein
254408_at	AT4G21390	13.3	531.9	39.9925	B120; protein kinase/ sugar binding
254409_at	AT4G21400	22	110.7	5.03182	protein kinase family protein
254410_at	AT4G21410	32.2	160.5	4.98447	protein kinase family protein
254424_at	AT4G21510	49.5	99.9	2.01818	F-box family protein
254432_at	AT4G20830	219.2	1179.4	5.38047	FAD-binding domain-containing protein
254447_at	AT4G20860	59.5	450.5	7.57143	FAD-binding domain-containing protein
254487_at	AT4G20780	162.5	806.8	4.96492	calcium-binding protein, putative
254496_at	AT4G20070	78.2	216.9	2.77366	ATAAH (ARABIDOPSIS THALIANA ALLANTOATE AMIDOHYDROLASE); allantoate deiminase/ metallopeptidase
254500_at	AT4G20110	67.5	187.4	2.7763	vacuolar sorting receptor, putative
254543_at	AT4G19810	21.1	207.4	9.82938	glycosyl hydrolase family 18 protein
254549_at	AT4G19880	231.8	1461.1	6.30328	similar to unknown protein [Arabidopsis thaliana] (TAIR:AT5G45020.1); similar to Intracellular chloride channel [Medicago truncatula] (GB:ABC75353.2); contains InterPro domain Thioredoxin-like fold (InterPro:IPR012336); contains InterPro domain Glutathione S-transferase, C-terminal-like (InterPro:IPR010987); contains InterPro domain Glutathione S-transferase, C-terminal (InterPro:IPR004046); cont…
254557_at	AT4G19140	139.5	301.7	2.16272	similar to unnamed protein product [Vitis vinifera] (GB:CAO66715.1)
254561_at	AT4G19160	142.1	395.7	2.78466	binding
254573_at	AT4G19420	124.1	588.2	4.73973	pectinacetylesterase family protein
254577_at	AT4G19450	116.8	398.2	3.40925	nodulin-related
254624_at	AT4G18580	45.4	157.5	3.46916	unknown protein
254673_at	AT4G18430	12.6	329.9	26.1825	AtRABA1e (Arabidopsis Rab GTPase homolog A1e); GTP binding
254681_at	AT4G18140	25.6	76.5	2.98828	similar to NLI interacting factor (NIF) family protein [Arabidopsis thaliana] (TAIR:AT5G46410.1); similar to unnamed protein product [Vitis vinifera] (GB:CAO66897.1)
254694_at	no_match	161.4	588.6	3.64684	no_match
254707_at	AT4G18010	63.6	349	5.48742	IP5PII (INOSITOL POLYPHOSPHATE 5-PHOSPHATASE II); inositol-polyphosphate 5-phosphatase
254723_at	AT4G13510	479.4	1240	2.58657	AMT1;1 (AMMONIUM TRANSPORT 1); ammonium transmembrane transporter
254741_s_at	AT4G13920; AT4G13900	36.8	120.7	3.27989	[AT4G13920, disease resistance family protein / LRR family protein];[AT4G13900, pseudogene, similar to NL0D, contains leucine rich-repeat domains Pfam:PF00560, INTERPRO:IPR001611; similar to Cf-4A protein (Lycopersicon esculentum) gi|3097197|emb|CAA73187; blastp match of 33% identity and 2.9e-93 P-value to GP|4235641|gb|AAD13301.1||AF119040 NL0D {Lycopersicon esculentum}]
254759_at	AT4G13180	78.7	443.2	5.63151	short-chain dehydrogenase/reductase (SDR) family protein
254770_at	AT4G13340	67.7	137.3	2.02806	leucine-rich repeat family protein / extensin family protein
254773_at	AT4G13410	10.3	22.2	2.15534	ATCSLA15 (Cellulose synthase-like A15); transferase, transferring glycosyl groups
254784_at	AT4G12720	242.7	1102.5	4.54265	AtNUDT7 (ARABIDOPSIS THALIANA NUDIX HYDROLASE HOMOLOG 7); hydrolase/ nucleoside-diphosphatase
254805_at	AT4G12480	90.4	370.1	4.09403	pEARLI 1; lipid binding
254812_at	AT4G12250	49.8	115.2	2.31325	GAE5 (UDP-D-GLUCURONATE 4-EPIMERASE 5); catalytic
254818_at	AT4G12470	129.4	1036	8.00618	protease inhibitor/seed storage/lipid transfer protein (LTP) family protein
254819_at	AT4G12500	66.3	426.8	6.43741	protease inhibitor/seed storage/lipid transfer protein (LTP) family protein
254825_at	AT4G12640	9.4	21.4	2.2766	RNA recognition motif (RRM)-containing protein
254832_at	AT4G12490	129.7	778.6	6.00308	protease inhibitor/seed storage/lipid transfer protein (LTP) family protein
254833_s_at	AT4G12290; AT4G12280	136	302.2	2.22206	[AT4G12290, copper amine oxidase, putative];[AT4G12280, copper amine oxidase family protein]
254847_at	AT4G11850	48	299.9	6.24792	PLDGAMMA1 (maternal effect embryo arrest 54); phospholipase D
254858_at	AT4G12070	158.5	368.2	2.32303	protein binding
254861_at	AT4G12040	201.7	510.5	2.53099	zinc finger (AN1-like) family protein
254869_at	AT4G11890	25.4	129.4	5.09449	protein kinase family protein
254894_at	AT4G11840	14	69.5	4.96429	PLDGAMMA3 (phospholipase D gamma 3); phospholipase D
254914_at	AT4G11290	44.5	124.9	2.80674	peroxidase, putative
254919_at	AT4G11360	422.3	870.4	2.06109	RHA1B (RING-H2 finger A1B); protein binding / zinc ion binding
254922_at	AT4G11370	47.5	944	19.8737	RHA1A (RING-H2 finger A1A); protein binding / zinc ion binding
254924_at	AT4G11330	182.7	476.3	2.60701	ATMPK5 (MAP KINASE 5); MAP kinase/ kinase
254926_at	AT4G11280	165.5	1866	11.2749	ACS6 (1-AMINOCYCLOPROPANE-1-CARBOXYLIC ACID (ACC) SYNTHASE 6)
254952_at	AT4G10955; AT4G10960	24.4	138.2	5.66393	[AT4G10955, lipase class 3 family protein];[AT4G10960, UGE5 (UDP-D-GLUCOSE/UDP-D-GALACTOSE 4-EPIMERASE 5); UDP-glucose 4-epimerase/ protein dimerization]
254963_at	no_match	31.3	64.3	2.05431	no_match
255011_at	AT4G10040	142.1	609.3	4.28783	CYTC-2 (CYTOCHROME C-2); electron carrier
255059_at	AT4G09420	32.6	78.8	2.41718	disease resistance protein (TIR-NBS class), putative
255061_at	AT4G08930	83.9	229.9	2.74017	ATAPRL6 (APR-LIKE 6)
255064_at	AT4G08950	68.5	163.8	2.39124	phosphate-responsive protein, putative (EXO)
255080_at	AT4G09030	43.5	113.6	2.61149	AGP10 (Arabinogalactan protein 10)
255095_at	AT4G08500	52.7	167.3	3.17457	MEKK1 (MYTOGEN ACTIVATED PROTEIN KINASE KINASE); DNA binding / kinase/ kinase binding
255116_at	AT4G08850	218.8	578.2	2.6426	leucine-rich repeat family protein / protein kinase family protein
255133_at	AT4G08320	99.1	211.5	2.13421	tetratricopeptide repeat (TPR)-containing protein
255148_at	AT4G08470	233	594.6	2.55193	MAPKKK10 (Mitogen-activated protein kinase kinase kinase 10); kinase
255151_at	AT4G08180	60	175.5	2.925	oxysterol-binding family protein
255230_at	AT4G05390	98	528.3	5.39082	ATRFNR1 (ROOT FNR 1); oxidoreductase
255259_at	AT4G05020	66.6	821.6	12.3363	NDB2 (NAD(P)H DEHYDROGENASE B2); disulfide oxidoreductase
255280_at	AT4G04960	31.5	195.2	6.19683	lectin protein kinase, putative
255284_at	AT4G04610	361.8	1859.1	5.13847	APR1 (PAPS REDUCTASE HOMOLOG 19)
255301_at	AT4G04800	106	227.4	2.14528	methionine sulfoxide reductase domain-containing protein / SeIR domain-containing protein
255310_at	AT4G04955	71.6	224.1	3.12989	ATALN (ARABIDOPSIS ALLANTOINASE); allantoinase/ hydrolase
255319_at	AT4G04220	26.2	95.6	3.64885	disease resistance family protein
255341_at	AT4G04500	13.2	30.2	2.28788	protein kinase family protein
255360_at	AT4G03960	44.7	117.6	2.63087	tyrosine specific protein phosphatase family protein
255429_at	AT4G03410	154.7	342.7	2.21526	peroxisomal membrane protein-related
255462_at	AT4G02940	102.6	352.9	3.43957	oxidoreductase, 2OG-Fe(II) oxygenase family protein
255469_at	AT4G03030	128.9	305.7	2.37161	kelch repeat-containing F-box family protein
255479_at	AT4G02380	219	4544.4	20.7507	SAG21 (SENESCENCE-ASSOCIATED GENE 21)
255504_at	AT4G02200	99.7	309.2	3.1013	drought-responsive family protein
255512_at	AT4G02195	28.7	60.7	2.11498	SYP42 (SYNTAXIN OF PLANTS 41); SNAP receptor
255524_at	AT4G02330	57.4	204	3.55401	ATPMEPCRB; pectinesterase
255526_at	AT4G02350	148.9	313.9	2.10813	exocyst complex subunit Sec15-like family protein
255543_at	AT4G01870	44.4	199	4.48198	tolB protein-related
255553_at	AT4G01960	105.9	252.8	2.38716	similar to unknown protein [Arabidopsis thaliana] (TAIR:AT1G02380.1); similar to unnamed protein product [Vitis vinifera] (GB:CAO40142.1)
255564_s_at	AT4G01770; AT4G01750	17.6	64.8	3.68182	[AT4G01770, RGXT1 (RHAMNOGALACTURONAN XYLOSYLTRANSFERASE 1); UDP-xylosyltransferase];[AT4G01750, RGXT2 (RHAMNOGALACTURONAN XYLOSYLTRANSFERASE 2); UDP-xylosyltransferase]
255595_at	AT4G01700	48.5	248	5.1134	chitinase, putative
255596_at	AT4G01720	28.5	111.2	3.90175	WRKY47 (WRKY DNA-binding protein 47); transcription factor
255599_at	AT4G01010	41.8	280.4	6.70813	ATCNGC13 (cyclic nucleotide gated channel 13); calmodulin binding / cyclic nucleotide binding / ion channel
255654_at	AT4G00970	41.4	93.3	2.25362	protein kinase family protein
255677_at	AT4G00500	49.2	121	2.45935	lipase class 3 family protein / calmodulin-binding heat-shock protein-related
255714_at	AT4G00300	330.8	822	2.48489	fringe-related protein
255716_at	AT4G00330	230.7	590.5	2.5596	CRCK2 (calmodulin-binding receptor-like cytoplasmic kinase 2); kinase
255725_at	AT1G25540	53.4	134	2.50936	PFT1 (PHYTOCHROME AND FLOWERING TIME 1)
255733_at	AT1G25400	60.3	276.7	4.58872	similar to unknown protein [Arabidopsis thaliana] (TAIR:AT1G68440.1); similar to unnamed protein product [Vitis vinifera] (GB:CAO42150.1)
255735_at	AT1G25520	152.5	347.4	2.27803	similar to unknown protein [Arabidopsis thaliana] (TAIR:AT1G68650.1); similar to unnamed protein product [Vitis vinifera] (GB:CAO42107.1); contains InterPro domain Protein of unknown function UPF0016; (InterPro:IPR001727)
255740_at	AT1G25390	155.2	327.7	2.11147	protein kinase family protein
255742_at	AT1G25560	269.8	812.5	3.01149	AP2 domain-containing transcription factor, putative
255753_at	AT1G18570	67.6	1363.4	20.1686	MYB51 (MYB DOMAIN PROTEIN 51); DNA binding / transcription factor
255777_at	AT1G18630	47.2	110.1	2.33263	GR-RBP6 (glycine-rich RNA-binding protein 6); RNA binding
255786_at	AT1G19670	1009.6	2321.1	2.29903	ATCLH1 (CORONATINE-INDUCED PROTEIN 1)
255845_at	AT2G33600	127.3	280.7	2.20503	cinnamoyl-CoA reductase family
255859_at	AT5G34930	45.2	165.7	3.66593	arogenate dehydrogenase
255860_at	AT5G34940	26.4	56.9	2.1553	ATGUS3 (ARABIDOPSIS THALIANA GLUCURONIDASE 3); beta-glucuronidase
255872_at	AT2G30360	35.5	130.8	3.68451	CIPK11 (SOS3-INTERACTING PROTEIN 4); kinase
255880_at	AT1G67060	42.4	175.6	4.14151	similar to unnamed protein product [Vitis vinifera] (GB:CAO49338.1)
255895_at	AT1G18020; AT1G17990	203.3	648.1	3.1879	[AT1G18020, 12-oxophytodienoate reductase, putative];[AT1G17990, 12-oxophytodienoate reductase, putative]
255904_at	AT1G17860	133.2	276.5	2.07583	trypsin and protease inhibitor family protein / Kunitz family protein
255923_at	AT1G22180	62.9	391.9	6.23052	SEC14 cytosolic factor family protein / phosphoglyceride transfer family protein
255928_at	AT1G12640	119.7	257.2	2.14871	membrane bound O-acyl transferase (MBOAT) family protein
255940_at	AT1G20380	30.8	70.8	2.2987	prolyl oligopeptidase, putative / prolyl endopeptidase, putative / post-proline cleaving enzyme, putative
255941_at	AT1G20350	12	51.4	4.28333	ATTIM17-1 (Arabidopsis thaliana translocase inner membrane subunit 17-1); P-P-bond-hydrolysis-driven protein transmembrane transporter
255942_at	AT1G22360	135.4	595.8	4.4003	ATUGT85A2 (UDP-GLUCOSYL TRANSFERASE 85A2); UDP-glycosyltransferase/ glucuronosyltransferase/ transferase, transferring glycosyl groups
255967_at	AT1G22280	235.3	792.3	3.36719	protein phosphatase 2C, putative / PP2C, putative
255994_at	AT1G29760	95.8	194	2.02505	similar to unknown protein [Arabidopsis thaliana] (TAIR:AT2G34380.1); similar to unnamed protein product [Vitis vinifera] (GB:CAO48004.1); contains domain BERNARDINELLI-SEIP CONGENITAL LIPODYSTROPHY 2 HOMOLOG (BSCL2 PROTEIN) (PTHR21212)
256008_s_at	AT1G34040; AT1G34060	16.1	102.5	6.36646	[AT1G34040, alliinase family protein];[AT1G34060, alliinase family protein]
256017_at	AT1G19180	187.5	1596.6	8.5152	JAZ1/TIFY10A (JASMONATE-ZIM-DOMAIN PROTEIN 1); protein binding
256046_at	no_match	57.1	272.4	4.77058	no_match
256050_at	AT1G07000	79.1	536.1	6.7775	ATEXO70B2 (exocyst subunit EXO70 family protein B2); protein binding
256058_at	AT1G07240	143.3	361	2.51919	UDP-glucoronosyl/UDP-glucosyl transferase family protein
256062_at	AT1G07090	76.6	156.2	2.03916	similar to unknown protein [Arabidopsis thaliana] (TAIR:AT5G58500.1); similar to hypothetical protein [Vitis vinifera] (GB:CAN60458.1); contains InterPro domain Protein of unknown function DUF640 (InterPro:IPR006936)
256100_at	AT1G13750	169.7	386	2.2746	calcineurin-like phosphoesterase family protein
256129_at	AT1G18210	278	1021.7	3.67518	calcium-binding protein, putative
256147_at	AT1G55080	16.3	62.3	3.82209	similar to unknown protein [Arabidopsis thaliana] (TAIR:AT1G29580.1); similar to unnamed protein product [Vitis vinifera] (GB:CAO45707.1); similar to hypothetical protein [Vitis vinifera] (GB:CAN78638.1)
256149_at	AT1G55110	79.4	195.9	2.46725	ATIDD7 (ARABIDOPSIS THALIANA INDETERMINATE(ID)-DOMAIN 7); nucleic acid binding / transcription factor/ zinc ion binding
256150_at	AT1G55120	51.9	110.5	2.12909	ATFRUCT5 (BETA-FRUCTOFURANOSIDASE 5); hydrolase, hydrolyzing O-glycosyl compounds / levanase
256169_at	AT1G51800	15.3	249.7	16.3203	leucine-rich repeat protein kinase, putative
256170_at	AT1G51790	44.4	115.1	2.59234	kinase
256178_s_at	AT1G51760; AT1G51780	77.7	1932.9	24.8764	[AT1G51760, IAR3 (IAA-ALANINE RESISTANT 3); metallopeptidase];[AT1G51780, ILL5 (IAA-leucine resistant (ILR)-like gene 5); metallopeptidase]
256183_at	AT1G51660	64.6	470.3	7.28019	ATMKK4 (MITOGEN-ACTIVATED PROTEIN KINASE KINASE 4); MAP kinase kinase/ kinase
256243_at	AT3G12500	20.1	261.1	12.99	ATHCHIB (BASIC CHITINASE); chitinase
256245_at	AT3G12580	39.5	292.8	7.41266	HSP70 (heat shock protein 70); ATP binding
256279_at	AT3G12620	95.9	228.3	2.3806	protein phosphatase 2C family protein / PP2C family protein
256300_at	AT1G69490	33.3	650.7	19.5405	NAP (NAC-LIKE, ACTIVATED BY AP3/PI); transcription factor
256308_s_at	AT1G30420; AT1G30410	31.2	92.9	2.97756	[AT1G30420, ATMRP12 (Arabidopsis thaliana multidrug resistance-associated protein 12)];[AT1G30410, ATMRP13 (Arabidopsis thaliana multidrug resistance-associated protein 13)]
256326_at	AT3G02340	86	186.1	2.16395	zinc finger (C3HC4-type RING finger) family protein
256328_at	AT3G02360	793.9	2177	2.74216	6-phosphogluconate dehydrogenase family protein
256337_at	AT1G72060	25.9	665.3	25.6873	serine-type endopeptidase inhibitor
256351_at	AT1G54960	19.9	63.5	3.19095	ANP2 (Arabidopsis NPK1-related protein kinase 2); kinase
256366_at	AT1G66880	90.9	263.1	2.89439	serine/threonine protein kinase family protein
256380_at	AT1G66680	145	580.1	4.00069	AR401
256413_at	AT3G11100	29.2	66.3	2.27055	transcription factor
256433_at	AT3G10985	149	919.2	6.16913	SAG20 (WOUND-INDUCED PROTEIN 12)
256451_s_at	AT1G75170	39.7	208.2	5.24433	SEC14 cytosolic factor family protein / phosphoglyceride transfer family protein
256513_at	AT1G31480	41.5	108.1	2.60482	SGR2 (SHOOT GRAVITROPISM 2)
256522_at	AT1G66160	61.9	146.9	2.37318	U-box domain-containing protein
256526_at	AT1G66090	73.3	257.9	3.51842	disease resistance protein (TIR-NBS class), putative
256547_at	AT3G14840	372.6	751.9	2.01798	leucine-rich repeat family protein / protein kinase family protein
256583_at	AT3G28850	43.5	116.4	2.67586	glutaredoxin family protein
256618_at	AT3G24440	34.5	72.7	2.10725	VRN5 (VIN3-LIKE 1)
256633_at	AT3G28340	106.4	311.8	2.93045	GATL10 (Galacturonosyltransferase-like 10); polygalacturonate 4-alpha-galacturonosyltransferase/ transferase, transferring hexosyl groups
256640_at	AT3G32260	8.5	18.8	2.21176	similar to unknown protein [Arabidopsis thaliana] (TAIR:AT1G36510.1); contains InterPro domain Nucleic acid-binding, OB-fold-like (InterPro:IPR016027)
256664_at	AT3G12040	27.8	67.6	2.43165	DNA-3-methyladenine glycosylase (MAG)
256725_at	AT2G34070	35.2	136	3.86364	similar to unknown protein [Arabidopsis thaliana] (TAIR:AT1G29050.1); similar to unnamed protein product [Vitis vinifera] (GB:CAO48076.1); contains InterPro domain Protein of unknown function DUF231, plant (InterPro:IPR004253)
256735_at	AT3G29400	118.7	307.5	2.59056	ATEXO70E1 (exocyst subunit EXO70 family protein E1); protein binding
256763_at	AT3G16860	26.5	62	2.33962	COBL8 (COBRA-LIKE PROTEIN 8 PRECURSOR)
256772_at	AT3G13750	1052.1	2742.4	2.6066	BGAL1 (BETA GALACTOSIDASE 1); beta-galactosidase
256787_at	AT3G13790	53.7	989.9	18.4339	ATBFRUCT1/ATCWINV1 (ARABIDOPSIS THALIANA CELL WALL INVERTASE 1); beta-fructofuranosidase/ hydrolase, hydrolyzing O-glycosyl compounds
256793_at	AT3G22160	73	485.5	6.65068	VQ motif-containing protein
256799_at	AT3G18560	13.5	111.1	8.22963	similar to unknown protein [Arabidopsis thaliana] (TAIR:AT1G49000.1); similar to unnamed protein product [Vitis vinifera] (GB:CAO68009.1)
256835_at	AT3G22890	1481.2	4865.5	3.28484	APS1 (ATP sulfurylase 3)
256838_at	AT3G22950	324.9	819.4	2.52201	ATARFC1 (ADP-ribosylation factor C1); GTP binding
256874_at	AT3G26320	29.6	70.3	2.375	CYP71B36 (cytochrome P450, family 71, subfamily B, polypeptide 36); oxygen binding
256883_at	AT3G26440	14.5	144.4	9.95862	similar to unknown protein [Arabidopsis thaliana] (TAIR:AT1G13000.2); similar to unknown protein [Arabidopsis thaliana] (TAIR:AT1G13000.1); similar to unnamed protein product [Vitis vinifera] (GB:CAO42517.1); contains InterPro domain Protein of unknown function DUF707 (InterPro:IPR007877)
256922_at	AT3G19010	672.9	2201.8	3.27211	oxidoreductase, 2OG-Fe(II) oxygenase family protein
256930_at	AT3G22460	22.9	97.2	4.24454	cysteine synthase, putative / O-acetylserine (thiol)-lyase, putative / O-acetylserine sulfhydrylase, putative
256958_at	AT3G13430	58.2	153.9	2.64433	zinc finger (C3HC4-type RING finger) family protein
256968_at	AT3G21070	33.1	90.6	2.73716	NADK1 (NAD kinase 1); NAD+ kinase/ NADH kinase/ calmodulin binding
256972_at	AT3G21140	61.2	194.5	3.1781	FMN binding
256981_at	AT3G13380	15.8	107.9	6.82911	BRL3 (BRI1-LIKE 3); protein binding / protein kinase
256999_at	AT3G14200	99.3	254.4	2.56193	DNAJ heat shock N-terminal domain-containing protein
257010_at	AT3G14090	115.2	290.8	2.52431	ATEXO70D3 (exocyst subunit EXO70 family protein D3); protein binding
257037_at	AT3G19130	168.4	438.5	2.60392	ATRBP47B (RNA-BINDING PROTEIN 47B); RNA binding
257038_at	AT3G19260	118.8	834.3	7.02273	LAG1 HOMOLOG 2 (LONGEVITY ASSURANCE GENE1 HOMOLOG 2)
257050_at	AT3G15260	116	282.3	2.43362	protein phosphatase 2C, putative / PP2C, putative
257053_at	AT3G15210	222.6	719.5	3.23226	ATERF-4/ATERF4/ERF4/RAP2.5 (ETHYLENE RESPONSIVE ELEMENT BINDING FACTOR 4); DNA binding / protein binding / transcription factor/ transcription repressor
257058_at	AT3G15352	58.3	213.9	3.66895	ATCOX17 (Arabidopsis thaliana cytochrome c oxidase 17)
257074_at	AT3G19660	25.6	88.9	3.47266	similar to unnamed protein product [Vitis vinifera] (GB:CAO49873.1)
257076_at	AT3G19680	181.7	415.8	2.28839	similar to unknown protein [Arabidopsis thaliana] (TAIR:AT1G50040.1); similar to unnamed protein product [Vitis vinifera] (GB:CAO61535.1); contains InterPro domain Protein of unknown function DUF1005 (InterPro:IPR010410)
257088_at	AT3G20510	142.6	679.3	4.76367	similar to unknown protein [Arabidopsis thaliana] (TAIR:AT1G50740.1); similar to unnamed protein product [Vitis vinifera] (GB:CAO38976.1); contains InterPro domain Protein of unknown function UPF0136, Transmembrane; (InterPro:IPR005349)
257122_at	AT3G20250	66.8	293.1	4.38772	APUM5 (ARABIDOPSIS PUMILIO 5); RNA binding
257178_at	AT3G13070	94.3	249.7	2.64793	CBS domain-containing protein / transporter associated domain-containing protein
257194_at	AT3G13110	512.5	1595.6	3.11337	AtSerat2;2 (SERINE ACETYLTRANSFERASE 1); serine O-acetyltransferase
257196_at	AT3G23790	32.4	70.5	2.17593	AMP-binding protein, putative
257206_at	AT3G16530	895.2	11576.6	12.9319	legume lectin family protein
257216_at	AT3G14990	149.8	1521.1	10.1542	4-methyl-5(b-hydroxyethyl)-thiazole monophosphate biosynthesis protein, putative
257232_at	AT3G16500	76.2	252.3	3.31102	PAP1 (PHYTOCHROME-ASSOCIATED PROTEIN 1); transcription factor
257252_at	AT3G24170	286.7	857.6	2.99128	ATGR1 (GLUTATHIONE-DISULFIDE REDUCTASE); glutathione-disulfide reductase
257264_at	AT3G22060	138.9	1027.4	7.39669	receptor protein kinase-related
257277_at	AT3G14470	22.3	67.9	3.04484	disease resistance protein (NBS-LRR class), putative
257315_at	AT3G30775	36.6	677.1	18.5	ERD5 (EARLY RESPONSIVE TO DEHYDRATION 5); proline dehydrogenase
257339_s_at	ATMG00040; AT2G07671; ATMG01080	329.8	674.7	2.04579	[ATMG00040, hypothetical protein];[AT2G07671, H+-transporting two-sector ATPase, C subunit family protein];[ATMG01080, subunit 9 of mitochondrial F0-ATPase]
257365_x_at	AT2G26020	413.1	7585.1	18.3614	PDF1.2b (plant defensin 1.2b)
257401_at	AT1G23550	17.7	57.9	3.27119	SRO2 (SIMILAR TO RCD ONE 2); NAD+ ADP-ribosyltransferase
257535_at	AT3G09490	30.7	63.2	2.05863	chloroplast lumen common family protein
257536_at	AT3G02800	20.6	392.9	19.0728	phosphoprotein phosphatase
257545_at	AT3G23200	33.8	73.1	2.16272	Identical to UPF0497 membrane protein At3g23200 [Arabidopsis Thaliana] (GB:Q8L7R5;GB:Q9LTC8); similar to unknown protein [Arabidopsis thaliana] (TAIR:AT3G53850.1); similar to unnamed protein product [Vitis vinifera] (GB:CAO71367.1); contains InterPro domain Protein of unknown function DUF588 (InterPro:IPR006702)
257583_at	AT1G66480	45.1	91.6	2.03104	PMI2 (plastid movement impaired 2)
257615_at	AT3G26510	642.1	1468.8	2.28749	octicosapeptide/Phox/Bem1p (PB1) domain-containing protein
257621_at	AT3G20410	157.4	934.3	5.93583	CPK9 (CALMODULIN-DOMAIN PROTEIN KINASE 9); calmodulin-dependent protein kinase/ kinase
257623_at	AT3G26210	47.5	460.6	9.69684	CYP71B23 (cytochrome P450, family 71, subfamily B, polypeptide 23); oxygen binding
257624_at	AT3G26220	48.2	115	2.38589	CYP71B3 (cytochrome P450, family 71, subfamily B, polypeptide 3); oxygen binding
257636_at	AT3G26200	84.9	1561.5	18.3922	CYP71B22 (cytochrome P450, family 71, subfamily B, polypeptide 22); oxygen binding
257641_s_at	AT3G25760; AT3G25770	1481.6	4197.6	2.83315	[AT3G25760, AOC1 (ALLENE OXIDE CYCLASE 1)];[AT3G25770, AOC2 (ALLENE OXIDE CYCLASE 2)]
257644_at	AT3G25780	18.5	278.4	15.0486	AOC3 (ALLENE OXIDE CYCLASE 3)
257654_at	AT3G13310	168.5	529.6	3.14303	DNAJ heat shock N-terminal domain-containing protein
257690_at	AT3G12830	46.2	178.3	3.85931	auxin-responsive family protein
257700_at	AT3G12740	470.5	3129.5	6.65143	LEM3 (ligand-effect modulator 3) family protein / CDC50 family protein
257713_at	AT3G27380	283.9	607.3	2.13913	SDH2-1 (succinate dehydrogenase 2-1)
257745_at	AT3G29240	301	665.6	2.2113	similar to unknown protein [Arabidopsis thaliana] (TAIR:AT1G33780.1); similar to hypothetical protein OsI_032014 [Oryza sativa (indica cultivar-group)] (GB:EAY78055.1); similar to Os10g0330400 [Oryza sativa (japonica cultivar-group)] (GB:NP_001064365.1); contains InterPro domain Protein of unknown function DUF179 (InterPro:IPR003774)
257754_at	AT3G18820	386	779.9	2.02047	AtRABG3f/AtRab7B (Arabidopsis Rab GTPase homolog G3f); GTP binding
257758_at	AT3G22980	67.8	182.3	2.68879	elongation factor Tu family protein
257766_at	AT3G23030	246.5	1050.9	4.26329	IAA2 (indoleacetic acid-induced protein 2); transcription factor
257771_at	AT3G23000	483.8	994.5	2.0556	CIPK7 (CBL-INTERACTING PROTEIN KINASE 7); kinase
257784_at	AT3G26980	94.2	345.5	3.66773	MUB4 (MEMBRANE-ANCHORED UBIQUITIN-FOLD PROTEIN 4 PRECURSOR)
257785_at	AT3G26980	70	252.1	3.60143	MUB4 (MEMBRANE-ANCHORED UBIQUITIN-FOLD PROTEIN 4 PRECURSOR)
257805_at	AT3G18830	271.1	1619.7	5.97455	ATPLT5 (POLYOL TRANSPORTER 5); D-ribose transmembrane transporter/ D-xylose transmembrane transporter/ carbohydrate transmembrane transporter/ galactose transmembrane transporter/ glucose transmembrane transporter/ glycerol transmembrane transporter/ hydr
257828_at	AT3G26670	86.5	382.5	4.42197	similar to permease-related [Arabidopsis thaliana] (TAIR:AT3G23870.1); similar to unnamed protein product [Vitis vinifera] (GB:CAO49131.1); contains InterPro domain Protein of unknown function DUF803 (InterPro:IPR008521)
257829_at	AT3G26680	12.4	97.4	7.85484	SNM1 (SENSITIVE TO NITROGEN MUSTARD 1)
257861_at	AT3G13050	53.4	121.1	2.26779	transporter-related
257902_at	AT3G28450	125.2	342	2.73163	leucine-rich repeat transmembrane protein kinase, putative
257925_at	AT3G23170	21.4	62.3	2.91121	similar to unknown protein [Arabidopsis thaliana] (TAIR:AT4G14450.1)
257939_at	AT3G19930	199.9	740.3	3.70335	STP4 (SUGAR TRANSPORTER 4); carbohydrate transmembrane transporter/ sugar:hydrogen ion symporter
257951_at	AT3G21700	23.7	125.8	5.30802	GTP binding
257967_at	AT3G19910	189.5	467	2.46438	zinc finger (C3HC4-type RING finger) family protein
258000_at	AT3G28940	1313.7	3336.6	2.53985	avirulence-responsive protein, putative / avirulence induced gene (AIG) protein, putative
258002_at	AT3G28930	209.9	1994.2	9.50071	AIG2 (AVRRPT2-INDUCED GENE 2)
258026_at	AT3G19290	82.7	173.5	2.09794	ABF4 (ABRE BINDING FACTOR 4); DNA binding / transcription activator/ transcription factor
258037_at	AT3G21230	44	160.9	3.65682	4CL5 (4-COUMARATE:COA LIGASE 5); 4-coumarate-CoA ligase
258047_at	AT3G21240	28.1	68.6	2.44128	4CL2 (4-coumarate:CoA ligase 2); 4-coumarate-CoA ligase
258049_at	AT3G16220	194.1	405.3	2.0881	similar to RNA binding / catalytic [Arabidopsis thaliana] (TAIR:AT3G16230.1); similar to unnamed protein product [Vitis vinifera] (GB:CAO45862.1); contains InterPro domain Predicted eukaryotic LigT; (InterPro:IPR009210)
258059_at	AT3G29035	71.2	151	2.12079	ANAC059/ATNAC3 (Arabidopsis NAC domain containing protein 59); protein heterodimerization/ transcription factor
258063_at	AT3G14620	226.8	1245.3	5.49074	CYP72A8 (cytochrome P450, family 72, subfamily A, polypeptide 8); oxygen binding
258072_at	AT3G26090	81.3	255.2	3.13899	RGS1 (REGULATOR OF G-PROTEIN SIGNALING 1)
258075_at	AT3G25900	30.2	78	2.58278	ATHMT-1/HMT-1; homocysteine S-methyltransferase
258084_at	AT3G26020	120.9	333.3	2.75682	serine/threonine protein phosphatase 2A (PP2A) regulatory subunit B', putative
258100_at	AT3G23550	139.8	4802.7	34.3541	MATE efflux family protein
258108_at	AT3G23570	359.7	1113.7	3.09619	dienelactone hydrolase family protein
258132_at	AT3G24550	238.5	622	2.60797	ATPERK1 (PROLINE EXTENSIN-LIKE RECEPTOR KINASE 1); ATP binding / protein kinase
258133_at	AT3G24500	47.2	127.3	2.69703	ATMBF1C/MBF1C (MULTIPROTEIN BRIDGING FACTOR 1C); DNA binding / transcription coactivator/ transcription factor
258140_at	AT3G24503	1038.1	3986.2	3.8399	ALDH2C4 (REDUCED EPIDERMAL FLUORESCENCE1); 3-chloroallyl aldehyde dehydrogenase/ aldehyde dehydrogenase (NAD)
258158_at	AT3G17790	84.9	235.5	2.77385	ATACP5 (acid phosphatase 5); acid phosphatase/ protein serine/threonine phosphatase
258162_at	AT3G17810	145.8	382.8	2.62551	dihydroorotate dehydrogenase family protein / dihydroorotate oxidase family protein
258173_at	AT3G21630	100.3	350.9	3.4985	CERK1 (CHITIN ELICITOR RECEPTOR KINASE 1); kinase/ receptor signaling protein/ transmembrane receptor protein kinase
258179_at	AT3G21690	199.2	554.5	2.78363	MATE efflux family protein
258180_at	no_match	22.6	60.3	2.66814	no_match
258201_at	AT3G13910	60.1	332.9	5.5391	similar to unknown protein [Arabidopsis thaliana] (TAIR:AT2G19460.1); similar to unknown [Populus trichocarpa] (GB:ABK95751.1)
258207_at	AT3G14050	342.9	1047.3	3.05424	RSH2 (RELA-SPOT HOMOLOG); catalytic
258225_at	AT3G15630	215.2	682.1	3.16961	similar to unknown protein [Arabidopsis thaliana] (TAIR:AT1G52720.1); similar to unnamed protein product [Vitis vinifera] (GB:CAO46032.1); similar to hypothetical protein [Vitis vinifera] (GB:CAN71657.1)
258227_at	AT3G15620	20.3	42.7	2.10345	UVR3 (UV REPAIR DEFECTIVE 4)
258245_at	AT3G29075	167.4	414.2	2.47431	glycine-rich protein
258249_s_at	AT3G15830; AT3G15820	103.8	280.5	2.70231	[AT3G15830, phosphatidic acid phosphatase-related / PAP2-related];[AT3G15820, phosphatidic acid phosphatase-related / PAP2-related]
258259_s_at	AT3G26820; AT3G26840	13.8	104.9	7.60145	[AT3G26820, esterase/lipase/thioesterase family protein];[AT3G26840, esterase/lipase/thioesterase family protein]
258262_at	AT3G15770	30.7	120.5	3.92508	similar to unknown protein [Arabidopsis thaliana] (TAIR:AT5G25360.1); similar to unknown [Populus trichocarpa] (GB:ABK94402.1)
258275_at	AT3G15760	69.6	144.3	2.07328	similar to unknown protein [Arabidopsis thaliana] (TAIR:AT1G52565.1); similar to unnamed protein product [Vitis vinifera] (GB:CAO62742.1)
258277_at	AT3G26830	42.5	4398	103.482	PAD3 (PHYTOALEXIN DEFICIENT 3); oxygen binding
258282_at	AT3G26910	41.9	212.5	5.0716	hydroxyproline-rich glycoprotein family protein
258351_at	AT3G17700	46.5	108	2.32258	CNBT1 (CYCLIC NUCLEOTIDE-BINDING TRANSPORTER 1); calmodulin binding / cyclic nucleotide binding / ion channel
258362_at	AT3G14280	13	44.5	3.42308	similar to hypothetical protein [Vitis vinifera] (GB:CAN62135.1)
258366_at	AT3G14230	293	601	2.05119	RAP2.2; DNA binding / transcription factor
258369_at	AT3G14310	1560.4	4131.3	2.64759	ATPME3 (Arabidopsis thaliana pectin methylesterase 3)
258385_at	AT3G15510	25.2	110.9	4.40079	ATNAC2 (Arabidopsis thaliana NAC domain containing protein 2); transcription factor
258402_at	AT3G15450	1157.5	3495.8	3.02013	similar to unknown protein [Arabidopsis thaliana] (TAIR:AT4G27450.1); similar to unknown [Populus trichocarpa] (GB:ABK93866.1); contains domain PTHR11772 (PTHR11772); contains domain G3DSA:3.60.20.10 (G3DSA:3.60.20.10); contains domain SSF56235 (SSF56235)
258418_at	no_match	22.2	53.3	2.4009	no_match
258419_at	AT3G16670	273.4	614.9	2.24909	similar to unknown protein [Arabidopsis thaliana] (TAIR:AT3G16660.1); similar to unnamed protein product [Vitis vinifera] (GB:CAO44793.1)
258436_at	AT3G16720	55.5	157.8	2.84324	ATL2 (Arabidopsis T?xicos en Levadura 2); protein binding / zinc ion binding
258439_at	AT3G17240	295.6	925.7	3.1316	LPD2 (LIPOAMIDE DEHYDROGENASE 2); FAD binding / dihydrolipoyl dehydrogenase/ oxidoreductase
258452_at	AT3G22370	308	1390.5	4.51461	AOX1A (alternative oxidase 1A); alternative oxidase
258463_at	AT3G17410	315.1	814	2.58331	serine/threonine protein kinase, putative
258472_at	AT3G06080	131	278.7	2.12748	similar to unknown protein [Arabidopsis thaliana] (TAIR:AT5G19160.1); similar to unnamed protein product [Vitis vinifera] (GB:CAO71110.1); contains InterPro domain Protein of unknown function DUF231, plant (InterPro:IPR004253)
258501_at	AT3G06780	146.6	341.5	2.32947	glycine-rich protein
258537_at	AT3G04210	647.3	1380.4	2.13255	disease resistance protein (TIR-NBS class), putative
258577_at	AT3G04220	13.4	76	5.67164	disease resistance protein (TIR-NBS-LRR class), putative
258615_at	AT3G02740	214.2	537.8	2.51074	aspartyl protease family protein
258617_at	AT3G03000	49.6	169.9	3.4254	calmodulin, putative
258636_at	AT3G07890	150	309.4	2.06267	RabGAP/TBC domain-containing protein
258650_at	AT3G09830	111.9	284.5	2.54245	protein kinase, putative
258665_at	AT3G08710	193.4	753.7	3.8971	ATH9 (thioredoxin H-type 9); thiol-disulfide exchange intermediate
258683_at	AT3G08760	134	428.2	3.19552	ATSIK; kinase
258692_at	AT3G08640	343.1	1225.3	3.57126	alphavirus core protein family
258694_at	AT3G08660	5.4	19.4	3.59259	phototropic-responsive protein, putative
258706_at	AT3G09570	231.4	712	3.07692	similar to unknown protein [Arabidopsis thaliana] (TAIR:AT5G18520.1); similar to unnamed protein product [Vitis vinifera] (GB:CAO18079.1); contains InterPro domain Transmembrane receptor, eukaryota; (InterPro:IPR009637)
258707_at	AT3G09480	23.3	54.2	2.32618	histone H2B, putative
258727_at	AT3G11930	406.2	993	2.44461	universal stress protein (USP) family protein
258729_at	AT3G11900	110.9	501.9	4.5257	ANT1 (AROMATIC AND NEUTRAL TRANSPORTER 1); amino acid transmembrane transporter
258731_at	AT3G11880	82.3	180.6	2.19441	similar to unknown protein [Arabidopsis thaliana] (TAIR:AT1G70770.1); similar to unnamed protein product [Vitis vinifera] (GB:CAO42317.1); contains domain PTHR13448 (PTHR13448)
258759_at	AT3G10800	101.5	245.5	2.41872	BZIP28; DNA binding / transcription factor
258786_at	AT3G11820	263.3	1330.4	5.05279	SYP121 (syntaxin 121); SNAP receptor
258787_at	AT3G11840	79.6	387	4.86181	U-box domain-containing protein
258791_at	AT3G04720	706.6	6788.4	9.60713	PR4 (PATHOGENESIS-RELATED 4)
258803_at	AT3G04670	40.7	182.9	4.49386	WRKY39 (WRKY DNA-binding protein 39); transcription factor
258815_at	AT3G04000	31.2	84.9	2.72115	short-chain dehydrogenase/reductase (SDR) family protein
258818_at	AT3G04580	44.5	106.3	2.38876	EIN4 (ETHYLENE INSENSITIVE 4); receptor
258830_at	AT3G07090	240.7	727.9	3.0241	similar to unknown protein [Arabidopsis thaliana] (TAIR:AT5G25170.1); similar to unnamed protein product [Vitis vinifera] (GB:CAO46108.1); contains InterPro domain Protein of unknown function DUF862, eukaryotic (InterPro:IPR008580)
258852_at	AT3G06300	89.6	421.4	4.70312	AT-P4H-2 (A. THALIANA P4H ISOFORM 2); oxidoreductase, acting on paired donors, with incorporation or reduction of molecular oxygen, 2-oxoglutarate as one donor, and incorporation of one atom each of oxygen into both donors / procollagen-proline 4-dioxygen
258855_at	AT3G02070	75	166.9	2.22533	OTU-like cysteine protease family protein
258856_at	AT3G02040	18.7	154.3	8.25134	SRG3 (SENESCENCE-RELATED GENE 3); glycerophosphodiester phosphodiesterase
258880_at	AT3G06420	55.2	113.8	2.06159	ATG8H (AUTOPHAGY 8H); microtubule binding
258897_at	AT3G05730	539.1	1193.7	2.21425	Encodes a defensin-like (DEFL) family protein.
258915_at	AT3G10640	105.8	363.8	3.43856	VPS60.1
258921_at	AT3G10500	77.2	517.7	6.70596	ANAC053 (Arabidopsis NAC domain containing protein 53); transcription factor
258925_at	AT3G10420	143	381.4	2.66713	sporulation protein-related
258935_at	AT3G10120	25	52.9	2.116	similar to unknown protein [Arabidopsis thaliana] (TAIR:AT5G03890.1); similar to hypothetical protein [Vitis vinifera] (GB:CAN62766.1)
258939_at	AT3G10020	251.4	518.4	2.06205	similar to Os12g0147200 [Oryza sativa (japonica cultivar-group)] (GB:NP_001066153.1); similar to unnamed protein product [Vitis vinifera] (GB:CAO15981.1); similar to Os11g0149200 [Oryza sativa (japonica cultivar-group)] (GB:NP_001065754.1)
258947_at	AT3G01830	16.5	184	11.1515	calmodulin-related protein, putative
258979_at	AT3G09440	679.3	3540.3	5.21169	heat shock cognate 70 kDa protein 3 (HSC70-3) (HSP70-3)
258999_at	AT3G01850	60.9	127.7	2.09688	ribulose-phosphate 3-epimerase, cytosolic, putative / pentose-5-phosphate 3-epimerase, putative
259019_at	AT3G07370	61.9	187.4	3.02746	ATCHIP/CHIP (CARBOXYL TERMINUS OF HSC70-INTERACTING PROTEIN); ubiquitin-protein ligase
259029_at	AT3G09300	322.4	652.1	2.02264	oxysterol-binding family protein
259033_at	AT3G09410	21.5	937.1	43.586	pectinacetylesterase family protein
259037_at	AT3G09350	64	240.4	3.75625	armadillo/beta-catenin repeat family protein
259058_at	AT3G03470	126	316.1	2.50873	CYP89A9 (cytochrome P450, family 87, subfamily A, polypeptide 9); oxygen binding
259068_at	AT3G07560	291.4	600.8	2.06177	APM2/PEX13 (ABERRANT PEROXISOME MORPHOLOGY 2); protein binding
259105_at	AT3G05500	152.8	376.5	2.46401	rubber elongation factor (REF) family protein
259109_at	AT3G05580	35.1	126.6	3.60684	serine/threonine protein phosphatase, putative
259129_at	AT3G02150	51.7	143.9	2.78337	PTF1 (PLASTID TRANSCRIPTION FACTOR 1); transcription factor
259169_at	AT3G03520	27.3	74.8	2.73993	phosphoesterase family protein
259178_at	AT3G01650	52.8	226.7	4.29356	RGLG1 (RING DOMAIN LIGASE1); protein binding / zinc ion binding
259191_at	AT3G01720	112.8	457.9	4.0594	similar to unknown protein [Arabidopsis thaliana] (TAIR:AT5G13500.3); similar to unknown protein [Arabidopsis thaliana] (TAIR:AT5G13500.2); similar to unknown protein [Arabidopsis thaliana] (TAIR:AT5G13500.1); similar to unnamed protein product [Vitis vinifera] (GB:CAO14632.1); similar to predicted protein [Physcomitrella patens subsp. patens] (GB:EDQ59308.1); similar to predicted protein [Physco…
259194_at	AT3G01540	220.8	504.2	2.28351	DRH1 (DEAD box RNA helicase 1)
259198_at	AT3G03610	71.5	180.6	2.52587	phagocytosis and cell motility protein ELMO1-related
259211_at	AT3G09020	100.4	608.5	6.06076	alpha 1,4-glycosyltransferase family protein / glycosyltransferase sugar-binding DXD motif-containing protein
259216_at	AT3G09000	47.8	123.6	2.58577	proline-rich family protein
259230_at	AT3G07780	60.2	202.3	3.36047	protein binding / zinc ion binding
259272_at	AT3G01290	216.3	4087.9	18.8992	band 7 family protein
259306_at	AT3G05290	49.4	108.5	2.19636	mitochondrial substrate carrier family protein
259309_at	AT3G05050	47.3	129.7	2.74207	protein kinase family protein
259312_at	AT3G05200	134.4	699.6	5.20536	ATL6 (Arabidopsis T?xicos en Levadura 6); protein binding / zinc ion binding
259313_at	AT3G05090	115.4	238.2	2.06412	transducin family protein / WD-40 repeat family protein
259340_at	AT3G03870	72.6	222.6	3.06612	similar to unknown protein [Arabidopsis thaliana] (TAIR:AT5G18130.2)
259346_at	AT3G03910	14.6	33.2	2.27397	glutamate dehydrogenase, putative
259352_at	AT3G05170	14.8	42.2	2.85135	phosphoglycerate/bisphosphoglycerate mutase family protein
259359_at	AT1G13460	58.7	139.2	2.37138	serine/threonine protein phosphatase 2A (PP2A) regulatory subunit B', putative
259362_s_at	AT1G13350; AT3G53640	59.4	124.5	2.09596	[AT1G13350, protein kinase family protein];[AT3G53640, protein kinase family protein]
259385_at	AT1G13470	54.5	186.1	3.41468	similar to unknown protein [Arabidopsis thaliana] (TAIR:AT1G13520.1); similar to unnamed protein product [Vitis vinifera] (GB:CAO42040.1); contains InterPro domain Protein of unknown function DUF1262 (InterPro:IPR010683)
259395_at	AT1G06400	147	298.5	2.03061	ARA2 (Arabidopsis Rab GTPase homolog A1a); GTP binding
259403_at	AT1G17745	221.2	1523.2	6.88608	PGDH (3-PHOSPHOGLYCERATE DEHYDROGENASE); phosphoglycerate dehydrogenase
259428_at	AT1G01560	61.8	317.7	5.14078	ATMPK11 (Arabidopsis thaliana MAP kinase 11); MAP kinase/ kinase
259434_at	AT1G01490	691.4	2036.2	2.94504	heavy-metal-associated domain-containing protein
259461_at	AT1G18900	61.9	133.2	2.15186	pentatricopeptide (PPR) repeat-containing protein
259474_at	AT1G19130	169.4	499.1	2.94628	similar to unknown [Populus trichocarpa] (GB:ABK94529.1); contains InterPro domain Protein of unknown function DUF985 (InterPro:IPR009327); contains InterPro domain RmlC-like jelly roll fold (InterPro:IPR014710)
259479_at	AT1G19020	308.4	3483.7	11.296	similar to unknown protein [Arabidopsis thaliana] (TAIR:AT3G48180.1); similar to unnamed protein product [Vitis vinifera] (GB:CAO40966.1)
259490_at	no_match	27.9	63.1	2.26165	no_match
259501_at	AT1G15750	178.9	421.3	2.35495	TPL/WSIP1 (WUS-INTERACTING PROTEIN 1); protein binding
259512_at	AT1G12360	140.3	403	2.87242	KEU (KEULE); protein transporter
259518_at	AT1G20510	276.9	806.5	2.9126	OPCL1 (OPC-8:0 COA LIGASE1); 4-coumarate-CoA ligase
259534_at	AT1G12290	13	27.9	2.14615	disease resistance protein (CC-NBS-LRR class), putative
259546_at	AT1G35350	203.5	737.1	3.62211	similar to SHB1 (SHORT HYPOCOTYL UNDER BLUE1) [Arabidopsis thaliana] (TAIR:AT4G25350.1); similar to EXS family protein / ERD1/XPR1/SYG1 family protein [Arabidopsis thaliana] (TAIR:AT1G26730.1); similar to ATP binding / ATPase, coupled to transmembrane movement of substances [Arabidopsis thaliana] (TAIR:AT1G14040.1); similar to unnamed protein product [Vitis vinifera] (GB:CAO68453.1); similar to u…
259553_x_at	AT1G21310	51.6	212.9	4.12597	ATEXT3 (EXTENSIN 3); structural constituent of cell wall
259579_at	AT1G28010	13	62.8	4.83077	PGP14 (P-GLYCOPROTEIN 14); ATPase, coupled to transmembrane movement of substances
259598_at	AT1G27980	44.6	218.4	4.89686	pyridoxal-dependent decarboxylase family protein
259626_at	AT1G42990	323.3	1131.9	3.50108	ATBZIP60 (BASIC REGION/LEUCINE ZIPPER MOTIF 60); DNA binding / transcription factor
259685_at	AT1G63090	105.2	231.5	2.20057	ATPP2-A11 (Phloem protein 2-A11); carbohydrate binding
259749_at	AT1G71100	78.2	389.5	4.98082	RSW10 (RADIAL SWELLING 10); ribose-5-phosphate isomerase
259756_at	AT1G71080	72.9	155.1	2.12757	similar to unknown protein [Arabidopsis thaliana] (TAIR:AT5G38050.1); similar to unknown [Populus trichocarpa] (GB:ABK95382.1); contains domain PTHR15970:SF2 (PTHR15970:SF2); contains domain PTHR15970 (PTHR15970)
259792_at	AT1G29690	98.7	230.7	2.33739	CAD1 (CONSTITUTIVELY ACTIVATED CELL DEATH 1)
259825_at	AT1G66260	169.6	346.6	2.04363	RNA and export factor-binding protein, putative
259841_at	AT1G52200	228.1	2795.9	12.2573	similar to unknown protein [Arabidopsis thaliana] (TAIR:AT3G18470.1); similar to unnamed protein product [Vitis vinifera] (GB:CAO45876.1); contains InterPro domain Protein of unknown function Cys-rich (InterPro:IPR006461)
259853_at	AT1G72300	45.2	101.8	2.25221	leucine-rich repeat transmembrane protein kinase, putative
259856_at	AT1G68440	32	150.6	4.70625	similar to unknown protein [Arabidopsis thaliana] (TAIR:AT1G25400.1); similar to unnamed protein product [Vitis vinifera] (GB:CAO42150.1)
259875_s_at	AT1G76690; AT1G76680	389.9	2005	5.14234	[AT1G76690, OPR2 (12-oxophytodienoate reductase 2); 12-oxophytodienoate reductase];[AT1G76680, OPR1 (12-oxophytodienoate reductase 1); 12-oxophytodienoate reductase]
259877_at	AT1G76710	22.2	52.5	2.36486	ASHH1/SDG26 (ASH1-RELATED PROTEIN 1)
259879_at	AT1G76650	20.6	213.3	10.3544	CML38; calcium ion binding
259884_at	AT1G76390	58.4	126.3	2.16267	armadillo/beta-catenin repeat family protein / U-box domain-containing protein
259890_at	AT1G72750	196.8	405.6	2.06098	ATTIM23-2 (Arabidopsis thaliana translocase inner membrane subunit 23-2); P-P-bond-hydrolysis-driven protein transmembrane transporter
259902_at	AT1G74170	14.7	36.7	2.4966	protein binding
259911_at	AT1G72680	126.8	401	3.16246	cinnamyl-alcohol dehydrogenase, putative
259925_at	AT1G75040	133.9	474	3.53996	PR5 (PATHOGENESIS-RELATED GENE 5)
259937_s_at	AT3G13080; AT1G71330	35.2	79	2.24432	[AT3G13080, ATMRP3 (Arabidopsis thaliana multidrug resistance-associated protein 3)];[AT1G71330, ATNAP5 (Arabidopsis thaliana non-intrinsic ABC protein 5)]
259961_at	AT1G53700	22.9	61.2	2.67249	WAG1; kinase
259976_at	AT1G76560	34.3	91.6	2.67055	CP12-3
259979_at	AT1G76600	374	816.9	2.18422	similar to unknown protein [Arabidopsis thaliana] (TAIR:AT1G21010.1); similar to hypothetical protein [Vitis vinifera] (GB:CAN67638.1)
259980_at	AT1G76520	334.4	1714.8	5.12799	auxin efflux carrier family protein
260005_at	AT1G67920	19.4	157	8.09278	similar to unknown protein [Arabidopsis thaliana] (TAIR:AT1G24600.1)
260006_at	AT1G68000	205.7	486.9	2.36704	ATPIS1 (Arabidopsis thaliana phosphatidylinositol synthase 1); CDP-diacylglycerol-inositol 3-phosphatidyltransferase
260026_at	AT1G29970	224.7	529.8	2.35781	RPL18AA (60S RIBOSOMAL PROTEIN L18A-1)
260037_at	AT1G68840	322	1040	3.22981	RAV2 (REGULATOR OF THE ATPASE OF THE VACUOLAR MEMBRANE); DNA binding / transcription factor
260047_at	AT1G73740	54	126.7	2.3463	glycosyl transferase family 28 protein
260051_at	AT1G78210	266.8	584.2	2.18966	hydrolase, alpha/beta fold family protein
260064_at	AT1G73730	60.1	135	2.24626	EIL3 (ETHYLENE-INSENSITIVE3-LIKE3); transcription factor
260070_at	AT1G73830	74.4	305.2	4.10215	BEE3 (BR ENHANCED EXPRESSION 3); DNA binding / transcription factor
260083_at	AT1G63220	48	145.6	3.03333	C2 domain-containing protein
260110_at	AT1G63350	29.5	61.3	2.07797	disease resistance protein (CC-NBS-LRR class), putative
260133_at	AT1G66340	62.1	129.1	2.0789	ETR1 (ETHYLENE RESPONSE 1); two-component response regulator
260153_at	AT1G52760	266.9	632.5	2.3698	esterase/lipase/thioesterase family protein
260156_at	AT1G52880	102.2	228.1	2.2319	NAM (Arabidopsis NAC domain containing protein 18); transcription factor
260205_at	AT1G70700	134.2	769.4	5.73323	JAZ9/TIFY7 (JASMONATE-ZIM-DOMAIN PROTEIN 9)
260239_at	AT1G74360	24.3	494.6	20.3539	leucine-rich repeat transmembrane protein kinase, putative
260243_at	AT1G63720	37.8	366.5	9.69577	similar to hydroxyproline-rich glycoprotein family protein [Arabidopsis thaliana] (TAIR:AT5G52430.1); similar to unknown [Thellungiella halophila] (GB:ABJ98061.1)
260255_at	AT1G74330	24.7	82.1	3.32389	ATP binding / protein kinase
260297_at	AT1G80280	40.5	149.6	3.69383	hydrolase, alpha/beta fold family protein
260317_at	AT1G63800	430.2	965.3	2.24384	UBC5 (UBIQUITIN-CONJUGATING ENZYME 5); ubiquitin-protein ligase
260322_at	AT1G63900	66.5	141	2.1203	zinc finger (C3HC4-type RING finger) family protein
260327_at	AT1G63840	73	215	2.94521	zinc finger (C3HC4-type RING finger) family protein
260338_at	AT1G69250	76.6	174.5	2.27807	nuclear transport factor 2 (NTF2) family protein / RNA recognition motif (RRM)-containing protein
260345_at	AT1G69270	46	163.3	3.55	RPK1 (RECEPTOR-LIKE PROTEIN KINASE 1); kinase
260367_at	AT1G69760	98.7	327.1	3.31408	similar to unknown protein [Arabidopsis thaliana] (TAIR:AT1G26920.1); similar to hypothetical protein [Ricinus communis] (GB:CAH56540.1)
260387_at	AT1G74100	451.9	3591.4	7.94733	sulfotransferase family protein
260391_at	AT1G74020	61.8	319.2	5.16505	SS2 (STRICTOSIDINE SYNTHASE 2); strictosidine synthase
260399_at	AT1G72520	50	410.3	8.206	lipoxygenase, putative
260401_at	AT1G69840	271.8	874.6	3.21781	band 7 family protein
260411_at	AT1G69890	213.5	554.7	2.59813	similar to unknown protein [Arabidopsis thaliana] (TAIR:AT1G27100.1); similar to unknown [Populus trichocarpa] (GB:ABK94560.1); contains InterPro domain Protein of unknown function DUF569 (InterPro:IPR007679); contains InterPro domain Actin-crosslinking proteins (InterPro:IPR008999)
260418_s_at	AT1G69750; AT1G66590	143.8	365.5	2.54172	[AT1G69750, cox19 family protein];[AT1G66590, cox19 family protein]
260427_at	AT1G72430	232.8	499.8	2.14691	auxin-responsive protein-related
260429_at	AT1G72450	277.8	1989.5	7.16163	JAZ6/TIFY11B (JASMONATE-ZIM-DOMAIN PROTEIN 6)
260434_at	AT1G68330	24.2	94.3	3.89669	similar to unknown protein [Arabidopsis thaliana] (TAIR:AT1G48780.1); similar to unnamed protein product [Vitis vinifera] (GB:CAO42164.1)
260472_at	AT1G10990	29	302.5	10.431	unknown protein
260477_at	AT1G11050	90.9	397.5	4.37294	protein kinase family protein
260486_at	AT1G51550	33.3	78.1	2.34535	F-box family protein
260496_at	AT2G41700	103.3	253.6	2.45499	ATPase, coupled to transmembrane movement of substances / amino acid transmembrane transporter
260500_at	AT2G41705	55.7	125.7	2.25673	camphor resistance CrcB family protein
260536_at	AT2G43400	58.5	129.8	2.2188	ETFQO (ELECTRON-TRANSFER FLAVOPROTEIN:UBIQUINONE OXIDOREDUCTASE); catalytic/ electron acceptor
260546_at	AT2G43520	48.5	150.4	3.10103	ATTI2 (ARABIDOPSIS THALIANA TRYPSIN INHIBITOR PROTEIN 2); trypsin inhibitor
260551_at	AT2G43510	90.4	643.3	7.11615	ATTI1 (ARABIDOPSIS THALIANA TRYPSIN INHIBITOR PROTEIN 1)
260556_at	AT2G43620	22.7	339.5	14.9559	chitinase, putative
260560_at	AT2G43590	54.4	1739.6	31.9779	chitinase, putative
260567_at	AT2G43820	108.1	520.6	4.81591	GT/UGT74F2 (UDP-GLUCOSYLTRANSFERASE 74F2); UDP-glucosyltransferase/ UDP-glycosyltransferase/ transferase, transferring glycosyl groups / transferase, transferring hexosyl groups
260568_at	AT2G43570	32.1	601	18.7227	chitinase, putative
260592_at	AT1G55850	143.1	774	5.40881	ATCSLE1 (Cellulose synthase-like E1); cellulose synthase/ transferase, transferring glycosyl groups
260602_at	AT1G55920	529.8	1165.6	2.20008	AtSerat2;1 (SERINE ACETYLTRANSFERASE 1)
260614_at	AT1G53390	126	312.6	2.48095	ATPase, coupled to transmembrane movement of substances
260627_at	AT1G62310	21.8	50.1	2.29817	transcription factor jumonji (jmjC) domain-containing protein
260635_at	AT1G62422	71.5	227.3	3.17902	similar to unknown protein [Arabidopsis thaliana] (TAIR:AT1G12020.1); similar to unknown [Brassica rapa] (GB:ABL97977.1)
260637_at	AT1G62380	1890.2	3813.4	2.01746	ACO2 (ACC OXIDASE 2)
260651_at	AT1G32460	537.6	2331.1	4.33612	unknown protein
260656_at	AT1G19380	281.2	687.9	2.4463	similar to unknown protein [Arabidopsis thaliana] (TAIR:AT5G65650.1); similar to unknown [Vitis pseudoreticulata] (GB:ABC69762.1); similar to unnamed protein product [Vitis vinifera] (GB:CAO61173.1); contains InterPro domain Protein of unknown function DUF1195 (InterPro:IPR010608)
260664_at	AT1G19510	26.3	104	3.95437	myb family transcription factor
260665_at	AT1G19360	317.1	851.9	2.68653	similar to RRA2 (REDUCED RESIDUAL ARABINOSE 2) [Arabidopsis thaliana] (TAIR:AT1G75110.1); similar to unnamed protein product [Vitis vinifera] (GB:CAO61198.1); contains InterPro domain Reticulon; (InterPro:IPR003388)
260671_at	AT1G19310	210.1	458.9	2.1842	zinc finger (C3HC4-type RING finger) family protein
260687_at	AT1G17530	70.4	162	2.30114	ATTIM23-1 (TRANSLOCASE OF INNER MITOCHONDRIAL MEMBRANE 23); P-P-bond-hydrolysis-driven protein transmembrane transporter
260697_at	AT1G32530	55.4	151.7	2.73827	zinc finger (C3HC4-type RING finger) family protein
260724_at	AT1G48140	74.2	150.5	2.0283	dolichol-phosphate mannosyltransferase-related
260747_at	AT1G78420	80.9	187.3	2.3152	protein binding / zinc ion binding
260772_at	AT1G49050	116.5	283.1	2.43004	aspartyl protease family protein
260783_at	AT1G06160	23.2	1450.9	62.5388	ethylene-responsive factor, putative
260784_at	AT1G06180	27.5	75	2.72727	ATMYB13 (myb domain protein 13); DNA binding / transcription factor
260799_at	AT1G78270	65.4	161.5	2.46942	ATUGT85A4 (UDP-GLUCOSYL TRANSFERASE 85A4); UDP-glycosyltransferase/ glucuronosyltransferase/ transferase, transferring hexosyl groups
260804_at	AT1G78410	54	480.6	8.9	VQ motif-containing protein
260807_at	AT1G78310	63.2	160.6	2.54114	VQ motif-containing protein
260813_at	AT1G43700	165.6	331.6	2.00242	VIP1 (VIRE2-INTERACTING PROTEIN 1); transcription factor
260820_at	AT1G06840	37.9	120.8	3.18734	leucine-rich repeat transmembrane protein kinase, putative
260840_at	AT1G29050	49.2	183.9	3.7378	similar to unknown protein [Arabidopsis thaliana] (TAIR:AT2G34070.1); similar to unnamed protein product [Vitis vinifera] (GB:CAO48076.1); contains InterPro domain Protein of unknown function DUF231, plant (InterPro:IPR004253)
260843_at	AT1G29060	44.8	104.6	2.33482	Identical to Bet1-like protein At1g29060 [Arabidopsis Thaliana] (GB:Q8L9S0;GB:Q9LP36); similar to unknown protein [Arabidopsis thaliana] (TAIR:AT4G14600.1); similar to unnamed protein product [Vitis vinifera] (GB:CAO61644.1); contains InterPro domain Target SNARE coiled-coil region (InterPro:IPR000727)
260847_s_at	AT1G17290; AT1G72330	963.1	2504.8	2.60077	[AT1G17290, ALAAT1 (ALANINE AMINOTRANSFERAS); alanine transaminase];[AT1G72330, ALAAT2 (ALANINE AMINOTRANSFERASE 2); alanine transaminase]
260852_at	AT1G21900	163.6	527.7	3.22555	emp24/gp25L/p24 family protein
260855_at	AT1G21920	204.2	485.6	2.37806	MORN (Membrane Occupation and Recognition Nexus) repeat-containing protein /phosphatidylinositol-4-phosphate 5-kinase-related
260856_at	AT1G21910	27.5	107.7	3.91636	AP2 domain-containing transcription factor family protein
260897_at	AT1G29330	27.6	78.3	2.83696	ERD2 (ER lumen protein retaining receptor 2); receptor
260900_s_at	AT1G21400; AT5G34780	45.5	199.9	4.39341	[AT1G21400, 2-oxoisovalerate dehydrogenase, putative / 3-methyl-2-oxobutanoate dehydrogenase, putative / branched-chain alpha-keto acid dehydrogenase E1 alpha subunit, putative];[AT5G34780, dehydrogenase E1 component family protein]
260913_at	AT1G02500	1039.5	2116.3	2.03588	SAM1 (S-adenosylmethionine synthetase 1); methionine adenosyltransferase
260914_at	AT1G02640	63.3	127.8	2.01896	BXL2 (BETA-XYLOSIDASE 2); hydrolase, hydrolyzing O-glycosyl compounds
260915_at	AT1G02660	43.1	283.9	6.58701	lipase class 3 family protein
260936_at	AT1G45150	20.6	45.4	2.20388	similar to predicted protein [Physcomitrella patens subsp. patens] (GB:EDQ61431.1); similar to unnamed protein product [Vitis vinifera] (GB:CAO61185.1); similar to hypothetical protein OsJ_023917 [Oryza sativa (japonica cultivar-group)] (GB:EAZ40434.1)
260943_at	AT1G45145	190.5	1092.9	5.73701	ATTRX5 (thioredoxin H-type 5); thiol-disulfide exchange intermediate
260954_at	AT1G06130	125.2	300.4	2.39936	GLX2-4 (GLYOXALASE 2-4); hydroxyacylglutathione hydrolase
260959_at	AT1G06050	37.8	140.1	3.70635	similar to unknown protein [Arabidopsis thaliana] (TAIR:AT5G10750.1); similar to unnamed protein product [Vitis vinifera] (GB:CAO64823.1); contains InterPro domain Protein of unknown function DUF1336 (InterPro:IPR009769)
260974_at	AT1G53440	198.6	434.3	2.18681	leucine-rich repeat family protein / protein kinase family protein
260975_at	AT1G53430	184.3	721.5	3.91481	leucine-rich repeat family protein / protein kinase family protein
261020_at	AT1G26390	18.3	618.8	33.8142	FAD-binding domain-containing protein
261023_at	AT1G12200	48	230.3	4.79792	flavin-containing monooxygenase family protein / FMO family protein
261029_at	AT1G17330	20.8	82.2	3.95192	metal-dependent phosphohydrolase HD domain-containing protein-related
261032_at	AT1G17430	29.9	68	2.27425	hydrolase, alpha/beta fold family protein
261033_at	AT1G17380	19.2	206	10.7292	JAZ5/TIFY11A (JASMONATE-ZIM-DOMAIN PROTEIN 5)
261050_at	AT1G01260	47.5	106.8	2.24842	basic helix-loop-helix (bHLH) family protein
261070_at	AT1G07390	30.5	77.9	2.5541	protein binding
261089_at	AT1G07570	29.9	75.5	2.52508	APK1A (Arabidopsis protein kinase 1A); kinase
261109_at	AT1G75450	24.4	80.9	3.31557	CKX5 (CYTOKININ OXIDASE 5); cytokinin dehydrogenase
261110_at	AT1G75440	72.3	164.2	2.27109	UBC16 (UBIQUITIN-CONJUGATING ENZYME 16); ubiquitin-protein ligase
261140_at	AT1G19680	57	138.4	2.42807	protein binding / zinc ion binding
261155_at	AT1G04960	141.9	301.6	2.12544	similar to bZIP family transcription factor [Arabidopsis thaliana] (TAIR:AT1G27000.1); similar to hypothetical protein [Vitis vinifera] (GB:CAN73938.1); contains InterPro domain Protein of unknown function DUF1664 (InterPro:IPR012458)
261167_at	AT1G04980	49.8	116.8	2.34538	ATPDIL2-2 (PDI-LIKE 2-2); thiol-disulfide exchange intermediate
261176_at	AT1G04780	88	186.5	2.11932	ankyrin repeat family protein
261192_at	AT1G32870	30.7	119.8	3.90228	ANAC013 (Arabidopsis NAC domain containing protein 13); transcription factor
261193_at	AT1G32920	635.7	1345.8	2.11704	similar to unknown protein [Arabidopsis thaliana] (TAIR:AT1G32928.1)
261205_at	AT1G12790	26.4	73.7	2.79167	similar to unnamed protein product [Vitis vinifera] (GB:CAO44590.1); contains InterPro domain RuvA domain 2-like (InterPro:IPR010994)
261240_at	AT1G32940	27.4	286.7	10.4635	ATSBT3.5; subtilase
261253_at	AT1G05840	90.4	191.1	2.11394	aspartyl protease family protein
261265_at	AT1G26800	113.5	288.1	2.53833	zinc finger (C3HC4-type RING finger) family protein
261294_at	AT1G48430	51.8	118.3	2.28378	dihydroxyacetone kinase family protein
261315_at	AT1G53170	147.2	436.6	2.96603	ATERF-8/ATERF8 (ETHYLENE RESPONSE ELEMENT BINDING FACTOR 4); DNA binding / transcription factor/ transcription repressor
261317_at	AT1G53030	65.2	187.3	2.8727	cytochrome c oxidase copper chaperone family protein
261375_at	AT1G53160	30.7	81.7	2.66124	SPL4 (SQUAMOSA PROMOTER BINDING PROTEIN-LIKE 4); DNA binding / transcription factor
261378_at	AT1G18890	83.5	266.3	3.18922	ATCDPK1; calmodulin-dependent protein kinase/ kinase/ protein kinase
261394_at	AT1G79680	20.2	442.9	21.9257	wall-associated kinase, putative
261395_at	AT1G79700	39.9	176	4.41103	ovule development protein, putative
261402_at	AT1G79670	24.6	102.8	4.17886	RFO1 (RESISTANCE TO FUSARIUM OXYSPORUM 1); kinase
261403_at	AT1G79590	173.5	407.4	2.34813	SYP52 (SYNTAXIN OF PLANTS 52)
261412_at	AT1G07890	1367.6	3039	2.22214	APX1 (ASCORBATE PEROXIDASE 1); L-ascorbate peroxidase
261413_at	AT1G07630	63.6	245.7	3.86321	PLL5 (POL-like 5); protein serine/threonine phosphatase
261443_at	AT1G28480	27.9	62.6	2.24373	GRX480; thiol-disulfide exchange intermediate
261445_at	AT1G28380	265.5	590.7	2.22486	NSL1 (NECROTIC SPOTTED LESIONS 1)
261449_at	AT1G21120	13.6	615.8	45.2794	O-methyltransferase, putative
261450_s_at	AT1G21110; AT1G21120	14.4	551	38.2639	[AT1G21110, O-methyltransferase, putative];[AT1G21120, O-methyltransferase, putative]
261453_at	AT1G21130	975	2579.6	2.64574	O-methyltransferase, putative
261456_at	AT1G21050	98	597.4	6.09592	similar to unknown protein [Arabidopsis thaliana] (TAIR:AT1G76610.1); similar to hypothetical protein [Vitis vinifera] (GB:CAN67637.1); contains InterPro domain Protein of unknown function DUF617, plant (InterPro:IPR006460)
261459_at	AT1G21100	30.7	872.4	28.4169	O-methyltransferase, putative
261470_at	AT1G28370	73.4	172.7	2.35286	ATERF11/ERF11 (ERF domain protein 11); DNA binding / transcription factor/ transcription repressor
261501_at	AT1G28390	18	70.9	3.93889	protein kinase family protein
261506_at	AT1G71697	118.9	285.3	2.3995	ATCK1 (CHOLINE KINASE)
261520_at	AT1G71820	180.8	404.4	2.23673	similar to hypothetical protein OsI_008770 [Oryza sativa (indica cultivar-group)] (GB:EAY87537.1); similar to exocyst complex subunit SEC6 [Carica papaya] (GB:ABS32232.1); similar to unnamed protein product [Vitis vinifera] (GB:CAO67837.1); contains InterPro domain Exocyst complex component Sec6 (InterPro:IPR010326)
261524_at	AT1G14300	79.5	170.6	2.14591	binding
261525_at	AT1G14330	64.7	273.2	4.22257	kelch repeat-containing F-box family protein
261526_at	AT1G14370	48	217.6	4.53333	APK2A (PROTEIN KINASE 2A); kinase
261534_at	AT1G01820	297.3	713.2	2.39892	PEX11C
261561_at	AT1G01730	99.4	249	2.50503	similar to unnamed protein product [Vitis vinifera] (GB:CAO39582.1)
261569_at	AT1G01060	23.5	70.1	2.98298	LHY (LATE ELONGATED HYPOCOTYL); DNA binding / transcription factor
261615_at	AT1G33050	86.7	188.8	2.17762	similar to unknown protein [Arabidopsis thaliana] (TAIR:AT4G10470.1)
261618_at	AT1G33110	81.4	590.2	7.25061	MATE efflux family protein
261624_at	AT1G02000	32.2	77	2.3913	GAE2 (UDP-D-GLUCURONATE 4-EPIMERASE 2); catalytic
261648_at	AT1G27730	430.5	2410.7	5.59977	STZ (SALT TOLERANCE ZINC FINGER); nucleic acid binding / transcription factor/ zinc ion binding
261658_at	AT1G50040	17.1	45.7	2.67251	similar to unknown protein [Arabidopsis thaliana] (TAIR:AT3G19680.1); similar to unnamed protein product [Vitis vinifera] (GB:CAO61535.1); contains InterPro domain Protein of unknown function DUF1005 (InterPro:IPR010410)
261676_at	AT1G18480	98.2	236.8	2.41141	calcineurin-like phosphoesterase family protein
261692_at	AT1G08450	312.4	786.1	2.51633	CRT3 (CALRETICULIN 3); calcium ion binding
261711_at	AT1G32700	257.9	657	2.5475	zinc-binding family protein
261718_at	AT1G18390	88.3	432.4	4.89694	protein kinase family protein
261719_at	AT1G18380	29.1	204.2	7.01718	Identical to Uncharacterized protein At1g18380 precursor [Arabidopsis Thaliana] (GB:Q5BQ05;GB:Q5Q0G6;GB:Q8RX30;GB:Q9LPQ6); similar to unknown protein [Arabidopsis thaliana] (TAIR:AT1G67025.1); similar to unnamed protein product [Vitis vinifera] (GB:CAO68096.1)
261727_at	AT1G76090	129.5	423.2	3.26795	SMT3 (S-adenosyl-methionine-sterol-C-methyltransferase 3); S-adenosylmethionine-dependent methyltransferase
261733_at	AT1G47830	248.5	548.7	2.20805	clathrin coat assembly protein, putative
261748_at	AT1G76070	37.4	263.3	7.04011	Identical to Uncharacterized protein At1g76070 [Arabidopsis Thaliana] (GB:Q9SGS5;GB:Q8LAC9;GB:Q9LQR1); similar to unknown protein [Arabidopsis thaliana] (TAIR:AT1G20310.1); similar to hypothetical protein [Vitis vinifera] (GB:CAN83887.1)
261754_at	AT1G76130	98.9	286.4	2.89585	AMY2/ATAMY2 (ALPHA-AMYLASE-LIKE 2); alpha-amylase
261756_at	AT1G08315	61.3	172.6	2.81566	armadillo/beta-catenin repeat family protein
261758_at	AT1G08250	61.1	129.4	2.11784	ADT6 (AROGENATE DEHYDRATASE 6); arogenate dehydratase/ prephenate dehydratase
261763_at	AT1G15520	23.6	1946.4	82.4746	ATPDR12/PDR12 (PLEIOTROPIC DRUG RESISTANCE 12); ATPase, coupled to transmembrane movement of substances
261766_at	AT1G15580	26.2	61.2	2.33588	IAA5 (indoleacetic acid-induced protein 5); transcription factor
261767_s_at	AT1G15500; AT1G80300	628.8	1432.4	2.27799	[AT1G15500, ATNTT2; ATP:ADP antiporter];[AT1G80300, ATNTT1; ATP:ADP antiporter]
261771_at	AT1G76150	268.6	868.2	3.23232	maoC-like dehydratase domain-containing protein
261817_at	AT1G08180	15.8	42.8	2.70886	similar to unknown protein [Arabidopsis thaliana] (TAIR:AT5G02420.1)
261852_at	AT1G50440	127.7	366.5	2.87001	zinc finger (C3HC4-type RING finger) family protein
261865_at	AT1G50430	370.7	914.1	2.46588	DWF5 (DWARF 5); sterol delta7 reductase
261892_at	AT1G80840	160.7	1433.6	8.92097	WRKY40 (WRKY DNA-binding protein 40); transcription factor
261894_at	AT1G80900	13.2	32.3	2.44697	magnesium transporter CorA-like family protein (MGT1) (MRS2)
261901_at	AT1G80920	1374.4	3664.3	2.66611	J8; heat shock protein binding / unfolded protein binding
261926_at	AT1G22530	278.2	650.7	2.33896	PATL2; transporter
261934_at	AT1G22400	44.2	1146.7	25.9434	ATUGT85A1/UGT85A1 (UDP-GLUCOSYL TRANSFERASE 85A1); UDP-glycosyltransferase/ glucuronosyltransferase/ transferase, transferring glycosyl groups / transferase, transferring hexosyl groups
261938_at	AT1G22510	99.9	230.2	2.3043	zinc finger (C3HC4-type RING finger) family protein
261951_at	AT1G64490	35.1	128.3	3.65527	similar to unknown protein [Arabidopsis thaliana] (TAIR:AT5G42060.1); contains domain DEK C-terminal domain (SSF109715)
261973_at	AT1G64610	34.7	248.2	7.15274	WD-40 repeat family protein
261979_at	AT1G37130	1290.6	3580.7	2.77445	NIA2 (NITRATE REDUCTASE 2)
262026_at	AT1G35670	100.1	376.4	3.76024	ATCDPK2 (CALCIUM-DEPENDENT PROTEIN KINASE 2); calmodulin-dependent protein kinase/ kinase
262038_at	AT1G35580	147	443.4	3.01633	CINV1 (CYTOSOLIC INVERTASE 1); beta-fructofuranosidase
262043_at	AT1G80190	26.6	110.6	4.15789	PSF1
262049_at	AT1G80180	298.8	970.9	3.24933	similar to unknown protein [Arabidopsis thaliana] (TAIR:AT1G15400.2); similar to unknown protein [Arabidopsis thaliana] (TAIR:AT1G15400.3); similar to unknown protein [Arabidopsis thaliana] (TAIR:AT1G15400.1); similar to hypothetical protein MtrDRAFT_AC148340g12v2 [Medicago truncatula] (GB:ABD28396.1)
262072_at	AT1G59590	79.2	207.5	2.61995	ZCF37
262082_s_at	AT1G56140; AT1G56130; AT1G56120	80.4	378.5	4.70771	[AT1G56140, leucine-rich repeat family protein / protein kinase family protein];[AT1G56130, leucine-rich repeat family protein / protein kinase family protein];[AT1G56120, leucine-rich repeat family protein / protein kinase family protein]
262085_at	AT1G56060	12.4	991.7	79.9758	similar to unknown protein [Arabidopsis thaliana] (TAIR:AT2G32190.1); similar to unnamed protein product [Vitis vinifera] (GB:CAO68639.1); contains domain PD188784 (PD188784)
262092_at	AT1G56150	98.2	226.7	2.30855	auxin-responsive family protein
262093_at	AT1G56145	25.9	89.4	3.45174	leucine-rich repeat family protein / protein kinase family protein
262096_at	AT1G56010	37.7	82.5	2.18833	NAC1 (Arabidopsis NAC domain containing protein 21, Arabidopsis NAC domain containing protein 22); transcription factor
262116_at	AT1G02816	79.9	287.9	3.60325	similar to unknown protein [Arabidopsis thaliana] (TAIR:AT4G02370.1); similar to unnamed protein product [Vitis vinifera] (GB:CAO40037.1); contains InterPro domain Protein of unknown function DUF538 (InterPro:IPR007493)
262119_s_at	AT1G02930; AT1G02920	725.2	8707.1	12.0065	[AT1G02930, ATGSTF6 (EARLY RESPONSIVE TO DEHYDRATION 11); glutathione transferase];[AT1G02920, ATGSTF7 (GLUTATHIONE S-TRANSFERASE 11); glutathione transferase]
262127_at	AT1G52550	20.6	49.7	2.41262	similar to unknown protein [Arabidopsis thaliana] (TAIR:AT3G15780.1)
262137_at	AT1G77920	81.9	176.9	2.15995	bZIP family transcription factor
262158_at	AT1G52540	39.4	86.5	2.19543	protein kinase, putative
262165_at	AT1G75020	88.6	422	4.76298	LPAT4; acyltransferase
262171_at	AT1G74950	204.3	505.3	2.47332	JAZ2/TIFY10B (JASMONATE-ZIM-DOMAIN PROTEIN 2)
262177_at	AT1G74710	71.8	303.3	4.22423	ICS1 (ISOCHORISMATE SYNTHASEI); isochorismate synthase
262183_at	AT1G77890	13.3	32.4	2.43609	similar to unknown protein [Arabidopsis thaliana] (TAIR:AT4G08540.1); similar to unnamed protein product [Vitis vinifera] (GB:CAO61775.1); contains domain PTHR21297 (PTHR21297)
262188_at	AT1G77810	52.2	149	2.85441	galactosyltransferase family protein
262215_at	AT1G74790	78.7	170.9	2.17154	catalytic
262219_at	AT1G74750	34.2	137.5	4.02047	pentatricopeptide (PPR) repeat-containing protein
262220_at	AT1G74740	30	82.8	2.76	CPK30 (calcium-dependent protein kinase 30); calmodulin-dependent protein kinase/ kinase/ protein kinase
262237_at	AT1G48320	101.4	258.3	2.54734	thioesterase family protein
262251_at	AT1G53760	60	187.8	3.13	similar to unnamed protein product [Vitis vinifera] (GB:CAO45535.1)
262259_s_at	AT1G53870; AT1G53890	418	895.8	2.14306	[AT1G53870, similar to unknown protein [Arabidopsis thaliana] (TAIR:AT1G53890.1); similar to hypothetical protein [Vitis vinifera] (GB:CAN62133.1); contains InterPro domain Protein of unknown function DUF567 (InterPro:IPR007612)];[AT1G53890, similar to unknown protein [Arabidopsis thaliana] (TAIR:AT1G53870.1); similar to hypothetical protein [Vitis vinifera] (GB:CAN62133.1); contains InterPro dom…
262315_at	AT1G70990	12.6	29.3	2.3254	proline-rich family protein
262360_at	AT1G73080	72.5	220.5	3.04138	PEPR1 (PEP1 RECEPTOR 1); ATP binding / kinase/ protein binding / protein serine/threonine kinase
262365_at	AT1G72870	14.4	29.5	2.04861	disease resistance protein (TIR-NBS class), putative
262378_at	AT1G72830	16.2	43.1	2.66049	HAP2C (Heme activator protein (yeast) homolog 2C); transcription factor
262381_at	AT1G72900	95.1	762.3	8.01577	disease resistance protein (TIR-NBS class), putative
262383_at	AT1G72940	87.5	303.6	3.46971	disease resistance protein (TIR-NBS class), putative
262407_at	AT1G34630	28.3	90.3	3.19081	similar to unknown protein [Arabidopsis thaliana] (TAIR:AT5G51150.1); similar to Os03g0190900 [Oryza sativa (japonica cultivar-group)] (GB:NP_001049229.1); similar to hypothetical protein OsI_010090 [Oryza sativa (indica cultivar-group)] (GB:EAY88857.1); contains domain PTHR12459 (PTHR12459)
262456_at	AT1G11260	473.2	1912.8	4.04227	STP1 (SUGAR TRANSPORTER 1); carbohydrate transmembrane transporter/ sugar:hydrogen ion symporter
262457_at	AT1G11200	144.4	373.2	2.58449	similar to unknown protein [Arabidopsis thaliana] (TAIR:AT4G21570.1); similar to hypothetical protein [Vitis vinifera] (GB:CAN61223.1); contains InterPro domain Protein of unknown function DUF300 (InterPro:IPR005178)
262461_at	AT1G50360	32	86.5	2.70312	VIIIA (Myosin-like protein VIIA); motor
262503_at	AT1G21670	392.5	804.5	2.04968	similar to unknown protein [Arabidopsis thaliana] (TAIR:AT1G21680.1); similar to hypothetical protein [Vitis vinifera] (GB:CAN73514.1); similar to unnamed protein product [Vitis vinifera] (GB:CAO61906.1); contains InterPro domain WD40-like Beta Propeller (InterPro:IPR011659); contains InterPro domain Six-bladed beta-propeller, TolB-like (InterPro:IPR011042)
262515_at	AT1G34200	99.4	238.3	2.39738	oxidoreductase family protein
262567_at	AT1G34300	129	336.5	2.60853	lectin protein kinase family protein
262571_at	AT1G15430	78.6	274.6	3.49364	similar to zinc ion binding [Arabidopsis thaliana] (TAIR:AT1G80220.1); similar to Os01g0612600 [Oryza sativa (japonica cultivar-group)] (GB:NP_001043557.1); similar to hypothetical protein OsI_002789 [Oryza sativa (indica cultivar-group)] (GB:EAY74942.1); contains InterPro domain Protein of unknown function DUF1644 (InterPro:IPR012866)
262582_at	AT1G15410	63.2	143.9	2.2769	aspartate-glutamate racemase family
262592_at	AT1G15400	277.9	793.3	2.85462	similar to unknown protein [Arabidopsis thaliana] (TAIR:AT1G80180.1); similar to hypothetical protein MtrDRAFT_AC148340g12v2 [Medicago truncatula] (GB:ABD28396.1)
262599_at	AT1G15350	93.5	252.5	2.70053	similar to unknown protein [Arabidopsis thaliana] (TAIR:AT5G25360.1); similar to hypothetical protein [Glycine max] (GB:AAN03467.1)
262605_at	AT1G15170	35	85.8	2.45143	MATE efflux family protein
262607_at	AT1G13990	200.2	606.2	3.02797	similar to unnamed protein product [Vitis vinifera] (GB:CAO68469.1)
262611_at	AT1G14060	43.7	102.6	2.34783	similar to unknown protein [Arabidopsis thaliana] (TAIR:AT5G02210.1); similar to unnamed protein product [Vitis vinifera] (GB:CAO61574.1); similar to hypothetical protein [Vitis vinifera] (GB:CAN80057.1); contains InterPro domain GCK (InterPro:IPR012891)
262635_at	AT1G06570	130.1	633	4.86549	PDS1 (PHYTOENE DESATURATION 1)
262656_at	AT1G14200	98.7	217.9	2.2077	zinc finger (C3HC4-type RING finger) family protein
262660_at	AT1G14000	281.9	608.2	2.1575	protein kinase family protein / ankyrin repeat family protein
262671_at	AT1G76040	17.5	37.9	2.16571	CPK29 (calcium-dependent protein kinase 29); calmodulin-dependent protein kinase/ kinase
262673_at	AT1G76060	37.3	93.9	2.51743	EMB1793 (EMBRYO DEFECTIVE 1793); catalytic
262691_at	AT1G62740	245.5	491.8	2.00326	stress-inducible protein, putative
262694_at	AT1G62790	124.3	377.1	3.03379	protease inhibitor/seed storage/lipid transfer protein (LTP) family protein
262703_at	AT1G16510	38.9	120.8	3.1054	auxin-responsive family protein
262731_at	AT1G16420	10.4	235.3	22.625	ATMC8 (METACASPASE 8); caspase
262749_at	AT1G28580	130.5	271.6	2.08123	GDSL-motif lipase, putative
262761_at	AT1G10720	58.7	139.3	2.37308	BSD domain-containing protein
262762_at	AT1G10700	139.7	756	5.4116	ribose-phosphate pyrophosphokinase 3 / phosphoribosyl diphosphate synthetase 3 (PRS3)
262772_at	AT1G13210	231.6	991	4.27893	ACA.L (AUTOINHIBITED CA2+/ATPASE II); ATPase, coupled to transmembrane movement of ions, phosphorylative mechanism / calmodulin binding
262775_at	AT1G13000	79	191.1	2.41899	similar to unknown protein [Arabidopsis thaliana] (TAIR:AT3G26440.2); similar to unknown protein [Arabidopsis thaliana] (TAIR:AT3G26440.1); similar to unnamed protein product [Vitis vinifera] (GB:CAO14680.1); contains InterPro domain Protein of unknown function DUF707 (InterPro:IPR007877)
262793_at	AT1G13110	1192.3	3948	3.31125	CYP71B7 (cytochrome P450, family 71, subfamily B, polypeptide 7); oxygen binding
262803_at	AT1G21000	278.2	1100.5	3.95579	zinc-binding family protein
262804_at	AT1G20880	32	67.7	2.11563	RNA recognition motif (RRM)-containing protein
262832_s_at	AT1G14870; AT1G14880	439.1	3770.1	8.58597	[AT1G14870, Identical to Uncharacterized protein At1g14870 [Arabidopsis Thaliana] (GB:Q9LQU4); similar to unknown protein [Arabidopsis thaliana] (TAIR:AT5G35525.1); similar to unnamed protein product [Vitis vinifera] (GB:CAO42338.1); contains InterPro domain Aspartic acid and asparagine hydroxylation site (InterPro:IPR000152); contains InterPro domain Protein of unknown function Cys-rich (InterPr…
262845_at	AT1G14740	66.1	170.6	2.58094	similar to unknown protein [Arabidopsis thaliana] (TAIR:AT3G63500.2); similar to unknown protein [Arabidopsis thaliana] (TAIR:AT3G63500.1); similar to unnamed protein product [Vitis vinifera] (GB:CAO42402.1); contains InterPro domain Protein of unknown function DUF1423, plant (InterPro:IPR004082)
262870_at	AT1G64710	152.3	1363.6	8.95338	alcohol dehydrogenase, putative
262882_at	AT1G64900	326.6	671.5	2.05603	CYP89A2 (CYTOCHROME P450 89A2); oxygen binding
262899_at	AT1G59870	2861.8	6438.1	2.24967	PDR8/PEN3 (PLEIOTROPIC DRUG RESISTANCE8); ATPase, coupled to transmembrane movement of substances / cadmium ion transmembrane transporter
262910_at	AT1G59710	59.7	187.6	3.14238	similar to unknown protein [Arabidopsis thaliana] (TAIR:AT1G27100.1); similar to unknown [Populus trichocarpa] (GB:ABK94560.1); contains InterPro domain Protein of unknown function DUF569 (InterPro:IPR007679); contains InterPro domain Actin-crosslinking proteins (InterPro:IPR008999)
262913_at	AT1G59960	125.6	327.5	2.60748	aldo/keto reductase, putative
262930_at	AT1G65690	17.5	241.6	13.8057	harpin-induced protein-related / HIN1-related / harpin-responsive protein-related
262932_at	AT1G65820	1032.6	3038.7	2.94277	microsomal glutathione s-transferase, putative
262933_at	AT1G65840	96.5	202.2	2.09534	ATPAO4 (POLYAMINE OXIDASE 4); amine oxidase
262939_s_at	AT1G79530; AT1G16300	16.8	58.4	3.47619	[AT1G79530, GAPCP-1; glyceraldehyde-3-phosphate dehydrogenase];[AT1G16300, GAPCP-2; glyceraldehyde-3-phosphate dehydrogenase]
262947_at	AT1G75750	506.1	2235.9	4.4179	GASA1 (GAST1 PROTEIN HOMOLOG 1)
262960_at	AT1G54320	337.6	717.9	2.12648	LEM3 (ligand-effect modulator 3) family protein / CDC50 family protein
262992_at	AT1G54210	63	202.3	3.21111	ATG12a (AUTOPHAGY 12); protein binding
263015_at	AT1G23440	124.3	496.8	3.99678	pyrrolidone-carboxylate peptidase family protein
263019_at	AT1G23870	19.6	68.7	3.5051	ATTPS9 (Arabidopsis thaliana trehalose-phosphatase/synthase 9); transferase, transferring glycosyl groups / trehalose-phosphatase
263022_s_at	AT1G23940; AT1G23900	16.2	37.3	2.30247	[AT1G23940, adaptin family protein];[AT1G23900, GAMMA-ADAPTIN 1; clathrin binding]
263032_at	AT1G23850	18.3	180.8	9.87978	similar to unknown protein [Arabidopsis thaliana] (TAIR:AT1G23840.1); similar to hypothetical protein [Vitis vinifera] (GB:CAN74577.1)
263046_at	AT2G05380	495.6	1675.2	3.38015	GRP3S (GLYCINE-RICH PROTEIN 3 SHORT ISOFORM)
263072_at	AT2G17530	82.4	248.2	3.01214	protein kinase family protein
263075_at	AT2G17570	31.1	74.2	2.38585	undecaprenyl pyrophosphate synthetase family protein / UPP synthetase family protein
263076_at	AT2G17520	149.9	450.5	3.00534	IRE1A (Yeast endoribonuclease/protein kinase IRE1-like gene); kinase
263096_at	AT2G16060	31.9	104.5	3.27586	AHB1 (ARABIDOPSIS HEMOGLOBIN 1)
263118_at	AT1G03090	81.4	290.5	3.5688	MCCA (3-methylcrotonyl-CoA carboxylase 1)
263126_at	AT1G78460	608.6	3753.9	6.16809	SOUL heme-binding family protein
263128_at	AT1G78600	506.4	1086	2.14455	zinc finger (B-box type) family protein
263156_at	AT1G54030	205.6	455.7	2.21644	GDSL-motif lipase, putative
263157_at	AT1G54100	340.8	1044.2	3.06397	ALDH7B4 (ALDEHYDE DEHYDROGENASE 7B4); 3-chloroallyl aldehyde dehydrogenase
263182_at	AT1G05575	118.3	412.5	3.4869	unknown protein
263193_at	AT1G36050	207.6	488	2.35067	similar to unknown protein [Arabidopsis thaliana] (TAIR:AT1G22200.1); similar to unnamed protein product [Vitis vinifera] (GB:CAO61738.1); contains InterPro domain Protein of unknown function DUF1692 (InterPro:IPR012936)
263210_at	AT1G10585	22.3	103.2	4.6278	transcription factor
263221_at	AT1G30620	50.5	531.5	10.5248	HSR8/MUR4/UXE1 (MURUS 4); UDP-arabinose 4-epimerase/ catalytic
263222_at	AT1G30640	39.8	108.4	2.72362	protein kinase, putative
263241_at	AT2G16500	422.7	3298.7	7.80388	ADC1 (ARGININE DECARBOXYLASE 1)
263243_at	AT2G31350	111.4	244.1	2.1912	GLX2-5 (GLYOXALASE 2-5); hydroxyacylglutathione hydrolase/ iron ion binding / zinc ion binding
263250_at	AT2G31390	202.1	413.9	2.048	pfkB-type carbohydrate kinase family protein
263274_at	AT2G11520	107.4	320.2	2.98138	CRCK3 (calmodulin-binding receptor-like cytoplasmic kinase 3); kinase
263348_at	AT2G05710	480.6	1303.5	2.71223	aconitate hydratase, cytoplasmic, putative / citrate hydro-lyase/aconitase, putative
263379_at	AT2G40140	211.7	795.1	3.75579	CZF1/ZFAR1; transcription factor
263406_at	AT2G04160	56.3	137.8	2.4476	AIR3 (Auxin-Induced in Root cultures 3); subtilase
263429_at	AT2G22250	66	374.8	5.67879	AAT/ATAAT/MEE17 (maternal effect embryo arrest 17); aspartate transaminase
263443_at	AT2G28630	149.1	793	5.31858	beta-ketoacyl-CoA synthase family protein
263457_at	AT2G22300	116.4	349.5	3.00258	ethylene-responsive calmodulin-binding protein, putative (SR1)
263459_at	AT2G31820	109	381.3	3.49817	ankyrin repeat family protein
263460_at	AT2G31810	310.3	903.9	2.91299	acetolactate synthase small subunit, putative
263467_at	AT2G31730	20.2	47.9	2.37129	ethylene-responsive protein, putative
263472_at	AT2G31955	131.2	448.8	3.42073	CNX2 (COFACTOR OF NITRATE REDUCTASE AND XANTHINE DEHYDROGENASE 2); catalytic
263515_at	AT2G21640	72.6	293.5	4.0427	similar to unknown protein [Arabidopsis thaliana] (TAIR:AT3G05570.1); similar to unknown protein [Arabidopsis thaliana] (TAIR:AT4G39235.1); similar to hypothetical protein OsI_027197 [Oryza sativa (indica cultivar-group)] (GB:EAZ05965.1)
263517_at	AT2G21620	690.4	2926.6	4.23899	RD2 (RESPONSIVE TO DESSICATION 2)
263539_at	AT2G24850	44.1	436.8	9.90476	TAT3 (TYROSINE AMINOTRANSFERASE 3); transaminase
263541_at	AT2G24860	330	864.3	2.61909	chaperone protein dnaJ-related
263549_at	AT2G21650	84.3	225.3	2.6726	MEE3 (maternal effect embryo arrest 3); DNA binding / transcription factor
263565_at	AT2G15390	59.4	524.2	8.82492	FUT4 (fucosyltransferase 4); fucosyltransferase/ transferase, transferring glycosyl groups
263582_at	AT2G17120	217.2	457.3	2.10543	LYM2 (LYSM DOMAIN GPI-ANCHORED PROTEIN 2 PRECURSOR)
263583_at	AT2G17130	111.6	298.8	2.67742	IDH2 (ISOCITRATE DEHYDROGENASE SUBUNIT 2); isocitrate dehydrogenase (NAD+)
263598_at	AT2G01850	550	1583.3	2.87873	EXGT-A3 (endo-xyloglucan transferase A3); hydrolase, acting on glycosyl bonds / xyloglucan:xyloglucosyl transferase
263680_at	AT1G26930	7.7	22.1	2.87013	kelch repeat-containing F-box family protein
263704_at	AT1G31130	280.4	587.5	2.09522	similar to unknown protein [Arabidopsis thaliana] (TAIR:AT5G44860.1); similar to unnamed protein product [Vitis vinifera] (GB:CAO41960.1)
263714_at	AT2G20610	615.3	1286.6	2.09101	SUR1 (SUPERROOT 1); transaminase
263722_at	AT2G13650	95.6	218.5	2.28556	GONST1 (GOLGI NUCLEOTIDE SUGAR TRANSPORTER 1); nucleotide-sugar transmembrane transporter
263731_at	AT1G59970	74.4	151.9	2.04167	matrixin family protein
263749_at	AT2G21520	232.1	464.4	2.00086	transporter
263776_s_at	AT2G46430; AT2G46440	323.1	659.5	2.04116	[AT2G46430, ATCNGC3 (CYCLIC NUCLEOTIDE GATED CHANNEL 3); calmodulin binding / cyclic nucleotide binding / ion channel];[AT2G46440, ATCNGC11 (cyclic nucleotide gated channel 11); calmodulin binding / cyclic nucleotide binding / ion channel]
263783_at	AT2G46400	49.5	121.2	2.44848	WRKY46 (WRKY DNA-binding protein 46); transcription factor
263800_at	AT2G24600	226.8	562.8	2.48148	ankyrin repeat family protein
263807_at	AT2G04400	320.7	3002.1	9.36109	indole-3-glycerol phosphate synthase (IGPS)
263845_at	AT2G37040	323.2	1034.1	3.19957	PAL1 (PHE AMMONIA LYASE 1); phenylalanine ammonia-lyase
263847_at	AT2G36970	75.3	250.3	3.32404	UDP-glucoronosyl/UDP-glucosyl transferase family protein
263866_at	AT2G36950	103.6	662.9	6.39865	heavy-metal-associated domain-containing protein
263870_at	AT2G22010	72.3	256.4	3.54633	zinc finger (C3HC4-type RING finger) family protein
263871_at	AT2G22010	64.4	156.2	2.42547	zinc finger (C3HC4-type RING finger) family protein
263904_at	AT2G36380	88.8	438.9	4.94257	ATPDR6/PDR6 (PLEIOTROPIC DRUG RESISTANCE 6); ATPase, coupled to transmembrane movement of substances
263931_at	AT2G36220	154.8	490.6	3.16925	similar to unknown protein [Arabidopsis thaliana] (TAIR:AT3G52710.1); similar to unnamed protein product [Vitis vinifera] (GB:CAO15901.1)
263935_at	AT2G35930	22	921	41.8636	U-box domain-containing protein
263981_at	AT2G42870	38.1	96.6	2.53543	HLH1/PAR1 (PHY RAPIDLY REGULATED 1); transcription regulator
264003_at	AT2G22475	63.5	136.4	2.14803	GEM
264008_at	AT2G21120	176	599.4	3.40568	similar to unknown protein [Arabidopsis thaliana] (TAIR:AT4G38730.1); similar to unnamed protein product [Vitis vinifera] (GB:CAO64612.1); contains InterPro domain Protein of unknown function DUF803 (InterPro:IPR008521)
264017_s_at	AT2G21190; AT4G38790	95.3	229.7	2.41028	[AT2G21190, ER lumen protein retaining receptor family protein];[AT4G38790, ER lumen protein retaining receptor family protein]
264040_at	AT2G03730	147.7	378	2.55924	ACR5 (ACT Domain Repeat 5)
264042_at	AT2G03760	97.6	1028.2	10.5348	ST (steroid sulfotransferase); sulfotransferase
264052_at	AT2G22330	178.4	571.7	3.2046	CYP79B3 (cytochrome P450, family 79, subfamily B, polypeptide 3); oxygen binding
264083_at	AT2G31230	81.7	528.8	6.47246	ATERF15 (ETHYLENE-RESPONSIVE ELEMENT BINDING FACTOR 15); DNA binding / transcription activator/ transcription factor
264091_at	AT1G79110	24.6	54.6	2.21951	protein binding / zinc ion binding
264107_s_at	AT2G13790; AT2G13800	189.3	627.4	3.31432	[AT2G13790, ATSERK4 (SOMATIC EMBRYOGENESIS RECEPTOR-LIKE KINASE 4); protein binding / protein kinase/ transmembrane receptor protein serine/threonine kinase];[AT2G13800, ATSERK5 (SOMATIC EMBRYOGENESIS RECEPTOR LIKE KINASE 5); ATP binding / protein kinase/ transmembrane receptor protein serine/threonine kinase]
264148_at	AT1G02220	12	52.4	4.36667	ANAC003 (Arabidopsis NAC domain containing protein 3); transcription factor
264178_at	AT1G02170	139.8	425	3.04006	LOL3 (LSD ONE LIKE 3); caspase/ cysteine-type endopeptidase
264223_s_at	AT3G16030	22.8	96	4.21053	CES101 (CALLUS EXPRESSION OF RBCS 101); carbohydrate binding / kinase
264238_at	AT1G54740	90.3	214.1	2.37099	similar to structural constituent of ribosome [Arabidopsis thaliana] (TAIR:AT1G22110.1); similar to unknown [Populus trichocarpa x Populus deltoides] (GB:ABK96485.1)
264244_at	AT1G60440	132.1	443.8	3.35958	ATCOAA/ATPANK1 (PANTOTHENATE KINASE 1); pantothenate kinase
264279_s_at	AT1G78820; AT1G78830	2038.5	5225.4	2.56336	[AT1G78820, curculin-like (mannose-binding) lectin family protein / PAN domain-containing protein];[AT1G78830, curculin-like (mannose-binding) lectin family protein]
264291_at	AT1G78800	54.8	110.4	2.0146	glycosyl transferase family 1 protein
264299_s_at	AT1G78850; AT1G78860	1260.6	5360.3	4.25218	[AT1G78850, curculin-like (mannose-binding) lectin family protein];[AT1G78860, curculin-like (mannose-binding) lectin family protein]
264304_at	AT1G78895	67.2	215.1	3.20089	similar to pentatricopeptide (PPR) repeat-containing protein [Arabidopsis thaliana] (TAIR:AT1G16830.1); similar to unnamed protein product [Vitis vinifera] (GB:CAO41680.1)
264328_at	AT1G04100	24.2	78.4	3.23967	IAA10 (indoleacetic acid-induced protein 10); transcription factor
264338_at	AT1G70300	32.5	143.9	4.42769	KUP6 (K+ uptake permease 6); potassium ion transmembrane transporter
264339_at	AT1G70290	279.8	692.3	2.47427	ATTPS8 (Arabidopsis thaliana trehalose phosphatase/synthase 8); transferase, transferring glycosyl groups
264348_at	AT1G12110	301.3	986.7	3.27481	NRT1.1 (NITRATE TRANSPORTER 1.1); transporter
264351_at	AT1G03370	72.6	216.2	2.97796	C2 domain-containing protein / GRAM domain-containing protein
264355_at	AT1G03210	103.7	235.8	2.27387	phenazine biosynthesis PhzC/PhzF family protein
264365_s_at	AT1G03220; AT1G03230	416.2	1615.5	3.88155	[AT1G03220, extracellular dermal glycoprotein, putative / EDGP, putative];[AT1G03230, extracellular dermal glycoprotein, putative / EDGP, putative]
264366_at	AT1G03250	115.2	268.8	2.33333	similar to unknown [Populus trichocarpa] (GB:ABK96006.1); contains domain R3H domain (SSF82708)
264400_at	AT1G61800	43	1998.2	46.4698	GPT2 (glucose-6-phosphate/phosphate translocator 2); antiporter/ glucose-6-phosphate transmembrane transporter
264402_at	AT2G25140	26.8	62.9	2.34701	CLPB-M/CLPB4/HSP98.7 (HEAT SHOCK PROTEIN 98.7); ATP binding / ATPase
264424_at	AT1G61740	330.7	706.3	2.13577	similar to unknown protein [Arabidopsis thaliana] (TAIR:AT1G11540.1); similar to unnamed protein product [Vitis vinifera] (GB:CAO38814.1); contains InterPro domain Protein of unknown function DUF81; (InterPro:IPR002781)
264427_at	AT1G61770	218.5	474.9	2.17346	DNAJ heat shock N-terminal domain-containing protein
264445_at	AT1G27290	280.8	667.4	2.37678	similar to unknown [Populus trichocarpa] (GB:ABK95086.1)
264458_at	AT1G10410	67.8	250	3.68732	similar to CW14 [Arabidopsis thaliana] (TAIR:AT1G59650.1); similar to expressed protein [Oryza sativa (japonica cultivar-group)] (GB:ABF98316.1); contains InterPro domain Protein of unknown function DUF1336 (InterPro:IPR009769)
264460_at	AT1G10170	98	318.5	3.25	ATNFXL1; transcription factor
264467_at	AT1G10140	61.9	1124.6	18.168	similar to unknown protein [Arabidopsis thaliana] (TAIR:AT1G58420.1); contains InterPro domain Uncharacterised conserved protein UCP031279 (InterPro:IPR016972)
264482_at	AT1G77210	173.8	358.1	2.06041	sugar transporter, putative
264488_s_at	AT1G27330; AT1G27350	586.3	1305.5	2.22668	[AT1G27330, similar to unknown protein [Arabidopsis thaliana] (TAIR:AT1G27350.1); similar to membrane protein [Brassica juncea] (GB:AAT38818.1); contains InterPro domain Ribosome associated membrane RAMP4 (InterPro:IPR010580)];[AT1G27350, similar to unknown protein [Arabidopsis thaliana] (TAIR:AT1G27330.1); similar to membrane protein [Brassica juncea] (GB:AAT38818.1); contains InterPro domain Ri…
264490_at	AT1G27390	81.1	164.1	2.02343	TOM20-2 (TRANSLOCASE OUTER MEMBRANE 20-2)
264504_at	AT1G09430	426.5	1073.9	2.51794	ACLA-3 (ATP-citrate lyase A-3)
264506_at	AT1G09560	231.2	1267.8	5.48356	GLP5 (GERMIN-LIKE PROTEIN 5); manganese ion binding / metal ion binding / nutrient reservoir
264522_at	AT1G10050	20.1	77.8	3.87065	glycosyl hydrolase family 10 protein / carbohydrate-binding domain-containing protein
264529_at	AT1G30820	77.5	223.9	2.88903	CTP synthase, putative / UTP--ammonia ligase, putative
264533_s_at	AT1G55730; AT1G55720	40.9	85.9	2.10024	[AT1G55730, ATCAX5 (calcium exchanger 5); cation:cation antiporter];[AT1G55720, ATCAX6 (calcium exchanger 6); cation:cation antiporter]
264572_at	no_match	57.3	126.1	2.2007	no_match
264574_at	AT1G05300	38.7	88.5	2.28682	ZIP5 (ZINC TRANSPORTER 5 PRECURSOR); cation transmembrane transporter
264590_at	AT2G17710	62.5	410.1	6.5616	similar to unnamed protein product [Vitis vinifera] (GB:CAO42932.1)
264592_at	AT2G17720	156.2	914.1	5.85211	oxidoreductase, 2OG-Fe(II) oxygenase family protein
264619_at	AT2G17760	103.6	246.9	2.3832	aspartyl protease family protein
264624_at	AT1G08930	713.3	3068.5	4.30184	ERD6 (EARLY RESPONSE TO DEHYDRATION 6); carbohydrate transmembrane transporter/ sugar:hydrogen ion symporter
264627_at	AT1G65520	42.1	160.5	3.81235	enoyl-CoA hydratase/isomerase family protein
264645_at	AT1G08940	36.4	395.3	10.8599	phosphoglycerate/bisphosphoglycerate mutase family protein
264648_at	AT1G09080	7.9	39	4.93671	BIP3; ATP binding
264663_at	AT1G09970	174.1	1918.6	11.0201	leucine-rich repeat transmembrane protein kinase, putative
264669_at	AT1G09630	193.6	494.9	2.5563	ATRAB11C (ARABIDOPSIS RAB GTPASE HOMOLOG A2A); GTP binding
264674_at	AT1G09815	156.9	321.4	2.04844	POLD4; delta DNA polymerase
264703_at	AT1G69960	199.1	680	3.41537	PP2A (SERINE/THREONINE PROTEIN PHOSPHATASE 2A); protein serine/threonine phosphatase
264708_at	AT1G09740	67.3	310.4	4.61218	ethylene-responsive protein, putative
264726_at	AT1G22985	22.9	45.8	2	AP2 domain-containing transcription factor, putative
264736_at	AT1G62200	159.7	655.7	4.10582	proton-dependent oligopeptide transport (POT) family protein
264757_at	AT1G61360	43.3	326	7.52887	S-locus lectin protein kinase family protein
264758_at	AT1G61340	44.9	97.4	2.16927	F-box family protein
264767_at	AT1G61380	95.7	278.7	2.91223	S-locus protein kinase, putative
264772_at	AT1G22930	83.5	319.3	3.82395	T-complex protein 11
264774_at	AT1G22890	188	2451	13.0372	unknown protein
264788_at	AT2G17880	39.4	92.6	2.35025	DNAJ heat shock protein, putative
264800_at	AT1G08800	61.1	129	2.11129	similar to unknown protein [Arabidopsis thaliana] (TAIR:AT2G30690.1); similar to unnamed protein product [Vitis vinifera] (GB:CAO70635.1); contains InterPro domain Protein of unknown function DUF593 (InterPro:IPR007656)
264833_at	AT1G03590	41.8	86.3	2.06459	protein phosphatase 2C family protein / PP2C family protein
264834_at	AT1G03730	104.3	230.1	2.20614	similar to unknown protein [Arabidopsis thaliana] (TAIR:AT4G03600.1); similar to unnamed protein product [Vitis vinifera] (GB:CAO69749.1); similar to hypothetical protein [Vitis vinifera] (GB:CAN70485.1)
264841_at	AT1G03740	103.4	481.8	4.65957	protein kinase family protein
264851_at	AT2G17290	61.1	206.8	3.38462	CPK6 (CALCIUM-DEPENDENT PROTEIN KINASE 6); calmodulin-dependent protein kinase/ kinase
264866_at	AT1G24140	28.3	323.8	11.4417	matrixin family protein
264867_at	AT1G24150	41.9	100.1	2.38902	ATFH4/FH4 (FORMIN HOMOLOGUE 4); actin binding / protein binding
264869_at	AT1G24350	88.5	227.5	2.57062	catalytic
264871_at	AT1G24180	157.2	363.7	2.31361	IAR4 (IAA-conjugate-resistant 4); pyruvate dehydrogenase (acetyl-transferring)
264873_at	AT1G24100	397.4	1039.5	2.61575	UGT74B1 (UDP-glucosyl transferase 74B1); UDP-glycosyltransferase/ thiohydroximate beta-D-glucosyltransferase/ transferase, transferring glycosyl groups
264883_s_at	AT1G61250; AT1G11180	395.3	1383	3.49861	[AT1G61250, SC3 (SECRETORY CARRIER 3); transmembrane transporter];[AT1G11180, secretory carrier membrane protein (SCAMP) family protein]
264893_at	AT1G23140	52.7	113.7	2.1575	C2 domain-containing protein
264894_at	AT1G23040	55.6	140.2	2.52158	hydroxyproline-rich glycoprotein family protein
264897_at	AT1G23220	260.4	533.4	2.04839	dynein light chain type 1 family protein
264901_at	AT1G23090	94.6	1202.2	12.7082	AST91 (SULFATE TRANSPORTER 91); sulfate transmembrane transporter
264904_s_at	AT4G35460; AT2G17420	209.1	466.7	2.23195	[AT4G35460, NTR1 (NADPH-dependent thioredoxin reductase 1)];[AT2G17420, NTRA (NADPH-dependent thioredoxin reductase 2)]
264927_at	AT1G60490	63.8	148.4	2.32602	ATVPS34 (Arabidopsis thaliana vacuolar protein sorting 34); 1-phosphatidylinositol-3-kinase
264929_at	AT1G60730	41.2	304.5	7.39078	aldo/keto reductase family protein
264944_at	AT1G76940	52.7	125.2	2.37571	RNA recognition motif (RRM)-containing protein
264951_at	AT1G76970	28.1	135.6	4.82562	VHS domain-containing protein / GAT domain-containing protein
264956_at	AT1G76990	462.2	1201.1	2.59866	ACR3 (ACT Domain Repeat 3)
264960_at	AT1G76930	37.8	355.9	9.41534	ATEXT4 (EXTENSIN 4)
264968_at	AT1G67360	100.8	405.2	4.01984	rubber elongation factor (REF) family protein
264984_at	AT1G27000	315.6	666	2.11027	bZIP family transcription factor
264986_at	AT1G27130	591.6	3120.2	5.27417	ATGSTU13 (GLUTATHIONE S-TRANSFERASE 12); glutathione transferase
264996_at	AT1G67230	103.1	328.9	3.19011	LINC1 (LITTLE NUCLEI1)
265008_at	AT1G61560	14.1	127.9	9.07092	MLO6 (MILDEW RESISTANCE LOCUS O 6); calmodulin binding
265019_at	no_match	80.4	170.9	2.12562	no_match
265028_at	AT1G24530	30.3	195.8	6.46205	transducin family protein / WD-40 repeat family protein
265041_at	AT1G04070	25.7	59.7	2.32296	TOM22-I (translocase of the outer mitochondrial membrane 22-I)
265061_at	AT1G61640	37.7	166.2	4.40849	ABC1 family protein
265066_at	AT1G03870	419.4	1047	2.49642	FLA9
265067_at	AT1G03850	52.6	406.6	7.73004	glutaredoxin family protein
265075_at	AT1G55450	972.8	2683.5	2.75853	embryo-abundant protein-related
265077_at	AT1G55530	219.4	491.2	2.23883	zinc finger (C3HC4-type RING finger) family protein
265116_at	AT1G62480	355.2	1055.9	2.97269	vacuolar calcium-binding protein-related
265135_at	AT1G51270	24.3	53.4	2.19753	structural molecule
265136_at	AT1G51270	22.7	52.4	2.30837	structural molecule
265161_at	AT1G30900	35.4	75.4	2.12994	vacuolar sorting receptor, putative
265189_at	AT1G23840	32.7	73.1	2.23547	similar to unknown protein [Arabidopsis thaliana] (TAIR:AT1G23830.1); similar to unnamed protein product [Vitis vinifera] (GB:CAO14801.1)
265194_at	AT1G05010	1811.3	6879.9	3.79832	EFE (ETHYLENE FORMING ENZYME)
265200_s_at	AT2G36800; AT2G36790	19.4	192.2	9.90722	[AT2G36800, DOGT1 (DON-GLUCOSYLTRANSFERASE); UDP-glycosyltransferase/ transferase, transferring glycosyl groups];[AT2G36790, UGT73C6 (UDP-GLUCOSYL TRANSFERASE 73C6); UDP-glucosyltransferase/ UDP-glycosyltransferase/ transferase, transferring glycosyl groups]
265208_at	AT2G36690	8.9	52.7	5.92135	oxidoreductase, 2OG-Fe(II) oxygenase family protein
265220_at	AT2G02040	361.3	929.6	2.57293	ATPTR2-B (NITRATE TRANSPORTER 1); transporter
265245_at	AT2G43060	93.4	201	2.15203	transcription factor
265260_at	AT2G43000	13.5	318.1	23.563	ANAC042 (Arabidopsis NAC domain containing protein 42); transcription factor
265269_at	AT2G42950	26.3	56.3	2.14068	similar to unknown protein [Arabidopsis thaliana] (TAIR:AT1G29820.1); similar to unknown protein [Arabidopsis thaliana] (TAIR:AT1G29820.2); similar to unnamed protein product [Vitis vinifera] (GB:CAO66903.1)
265359_at	AT2G16720	14.4	52.5	3.64583	MYB7 (myb domain protein 7); DNA binding / transcription factor
265373_at	AT2G06510	23.3	52.7	2.2618	replication protein, putative
265385_at	AT2G20900	57.1	582.3	10.1979	diacylglycerol kinase, putative
265424_at	AT2G20780	87.8	211.1	2.40433	mannitol transporter, putative
265433_at	AT2G20950	50.5	137	2.71287	similar to unknown protein [Arabidopsis thaliana] (TAIR:AT4G38550.1); contains InterPro domain Phospholipase-like, arabidopsis (InterPro:IPR007942)
265450_at	AT2G46620	119.7	514.9	4.30159	AAA-type ATPase family protein
265460_at	AT2G46600	790.6	1667.2	2.10878	calcium-binding protein, putative
265461_at	AT2G46500	146.9	359	2.44384	phosphatidylinositol 3- and 4-kinase family protein / ubiquitin family protein
265470_at	AT2G37150	26.7	74.7	2.79775	zinc finger (C3HC4-type RING finger) family protein
265471_at	AT2G37130	79.2	313.9	3.96338	peroxidase 21 (PER21) (P21) (PRXR5)
265476_at	AT2G15570	143.8	292.3	2.03268	ATHM3 (ARABIDOPSIS THIOREDOXIN M-TYPE 3); thiol-disulfide exchange intermediate
265479_at	AT2G15760	31.5	220.1	6.9873	calmodulin-binding protein
265511_at	AT2G05540	170.8	574	3.36066	glycine-rich protein
265530_at	AT2G06050	392.4	1103.8	2.81295	OPR3 (OPDA-REDUCTASE 3); 12-oxophytodienoate reductase
265572_at	no_match	90.3	938.1	10.3887	no_match
265583_at	AT2G20010	76.3	204.3	2.67759	similar to unknown protein [Arabidopsis thaliana] (TAIR:AT2G25800.1); similar to unnamed protein product [Vitis vinifera] (GB:CAO65466.1); similar to unnamed protein product [Vitis vinifera] (GB:CAO44019.1); similar to unknown protein [Oryza sativa (japonica cultivar-group)] (GB:BAD28473.1); contains InterPro domain Munc13 homology 2 (InterPro:IPR014772); contains InterPro domain Protein of unkno…
265613_at	AT2G25560	43.9	89.8	2.04556	DNAJ heat shock N-terminal domain-containing protein
265620_at	AT2G27310	29.3	166.9	5.69625	F-box family protein
265648_at	AT2G27500	105.4	723	6.85958	glycosyl hydrolase family 17 protein
265670_s_at	AT2G32190; AT2G32210	58.4	509.2	8.71918	[AT2G32190, similar to unknown protein [Arabidopsis thaliana] (TAIR:AT2G32210.1); similar to unknown [Populus trichocarpa] (GB:ABK92801.1); contains domain PD188784 (PD188784)];[AT2G32210, similar to unknown protein [Arabidopsis thaliana] (TAIR:AT2G32190.1); similar to unknown [Populus trichocarpa] (GB:ABK92801.1); contains domain PD188784 (PD188784)]
265679_at	AT2G32240	307.1	2863.6	9.32465	similar to unknown protein [Arabidopsis thaliana] (TAIR:AT1G05320.1); similar to unknown protein [Arabidopsis thaliana] (TAIR:AT1G05320.3); similar to unknown protein [Arabidopsis thaliana] (TAIR:AT1G05320.2); similar to unnamed protein product [Vitis vinifera] (GB:CAO63724.1); contains domain PD023692 (PD023692); contains domain PTHR23160 (PTHR23160)
265680_at	AT2G32150	131.8	540.5	4.10091	haloacid dehalogenase-like hydrolase family protein
265713_at	AT2G03530	93.9	261.2	2.78168	UPS2 (UREIDE PERMEASE 2)
265720_at	AT2G40110	50.9	164.4	3.22986	yippee family protein
265721_at	AT2G40090	46.7	125	2.67666	ATATH9 (ABC2 homolog 9)
265725_at	AT2G32030	35.7	253.1	7.08964	GCN5-related N-acetyltransferase (GNAT) family protein
265728_at	AT2G31990	12.9	93.3	7.23256	exostosin family protein
265737_at	AT2G01180	152.5	352.5	2.31148	ATPAP1 (PHOSPHATIDIC ACID PHOSPHATASE 1); phosphatidate phosphatase
265761_at	AT2G01330	17.3	36.3	2.09827	transducin family protein / WD-40 repeat family protein
265768_at	AT2G48020	141.2	584.7	4.14093	sugar transporter, putative
265772_at	AT2G48010	33.7	119	3.53116	RKF3 (RECEPTOR-LIKE KINASE IN IN FLOWERS 3); kinase
265802_at	AT2G35733	20.5	42.9	2.09268	unknown protein
265810_at	AT2G18090	121.1	275.5	2.27498	PHD finger family protein / SWIB complex BAF60b domain-containing protein / GYF domain-containing protein
265849_at	AT2G35736	41.1	89.1	2.16788	similar to unknown protein [Arabidopsis thaliana] (TAIR:AT4G25225.1); similar to unknown [Picea sitchensis] (GB:ABK20880.1)
265893_at	AT2G15040	30.7	66.5	2.16612	pseudogene, disease resistance protein-related, low similarity to disease resistance protein Cf-2.1 (Lycopersicon pimpinellifolium) GI:1184075; contains Pfam profile PF00560: Leucine Rich Repeat; blastp match of 38% identity and 4.4e-96 P-value to GP|1184075|gb|AAC15779.1||U42444 Cf-2.1 {Lycopersicon pimpinellifolium}
265907_at	AT2G25650	16	32.1	2.00625	DNA-binding storekeeper protein-related
265917_at	AT2G15080	83.7	180.6	2.15771	disease resistance family protein
265996_at	AT2G24200	1095.4	3508.2	3.20267	cytosol aminopeptidase
265999_at	AT2G24100	10.1	104.5	10.3465	similar to unknown protein [Arabidopsis thaliana] (TAIR:AT4G30780.1); similar to unnamed protein product [Vitis vinifera] (GB:CAO66612.1)
266000_at	AT2G24180	177.4	1489.6	8.39684	CYP71B6 (CYTOCHROME P450 71B6); oxygen binding
266017_at	AT2G18690	71.6	2385.2	33.3128	similar to unknown protein [Arabidopsis thaliana] (TAIR:AT2G18680.1); similar to hypothetical protein OsI_029427 [Oryza sativa (indica cultivar-group)] (GB:EAZ08195.1)
266062_at	AT2G18730	99.7	247.9	2.48646	diacylglycerol kinase, putative
266071_at	AT2G18680; AT2G18670	18.9	221.4	11.7143	[AT2G18680, similar to unknown protein [Arabidopsis thaliana] (TAIR:AT2G18690.1); similar to hypothetical protein OsI_029427 [Oryza sativa (indica cultivar-group)] (GB:EAZ08195.1)];[AT2G18670, zinc finger (C3HC4-type RING finger) family protein]
266072_at	AT2G18700	314.3	886.1	2.81928	ATTPS11 (Arabidopsis thaliana trehalose phosphatase/synthase 11); transferase, transferring glycosyl groups
266097_at	AT2G37970	179.1	449.8	2.51145	SOUL-1; binding
266101_at	AT2G37940	253.6	1268.8	5.00315	similar to phosphatidic acid phosphatase-related / PAP2-related [Arabidopsis thaliana] (TAIR:AT3G54020.1); similar to unnamed protein product [Vitis vinifera] (GB:CAO15746.1); contains domain PTHR21290:SF1 (PTHR21290:SF1); contains domain PTHR21290 (PTHR21290)
266105_at	AT2G45070	402.1	817.7	2.03357	SEC61 BETA (suppressors of secretion-defective 61 Beta); protein transporter
266106_at	AT2G45170	201.2	828.9	4.11978	AtATG8e (AUTOPHAGY 8E); microtubule binding
266116_at	AT2G02180	160	485.7	3.03563	TOM3 (tobamovirus multiplication protein 3)
266142_at	AT2G39030	69.1	1833.6	26.5355	GCN5-related N-acetyltransferase (GNAT) family protein
266150_s_at	AT2G12290; AT4G19700	45.3	126.4	2.79029	[AT2G12290, similar to protein binding / zinc ion binding [Arabidopsis thaliana] (TAIR:AT4G19700.1); similar to unknown [Populus trichocarpa] (GB:ABK94891.1)];[AT4G19700, protein binding / zinc ion binding]
266167_at	AT2G38860	113.5	2798.8	24.659	YLS5 (yellow-leaf-specific gene 5)
266168_at	AT2G38870	195.6	2116.8	10.8221	protease inhibitor, putative
266181_at	AT2G02390	78.2	353.3	4.5179	ATGSTZ1 (GLUTATHIONE S-TRANSFERASE 18); glutathione transferase
266182_at	AT2G02370	74.2	219.8	2.96226	similar to unknown protein [Arabidopsis thaliana] (TAIR:AT1G12450.1); similar to unnamed protein product [Vitis vinifera] (GB:CAO22255.1); contains InterPro domain SNARE associated Golgi protein (InterPro:IPR015414)
266186_at	AT2G38960	31.1	63.3	2.03537	AERO2 (ARABIDOPSIS ENDOPLASMIC RETICULUM OXIDOREDUCTINS 2); FAD binding / electron carrier/ oxidoreductase, acting on sulfur group of donors, disulfide as acceptor / protein binding
266231_at	AT2G02220	85.8	211.8	2.46853	ATPSKR1/PSKR1 (PHYTOSULFOKIN RECEPTOR 1); ATP binding / peptide receptor/ protein serine/threonine kinase
266238_at	AT2G29400	230.2	653.2	2.83753	TOPP1 (TYPE ONE PROTEIN PHOSPHATASE 1); protein serine/threonine phosphatase
266265_at	AT2G29340	269	573	2.13011	short-chain dehydrogenase/reductase (SDR) family protein
266294_at	AT2G29500	16.8	37.5	2.23214	17.6 kDa class I small heat shock protein (HSP17.6B-CI)
266316_at	AT2G27080	26.6	58.8	2.21053	harpin-induced protein-related / HIN1-related / harpin-responsive protein-related
266326_at	AT2G46650	355.9	861	2.41922	B5 #1 (cytochrome b5 family protein #1); heme binding / transition metal ion binding
266342_at	AT2G01540	74.3	230.1	3.0969	C2 domain-containing protein
266348_at	AT2G01450	195.6	568.5	2.90644	ATMPK17 (Arabidopsis thaliana MAP kinase 17); MAP kinase
266350_at	AT2G01470	59.2	165.2	2.79054	STL2P (SEC12P-LIKE PROTEIN); nucleotide binding
266360_at	AT2G32250	28.7	151.7	5.28571	FRS2 (FAR1-RELATED SEQUENCE 2); zinc ion binding
266368_at	AT2G41380	16.2	142	8.76543	embryo-abundant protein-related
266371_at	AT2G41410	236.6	2305.2	9.74303	calmodulin, putative
266385_at	AT2G14610	111.3	627.3	5.63612	PR1 (PATHOGENESIS-RELATED GENE 1)
266389_s_at	AT2G32320; AT2G31580	41.4	108.3	2.61594	[AT2G32320, similar to unknown protein [Arabidopsis thaliana] (TAIR:AT2G31580.1); similar to unnamed protein product [Vitis vinifera] (GB:CAO71745.1); similar to hypothetical protein [Vitis vinifera] (GB:CAN62815.1); contains InterPro domain tRNAHis guanylyltransferase (InterPro:IPR007537)];[AT2G31580, similar to unknown protein [Arabidopsis thaliana] (TAIR:AT2G32320.1); similar to unnamed protei…
266420_at	AT2G38610	159.8	385.2	2.41051	KH domain-containing protein
266428_at	AT2G07180	155.2	324	2.08763	protein kinase, putative
266436_at	AT2G43160	50.3	110.3	2.19284	epsin N-terminal homology (ENTH) domain-containing protein
266437_at	AT2G43160	359.9	794.8	2.20839	epsin N-terminal homology (ENTH) domain-containing protein
266452_at	AT2G43320	35.6	128.8	3.61798	similar to unknown protein [Arabidopsis thaliana] (TAIR:AT4G14000.1); similar to unnamed protein product [Vitis vinifera] (GB:CAO64780.1); contains domain SSF53335 (SSF53335); contains domain PTHR21095 (PTHR21095)
266461_at	AT2G47730	1132.4	2361.6	2.08548	ATGSTF8 (GLUTATHIONE S-TRANSFERASE 8); glutathione transferase
266464_at	AT2G47800	17.7	99.3	5.61017	ATMRP4 (Arabidopsis thaliana multidrug resistance-associated protein 4)
266473_at	AT2G31110	29.5	78.2	2.65085	similar to unknown protein [Arabidopsis thaliana] (TAIR:AT2G42570.1); similar to unnamed protein product [Vitis vinifera] (GB:CAO69853.1); contains InterPro domain Protein of unknown function DUF231, plant (InterPro:IPR004253)
266474_at	AT2G31110	51.8	188.3	3.63514	similar to unknown protein [Arabidopsis thaliana] (TAIR:AT2G42570.1); similar to unnamed protein product [Vitis vinifera] (GB:CAO69853.1); contains InterPro domain Protein of unknown function DUF231, plant (InterPro:IPR004253)
266505_at	AT2G47830	29.9	74.6	2.49498	cation efflux family protein / metal tolerance protein, putative (MTPc1)
266536_at	AT2G16900	79.8	597.8	7.49123	similar to unknown protein [Arabidopsis thaliana] (TAIR:AT4G35110.2); similar to unknown protein [Arabidopsis thaliana] (TAIR:AT4G35110.3); similar to unknown protein [Arabidopsis thaliana] (TAIR:AT4G35110.4); similar to hypothetical protein [Vitis vinifera] (GB:CAN73143.1); contains InterPro domain Phospholipase-like, arabidopsis (InterPro:IPR007942)
266552_at	AT2G46330	1873.6	3895.1	2.07894	AGP16 (ARABINOGALACTAN PROTEIN 16)
266555_at	AT2G46270	17.3	36.4	2.10405	GBF3 (G-BOX BINDING FACTOR 3); transcription factor
266557_at	AT2G46080	153.6	317.3	2.06576	similar to BPS1 (BYPASS 1) [Arabidopsis thaliana] (TAIR:AT1G01550.2); similar to BPS1 (BYPASS 1) [Arabidopsis thaliana] (TAIR:AT1G01550.1); similar to unknown [Populus trichocarpa] (GB:ABK94247.1)
266577_at	AT2G23945	9.6	25.1	2.61458	chloroplast nucleoid DNA-binding protein-related
266581_at	AT2G46140	28.3	136	4.80565	late embryogenesis abundant protein, putative / LEA protein, putative
266609_at	AT2G35510	104.9	211.9	2.02002	SRO1 (SIMILAR TO RCD ONE 1); NAD+ ADP-ribosyltransferase
266615_s_at	AT2G35660; AT2G29720	88.2	781.9	8.86508	[AT2G35660, CTF2A; monooxygenase];[AT2G29720, CTF2B; monooxygenase]
266618_at	AT2G35480	16.2	75.2	4.64198	similar to unknown protein [Arabidopsis thaliana] (TAIR:AT1G32260.1); similar to unnamed protein product [Vitis vinifera] (GB:CAO63339.1)
266624_s_at	AT1G32380; AT2G35390	92.7	252.4	2.72276	[AT1G32380, ribose-phosphate pyrophosphokinase 2 / phosphoribosyl diphosphate synthetase 2 (PRS2)];[AT2G35390, ribose-phosphate pyrophosphokinase 1 / phosphoribosyl diphosphate synthetase 1 (PRSI)]
266658_at	AT2G25735	217.3	879.2	4.04602	unknown protein
266685_at	AT2G19710	53.2	107.3	2.01692	similar to unknown protein [Arabidopsis thaliana] (TAIR:AT4G29440.1); similar to unnamed protein product [Vitis vinifera] (GB:CAO65395.1); contains InterPro domain Protein of unknown function DUF292, eukaryotic (InterPro:IPR005061)
266703_at	AT2G19880	104.2	260.6	2.50096	ceramide glucosyltransferase, putative
266717_at	AT2G46735	39.8	95.5	2.3995	unknown protein
266718_at	AT2G46800	110.1	234.7	2.1317	ATMTP1/MTP1/ZAT1 (ZINC TRANSPORTER OF ARABIDOPSIS THALIANA); zinc ion transmembrane transporter
266746_s_at	AT2G02930; AT4G02520	763.1	7758.1	10.1666	[AT2G02930, ATGSTF3 (GLUTATHIONE S-TRANSFERASE 16); glutathione transferase];[AT4G02520, ATGSTF2 (Arabidopsis thaliana Glutathione S-transferase (class phi) 2); glutathione transferase]
266752_at	AT2G47000	23.7	451.2	19.038	MDR4/PGP4 (P-GLYCOPROTEIN4); ATPase, coupled to transmembrane movement of substances / xenobiotic-transporting ATPase
266761_at	AT2G47130	31.6	172.8	5.46835	short-chain dehydrogenase/reductase (SDR) family protein
266781_at	AT2G28940	43.6	135.7	3.11239	protein kinase family protein
266792_at	AT2G02860	75.9	160.1	2.10935	SUT2 (sucrose transporter 3); carbohydrate transmembrane transporter/ sucrose transmembrane transporter/ sucrose:hydrogen symporter/ sugar:hydrogen ion symporter
266799_at	AT2G22860	20.4	110.8	5.43137	ATPSK2 (PHYTOSULFOKINE 2 PRECURSOR); growth factor
266805_at	AT2G30010	330.7	786.8	2.3792	similar to PMR5 (POWDERY MILDEW RESISTANT 5) [Arabidopsis thaliana] (TAIR:AT5G58600.1); similar to unnamed protein product [Vitis vinifera] (GB:CAO21434.1); contains InterPro domain Protein of unknown function DUF231, plant (InterPro:IPR004253)
266824_at	AT2G22800	28.9	96.7	3.34602	HAT9 (homeobox-leucine zipper protein 9); DNA binding / transcription factor
266835_at	AT2G29990	60.4	461.7	7.64404	NDA2 (ALTERNATIVE NAD(P)H DEHYDROGENASE 2); NADH dehydrogenase
266884_at	AT2G44790	44.5	479.1	10.7663	UCC2 (UCLACYANIN 2); copper ion binding
266962_at	AT2G39435	20.6	49.3	2.3932	similar to unknown protein [Arabidopsis thaliana] (TAIR:AT3G53540.1); similar to unnamed protein product [Vitis vinifera] (GB:CAO41581.1); contains domain PTHR21726:SF5 (PTHR21726:SF5); contains domain PTHR21726 (PTHR21726)
266963_at	AT2G39450	219.2	459	2.09398	ATMTP11/MTP11; cation transmembrane transporter/ manganese ion transmembrane transporter/ manganese:hydrogen antiporter
266964_at	AT2G39480	109.6	307.4	2.80474	PGP6; ATPase, coupled to transmembrane movement of substances
266977_at	AT2G39420	63.4	145.3	2.2918	esterase/lipase/thioesterase family protein
266983_at	AT2G39400	264.3	1432.6	5.42036	hydrolase, alpha/beta fold family protein
266984_at	AT2G39570	229.4	727.3	3.17044	ACT domain-containing protein
266993_at	AT2G39210	110.4	889.1	8.05344	nodulin family protein
267013_at	AT2G39180	16.6	56.1	3.37952	protein kinase family protein
267028_at	AT2G38470	522.5	2083.3	3.98718	WRKY33 (WRKY DNA-binding protein 33); transcription factor
267034_at	AT2G38310	472.6	1291.1	2.73191	similar to unknown protein [Arabidopsis thaliana] (TAIR:AT5G05440.1); similar to unnamed protein product [Vitis vinifera] (GB:CAO48777.1); contains InterPro domain Bet v I allergen; (InterPro:IPR000916); contains InterPro domain Streptomyces cyclase/dehydrase (InterPro:IPR005031)
267035_at	AT2G38400	87.9	181.5	2.06485	AGT3 (ALANINE:GLYOXYLATE AMINOTRANSFERASE 3); alanine-glyoxylate transaminase
267064_at	AT2G41110	175.3	603.1	3.44039	CAM2 (CALMODULIN-2); calcium ion binding
267083_at	AT2G41100	1088	6320.6	5.80938	TCH3 (TOUCH 3)
267084_at	AT2G41180	378.2	1912.9	5.05791	sigA-binding protein-related
267134_at	AT2G23450	97.3	229.9	2.3628	protein kinase family protein
267142_at	AT2G38290	113.8	705.5	6.19947	ATAMT2 (AMMONIUM TRANSPORTER 2); ammonium transmembrane transporter
267154_at	AT2G30870	2257.3	6800.6	3.01271	ATGSTF10 (EARLY DEHYDRATION-INDUCED 13); glutathione transferase
267181_at	AT2G37760	40.2	108.2	2.69154	aldo/keto reductase family protein
267189_at	AT2G44180	86.1	252.9	2.93728	MAP2A (METHIONINE AMINOPEPTIDASE 2A); methionyl aminopeptidase
267199_at	AT2G30990	200.1	560	2.7986	similar to unknown protein [Arabidopsis thaliana] (TAIR:AT1G29240.1); similar to hypothetical protein [Vitis vinifera] (GB:CAN81695.1); contains InterPro domain Protein of unknown function DUF688 (InterPro:IPR007789)
267209_at	AT2G30930	376.2	1358.1	3.61005	similar to unknown protein [Arabidopsis thaliana] (TAIR:AT1G06540.1)
267230_at	AT2G44080	53	757.8	14.2981	ARL (ARGOS-LIKE)
267246_at	AT2G30250	93	389.7	4.19032	WRKY25 (WRKY DNA-binding protein 25); transcription factor
267248_at	AT2G30120	20.9	43.6	2.08612	transcription factor
267288_at	AT2G23680	55	259.6	4.72	stress-responsive protein, putative
267289_at	AT2G23770	27.4	99.5	3.63139	protein kinase family protein / peptidoglycan-binding LysM domain-containing protein
267293_at	AT2G23810	585.5	1842.1	3.1462	TET8 (TETRASPANIN8)
267300_at	AT2G30140	51	522	10.2353	UDP-glucoronosyl/UDP-glucosyl transferase family protein
267314_at	no_match	32.1	73.3	2.28349	no_match
267341_at	AT2G44200	80.1	173.2	2.1623	similar to unknown protein [Arabidopsis thaliana] (TAIR:AT2G44195.1); similar to hypothetical protein OsJ_026713 [Oryza sativa (japonica cultivar-group)] (GB:EAZ43230.1); similar to hypothetical protein OsI_028740 [Oryza sativa (indica cultivar-group)] (GB:EAZ07508.1); similar to Os08g0500200 [Oryza sativa (japonica cultivar-group)] (GB:NP_001062154.1); contains domain PTHR16196 (PTHR16196)
267357_at	AT2G40000	262.6	628.5	2.39337	similar to unknown protein [Arabidopsis thaliana] (TAIR:AT3G55840.1); similar to unnamed protein product [Vitis vinifera] (GB:CAO41329.1); contains InterPro domain Hs1pro-1, C-terminal (InterPro:IPR009743); contains InterPro domain Hs1pro-1, N-terminal (InterPro:IPR009869)
267363_at	AT2G39970	113.3	256.4	2.26302	peroxisomal membrane protein (PMP36)
267386_at	AT2G44430	29.1	59.8	2.05498	DNA-binding bromodomain-containing protein
267393_at	AT2G44500	95.7	299.6	3.13062	similar to unknown protein [Arabidopsis thaliana] (TAIR:AT3G07900.1); similar to unnamed protein product [Vitis vinifera] (GB:CAO15104.1); contains InterPro domain Protein of unknown function DUF246, plant (InterPro:IPR004348)
267461_at	AT2G33830	1374.1	3745.9	2.72608	dormancy/auxin associated family protein
267469_at	AT2G30590	76.8	192.4	2.50521	WRKY21 (WRKY DNA-binding protein 21); transcription factor
267470_at	AT2G30490	222.7	516.1	2.31747	ATC4H/C4H/CYP73A5 (CINNAMATE 4-HYDROXYLASE, CINNAMATE-4-HYDROXYLASE); trans-cinnamate 4-monooxygenase
267477_at	AT2G02710	235.6	489.2	2.0764	PAC motif-containing protein
267483_at	AT2G02810	49.9	115.9	2.32265	ATUTR1/UTR1 (UDP-GALACTOSE TRANSPORTER 1); UDP-galactose transmembrane transporter/ UDP-glucose transmembrane transporter/ pyrimidine nucleotide sugar transmembrane transporter
267490_at	AT2G19130	141.8	336.8	2.37518	S-locus lectin protein kinase family protein
267496_at	AT2G30550	130.3	430.2	3.30161	lipase class 3 family protein
267515_at	AT2G45680	28.2	78.5	2.78369	TCP family transcription factor, putative
267523_at	AT2G30600	252	1167.7	4.63373	BTB/POZ domain-containing protein
267524_at	AT2G30600	203	935.5	4.60837	BTB/POZ domain-containing protein
267532_at	AT2G42040	69.5	175.6	2.52662	similar to unnamed protein product [Vitis vinifera] (GB:CAO23408.1); contains InterPro domain WRC (InterPro:IPR014977)
267536_at	AT2G42010	43.6	119.7	2.74541	PLDBETA1 (PHOSPHOLIPASE D BETA 1); phospholipase D
267537_at	AT2G41880	47.8	463.4	9.69456	GK-1 (GUANYLATE KINASE 1); guanylate kinase
267546_at	AT2G32680	37.5	144.1	3.84267	disease resistance family protein
267550_at	AT2G32800	107.7	227.4	2.11142	AP4.3A; ATP binding / protein kinase
267623_at	AT2G39650	59.3	185.4	3.12648	similar to unknown protein [Arabidopsis thaliana] (TAIR:AT4G14620.1); similar to unnamed protein product [Vitis vinifera] (GB:CAO69213.1); contains InterPro domain Protein of unknown function DUF506, plant (InterPro:IPR006502)
267624_at	AT2G39660	125	438.5	3.508	BIK1 (BOTRYTIS-INDUCED KINASE1); kinase
267627_at	AT2G42270	19.9	55.6	2.79397	U5 small nuclear ribonucleoprotein helicase, putative
267628_at	AT2G42280	52.3	168.4	3.21989	basic helix-loop-helix (bHLH) family protein
267632_at	AT2G42160	28.2	58.8	2.08511	zinc finger (ubiquitin-hydrolase) domain-containing protein

## Sheet: BRGs
Table S2 Expression Levels and fold (b) repression in all B. cinerea repressed genes (BRGs) selected from wild-type samples
Wt-0: Col-0 wild type at 0 hpi with B. cinerea FC: Fold change
Wt-24: Col-0 wild type at 24 hpi with B. cinerea
Probe Set	Gene Locus	Wt-0	Wt-24	FC	Description
244972_at	ATCG00680	530.8	193.4	0.364356	encodes for CP47, subunit of the photosystem II reaction center.
245049_at	ATCG00050	183.7	89.3	0.486119	Homologous to the bacterial ribosomal protein S16
245078_at	AT2G23340	79.1	23.1	0.292035	AP2 domain-containing transcription factor, putative
245094_at	AT2G40840	1339	539.1	0.402614	DPE2 (DISPROPORTIONATING ENZYME 2); 4-alpha-glucanotransferase/ heteroglycan binding
245112_at	AT2G41540	109.2	46.9	0.429487	GPDHC1; NAD binding / glycerol-3-phosphate dehydrogenase (NAD+)
245130_at	AT2G45340	108.4	33.4	0.308118	leucine-rich repeat transmembrane protein kinase, putative
245133_at	AT2G45310	54.1	27.3	0.504621	GAE4 (UDP-D-GLUCURONATE 4-EPIMERASE 4); catalytic
245150_at	AT2G47590	408.9	143.8	0.351675	PHR2 (PHOTOLYASE/BLUE-LIGHT RECEPTOR 2)
245165_at	AT2G33180	481.5	242.3	0.503219	similar to unnamed protein product [Vitis vinifera] (GB:CAO41107.1)
245188_at	AT1G67660	283.2	98	0.346045	DNA binding / magnesium ion binding / nuclease
245196_at	AT1G67750	155	26.6	0.171613	pectate lyase family protein
245270_at	AT4G14960	2117.9	1015.3	0.47939	TUA6 (tubulin alpha-6 chiain)
245275_at	AT4G15210	80.1	35.3	0.440699	ATBETA-AMY (BETA-AMYLASE); beta-amylase
245296_at	AT4G16370	1410.4	542	0.384288	ATOPT3 (OLIGOPEPTIDE TRANSPORTER); oligopeptide transporter
245301_at	AT4G17190	147	64.5	0.438776	FPS2 (FARNESYL DIPHOSPHATE SYNTHASE 2); dimethylallyltranstransferase/ geranyltranstransferase
245304_at	AT4G15630	318.2	124.1	0.390006	integral membrane family protein
245319_at	AT4G16146	824.8	197.4	0.239331	similar to unknown protein [Arabidopsis thaliana] (TAIR:AT1G69510.2); similar to unknown protein [Arabidopsis thaliana] (TAIR:AT1G69510.1); similar to unknown protein [Arabidopsis thaliana] (TAIR:AT1G69510.3); similar to unnamed protein product [Vitis vinifera] (GB:CAO44882.1); contains InterPro domain Lg106-like (InterPro:IPR012482)
245326_at	AT4G14100	154.3	61.5	0.398574	transferase, transferring glycosyl groups
245347_at	AT4G14890	871.7	361	0.414133	ferredoxin family protein
245348_at	AT4G17770	235.8	42.6	0.180662	ATTPS5 (Arabidopsis thaliana trehalose phosphatase/synthase 5); transferase, transferring glycosyl groups / trehalose-phosphatase
245354_at	AT4G17600	1244.8	614	0.493252	LIL3:1; transcription factor
245357_at	AT4G17560	821.4	360.9	0.439372	ribosomal protein L19 family protein
245446_at	AT4G16800	106.2	39.3	0.370056	enoyl-CoA hydratase, putative
245479_at	AT4G16140	38.2	16.4	0.429319	proline-rich family protein
245492_at	AT4G16340	97.2	47.3	0.486626	SPK1 (SPIKE1); GTP binding / GTPase binding / binding / guanyl-nucleotide exchange factor
245494_at	AT4G16390	242.8	97	0.399506	chloroplastic RNA-binding protein P67, putative
245501_at	AT4G15620	100.2	28.7	0.286427	integral membrane family protein
245505_at	AT4G15690	120	55.1	0.459167	glutaredoxin family protein
245516_at	AT4G15820	53	19.8	0.373585	wound-responsive protein-related
245569_at	AT4G14660	52.7	25.7	0.487666	RNA polymerase Rpb7 N-terminal domain-containing protein
245592_at	AT4G14540	201.6	97.2	0.482143	CCAAT-box binding transcription factor subunit B (NF-YB) (HAP3 ) (AHAP3) family
245671_at	AT1G28230	170.8	78.3	0.458431	PUP1 (PURINE PERMEASE 1); purine transmembrane transporter
245688_at	AT1G28290	146.3	53.8	0.367738	AGP31 (ARABINOGALACTAN-PROTEIN 31); structural constituent of cell wall
245736_at	AT1G73330	63.9	25.1	0.392801	ATDR4 (Arabidopsis thaliana drought-repressed 4)
245739_at	AT1G44110	39.3	9.2	0.234097	CYCA1;1 (CYCLIN A1;1); cyclin-dependent protein kinase regulator
245743_at	AT1G51080	116.1	17.6	0.151593	similar to unnamed protein product [Vitis vinifera] (GB:CAO41687.1)
245746_at	AT1G51070	237.4	96.9	0.408172	basic helix-loop-helix (bHLH) family protein
245747_at	AT1G51100	194	59.2	0.305155	similar to unnamed protein product [Vitis vinifera] (GB:CAO39038.1)
245748_at	AT1G51140	81.3	24.8	0.305043	basic helix-loop-helix (bHLH) family protein
245749_at	AT1G51090	277.8	34.6	0.12455	heavy-metal-associated domain-containing protein
245776_at	AT1G30260	235	64.2	0.273191	AGL79 (AGAMOUS-LIKE 79)
245789_at	AT1G32090	77.1	34.7	0.450065	early-responsive to dehydration protein-related / ERD protein-related
245843_at	no_match	135.6	48.5	0.35767	no_match
245876_at	AT1G26230	210.8	51.1	0.24241	chaperonin, putative
245878_at	AT1G26190	60.4	26.2	0.433775	phosphoribulokinase/uridine kinase family protein
245906_at	AT5G11070	338.8	167.4	0.494097	similar to unknown protein [Arabidopsis thaliana] (TAIR:AT5G35090.1)
245928_s_at	AT5G24770; AT5G24780	606	70	0.115512	[AT5G24770, VSP2 (VEGETATIVE STORAGE PROTEIN 2); acid phosphatase];[AT5G24780, VSP1 (VEGETATIVE STORAGE PROTEIN 1); acid phosphatase]
245937_at	AT5G19750	189.8	95.7	0.504215	peroxisomal membrane 22 kDa family protein
245952_at	AT5G28500	479.5	196.2	0.409176	similar to unknown protein [Arabidopsis thaliana] (TAIR:AT3G04550.1); similar to unnamed protein product [Vitis vinifera] (GB:CAO65032.1)
245980_at	AT5G13140	292.9	94.1	0.32127	similar to unknown protein [Arabidopsis thaliana] (TAIR:AT3G26960.1); similar to unknown [Euphorbia pulcherrima] (GB:ABO43960.1); contains InterPro domain Pollen Ole e 1 allergen and extensin (InterPro:IPR006041)
245993_at	AT5G20700	458.8	140.2	0.30558	senescence-associated protein-related
246004_at	AT5G20630	2826.2	274.4	0.0970915	GLP3 (GERMIN-LIKE PROTEIN 3); manganese ion binding / metal ion binding / nutrient reservoir
246019_at	AT5G10690	246.4	109.3	0.443588	pentatricopeptide (PPR) repeat-containing protein / CBS domain-containing protein
246021_at	AT5G21100	189.9	69	0.363349	L-ascorbate oxidase, putative
246033_at	AT5G08280	1955.8	931.2	0.476122	HEMC (HYDROXYMETHYLBILANE SYNTHASE); hydroxymethylbilane synthase
246074_at	AT5G20130	179.8	70.6	0.392659	similar to unnamed protein product [Vitis vinifera] (GB:CAO21131.1)
246079_at	AT5G20450	26.5	12.8	0.483019	motor
246097_at	AT5G20270	108.2	52.9	0.488909	HHP1 (HEPTAHELICAL TRANSMEMBRANE PROTEIN1)
246152_at	AT5G20040	66.7	27.3	0.409295	ATIPT9 (Arabidopsis thaliana isopentenyltransferase 9); ATP binding / tRNA isopentenyltransferase
246159_at	AT5G20935	268.2	132.9	0.495526	similar to unnamed protein product [Vitis vinifera] (GB:CAO67410.1)
246194_at	AT4G37000	519.4	248	0.477474	ACD2 (ACCELERATED CELL DEATH 2)
246199_at	AT4G36530	601	291.7	0.485358	hydrolase, alpha/beta fold family protein
246200_at	AT4G37240	101.5	42.3	0.416749	similar to unknown protein [Arabidopsis thaliana] (TAIR:AT2G23690.1); similar to unnamed protein product [Vitis vinifera] (GB:CAO45438.1); similar to hypothetical protein [Vitis vinifera] (GB:CAN61825.1)
246215_at	AT4G37180	61.8	28.8	0.466019	myb family transcription factor
246231_at	AT4G37080	192.5	80.5	0.418182	similar to unknown protein [Arabidopsis thaliana] (TAIR:AT5G42690.2); similar to hypothetical protein [Populus tremula] (GB:CAM84232.1); contains InterPro domain Protein of unknown function DUF547 (InterPro:IPR006869)
246243_at	no_match	53	25.9	0.488679	no_match
246275_at	AT4G36540	626.3	313.8	0.501038	BEE2 (BR ENHANCED EXPRESSION 2); DNA binding / transcription factor
246278_at	AT4G37190	90.7	41	0.45204	similar to Os03g0240900 [Oryza sativa (japonica cultivar-group)] (GB:NP_001049512.1); similar to Os12g0586400 [Oryza sativa (japonica cultivar-group)] (GB:NP_001067157.1); similar to hypothetical protein OsI_037654 [Oryza sativa (indica cultivar-group)] (GB:EAY83695.1); contains InterPro domain Tubulin/FtsZ, GTPase; (InterPro:IPR003008)
246281_at	AT4G36940	147.2	62.4	0.423913	nicotinate phosphoribosyltransferase
246288_at	AT1G31850	186	83	0.446237	dehydration-responsive protein, putative
246289_at	AT3G56880	1036.6	416.7	0.401987	VQ motif-containing protein
246303_at	AT3G51870	255.7	74.3	0.290575	mitochondrial substrate carrier family protein
246313_at	AT1G31920	140.5	49.9	0.35516	pentatricopeptide (PPR) repeat-containing protein
246329_at	AT3G43610	94.4	43.2	0.457627	tubulin binding
246339_at	AT3G44890	1660	724.4	0.436386	RPL9 (ribosomal protein L9); structural constituent of ribosome
246379_s_at	AT1G57660; AT1G57860	1490.9	615	0.412503	[AT1G57660, 60S ribosomal protein L21 (RPL21E)];[AT1G57860, 60S ribosomal protein L21]
246417_at	AT5G16990	268.8	135.3	0.503348	NADP-dependent oxidoreductase, putative
246429_at	AT5G17450	59.9	27.4	0.457429	heavy-metal-associated domain-containing protein / copper chaperone (CCH)-related
246434_at	AT5G17520	380.2	150.5	0.395844	RCP1 (ROOT CAP 1)
246481_s_at	AT5G15960; AT5G15970	7178.4	972	0.135406	[AT5G15960, KIN1];[AT5G15970, KIN2 (COLD-RESPONSIVE 6.6)]
246484_at	AT5G16040	90	36.8	0.408889	regulator of chromosome condensation (RCC1) family protein
246505_at	AT5G16250	113.9	46.1	0.404741	similar to unknown protein [Arabidopsis thaliana] (TAIR:AT3G02640.1); similar to unnamed protein product [Vitis vinifera] (GB:CAO50168.1)
246509_at	AT5G16715	166	77.1	0.464458	EMB2247 (EMBRYO DEFECTIVE 2247); ATP binding / aminoacyl-tRNA ligase
246518_at	AT5G15770	63.6	22.3	0.350629	ATGNA1 (ARABIDOPSIS THALIANA GLUCOSE-6-PHOSPHATE ACETYLTRANSFERASE 1); N-acetyltransferase/ glucosamine 6-phosphate N-acetyltransferase
246549_at	AT5G15050	256.2	97.9	0.382123	glycosyltransferase family 14 protein / core-2/I-branching enzyme family protein
246562_at	AT5G15580	69.8	33.2	0.475645	LNG1 (LONGIFOLIA1)
246573_at	AT1G31690	120.5	39.5	0.327801	copper ion binding
246576_at	AT1G31650	124.1	60.2	0.485093	ATROPGEF14/ROPGEF14 (KINASE PARTNER PROTEIN-LIKE); Rho guanyl-nucleotide exchange factor/
246603_at	AT1G31690	358.2	76.2	0.21273	copper ion binding
246654_s_at	AT5G35220; AT5G35210	259.7	126.8	0.488256	[AT5G35220, EGY1 (ETHYLENE-DEPENDENT GRAVITROPISM-DEFICIENT AND YELLOW-GREEN 1); sterol regulatory element-binding protein site 2 protease];[AT5G35210, peptidase M50 family protein / sterol-regulatory element binding protein (SREBP) site 2 protease family protein]
246746_at	AT5G27820	418.5	141.7	0.33859	ribosomal protein L18 family protein
246765_at	AT5G27330	31.7	13.4	0.422713	similar to unknown protein [Arabidopsis thaliana] (TAIR:AT3G05130.1); similar to unnamed protein product [Vitis vinifera] (GB:CAO68600.1); contains InterPro domain Prefoldin (InterPro:IPR009053)
246778_at	AT5G27450	85.1	33.6	0.39483	MK/MVK; mevalonate kinase
246829_at	AT5G26570	584.4	138.3	0.236653	PWD (PHOSPHOGLUCAN WATER DIKINASE); catalytic
246885_at	AT5G26230	98.2	22.7	0.231161	similar to hypothetical protein [Vitis vinifera] (GB:CAN75978.1)
246908_at	AT5G25610	2490	1072.2	0.430602	RD22 (RESPONSIVE TO DESSICATION 22)
246952_at	AT5G04820	68.5	30.6	0.446715	ATOFP13/OFP13 (Arabidopsis thaliana ovate family protein 13)
246986_at	AT5G67280	275.5	59.6	0.216334	RLK (RECEPTOR-LIKE KINASE); ATP binding / kinase/ protein serine/threonine kinase
246998_at	AT5G67370	933.8	301.1	0.322446	similar to unknown protein [Arabidopsis thaliana] (TAIR:AT5G11840.1); similar to hypothetical protein [Vitis vinifera] (GB:CAN75014.1); contains InterPro domain Protein of unknown function DUF1230 (InterPro:IPR009631)
247001_at	AT5G67330	1278.8	594.2	0.464654	ATNRAMP4 (Arabidopsis natural resistance-associated macrophage (NRAMP) protein 4); manganese ion transmembrane transporter/ metal ion transmembrane transporter
247028_at	AT5G67100	46.4	21	0.452586	ICU2 (INCURVATA2); DNA-directed DNA polymerase
247040_at	AT5G67150	94.1	21.7	0.230606	transferase family protein
247041_at	AT5G67180	24.4	11	0.45082	AP2 domain-containing transcription factor, putative
247057_at	AT5G66770	44.1	19.3	0.437642	scarecrow transcription factor family protein
247098_at	AT5G66470	358.2	143.3	0.400056	GTP binding / RNA binding
247100_at	AT5G66520	75.8	22.7	0.299472	pentatricopeptide (PPR) repeat-containing protein
247101_at	AT5G66530	679.1	333.8	0.491533	aldose 1-epimerase family protein
247109_at	AT5G65870	80.1	36.4	0.454432	ATPSK5 (PHYTOSULFOKINE 5 PRECURSOR); growth factor
247111_at	AT5G65880	128.5	46.9	0.364981	unknown protein
247120_at	AT5G65990	221.9	85.2	0.383957	amino acid transporter family protein
247162_at	AT5G65730	1054.5	530.8	0.503367	xyloglucan:xyloglucosyl transferase, putative / xyloglucan endotransglycosylase, putative / endo-xyloglucan transferase, putative
247168_at	AT5G65860	127.8	61.3	0.479656	ankyrin repeat family protein
247174_at	AT5G65250	181.7	90.9	0.500275	similar to unnamed protein product [Vitis vinifera] (GB:CAO41077.1)
247186_at	AT5G65470	177.6	82.1	0.462275	similar to unknown protein [Arabidopsis thaliana] (TAIR:AT4G24530.1); similar to unnamed protein product [Vitis vinifera] (GB:CAO61608.1); similar to unknown [Populus trichocarpa] (GB:ABK95421.1); similar to hypothetical protein [Vitis vinifera] (GB:CAN78778.1); contains InterPro domain Protein of unknown function DUF246, plant (InterPro:IPR004348)
247210_at	AT5G65020	451.5	171.3	0.379402	ANNAT2 (ANNEXIN ARABIDOPSIS 2); calcium ion binding / calcium-dependent phospholipid binding
247216_at	AT5G64860	420.7	139.4	0.331353	DPE1 (DISPROPORTIONATING ENZYME); 4-alpha-glucanotransferase
247235_at	AT5G64580	125.4	40.2	0.320574	AAA-type ATPase family protein
247239_at	AT5G64640	115.1	53.6	0.465682	pectinesterase family protein
247246_at	AT5G64620	305.1	144.8	0.474598	C/VIF2 (CELL WALL / VACUOLAR INHIBITOR OF FRUCTOSIDASE 2); pectinesterase inhibitor
247268_at	AT5G64080	146.1	28.2	0.193018	protease inhibitor/seed storage/lipid transfer protein (LTP) family protein
247291_at	AT5G64480	113.6	45.2	0.397887	similar to hypothetical protein MtrDRAFT_AC148396g23v2 [Medicago truncatula] (GB:ABN05732.1)
247316_at	AT5G64030	442.4	207.5	0.469033	dehydration-responsive protein-related
247347_at	AT5G63780	762	314.8	0.413123	SHA1 (SHOOT APICAL MERISTEM ARREST 1); protein binding / zinc ion binding
247362_at	AT5G63140	78.1	27	0.345711	ATPAP29/PAP29 (purple acid phosphatase 29); acid phosphatase/ protein serine/threonine phosphatase
247376_at	AT5G63310	1325.2	643.2	0.485361	NDPK2 (NUCLEOSIDE DIPHOSPHATE KINASE 2); ATP binding / nucleoside diphosphate kinase
247377_at	AT5G63180	941.1	399	0.423972	pectate lyase family protein
247385_at	AT5G63420	80.6	35.3	0.437965	EMB2746 (EMBRYO DEFECTIVE 2746); catalytic
247386_at	AT5G63420	138.1	46.5	0.336713	EMB2746 (EMBRYO DEFECTIVE 2746); catalytic
247400_at	AT5G62840	180	61.3	0.340556	phosphoglycerate/bisphosphoglycerate mutase family protein
247406_at	AT5G62920	184.9	46.8	0.25311	ARR6 (RESPONSE REGULATOR 6); transcription regulator/ two-component response regulator
247409_at	AT5G62980	202.7	101.9	0.502713	dihydroneopterin aldolase, putative
247436_at	AT5G62530	171.1	81	0.473407	ALDH12A1 (Aldehyde dehydrogenase 12A1); 1-pyrroline-5-carboxylate dehydrogenase/ 3-chloroallyl aldehyde dehydrogenase
247441_at	AT5G62710	66.1	22.4	0.33888	leucine-rich repeat family protein / protein kinase family protein
247443_at	AT5G62720	751.7	239.4	0.318478	integral membrane HPP family protein
247452_at	AT5G62430	140.3	69.6	0.49608	CDF1 (CYCLING DOF FACTOR 1); DNA binding / protein binding / transcription factor
247455_at	AT5G62470	104.4	42.3	0.405172	MYB96 (myb domain protein 96); DNA binding / transcription factor
247486_at	AT5G62140	130.5	41.3	0.316475	similar to unknown [Populus trichocarpa] (GB:ABK94834.1)
247525_at	AT5G61380	210.2	83.6	0.397716	TOC1 (TIMING OF CAB EXPRESSION 1); transcription regulator
247549_at	AT5G61420	315.4	44.4	0.140774	MYB28 (MYB DOMAIN PROTEIN 28); DNA binding / transcription factor
247563_at	AT5G61130	185.5	84.9	0.457682	glycosyl hydrolase family protein 17
247606_at	AT5G61000	91.3	41.8	0.457831	replication protein, putative
247668_at	AT5G60100	72.1	28.2	0.391123	APRR3 (PSEUDO-RESPONSE REGULATOR 3); transcription regulator
247684_at	AT5G59670	55.5	25.3	0.455856	leucine-rich repeat protein kinase, putative
247716_at	AT5G59350	210.1	48.2	0.229415	similar to unnamed protein product [Vitis vinifera] (GB:CAO21684.1)
247744_at	AT5G59020	30.2	13.3	0.440397	similar to unknown protein [Arabidopsis thaliana] (TAIR:AT2G29510.1); similar to hypothetical protein [Vitis vinifera] (GB:CAN70168.1); contains InterPro domain Tubby, C-terminal (InterPro:IPR000007)
247760_at	AT5G59130	266.5	67.7	0.254034	subtilase family protein
247767_at	AT5G58890	18.2	9.1	0.5	AGL82; DNA binding / transcription factor
247814_at	AT5G58310	126.4	23.4	0.185127	hydrolase, alpha/beta fold family protein
247816_at	AT5G58260	659.3	271.6	0.411952	Encodes subunit NDH-N of NAD(P)H:plastoquinone dehydrogenase complex (Ndh complex) present in the thylakoid membrane of chloroplasts. This subunit is thought to be required for Ndh complex assembly.
247826_at	AT5G58480	132.2	52.2	0.394856	glycosyl hydrolase family 17 protein
247856_at	AT5G58300	73.7	27.4	0.371777	leucine-rich repeat transmembrane protein kinase, putative
247862_at	AT5G58250	1022.2	427.8	0.418509	similar to hypothetical protein [Vitis vinifera] (GB:CAN75840.1); contains domain PD020337 (PD020337)
247880_at	AT5G57780	96.6	47.1	0.487578	transcription regulator
247881_at	AT5G57700	112.9	36.8	0.325952	BNR/Asp-box repeat family protein
247889_at	AT5G57930	507.2	197.7	0.389787	APO2 (ACCUMULATION OF PHOTOSYSTEM ONE 2)
247891_at	AT5G57960	117.9	55.5	0.470738	GTP-binding family protein
247908_at	AT5G57440	114.2	52.9	0.463222	GS1 (GLYCEROL-3-PHOSPHATASE 2); hydrolase
247937_at	AT5G57110	183.1	33	0.180229	ACA8 (AUTOINHIBITED CA2+ -ATPASE, ISOFORM 8); calcium-transporting ATPase/ calmodulin binding
247943_at	AT5G57170	288.8	129.2	0.447368	macrophage migration inhibitory factor family protein / MIF family protein
247946_at	AT5G57180	192.4	45	0.233888	CIA2 (CHLOROPLAST IMPORT APPARATUS 2)
247964_at	AT5G56600	369	120.9	0.327642	PFN3/PRF3 (PROFILIN 3); actin binding
248028_at	AT5G55620	1399.4	211.4	0.151065	similar to unknown protein [Arabidopsis thaliana] (TAIR:AT3G09950.1); similar to unnamed protein product [Vitis vinifera] (GB:CAO39940.1)
248042_at	AT5G55960	321.2	125.8	0.391656	similar to unnamed protein product [Vitis vinifera] (GB:CAO45175.1); contains InterPro domain Protein of unknown function UPF0118 (InterPro:IPR002549)
248074_at	AT5G55730	342.1	101.1	0.295528	FLA1
248075_at	AT5G55740	141.9	42.1	0.296688	CRR21 (CHLORORESPIRATORY REDUCTION 21)
248085_at	AT5G55480	144.9	67.3	0.464458	glycerophosphoryl diester phosphodiesterase family protein
248094_at	AT5G55220	435.6	145.5	0.334022	trigger factor type chaperone family protein
248105_at	AT5G55280	401.5	167.9	0.418182	FTSZ1-1 (FtsZ1-1); structural molecule
248187_at	AT5G53940	380	182.6	0.480526	yippee family protein
248197_at	AT5G54190	149.8	74.8	0.499332	PORA (Protochlorophyllide reductase A); oxidoreductase/ protochlorophyllide reductase
248242_at	AT5G53580	514.1	240	0.466835	aldo/keto reductase family protein
248270_at	AT5G53450	2735	1350.2	0.493675	ORG1 (OBP3-RESPONSIVE GENE 1); kinase
248287_at	AT5G52970	766.4	324.2	0.423017	thylakoid lumen 15.0 kDa protein
248329_at	AT5G52780	720.8	355	0.492508	similar to unknown protein [Arabidopsis thaliana] (TAIR:AT4G19100.1); similar to unnamed protein product [Vitis vinifera] (GB:CAO49500.1)
248336_at	AT5G52420	158.7	72	0.453686	similar to unknown protein [Arabidopsis thaliana] (TAIR:AT5G23920.1); similar to unnamed protein product [Vitis vinifera] (GB:CAO49441.1)
248337_at	AT5G52310	1462.6	131.8	0.0901135	COR78 (COLD REGULATED 78)
248338_at	AT5G52440	789.9	383.8	0.485884	HCF106 (High chlorophyll fluorescence 106)
248380_at	AT5G51820	375	157.1	0.418933	PGM (PHOSPHOGLUCOMUTASE)
248420_at	AT5G51560	131.5	39.4	0.29962	leucine-rich repeat transmembrane protein kinase, putative
248460_at	AT5G50915	64.3	26.1	0.40591	basic helix-loop-helix (bHLH) family protein
248493_at	AT5G51100	117	42	0.358974	FSD2 (FE SUPEROXIDE DISMUTASE 2); iron superoxide dismutase
248507_at	AT5G50420	153.8	51.8	0.336801	similar to unknown protein [Arabidopsis thaliana] (TAIR:AT1G53770.1); similar to unknown protein [Arabidopsis thaliana] (TAIR:AT1G17270.1); similar to Os07g0572600 [Oryza sativa (japonica cultivar-group)] (GB:NP_001060060.1); similar to hypothetical protein [Vitis vinifera] (GB:CAN80219.1); contains domain PTHR13398 (PTHR13398)
248511_at	AT5G50375	154	65.1	0.422727	CPI1 (CYCLOPROPYL ISOMERASE)
248526_at	AT5G50740	174.9	35.5	0.202973	metal ion binding
248527_at	AT5G50740	101.5	33	0.325123	metal ion binding
248597_at	AT5G49160	141.8	44.8	0.315938	MET1 (DECREASED METHYLATION 2DNA)
248613_at	AT5G49555	160	75.4	0.47125	amine oxidase-related
248634_at	AT5G49030	204.1	81.3	0.398334	OVA2 (OVULE ABORTION 2); ATP binding / aminoacyl-tRNA ligase
248640_at	AT5G48910	83	36.5	0.439759	pentatricopeptide (PPR) repeat-containing protein
248646_at	AT5G49100	101.3	38.8	0.383021	similar to unknown protein [Arabidopsis thaliana] (TAIR:AT3G06868.1); similar to unnamed protein product [Vitis vinifera] (GB:CAO44794.1)
248648_at	AT5G49220	51.4	25	0.486381	similar to unknown protein [Arabidopsis thaliana] (TAIR:AT2G01260.1); similar to unnamed protein product [Vitis vinifera] (GB:CAO44865.1); contains InterPro domain Protein of unknown function DUF789 (InterPro:IPR008507)
248669_at	AT5G48730	162.5	51.3	0.315692	pentatricopeptide (PPR) repeat-containing protein
248688_at	AT5G48220	313.6	150.8	0.480867	indole-3-glycerol phosphate synthase, putative
248709_at	AT5G48470	101.6	30.5	0.300197	similar to unnamed protein product [Vitis vinifera] (GB:CAO17042.1)
248744_at	AT5G48250	269.2	71.6	0.265973	zinc finger (B-box type) family protein
248753_at	AT5G47630	126.4	57.6	0.455696	MTACP3 (MITOCHONDRIAL ACYL CARRIER PROTEIN 3); acyl carrier
248764_at	AT5G47640	193.3	84.6	0.437662	CCAAT-box binding transcription factor subunit B (NF-YB) (HAP3 ) (AHAP3) family (Hap3b)
248854_at	AT5G46580	318	103	0.323899	pentatricopeptide (PPR) repeat-containing protein
248888_at	AT5G46240	88.8	42.9	0.483108	KAT1 (K+ ATPASE 1); cyclic nucleotide binding / inward rectifier potassium channel
248912_at	AT5G45670	147.6	44.8	0.303523	GDSL-motif lipase/hydrolase family protein
248921_at	AT5G45950	676.9	136.8	0.202098	GDSL-motif lipase/hydrolase family protein
248961_at	AT5G45650	426.9	186.4	0.436636	subtilase family protein
248962_at	AT5G45680	1226	469.8	0.383197	FK506-binding protein 1 (FKBP13)
248975_at	AT5G45040	177	57.5	0.324859	cytochrome c6 (ATC6)
249007_at	AT5G44650	841.4	423	0.502734	similar to unnamed protein product [Vitis vinifera] (GB:CAO44475.1)
249015_at	AT5G44730	87.5	43.1	0.492571	haloacid dehalogenase-like hydrolase family protein
249044_at	AT5G44370	62	28.1	0.453226	transporter-related
249047_at	AT5G44410	83.6	34.1	0.407895	FAD-binding domain-containing protein
249059_at	AT5G44530	118.4	44.3	0.374155	subtilase family protein
249090_at	AT5G43745	84.6	40.7	0.481087	phosphotransferase-related
249115_at	AT5G43810	106.3	49	0.46096	ZLL (ZWILLE)
249174_at	AT5G42900	96.5	22.3	0.231088	similar to unknown protein [Arabidopsis thaliana] (TAIR:AT4G33980.1); similar to hypothetical protein [Vitis vinifera] (GB:CAN75496.1)
249224_at	AT5G42130	216.3	104.2	0.481738	mitochondrial substrate carrier family protein
249231_at	AT5G42030	287.8	115	0.399583	ABIL4 (ABL INTERACTOR-LIKE PROTEIN 4)
249288_at	AT5G41050	208.5	90.1	0.432134	similar to unknown protein [Arabidopsis thaliana] (TAIR:AT3G26960.1); similar to unnamed protein product [Vitis vinifera] (GB:CAO49052.1)
249303_at	AT5G41460	72.8	30.6	0.42033	fringe-related protein
249347_at	AT5G40830	210	86.1	0.41	(ARABIDOPSIS THALIANA RAS ASSOCIATED WITH DIABETES PROTEIN 3); methyltransferase
249354_at	AT5G40480	173.5	87.2	0.502594	EMB3012 (EMBRYO DEFECTIVE 3012)
249383_at	AT5G39860	212.4	43.4	0.204331	PRE1 (PACLOBUTRAZOL RESISTANCE1); DNA binding / transcription factor
249392_at	AT5G40150	87.5	25.9	0.296	peroxidase, putative
249411_at	AT5G40390	254.2	73.7	0.289929	SIP1 (SEED IMBIBITION 1-LIKE); galactinol-sucrose galactosyltransferase/ hydrolase, hydrolyzing O-glycosyl compounds
249424_s_at	AT5G40080; AT5G39800	107.9	50.8	0.470806	[AT5G40080, 60S ribosomal protein-related];[AT5G39800, 60S ribosomal protein-related]
249425_at	AT5G39790	113.5	55.7	0.490749	5'-AMP-activated protein kinase beta-1 subunit-related
249456_at	AT5G39410	267.8	104.9	0.39171	binding / catalytic
249472_at	AT5G39210	275.3	71.1	0.258264	CRR7 (CHLORORESPIRATORY REDUCTION 7)
249482_at	AT5G38980	3792.9	1536.2	0.40502	unknown protein
249510_at	AT5G38510	276.7	130.1	0.470184	rhomboid family protein
249579_at	AT5G37680	127.2	58.7	0.461478	ATARLA1A (ADP-ribosylation factor-like A1A); GTP binding
249583_at	AT5G37770	302.8	97.5	0.321995	TCH2 (TOUCH 2); calcium ion binding
249641_at	AT5G36950	61.4	26.8	0.436482	DEGP10 (DEGP PROTEASE 10); serine-type peptidase/ trypsin
249685_at	no_match	539.2	165.8	0.307493	no_match
249693_at	AT5G35750	99.8	42.7	0.427856	AHK2 (ARABIDOPSIS HISTIDINE KINASE 2)
249727_at	AT5G35490	286.7	103.8	0.362051	unknown protein
249732_at	AT5G24420	183.7	83.1	0.452368	glucosamine/galactosamine-6-phosphate isomerase-related
249741_at	AT5G24470	612.8	259.1	0.422813	APRR5 (PSEUDO-RESPONSE REGULATOR 5); transcription regulator
249762_at	AT5G24000	36.2	16.8	0.464088	similar to unknown protein [Arabidopsis thaliana] (TAIR:AT5G52540.1); similar to hypothetical protein [Vitis vinifera] (GB:CAN74772.1); contains InterPro domain Protein of unknown function DUF819 (InterPro:IPR008537)
249774_at	AT5G24150	346.8	68.7	0.198097	SQP1 (Squalene monooxygenase 1)
249817_at	AT5G23820	307.4	132.5	0.431034	MD-2-related lipid recognition domain-containing protein / ML domain-containing protein
249826_at	AT5G23310	159.8	49.6	0.310388	FSD3 (FE SUPEROXIDE DISMUTASE 3); iron superoxide dismutase
249850_at	AT5G23240	600.9	155.9	0.259444	DNAJ heat shock N-terminal domain-containing protein
249866_at	AT5G23010	2020.4	638.7	0.316126	MAM1 (2-isopropylmalate synthase 3); 2-isopropylmalate synthase
249876_at	AT5G23060	1333.6	516.9	0.387597	similar to unknown protein [Arabidopsis thaliana] (TAIR:AT3G59780.1); similar to extracellular Ca2+ sensing receptor [Glycine max] (GB:ABY57763.1); contains InterPro domain Rhodanese-like (InterPro:IPR001763)
249900_at	AT5G22640	312.3	72.6	0.232469	EMB1211 (EMBRYO DEFECTIVE 1211)
249929_at	AT5G22340	411.4	174.5	0.424161	similar to unnamed protein product [Vitis vinifera] (GB:CAO48701.1)
249993_at	AT5G18570	95.8	31.7	0.330898	GTP1/OBG family protein
250006_at	AT5G18660	502.2	141.8	0.282358	DVR (PALE-GREEN AND CHLOROPHYLL B REDUCED 2); 3,8-divinyl protochlorophyllide a 8-vinyl reductase
250012_x_at	AT5G18060	135.5	58.4	0.430996	auxin-responsive protein, putative
250050_at	AT5G17790	56.1	22.7	0.404635	VAR3 (VARIEGATED 3); binding
250061_at	AT5G17710	445.3	220	0.494049	EMB1241 (EMBRYO DEFECTIVE 1241); adenyl-nucleotide exchange factor/ chaperone binding / protein binding / protein homodimerization
250128_at	AT5G16540	83.8	35.5	0.423628	ZFN3 (ZINC FINGER PROTEIN 3); nucleic acid binding
250146_at	AT5G14660	374.5	152.2	0.406409	PDF1B (PEPTIDE DEFORMYLASE 1B); peptide deformylase
250155_at	AT5G15160	58.8	25.4	0.431973	bHLH family protein
250158_at	AT5G15190	58.6	28.6	0.488055	unknown protein
250167_at	AT5G15310	99	42.4	0.428283	AtMIXTA/AtMYB16 (myb domain protein 16); DNA binding / transcription factor
250187_at	AT5G14370	79.6	33.5	0.420854	similar to CIL [Arabidopsis thaliana] (TAIR:AT4G25990.1); similar to unnamed protein product [Vitis vinifera] (GB:CAO14646.1); contains InterPro domain CCT (InterPro:IPR010402)
250194_at	AT5G14550	66.9	21.6	0.32287	similar to unknown protein [Arabidopsis thaliana] (TAIR:AT1G62305.1); similar to unnamed protein product [Vitis vinifera] (GB:CAO14725.1); contains InterPro domain Protein of unknown function DUF266, plant (InterPro:IPR004949)
250198_at	AT5G14100	56.7	26.2	0.462081	ATNAP14 (Non-intrinsic ABC protein 14)
250233_at	AT5G13460	112	46.3	0.413393	IQD11 (IQ-domain 11); calmodulin binding
250245_at	AT5G13690	130.1	62.5	0.4804	alpha-N-acetylglucosaminidase family / NAGLU family
250305_at	AT5G12150	557	275.8	0.495153	pleckstrin homology (PH) domain-containing protein / RhoGAP domain-containing protein
250337_at	AT5G11790	358.2	125.2	0.349525	Ndr family protein
250371_at	AT5G11450	843.9	348	0.412371	oxygen-evolving complex-related
250383_at	AT5G11480	425.8	205.1	0.481682	GTP binding
250394_at	AT5G10910	133.3	59.4	0.445611	mraW methylase family protein
250403_at	AT5G10920	178.6	66.2	0.370661	argininosuccinate lyase, putative / arginosuccinase, putative
250413_at	AT5G11160	31.5	15.8	0.501587	APT5 (ADENINE PHOSPHORIBOSYLTRANSFERASE 5); adenine phosphoribosyltransferase
250433_at	AT5G10400	200.8	100.9	0.50249	histone H3
250437_at	AT5G10430	158	71.4	0.451899	AGP4 (ARABINOGALACTAN-PROTEIN 4)
250462_at	AT5G10020	74	34.7	0.468919	leucine-rich repeat transmembrane protein kinase, putative
250490_at	AT5G09760	117.4	45.7	0.389267	pectinesterase family protein
250503_at	AT5G09820	111.2	35.1	0.315647	plastid-lipid associated protein PAP / fibrillin family protein
250505_at	AT5G09870	532.3	172.2	0.323502	CESA5 (CELLULOSE SYNTHASE 5); transferase, transferring glycosyl groups
250523_at	AT5G08510	32.9	10.7	0.325228	pentatricopeptide (PPR) repeat-containing protein
250526_at	AT5G08570	608.4	273.9	0.450197	pyruvate kinase, putative
250528_at	AT5G08600	44.3	20.2	0.455982	U3 ribonucleoprotein (Utp) family protein
250529_at	AT5G08610	179.7	56.6	0.314969	DEAD box RNA helicase (RH26)
250533_at	AT5G08640	52.2	12.7	0.243295	FLS (FLAVONOL SYNTHASE)
250540_at	AT5G08580	153.9	75.1	0.487979	calcium-binding EF hand family protein
250542_at	AT5G08270	51.2	20.9	0.408203	similar to unknown protein [Arabidopsis thaliana] (TAIR:AT5G23200.1); similar to unnamed protein product [Vitis vinifera] (GB:CAO44430.1)
250554_at	AT5G07900	114	37.1	0.325439	mitochondrial transcription termination factor family protein / mTERF family protein
250565_at	AT5G08000	140.7	26.6	0.189055	E13L3 (GLUCAN ENDO-1,3-BETA-GLUCOSIDASE-LIKE PROTEIN 3)
250584_at	AT5G07590	71.4	27.8	0.389356	WD-40 repeat protein family
250598_at	AT5G07690	153.9	16	0.103964	MYB29 (myb domain protein 29); DNA binding / transcription factor
250661_at	AT5G07030	152.7	73.9	0.483955	pepsin A
250668_at	AT5G07020	1374.9	686.7	0.499455	proline-rich family protein
250733_at	AT5G06290	1821.5	814.4	0.447104	2-cys peroxiredoxin, chloroplast, putative
250734_at	AT5G06270	166.5	32.2	0.193393	similar to unknown protein [Arabidopsis thaliana] (TAIR:AT3G11600.1); similar to unnamed protein product [Vitis vinifera] (GB:CAO15841.1)
250739_at	AT5G05740	261.3	79.9	0.305779	ATEGY2; metalloendopeptidase
250764_at	AT5G05960	260.6	113.4	0.43515	protease inhibitor/seed storage/lipid transfer protein (LTP) family protein
250828_at	AT5G05250	525.7	186.9	0.355526	similar to unknown protein [Arabidopsis thaliana] (TAIR:AT3G56360.1); similar to unnamed protein product [Vitis vinifera] (GB:CAO41488.1)
250891_at	AT5G04530	126.9	49.8	0.392435	beta-ketoacyl-CoA synthase family protein
250892_at	AT5G03760	332.2	129.4	0.389524	ATCSLA09 (RESISTANT TO AGROBACTERIUM TRANSFORMATION 4); transferase, transferring glycosyl groups
250906_at	AT5G03650	364.5	169.8	0.465844	SBE2.2 (STARCH BRANCHING ENZYME 2.2); 1,4-alpha-glucan branching enzyme
250942_at	AT5G03350	2306.8	628.2	0.272325	legume lectin family protein
250985_at	AT5G02830	113.1	55.4	0.489832	pentatricopeptide (PPR) repeat-containing protein
251008_at	AT5G02710	203.6	99.1	0.486739	similar to unnamed protein product [Vitis vinifera] (GB:CAO18074.1); contains InterPro domain Protein of unknown function UPF0153 (InterPro:IPR005358)
251058_at	AT5G01790	310.5	41.5	0.133655	unknown protein
251068_at	AT5G01920	352.8	170.4	0.482993	STN8 (state transition 8); kinase
251083_at	AT5G01590	156.8	68.4	0.436224	similar to unnamed protein product [Vitis vinifera] (GB:CAO63840.1)
251108_at	AT5G01620	44.3	19.5	0.440181	similar to unknown protein [Arabidopsis thaliana] (TAIR:AT2G38320.1); similar to unnamed protein product [Vitis vinifera] (GB:CAO48780.1); contains InterPro domain Protein of unknown function DUF231, plant (InterPro:IPR004253)
251119_at	AT3G63510	78.5	25.6	0.326115	FAD binding / catalytic/ tRNA dihydrouridine synthase
251142_at	AT5G01015	244.1	118.1	0.483818	similar to unknown protein [Arabidopsis thaliana] (TAIR:AT1G65295.1); similar to hypothetical protein [Vitis vinifera] (GB:CAN82885.1); similar to unnamed protein product [Vitis vinifera] (GB:CAO45347.1)
251151_at	AT3G63170	215.9	102.6	0.47522	similar to unknown protein [Arabidopsis thaliana] (TAIR:AT2G26310.1); similar to unnamed protein product [Vitis vinifera] (GB:CAO22529.1); contains InterPro domain Chalcone isomerase-like (InterPro:IPR016087)
251155_at	AT3G63160	2344.9	1022.3	0.435967	unknown protein
251174_at	AT3G63200	125	34.8	0.2784	PLA IIIB/PLP9 (Patatin-like protein 9); nutrient reservoir
251181_at	AT3G62820	169	81.6	0.48284	invertase/pectin methylesterase inhibitor family protein
251230_at	no_match	278.6	115.1	0.413137	no_match
251256_at	AT3G62300	57.7	27.5	0.476603	agenet domain-containing protein
251274_at	AT3G61700	95.5	48.2	0.504712	similar to unknown protein [Arabidopsis thaliana] (TAIR:AT2G46420.1); similar to unnamed protein product [Vitis vinifera] (GB:CAO39750.1); contains InterPro domain Conserved hypothetical protein CHP01589, plant (InterPro:IPR006476)
251287_at	AT3G61820	531.2	207.5	0.390625	aspartyl protease family protein
251308_at	AT3G61130	287.9	126.8	0.440431	GAUT1/LGT1 (Galacturonosyltransferase 1); polygalacturonate 4-alpha-galacturonosyltransferase/ transferase, transferring glycosyl groups
251309_at	AT3G61220	670.2	175.8	0.26231	short-chain dehydrogenase/reductase (SDR) family protein
251373_at	AT3G60530	142.9	53	0.370889	zinc finger (GATA type) family protein
251395_at	AT2G45470	1713.7	703.9	0.410749	FLA8 (Arabinogalactan protein 8)
251414_at	AT3G60370	274	127.8	0.466423	immunophilin / FKBP-type peptidyl-prolyl cis-trans isomerase family protein
251415_at	AT3G60380	130	63	0.484615	similar to hydroxyproline-rich glycoprotein family protein [Arabidopsis thaliana] (TAIR:AT4G16790.1); similar to unnamed protein product [Vitis vinifera] (GB:CAO70557.1)
251442_at	AT3G59980	315.5	133.3	0.422504	tRNA-binding region domain-containing protein
251496_at	AT3G59040	252.4	126.3	0.500396	pentatricopeptide (PPR) repeat-containing protein
251509_at	AT3G59010	147.3	64	0.434487	pectinesterase family protein
251519_at	AT3G59400	1369.3	665.3	0.485869	GUN4 (Genomes uncoupled 4)
251524_at	AT3G58990	484.5	126.6	0.2613	aconitase C-terminal domain-containing protein
251646_at	AT3G57780	78.5	39.2	0.499363	similar to nucleolar protein gar2-related [Arabidopsis thaliana] (TAIR:AT2G42320.1); similar to nucleolar protein gar2-related [Arabidopsis thaliana] (TAIR:AT2G42320.2); similar to unnamed protein product [Vitis vinifera] (GB:CAO23533.1)
251670_at	AT3G57190	114	35.5	0.311404	peptide chain release factor, putative
251677_at	AT3G56980	233.5	85	0.364026	BHLH039/ORG3 (OBP3-RESPONSIVE GENE 3); DNA binding / transcription factor
251714_at	AT3G56370	185	34.1	0.184324	leucine-rich repeat transmembrane protein kinase, putative
251720_at	AT3G56160	77.3	33.4	0.432083	bile acid:sodium symporter
251735_at	AT3G56090	233.4	72	0.308483	ATFER3 (FERRITIN 3); ferric iron binding
251741_at	AT3G56040	233.3	84.2	0.360909	similar to hypothetical protein OsJ_018104 [Oryza sativa (japonica cultivar-group)] (GB:EAZ34621.1); similar to hypothetical protein [Vitis vinifera] (GB:CAN60362.1); similar to unnamed protein product [Vitis vinifera] (GB:CAO41406.1); contains domain Nucleotide-diphospho-sugar transferases (SSF53448); contains domain no description (G3DSA:3.90.550.10)
251753_at	AT3G55760	136.6	45.9	0.336018	similar to unknown protein [Arabidopsis thaliana] (TAIR:AT1G42430.1); similar to hypothetical protein [Trifolium pratense] (GB:BAE71279.1)
251759_at	AT3G55630	252.2	92.4	0.366376	ATDFD (A. THALIANA DHFS-FPGS HOMOLOG D); tetrahydrofolylpolyglutamate synthase
251796_at	AT3G55360	594.3	258.7	0.435302	ATTSC13/CER10/ECR/TSC13 (ENOYL-COA REDUCTASE); 3-oxo-5-alpha-steroid 4-dehydrogenase/ fatty acid elongase/ trans-2-enoyl-CoA reductase (NADPH)
251853_at	AT3G54790	163.9	70.1	0.4277	armadillo/beta-catenin repeat family protein / U-box domain-containing protein
251899_at	AT3G54400	532.6	189.4	0.355614	aspartyl protease family protein
251935_at	AT3G54090	243.1	92	0.378445	pfkB-type carbohydrate kinase family protein
251936_at	AT3G53700	101.5	39.5	0.389163	MEE40 (maternal effect embryo arrest 40)
251956_at	AT3G53460	2045.3	825.4	0.403559	CP29 (chloroplast 29 kDa ribonucleoprotein); RNA binding / poly(U) binding
251993_at	AT3G52960	1104.7	555.4	0.502761	peroxiredoxin type 2, putative
252001_at	AT3G52750	272.9	123.9	0.454012	FTSZ2-2 (FtsZ2-2); structural molecule
252025_at	AT3G52900	37.1	18.5	0.498652	similar to unknown protein [Arabidopsis thaliana] (TAIR:AT2G36355.1); similar to hypothetical protein [Vitis vinifera] (GB:CAN75481.1); similar to unnamed protein product [Vitis vinifera] (GB:CAO46538.1); contains InterPro domain Protein of unknown function DUF662 (InterPro:IPR007033)
252073_at	AT3G51750	91.2	24.4	0.267544	unknown protein
252143_at	AT3G51150	36.2	13.4	0.370166	kinesin motor family protein
252148_at	AT3G51280	20.5	9.1	0.443902	male sterility MS5, putative
252149_at	AT3G51290	24.6	11.7	0.47561	proline-rich family protein
252158_at	AT3G50530	272.9	126.6	0.463906	CRK (CDPK-RELATED KINASE); calcium ion binding / calcium-dependent protein serine/threonine phosphatase/ kinase
252168_at	AT3G50440	443.4	164.5	0.370997	hydrolase
252184_at	AT3G50660	85.2	36.2	0.424883	DWF4 (DWARF 4)
252272_at	AT3G49670	333.7	157.8	0.47288	BAM2 (big apical meristem 2); ATP binding / protein serine/threonine kinase
252274_at	AT3G49680	866.3	425.6	0.491285	ATBCAT-3/BCAT3 (BRANCHED-CHAIN AMINOTRANSFERASE 3); branched-chain-amino-acid transaminase/ catalytic
252280_at	AT3G49260	452.2	192.5	0.425697	IQD21 (IQ-DOMAIN 21, IQ-domain 21); calmodulin binding
252318_at	AT3G48730	1134.7	515.8	0.454569	GSA2 (GLUTAMATE-1-SEMIALDEHYDE 2,1-AMINOMUTASE 2); glutamate-1-semialdehyde 2,1-aminomutase
252343_at	AT3G48610	249.1	106.7	0.428342	phosphoesterase family protein
252361_at	AT3G48490	76.3	37.6	0.492792	similar to unknown [Populus trichocarpa] (GB:ABK93013.1)
252362_at	AT3G48500	142.4	47.5	0.333567	PDE312/PTAC10 (PIGMENT DEFECTIVE 312); RNA binding / unfolded protein binding
252363_at	AT3G48460	124.4	60	0.482315	GDSL-motif lipase/hydrolase family protein
252367_at	AT3G48360	317.8	121.6	0.382631	BT2 (BTB AND TAZ DOMAIN PROTEIN 2); protein binding / transcription factor/ transcription regulator
252374_at	AT3G48100	208.2	92.9	0.446206	ARR5 (ARABIDOPSIS RESPONSE REGULATOR 5); transcription regulator/ two-component response regulator
252377_at	AT3G47960	320.1	120.8	0.377382	proton-dependent oligopeptide transport (POT) family protein
252391_at	AT3G47860	1119	335	0.299374	apolipoprotein D-related
252404_at	AT3G48110	181.5	90.9	0.500826	EDD1 (EMBRYO-DEFECTIVE-DEVELOPMENT 1)
252410_at	AT3G47450	171	61.7	0.360819	ATNOA1/ATNOS1/NOA1/NOS1 (NO ASSOCIATED 1); nitric-oxide synthase
252442_at	AT3G46940	163.5	74.5	0.455657	deoxyuridine 5'-triphosphate nucleotidohydrolase family
252468_at	AT3G46970	2496.5	553.4	0.22167	ATPHS2/PHS2 (ALPHA-GLUCAN PHOSPHORYLASE 2); phosphorylase/ transferase, transferring glycosyl groups
252473_s_at	AT3G46610; AT5G14350	131.9	52.4	0.397271	[AT3G46610, pentatricopeptide (PPR) repeat-containing protein];[AT5G14350, pseudogene of plastocyanin-like domain-containing protein]
252475_s_at	AT5G59570; AT3G46640	172.2	76.8	0.445993	[AT5G59570, myb family transcription factor];[AT3G46640, PCL1 (PHYTOCLOCK 1); DNA binding / transcription factor]
252492_at	AT3G46740	498.6	248.5	0.498396	TOC75-III (translocon outer membrane complex 75-III); P-P-bond-hydrolysis-driven protein transmembrane transporter
252520_at	AT3G46370	61.6	27.5	0.446429	leucine-rich repeat protein kinase, putative
252548_at	AT3G45850	181.2	75	0.413907	kinesin motor protein-related
252603_at	AT3G45050	362.3	175	0.483025	similar to unnamed protein product [Vitis vinifera] (GB:CAO16789.1)
252607_at	AT3G44990	1001.1	17.3	0.017281	XTR8 (xyloglucan:xyloglucosyl transferase 8); hydrolase, acting on glycosyl bonds
252619_at	AT3G45210	203.4	85.4	0.419862	similar to unknown protein [Arabidopsis thaliana] (TAIR:AT5G60680.1); similar to unnamed protein product [Vitis vinifera] (GB:CAO21845.1); contains InterPro domain Protein of unknown function DUF584 (InterPro:IPR007608)
252624_at	AT3G44735	149.7	59.4	0.396794	PSK1 (PHYTOSULFOKINE 3 PRECURSOR); growth factor
252828_at	AT4G39960	239.4	113.7	0.474937	DNAJ heat shock family protein
252863_at	AT4G39800	988.7	360.8	0.364924	MI-1-P SYNTHASE (Myo-inositol-1-phosphate synthase); inositol-3-phosphate synthase
252880_at	AT4G39730	2191.8	902.3	0.411671	lipid-associated family protein
252904_at	AT4G39620	129.7	57.7	0.444873	EMB2453 (EMBRYO DEFECTIVE 2453)
252911_at	AT4G39510	96.4	45.6	0.473029	CYP96A12 (cytochrome P450, family 96, subfamily A, polypeptide 12); oxygen binding
252922_at	AT4G39040	671.1	289.4	0.431232	similar to unknown protein [Arabidopsis thaliana] (TAIR:AT2G21350.1); similar to unnamed protein product [Vitis vinifera] (GB:CAO47229.1); contains InterPro domain CRS1/YhbY (InterPro:IPR001890)
252934_at	AT4G39120	90.4	36.8	0.40708	inositol monophosphatase family protein
252943_at	AT4G39330	1076.8	291.3	0.270524	mannitol dehydrogenase, putative
252954_at	AT4G38660	126.9	44.5	0.35067	thaumatin, putative
252965_at	AT4G38860	831.5	265.5	0.319302	auxin-responsive protein, putative
252983_at	AT4G37980	804.4	388.4	0.482844	ELI3-1 (ELICITOR-ACTIVATED GENE 3); binding / catalytic/ oxidoreductase/ zinc ion binding
253020_at	AT4G38020	105.5	39.2	0.371564	tRNA/rRNA methyltransferase (SpoU) family protein
253028_at	AT4G38160	433	138.5	0.319861	PDE191 (PIGMENT DEFECTIVE 191)
253039_at	AT4G37760	453.9	175	0.385547	SQE3 (SQUALENE EPOXIDASE 3); oxidoreductase
253040_at	AT4G37800	1791.6	713.6	0.398303	xyloglucan:xyloglucosyl transferase, putative / xyloglucan endotransglycosylase, putative / endo-xyloglucan transferase, putative
253083_at	AT4G36250	537.2	222.8	0.414743	ALDH3F1 (ALDEHYDE DEHYDROGENASE 3F1); 3-chloroallyl aldehyde dehydrogenase/ aldehyde dehydrogenase (NAD)
253090_at	AT4G36360	503.3	186.8	0.37115	BGAL3 (beta-galactosidase 3); beta-galactosidase
253104_at	AT4G36010	149.2	46.7	0.313003	pathogenesis-related thaumatin family protein
253107_at	AT4G35880	40	16	0.4	aspartyl protease family protein
253165_at	AT4G35320	114.7	52.1	0.454228	similar to unknown protein [Arabidopsis thaliana] (TAIR:AT2G17300.1); similar to hypothetical protein [Vitis vinifera] (GB:CAN78386.1)
253186_at	no_match	57.9	20.5	0.354059	no_match
253188_at	AT4G35300	247	90	0.364372	TMT2 (TONOPLAST MONOSACCHARIDE TRANSPORTER2); carbohydrate transmembrane transporter/ nucleoside transmembrane transporter/ sugar:hydrogen ion symporter
253208_at	AT4G34830	260.4	115.8	0.4447	binding
253209_at	AT4G34830	158.4	65.9	0.416035	binding
253218_at	AT4G34980	551.1	257.2	0.466703	SLP2 (subtilisin-like serine protease 2); subtilase
253233_at	AT4G34290	460	146.6	0.318696	SWIB complex BAF60b domain-containing protein
253255_at	AT4G34760	328.7	100.2	0.304837	auxin-responsive family protein
253256_at	AT4G34360	18.8	8.8	0.468085	protease-related
253285_at	AT4G34250	90.3	38.5	0.426357	fatty acid elongase, putative
253286_at	AT4G34260	283.9	142.6	0.50229	catalytic
253295_at	AT4G33760	94.6	47.2	0.498943	tRNA synthetase class II (D, K and N) family protein
253302_at	AT4G33660	261.2	83.6	0.320061	unknown protein
253317_at	AT4G33960	211.1	63	0.298437	similar to unknown protein [Arabidopsis thaliana] (TAIR:AT2G15830.1)
253322_at	AT4G33980	110.5	15.6	0.141176	similar to unknown protein [Arabidopsis thaliana] (TAIR:AT5G42900.2); similar to unknown protein [Arabidopsis thaliana] (TAIR:AT5G42900.3); similar to unknown protein [Arabidopsis thaliana] (TAIR:AT5G42900.1); similar to hypothetical protein [Vitis vinifera] (GB:CAN64989.1)
253331_at	AT4G33490	193.9	61.5	0.317174	aspartic-type endopeptidase/ pepsin A
253335_at	AT4G33500	278.6	137.6	0.493898	protein phosphatase 2C-related / PP2C-related
253351_at	AT4G33700	149.8	67.4	0.449933	CBS domain-containing protein
253406_at	AT4G32890	50.2	25.2	0.501992	zinc finger (GATA type) family protein
253411_at	AT4G32980	84.3	17.9	0.212337	ATH1 (ARABIDOPSIS THALIANA HOMEOBOX GENE 1); transcription factor
253421_at	AT4G32340	1972.7	946	0.479546	binding
253440_at	AT4G32570	310.7	133.9	0.430962	TIFY8
253480_at	AT4G31840	80	35.5	0.44375	plastocyanin-like domain-containing protein
253495_at	AT4G31850	188	89.3	0.475	PGR3 (PROTON GRADIENT REGULATION 3)
253545_at	AT4G31310	125.3	60.8	0.485235	avirulence-responsive protein-related / avirulence induced gene (AIG) protein-related
253558_at	AT4G31120	124.5	61.7	0.495582	ATPRMT5/PRMT5/SKB1 (SHK1 BINDING PROTEIN 1); protein methyltransferase
253566_at	AT4G31210	142.7	57.5	0.402943	DNA topoisomerase family protein
253580_at	AT4G30400	66.6	26.7	0.400901	zinc finger (C3HC4-type RING finger) family protein
253581_at	AT4G30660	1392.9	602.9	0.432838	hydrophobic protein, putative / low temperature and salt responsive protein, putative
253585_at	AT4G30720	107.3	21	0.195713	oxidoreductase
253586_s_at	AT4G30740; AT4G30710	48.4	24.3	0.502066	[AT4G30740, similar to unknown protein [Arabidopsis thaliana] (TAIR:AT4G30710.1); similar to unknown protein [Arabidopsis thaliana] (TAIR:AT4G30710.2); similar to hypothetical protein [Vitis vinifera] (GB:CAN67151.1); similar to unnamed protein product [Vitis vinifera] (GB:CAO66643.1)];[AT4G30710, similar to unknown protein [Arabidopsis thaliana] (TAIR:AT2G24070.2); similar to unknown protein [Ar…
253589_at	AT4G30825	99.6	43	0.431727	pentatricopeptide (PPR) repeat-containing protein
253627_at	AT4G30650	3008.8	257.8	0.085682	hydrophobic protein, putative / low temperature and salt responsive protein, putative
253635_at	AT4G30620	328.5	110.7	0.336986	similar to unknown protein [Arabidopsis thaliana] (TAIR:AT2G24020.1); similar to unknown [Picea sitchensis] (GB:ABK26000.1); similar to Os02g0180200 [Oryza sativa (japonica cultivar-group)] (GB:NP_001046090.1); contains InterPro domain Conserved hypothetical protein CHP00103 (InterPro:IPR004401)
253650_at	AT4G30020	462	98	0.212121	subtilase family protein
253692_at	AT4G29720	157.2	54.2	0.344784	ATPAO5 (POLYAMINE OXIDASE 5); amine oxidase
253700_at	AT4G29840	503.7	247.7	0.491761	MTO2 (METHIONINE OVER-ACCUMULATOR); threonine synthase
253754_at	AT4G29020	1235.7	465.5	0.37671	glycine-rich protein
253758_at	AT4G29060	802.9	390	0.485739	EMB2726 (EMBRYO DEFECTIVE 2726); translation elongation factor
253790_at	AT4G28660	1038.5	371.3	0.357535	PSB28 (PHOTOSYSTEM II REACTION CENTER PSB28 PROTEIN)
253815_at	AT4G28250	122	41.4	0.339344	ATEXPB3 (ARABIDOPSIS THALIANA EXPANSIN B3)
253835_at	AT4G27820	232.3	108.6	0.467499	glycosyl hydrolase family 1 protein
253849_at	AT4G28080	863.1	348.6	0.403893	binding
253860_at	AT4G27700	1508.2	615.7	0.408235	rhodanese-like domain-containing protein
253871_at	AT4G27440	5067.7	2416.5	0.476844	PORB (PROTOCHLOROPHYLLIDE OXIDOREDUCTASE B); oxidoreductase/ protochlorophyllide reductase
253875_at	AT4G27520	1357.4	318.4	0.234566	plastocyanin-like domain-containing protein
253876_at	AT4G27430	312.7	141.5	0.45251	CIP7 (COP1-INTERACTING PROTEIN 7)
253912_at	no_match	95.2	35.1	0.368697	no_match
253947_at	AT4G26760	68.2	27.9	0.409091	microtubule associated protein (MAP65/ASE1) family protein
253949_at	AT4G26780	133.6	55.1	0.412425	AR192; adenyl-nucleotide exchange factor/ chaperone binding / protein binding / protein homodimerization
253981_at	AT4G26670	508.1	146.5	0.288329	mitochondrial import inner membrane translocase subunit Tim17/Tim22/Tim23 family protein
254011_at	AT4G26370	412.7	98.7	0.239157	antitermination NusB domain-containing protein
254027_at	AT4G25835	33.7	16.5	0.489614	AAA-type ATPase family protein
254066_at	AT4G25480	365.4	32.1	0.0878489	DREB1A (DEHYDRATION RESPONSE ELEMENT B1A); DNA binding / transcription activator/ transcription factor
254075_at	AT4G25470	211.6	44.3	0.209357	CBF2 (FREEZING TOLERANCE QTL 4); DNA binding / transcription activator/ transcription factor
254085_at	AT4G24960	197	78.2	0.396954	ATHVA22D (Arabidopsis thaliana HVA22 homologue D)
254098_at	AT4G25100	238.5	73.7	0.309015	FSD1 (FE SUPEROXIDE DISMUTASE 1); iron superoxide dismutase
254117_at	AT4G24750	521.4	227.5	0.436325	similar to rhodanese-like domain-containing protein [Arabidopsis thaliana] (TAIR:AT3G08920.1); similar to unnamed protein product [Vitis vinifera] (GB:CAO64218.1); contains InterPro domain Rhodanese-like (InterPro:IPR001763)
254119_at	AT4G24780	1173.7	274.2	0.23362	pectate lyase family protein
254125_at	AT4G24670	55.2	17.7	0.320652	alliinase family protein
254181_at	AT4G23940	103.9	20.7	0.19923	FtsH protease, putative
254208_at	AT4G24175	47.3	21.5	0.454545	similar to unnamed protein product [Vitis vinifera] (GB:CAO60974.1)
254218_at	AT4G23740	213	60.3	0.283099	leucine-rich repeat transmembrane protein kinase, putative
254225_at	AT4G23670	3434.8	476.1	0.138611	major latex protein-related / MLP-related
254267_at	AT4G22930	162.5	80.1	0.492923	PYR4 (PYRIMIDIN 4); dihydroorotase
254305_at	AT4G22200	119.2	48.9	0.410235	AKT2 (Arabidopsis K+ transporter 2); cyclic nucleotide binding / inward rectifier potassium channel
254319_at	AT4G22560	69.5	30.3	0.435971	similar to unknown protein [Arabidopsis thaliana] (TAIR:AT4G12450.1); similar to unnamed protein product [Vitis vinifera] (GB:CAO70345.1); contains domain ADP-ribosylation (SSF56399)
254320_at	AT4G22580	72.4	35.1	0.484807	exostosin family protein
254341_at	AT4G22130	71	32.1	0.452113	SRF8 (STRUBBELIG-RECEPTOR FAMILY 8); kinase
254371_at	AT4G21760	63.9	17.3	0.270736	BGLU47 (Beta-glucosidase 47); hydrolase, hydrolyzing O-glycosyl compounds
254382_at	AT4G21890	45.8	15.4	0.336245	similar to unnamed protein product [Vitis vinifera] (GB:CAO22715.1)
254444_at	AT4G20960	261.1	124.3	0.476063	cytidine/deoxycytidylate deaminase family protein
254458_at	AT4G21180	139.7	61.8	0.442377	DNAJ heat shock N-terminal domain-containing protein / sec63 domain-containing protein
254501_at	AT4G20130	77	32.5	0.422078	PTAC14 (PLASTID TRANSCRIPTIONALLY ACTIVE14)
254502_at	AT4G20130	214.7	85.2	0.396833	PTAC14 (PLASTID TRANSCRIPTIONALLY ACTIVE14)
254505_at	AT4G19985	158.1	75	0.474383	GCN5-related N-acetyltransferase (GNAT) family protein
254563_at	AT4G19120	1211.6	324.3	0.267663	ERD3 (EARLY-RESPONSIVE TO DEHYDRATION 3)
254623_at	AT4G18480	1763.2	879.1	0.498582	CHLI1 (CHLORINA 42); magnesium chelatase
254635_at	AT4G18670	58.6	26.7	0.455631	leucine-rich repeat family protein / extensin family protein
254642_at	AT4G18810	134.8	61.9	0.459199	binding / catalytic/ transcription repressor
254649_at	AT4G18570	183.2	78.8	0.430131	proline-rich family protein
254667_at	AT4G18280	90.3	38.8	0.429679	glycine-rich cell wall protein-related
254670_at	AT4G18390	382	160.6	0.420419	TCP family transcription factor, putative
254687_at	AT4G13770	1768.1	463.7	0.262259	CYP83A1 (CYTOCHROME P450 83A1); oxygen binding
254693_at	AT4G17880	83.3	33.3	0.39976	basic helix-loop-helix (bHLH) family protein
254745_at	AT4G13460	154.9	77.1	0.49774	SUVH9 (SU(VAR)3-9 HOMOLOG 9); histone-lysine N-methyltransferase/ zinc ion binding
254746_at	AT4G12980	464.9	199.5	0.429125	auxin-responsive protein, putative
254761_at	AT4G13195	92.7	32.1	0.346278	CLE44 (CLAVATA3/ESR-RELATED 44)
254781_at	AT4G12840	35.7	17.9	0.501401	similar to unknown protein [Arabidopsis thaliana] (TAIR:AT1G11170.1); similar to unnamed protein product [Vitis vinifera] (GB:CAO46884.1); contains InterPro domain Protein of unknown function DUF707 (InterPro:IPR007877)
254783_at	AT4G12830	210.6	88.4	0.419753	hydrolase, alpha/beta fold family protein
254789_at	AT4G12880	1084.6	230.9	0.21289	plastocyanin-like domain-containing protein
254794_at	AT4G12970	214.2	64.2	0.29972	similar to unnamed protein product [Vitis vinifera] (GB:CAO17947.1)
254835_s_at	AT4G12320; AT4G12310	980	390.5	0.398469	[AT4G12320, CYP706A6 (cytochrome P450, family 706, subfamily A, polypeptide 6); oxygen binding];[AT4G12310, CYP706A5 (cytochrome P450, family 706, subfamily A, polypeptide 5); oxygen binding]
254848_at	AT4G11960	211.7	97.6	0.46103	PGRL1B (PGR5-LIKE B)
254862_at	AT4G12030	321.4	70	0.217797	bile acid:sodium symporter family protein
254870_at	no_match	78.9	39.3	0.498099	no_match
254911_at	AT4G11100	181.8	68.1	0.374587	similar to unknown protein [Arabidopsis thaliana] (TAIR:AT5G03060.1)
254982_at	AT4G10470	79.8	30.8	0.385965	similar to unknown protein [Arabidopsis thaliana] (TAIR:AT1G33050.2)
254998_at	AT4G09760	605.9	271.8	0.448589	choline kinase, putative
255032_at	AT4G09500	49.1	19.4	0.395112	glycosyltransferase family protein
255033_at	AT4G09520	50.3	24	0.477137	2,3-biphosphoglycerate-independent phosphoglycerate mutase family protein / phosphoglyceromutase family protein
255035_at	AT4G09550	204.3	96.1	0.470387	similar to unknown protein [Arabidopsis thaliana] (TAIR:AT1G73790.1); similar to unknown [Populus trichocarpa] (GB:ABK92804.1)
255043_at	AT4G09640	73.2	31.2	0.42623	similar to permease-related [Arabidopsis thaliana] (TAIR:AT1G34470.1); similar to hypothetical protein [Vitis vinifera] (GB:CAN81783.1); contains InterPro domain Protein of unknown function DUF803 (InterPro:IPR008521)
255053_at	AT4G09730	206.8	85.7	0.41441	DEAD/DEAH box helicase, putative
255070_at	AT4G09020	275.4	108.1	0.39252	ATISA3/ISA3 (ISOAMYLASE 3); alpha-amylase
255071_at	no_match	108	44	0.407407	no_match
255078_at	AT4G09010	1997.5	932.6	0.466884	APX4 (ASCORBATE PEROXIDASE 4); peroxidase
255088_at	AT4G09350	158.7	70.5	0.444234	DNAJ heat shock N-terminal domain-containing protein
255104_at	AT4G08685	604.3	295.7	0.489326	SAH7
255118_at	AT4G08790	76.5	35.8	0.467974	nitrilase, putative
255236_at	AT4G05520	57.7	28.8	0.499133	calcium-binding EF hand family protein
255277_at	AT4G04890	292.9	112.2	0.383066	PDF2 (PROTODERMAL FACTOR2); DNA binding / transcription factor
255285_at	AT4G04630	60	22.2	0.37	similar to unknown protein [Arabidopsis thaliana] (TAIR:AT4G21970.1); similar to unnamed protein product [Vitis vinifera] (GB:CAO17943.1); contains InterPro domain Protein of unknown function DUF584 (InterPro:IPR007608)
255298_at	AT4G04840	945.8	390.5	0.412878	methionine sulfoxide reductase domain-containing protein / SeIR domain-containing protein
255331_at	AT4G04330	1281.3	527	0.411301	similar to unnamed protein product [Vitis vinifera] (GB:CAO69665.1)
255417_at	AT4G03190	122.8	60.7	0.4943	GRH1 (GRR1-LIKE PROTEIN 1); ubiquitin-protein ligase
255436_at	AT4G03150	316.1	136.3	0.431193	similar to unnamed protein product [Vitis vinifera] (GB:CAO22424.1)
255437_at	AT4G03060	137.7	18.7	0.135802	AOP2 (ALKENYL HYDROXALKYL PRODUCING 2); oxidoreductase, acting on paired donors, with incorporation or reduction of molecular oxygen, 2-oxoglutarate as one donor, and incorporation of one atom each of oxygen into both donors
255438_at	AT4G03070	106.9	31.1	0.290926	AOP1 (2-oxoglutarate?dependent dioxygenase 1.1); oxidoreductase, acting on paired donors, with incorporation or reduction of molecular oxygen, 2-oxoglutarate as one donor, and incorporation of one atom each of oxygen into both donors
255447_at	AT4G02790	514.8	186.7	0.362665	GTP-binding family protein
255450_at	AT4G02850	153.1	47.2	0.308295	phenazine biosynthesis PhzC/PhzF family protein
255465_at	AT4G02990	214.4	80.1	0.373601	mitochondrial transcription termination factor family protein / mTERF family protein
255481_at	AT4G02460	25.6	12.1	0.472656	DNA mismatch repair protein, putative
255488_at	AT4G02630	193.8	50.5	0.260578	protein kinase family protein
255506_at	AT4G02130	165.6	64.6	0.390097	GATL6/LGT10; polygalacturonate 4-alpha-galacturonosyltransferase/ transferase, transferring glycosyl groups / transferase, transferring hexosyl groups
255604_at	AT4G01080	102	19.4	0.190196	similar to unknown protein [Arabidopsis thaliana] (TAIR:AT1G01430.1); similar to unknown protein Cr17 [Brassica napus] (GB:AAX51387.1); contains InterPro domain Protein of unknown function DUF231, plant (InterPro:IPR004253)
255607_at	AT4G01130	175.5	35.4	0.201709	acetylesterase, putative
255659_at	AT4G00895	588.4	283.8	0.482325	ATP synthase delta chain-related
255662_at	AT4G00400	273.5	134.8	0.49287	GPAT8 (GLYCEROL-3-PHOSPHATE ACYLTRANSFERASE 8); acyltransferase/ glycerol-3-phosphate O-acyltransferase
255674_at	AT4G00430	982.5	460.6	0.468804	TMP-C (PLASMA MEMBRANE INTRINSIC PROTEIN 1;4); water channel
255676_at	AT4G00490	122.5	58.1	0.474286	BAM2/BMY9 (BETA-AMYLASE 2); beta-amylase
255687_at	no_match	26.6	12.9	0.484962	no_match
255691_at	AT4G00370	423.4	133.6	0.315541	ANTR2 (anion transporter 2); organic anion transmembrane transporter
255692_at	AT4G00400	386.8	182.2	0.471044	GPAT8 (GLYCEROL-3-PHOSPHATE ACYLTRANSFERASE 8); acyltransferase/ glycerol-3-phosphate O-acyltransferase
255719_at	AT1G32080	1183.6	520.3	0.439591	membrane protein, putative
255760_at	AT1G16780	60.7	30.4	0.500824	vacuolar-type H+-translocating inorganic pyrophosphatase, putative
255779_at	AT1G18650	251.7	96.7	0.384188	glycosyl hydrolase family protein 17
255791_at	AT2G33430	379.8	138.3	0.364139	plastid developmental protein DAG, putative
255798_at	AT2G33255	308	129.7	0.421104	hydrolase
255822_at	AT2G40610	1179.6	309.2	0.262123	ATEXPA8 (ARABIDOPSIS THALIANA EXPANSIN A8)
255832_at	AT2G33360	23.3	11.1	0.476395	similar to unknown protein [Arabidopsis thaliana] (TAIR:AT1G04490.1); similar to unknown protein [Arabidopsis thaliana] (TAIR:AT1G04490.2); similar to unnamed protein product [Vitis vinifera] (GB:CAO71465.1)
255842_at	AT2G33530	113	56.9	0.50354	SCPL46 (serine carboxypeptidase-like 46); serine carboxypeptidase
255926_at	AT1G22190	159.5	42.1	0.26395	AP2 domain-containing transcription factor, putative
256015_at	AT1G19150	1560.7	609.6	0.390594	LHCA6 (Photosystem I light harvesting complex gene 6); chlorophyll binding
256060_at	AT1G07050	348.8	13.3	0.0381307	CONSTANS-like protein-related
256065_at	AT1G07070	217.4	98	0.450782	60S ribosomal protein L35a (RPL35aA)
256089_at	AT1G20830	88.8	41	0.461712	similar to unnamed protein product [Vitis vinifera] (GB:CAO66272.1)
256096_at	AT1G13650	310.7	79.9	0.257161	similar to 18S pre-ribosomal assembly protein gar2-related [Arabidopsis thaliana] (TAIR:AT2G03810.4); similar to 18S pre-ribosomal assembly protein gar2-related [Arabidopsis thaliana] (TAIR:AT2G03810.2); similar to 18S pre-ribosomal assembly protein gar2-related [Arabidopsis thaliana] (TAIR:AT2G03810.3); similar to hypothetical protein Tc00.1047053503999.40 [Trypanosoma cruzi strain CL Brener] (G…
256114_at	AT1G16850	42.5	11	0.258824	unknown protein
256130_at	AT1G18170	190.8	87.1	0.456499	immunophilin / FKBP-type peptidyl-prolyl cis-trans isomerase family protein
256185_at	AT1G51700	355.4	112.5	0.316545	ADOF1 (Arabidopsis dof zinc finger protein 1); DNA binding / transcription factor
256237_at	AT3G12610	714.1	292.6	0.409747	DRT100 (DNA-DAMAGE REPAIR/TOLERATION 100); protein binding
256304_at	AT1G69523	142.5	60.7	0.425965	UbiE/COQ5 methyltransferase family protein
256331_at	AT1G76880	44.1	17.4	0.394558	trihelix DNA-binding protein, putative
256341_at	AT1G72040	135.7	63.9	0.470892	deoxynucleoside kinase family
256361_at	AT1G66520	57	26.8	0.470175	PDE194 (PIGMENT DEFECTIVE 194); formyltetrahydrofolate deformylase/ hydroxymethyl-, formyl- and related transferase
256374_at	AT1G66730	21.4	9.3	0.434579	ATP dependent DNA ligase family protein
256383_at	AT1G66820	394.6	170.2	0.431323	glycine-rich protein
256427_at	AT3G11090	198.7	95.5	0.480624	LBD21 (LOB DOMAIN-CONTAINING PROTEIN 21)
256430_at	AT3G11020	51.2	25.4	0.496094	DREB2B (DRE-binding protein 2B); DNA binding / transcription activator/ transcription factor
256441_at	AT3G10940	471.8	62.9	0.133319	protein phosphatase-related
256454_at	AT1G75280	747.5	363.7	0.486555	isoflavone reductase, putative
256585_at	AT3G28760	77.1	38.4	0.498054	similar to unnamed protein product [Vitis vinifera] (GB:CAO14940.1); contains InterPro domain 3-dehydroquinate synthase, prokaryotic-type (InterPro:IPR002812)
256599_at	AT3G14760	66.7	22.1	0.331334	similar to unnamed protein product [Vitis vinifera] (GB:CAO39487.1)
256601_s_at	AT3G28290; AT3G28300	665.1	121.7	0.18298	[AT3G28290, AT14A];[AT3G28300, AT14A]
256655_at	AT3G18890	386.8	111.9	0.289297	binding / catalytic/ coenzyme binding
256671_at	AT3G52290	107.8	41.3	0.383117	IQD3 (IQ-domain 3); calmodulin binding
256673_at	AT3G52370	81.5	37.6	0.46135	FLA15 (FASCICLIN-LIKE ARABINOGALACTAN PROTEIN 15 PRECURSOR)
256676_at	AT3G52180	606.9	177.6	0.292635	ATPTPKIS1/DSP4/SEX4 (STARCH-EXCESS 4); polysaccharide binding / protein tyrosine/serine/threonine phosphatase
256678_at	AT3G52380	827.4	346.8	0.419144	CP33 (PIGMENT DEFECTIVE 322); RNA binding
256706_at	AT3G30300	146.4	68.6	0.468579	similar to EDA30 (embryo sac development arrest 30) [Arabidopsis thaliana] (TAIR:AT3G03810.1); similar to Hypothetical plant protein [Medicago truncatula] (GB:ABN09047.1); similar to unnamed protein product [Vitis vinifera] (GB:CAO49224.1); contains InterPro domain Protein of unknown function DUF246, plant (InterPro:IPR004348)
256715_at	AT2G34090	73.7	35.9	0.48711	MEE18 (maternal effect embryo arrest 18)
256728_at	AT3G25660	441.2	209.4	0.474615	glutamyl-tRNA(Gln) amidotransferase, putative
256746_at	AT3G29320	890.9	336	0.377147	glucan phosphorylase, putative
256752_at	no_match	149.3	64.4	0.431346	no_match
256792_at	AT3G22150	110.3	28.6	0.259293	pentatricopeptide (PPR) repeat-containing protein
256796_at	AT3G22210	1477.5	638.5	0.432149	unknown protein
256797_at	AT3G18600	186.1	85.4	0.458893	DEAD/DEAH box helicase, putative
256825_at	AT3G22120	2512.4	1256.1	0.49996	CWLP (CELL WALL-PLASMA MEMBRANE LINKER PROTEIN); lipid binding
256828_at	AT3G22970; AT3G22968	433.9	145.3	0.33487	[AT3G22970, similar to unknown protein [Arabidopsis thaliana] (TAIR:AT4G14620.1); similar to unknown [Populus trichocarpa] (GB:ABK95342.1); contains InterPro domain Protein of unknown function DUF506, plant (InterPro:IPR006502)];[AT3G22968, CPuORF59 (Conserved peptide upstream open reading frame 59)]
256862_at	AT3G23940	367	119.4	0.325341	dehydratase family
256865_at	AT3G23820	1925.8	915.7	0.475491	GAE6 (UDP-D-GLUCURONATE 4-EPIMERASE 6); catalytic
256872_at	AT3G26490	40.3	18.6	0.461538	phototropic-responsive NPH3 family protein
256891_at	AT3G19030	441.7	197.8	0.447815	similar to unknown protein [Arabidopsis thaliana] (TAIR:AT1G49500.1)
256892_at	AT3G19000	200.9	98.4	0.489796	oxidoreductase, 2OG-Fe(II) oxygenase family protein
256918_s_at	AT3G18960; AT4G01580	63.8	19.6	0.30721	[AT3G18960, transcriptional factor B3 family protein];[AT4G01580, transcriptional factor B3 family protein]
256962_at	AT3G13560	98.1	40.2	0.409786	glycosyl hydrolase family 17 protein
256983_at	AT3G13470	641.6	163.8	0.255299	chaperonin, putative
257008_at	AT3G14210	7460.1	2769.3	0.371215	ESM1 (EPITHIOSPECIFIER MODIFIER 1); carboxylesterase
257021_at	AT3G19710	1768.2	545.1	0.30828	BCAT4 (BRANCHED-CHAIN AMINOTRANSFERASE4); catalytic/ methionine-oxo-acid transaminase
257044_at	AT3G19720	428.8	200	0.466418	ARC5 (ACCUMULATION AND REPLICATION OF CHLOROPLAST 5); GTP binding / GTPase
257057_at	AT3G15310	25.1	11.2	0.446215	transposable element gene
257131_at	AT3G20240	156.8	69.9	0.445791	mitochondrial substrate carrier family protein
257168_at	AT3G24430	769	362.6	0.471521	HCF101 (HIGH-CHLOROPHYLL-FLUORESCENCE 101); ATP binding
257171_at	AT3G23760	194.3	87.9	0.452393	similar to transferase, transferring glycosyl groups [Arabidopsis thaliana] (TAIR:AT4G14100.1); similar to unknown [Populus trichocarpa] (GB:ABK94230.1)
257173_at	AT3G23810	2517.3	814.5	0.323561	SAHH2 (S-ADENOSYL-L-HOMOCYSTEINE (SAH) HYDROLASE 2); adenosylhomocysteinase
257180_at	AT3G13180	87	36.5	0.41954	NOL1/NOP2/sun family protein / antitermination NusB domain-containing protein
257193_at	AT3G13160	105.3	47.2	0.448243	pentatricopeptide (PPR) repeat-containing protein
257204_at	AT3G23805	201.4	86.6	0.42999	RALFL24 (RALF-LIKE 24)
257207_at	AT3G14900	39.3	11.7	0.29771	similar to unnamed protein product [Vitis vinifera] (GB:CAO39402.1); contains domain PTHR12839 (PTHR12839)
257217_at	AT3G14940	89.3	27.3	0.305711	ATPPC3 (PHOSPHOENOLPYRUVATE CARBOXYLASE 3); phosphoenolpyruvate carboxylase
257236_at	AT3G15095	254.4	123.7	0.486242	similar to unnamed protein product [Vitis vinifera] (GB:CAO39345.1)
257254_at	AT3G21950	169.5	61.7	0.364012	S-adenosyl-L-methionine:carboxyl methyltransferase family protein
257272_at	AT3G28130	121.2	26.3	0.216997	nodulin MtN21 family protein
257294_at	AT3G15570	242.9	100.8	0.414986	phototropic-responsive NPH3 family protein
257487_at	AT1G71850	35.7	17.2	0.481793	similar to unknown protein [Arabidopsis thaliana] (TAIR:AT4G24320.1); similar to unnamed protein product [Vitis vinifera] (GB:CAO64799.1); contains InterPro domain Protein of unknown function DUF860, plant (InterPro:IPR008578)
257533_at	AT3G10840	183.1	82.1	0.448389	hydrolase, alpha/beta fold family protein
257547_at	AT3G13000	58.4	22.3	0.381849	transcription factor
257600_at	AT3G24770	195.6	70.4	0.359918	CLE41 (CLAVATA3/ESR-RELATED 41); receptor binding
257706_at	AT3G12685	106.4	52.2	0.490602	similar to catalytic [Arabidopsis thaliana] (TAIR:AT1G24350.1); similar to unknown [Populus trichocarpa] (GB:ABK94924.1); contains InterPro domain Acid phosphatase/vanadium-dependent haloperoxidase related (InterPro:IPR003832)
257714_at	AT3G27360	191.6	83.2	0.434238	histone H3
257730_at	AT3G18420	285.2	143.1	0.501753	tetratricopeptide repeat (TPR)-containing protein
257748_at	AT3G18710	64.5	29.4	0.455814	U-box domain-containing protein
257750_at	AT3G18800	74.3	17.3	0.23284	similar to unnamed protein product [Vitis vinifera] (GB:CAO46487.1)
257756_at	AT3G18680	609.2	165.3	0.271339	aspartate/glutamate/uridylate kinase family protein
257759_at	AT3G23070	137.2	58.7	0.427843	similar to unknown protein [Arabidopsis thaliana] (TAIR:AT4G14510.1); similar to hypothetical protein [Vitis vinifera] (GB:CAN79523.1); similar to unnamed protein product [Vitis vinifera] (GB:CAO71295.1); similar to CRM family member 3 [Zea mays] (GB:NP_001106061.1); contains InterPro domain CRS1/YhbY (InterPro:IPR001890)
257773_at	AT3G29185	346.7	163.7	0.472166	similar to hypothetical protein MtrDRAFT_AC147482g2v2 [Medicago truncatula] (GB:ABD32485.1)
257793_at	AT3G26960	275.4	88.3	0.320625	similar to unknown protein [Arabidopsis thaliana] (TAIR:AT5G41050.1); similar to unnamed protein product [Vitis vinifera] (GB:CAO49052.1)
257797_at	AT3G15940	138.8	66.4	0.478386	glycosyl transferase family 1 protein
257809_at	AT3G27060	1078.2	374.8	0.347616	TSO2 (TSO MEANING 'UGLY' IN CHINESE); ribonucleoside-diphosphate reductase
257831_at	AT3G26710	638.5	261.4	0.409397	similar to unnamed protein product [Vitis vinifera] (GB:CAO49107.1)
257856_at	AT3G12930	497.2	147.6	0.296862	similar to unknown [Populus trichocarpa] (GB:ABK94112.1); contains InterPro domain Iojap-related protein (InterPro:IPR004394)
257891_at	AT3G17170	435.3	100.9	0.231794	RFC3 (REGULATOR OF FATTY-ACID COMPOSITION 3); structural constituent of ribosome
257900_at	AT3G28420	24.9	10.2	0.409639	contains domain PROKAR_LIPOPROTEIN (PS51257)
257903_at	AT3G28460	154.2	57.4	0.372244	similar to hypothetical protein [Vitis vinifera] (GB:CAN74970.1); contains InterPro domain Protein of unknown function methylase putative (InterPro:IPR016065)
257908_at	AT3G25410	187	82.6	0.441711	bile acid:sodium symporter family protein
257909_at	AT3G25480	223	86.7	0.388789	rhodanese-like domain-containing protein
257911_at	AT3G25530	846.8	415.8	0.491025	ATGHBDH/GHBDH; 3-hydroxybutyrate dehydrogenase/ phosphogluconate dehydrogenase (decarboxylating)
257954_at	AT3G21760	149.4	47.6	0.318608	UDP-glucoronosyl/UDP-glucosyl transferase family protein
257974_at	AT3G20820	920.3	385.4	0.418776	leucine-rich repeat family protein
257999_at	AT3G27540	112	47	0.419643	glycosyl transferase family 17 protein
258003_at	AT3G29030	635.3	112.6	0.177239	ATEXPA5 (ARABIDOPSIS THALIANA EXPANSIN A5)
258033_at	AT3G21250	100.3	38.2	0.380857	ATMRP6 (Arabidopsis thaliana multidrug resistance-associated protein 6)
258048_at	AT3G16290	183.7	90.6	0.493195	EMB2083 (EMBRYO DEFECTIVE 2083); ATPase/ metallopeptidase
258051_at	AT3G16260	73.5	36.6	0.497959	catalytic
258055_at	AT3G16250	851.3	245	0.287795	ferredoxin-related
258087_at	AT3G26060	2416.6	1159.7	0.479889	ATPRX Q; antioxidant/ peroxiredoxin
258113_at	AT3G14650	554.6	268	0.483231	CYP72A11 (cytochrome P450, family 72, subfamily A, polypeptide 11); oxygen binding
258128_at	AT3G24590	495.9	247.6	0.499294	signal peptidase I family protein
258149_at	AT3G18110	157.7	71.7	0.454661	EMB1270 (EMBRYO DEFECTIVE 1270)
258156_at	AT3G18050	728.2	331.6	0.455369	similar to unknown protein [Arabidopsis thaliana] (TAIR:AT4G28100.1); similar to unknown [Populus trichocarpa] (GB:ABK95654.1)
258159_at	AT3G17840	80.2	36.9	0.4601	RLK902 (receptor-like kinase 902); ATP binding / kinase/ protein serine/threonine kinase
258181_at	AT3G21670	450.4	84.3	0.187167	nitrate transporter (NTP3)
258196_at	AT3G13980	129.1	62.4	0.483346	similar to unknown protein [Arabidopsis thaliana] (TAIR:AT1G54200.1); similar to hypothetical protein [Vitis vinifera] (GB:CAN69469.1)
258217_at	AT3G17998; AT3G18000	90.4	25.8	0.285398	[AT3G17998, CPuORF30 (Conserved peptide upstream open reading frame 30)];[AT3G18000, NMT1 (N-METHYLTRANSFERASE 1); phosphoethanolamine N-methyltransferase]
258218_at	AT3G17998; AT3G18000	281.9	59.8	0.212132	[AT3G17998, CPuORF30 (Conserved peptide upstream open reading frame 30)];[AT3G18000, NMT1 (N-METHYLTRANSFERASE 1); phosphoethanolamine N-methyltransferase]
258232_at	AT3G27750	92	37.7	0.409783	similar to vacuolar sorting protein 9 domain-containing protein / VPS9 domain-containing protein [Arabidopsis thaliana] (TAIR:AT5G09320.1); similar to unnamed protein product [Vitis vinifera] (GB:CAO45867.1)
258264_at	AT3G15790	91.7	42.4	0.462377	MBD11 (methyl-CpG-binding domain 11); DNA binding
258295_at	AT3G23400	1097.2	513.5	0.468009	plastid-lipid associated protein PAP / fibrillin family protein
258300_at	AT3G23340	92.8	25.8	0.278017	CKL10 (Casein Kinase I-like 10); casein kinase I/ kinase
258333_at	AT3G16000	703.6	306.8	0.436043	MFP1 (MAR BINDING FILAMENT-LIKE PROTEIN 1)
258355_at	AT3G14330	101.3	37.3	0.368213	pentatricopeptide (PPR) repeat-containing protein
258409_at	AT3G17640	86.7	40.3	0.464821	leucine-rich repeat family protein
258437_at	AT3G16560	148.8	39.7	0.266801	protein phosphatase 2C-related / PP2C-related
258462_at	AT3G17350	85.7	31.9	0.372229	similar to unknown protein [Arabidopsis thaliana] (TAIR:AT5G50290.1); similar to unnamed protein product [Vitis vinifera] (GB:CAO70913.1); contains domain PROKAR_LIPOPROTEIN (PS51257)
258470_at	AT3G06035	268	80.7	0.301119	Identical to Uncharacterized GPI-anchored protein At3g06035 precursor [Arabidopsis Thaliana] (GB:Q84MC0;GB:Q8H7F7;GB:Q8L9J0); similar to unknown protein [Arabidopsis thaliana] (TAIR:AT5G19250.1); similar to unknown [Populus trichocarpa] (GB:ABK94712.1)
258480_at	AT3G02640	57.4	15.7	0.273519	similar to unknown protein [Arabidopsis thaliana] (TAIR:AT5G16250.1); similar to unknown [Populus trichocarpa] (GB:ABK93711.1)
258534_at	AT3G06730	322.1	119.9	0.372245	thioredoxin family protein
258554_at	AT3G06980	544.1	207.6	0.381548	DEAD/DEAH box helicase, putative
258573_at	AT3G04260	215.4	93.7	0.435005	PTAC3 (PLASTID TRANSCRIPTIONALLY ACTIVE3); DNA binding
258630_at	AT3G02820	41.3	15.8	0.382567	zinc knuckle (CCHC-type) family protein
258641_at	AT3G08030	786.9	324.4	0.412251	similar to unknown protein [Arabidopsis thaliana] (TAIR:AT2G41800.1); similar to unnamed protein product [Vitis vinifera] (GB:CAO40802.1); contains InterPro domain Protein of unknown function DUF642 (InterPro:IPR006946)
258658_at	AT3G09820	1301.8	631.1	0.48479	ADK1 (ADENOSINE KINASE 1)
258674_at	AT3G08740	1625.7	647.5	0.39829	elongation factor P (EF-P) family protein
258675_at	AT3G08770	70.4	28.7	0.40767	LTP6 (Lipid transfer protein 6); lipid binding
258696_at	AT3G09650	122.7	50.9	0.414833	HCF152 (HIGH CHLOROPHYLL FLUORESCENCE 152)
258702_at	AT3G09730	24	10.2	0.425	similar to unnamed protein product [Vitis vinifera] (GB:CAO18124.1)
258719_at	AT3G09540	166.6	57.2	0.343337	pectate lyase family protein
258735_at	AT3G05880	2784.6	1333.4	0.478848	RCI2A (RARE-COLD-INDUCIBLE 2A)
258742_at	AT3G05800	227	103.6	0.456388	transcription factor
258800_at	AT3G04550	487.8	121	0.248052	similar to unknown protein [Arabidopsis thaliana] (TAIR:AT5G28500.1); similar to unnamed protein product [Vitis vinifera] (GB:CAO65032.1)
258804_at	AT3G04760	491.8	236.9	0.4817	pentatricopeptide (PPR) repeat-containing protein
258823_at	AT3G07200	109.6	41.6	0.379562	zinc finger (C3HC4-type RING finger) family protein
258849_at	AT3G03250	1006.5	464.9	0.461898	UGP (UDP-glucose pyrophosphorylase); UTP:glucose-1-phosphate uridylyltransferase
258851_at	AT3G03190	120.5	29.2	0.242324	ATGSTF11 (GLUTATHIONE S-TRANSFERASE F11); glutathione transferase
258857_at	AT3G02110	157.3	65.9	0.418945	SCPL25 (serine carboxypeptidase-like 25); serine carboxypeptidase
258860_at	AT3G02050	118.1	50.7	0.429297	KUP3 (K+ uptake permease 3); potassium ion transmembrane transporter
258901_at	AT3G05640	119.3	24.9	0.208718	protein phosphatase 2C, putative / PP2C, putative
258919_at	AT3G10525	226.5	114	0.503311	similar to SIM (SIAMESE) [Arabidopsis thaliana] (TAIR:AT5G04470.1)
258956_at	AT3G01440	253.3	54.5	0.21516	oxygen evolving enhancer 3 (PsbQ) family protein
258966_at	AT3G10690	103.1	41.1	0.398642	DNA gyrase subunit A family protein
258970_at	AT3G10410	530.4	198	0.373303	SCPL49 (serine carboxypeptidase-like 49); serine carboxypeptidase
258977_s_at	AT3G02020; AT5G14060	859.5	372.6	0.433508	[AT3G02020, aspartate kinase, lysine-sensitive, putative];[AT5G14060, CARAB-AK-LYS (Lysine-sensitive aspartate kinase); amino acid binding / aspartate kinase]
259013_at	AT3G07430	847.2	387.6	0.457507	EMB1990 (EMBRYO DEFECTIVE 1990)
259081_at	AT3G05030	131.8	49.5	0.375569	NHX2 (sodium proton exchanger 2); sodium:hydrogen antiporter
259094_at	AT3G04940	163.1	65.9	0.404047	ATCYSD1 (Arabidopsis thaliana cysteine synthase D1); cysteine synthase
259132_at	AT3G02250	164.9	74.3	0.450576	similar to unknown protein [Arabidopsis thaliana] (TAIR:AT5G15740.1); similar to hypothetical protein [Cleome spinosa] (GB:ABD96934.1); similar to unnamed protein product [Vitis vinifera] (GB:CAO49221.1); similar to hypothetical protein [Cleome spinosa] (GB:ABD96844.1); contains InterPro domain Protein of unknown function DUF246, plant (InterPro:IPR004348)
259138_s_at	AT5G04130; AT3G10270	259.6	116.4	0.448382	[AT5G04130, DNA topoisomerase, ATP-hydrolyzing, putative / DNA topoisomerase II, putative / DNA gyrase, putative];[AT3G10270, DNA topoisomerase, ATP-hydrolyzing, putative / DNA topoisomerase II, putative / DNA gyrase, putative]
259173_at	AT3G03640	171.2	85.7	0.500584	GLUC (Beta-glucosidase homolog); hydrolase, hydrolyzing O-glycosyl compounds
259185_at	AT3G01550	167.9	75.6	0.450268	triose phosphate/phosphate translocator, putative
259188_at	AT3G01510	177.8	53	0.298088	5'-AMP-activated protein kinase beta-1 subunit-related
259231_at	AT3G11410	284.6	141.3	0.496486	AHG3/ATPP2CA (ARABIDOPSIS THALIANA PROTEIN PHOSPHATASE 2CA); protein binding / protein serine/threonine phosphatase
259258_at	AT3G07670	233.5	110.9	0.474946	SET domain-containing protein
259308_at	AT3G05180	109.8	32.9	0.299636	GDSL-motif lipase/hydrolase family protein
259344_at	AT3G03710	152.4	75	0.492126	RIF10 (RESISTANT TO INHIBITION WITH FSM 10); 3'-5'-exoribonuclease/ RNA binding / nucleic acid binding
259363_at	AT1G13270	406.6	200.1	0.49213	MAP1C (METHIONINE AMINOPEPTIDASE 1B); metalloexopeptidase
259375_at	AT3G16370	2902	1305.2	0.449759	GDSL-motif lipase/hydrolase family protein
259391_s_at	AT1G06360; AT1G06350	139.8	31.8	0.227468	[AT1G06360, fatty acid desaturase family protein];[AT1G06350, fatty acid desaturase family protein]
259516_at	AT1G20450	2249.8	619.5	0.275358	ERD10/LTI45 (EARLY RESPONSIVE TO DEHYDRATION 10)
259528_at	AT1G12330	41.4	14.9	0.359903	similar to unknown protein [Arabidopsis thaliana] (TAIR:AT5G12900.1); similar to unnamed protein product [Vitis vinifera] (GB:CAO16971.1)
259535_at	AT1G12280	60.3	21.3	0.353234	disease resistance protein (CC-NBS-LRR class), putative
259599_at	AT1G28110	102.6	48.6	0.473684	SCPL45; serine carboxypeptidase
259609_at	AT1G52410	139.9	68.9	0.492495	TSA1 (TSK-ASSOCIATING PROTEIN 1); calcium ion binding / protein binding
259632_at	AT1G56430	328.6	34.3	0.104382	nicotianamine synthase, putative
259660_at	AT1G55260	681	167.3	0.245668	lipid binding
259669_at	AT1G52340	146.9	69.7	0.474472	ABA2 (ABA DEFICIENT 2); oxidoreductase
259715_at	AT1G60990	90.9	44.6	0.490649	aminomethyltransferase
259736_at	AT1G64390	898.7	169	0.188049	ATGH9C2 (ARABIDOPSIS THALIANA GLYCOSYL HYDROLASE 9C2); hydrolase, hydrolyzing O-glycosyl compounds
259760_at	AT1G77580	43.5	16.3	0.374713	myosin heavy chain-related
259786_at	AT1G29660	1464.7	722.9	0.493548	GDSL-motif lipase/hydrolase family protein
259788_at	AT1G29670	2463.1	1096.2	0.445049	GDSL-motif lipase/hydrolase family protein
259806_at	AT1G47900	71.3	33.3	0.467041	similar to unknown protein [Arabidopsis thaliana] (TAIR:AT1G19835.1); similar to unnamed protein product [Vitis vinifera] (GB:CAO48232.1); similar to hypothetical protein OsI_010472 [Oryza sativa (indica cultivar-group)] (GB:EAY89239.1); similar to hypothetical protein [Vitis vinifera] (GB:CAN60525.1); contains InterPro domain Protein of unknown function DUF869, plant (InterPro:IPR008587)
259823_at	AT1G66250	34.7	16.3	0.469741	glycosyl hydrolase family 17 protein
259842_at	AT1G73602; AT1G73600	3780.4	624.2	0.165115	[AT1G73602, CPuORF32 (Conserved peptide upstream open reading frame 32)];[AT1G73600, phosphoethanolamine N-methyltransferase]
259873_s_at	AT1G76720; AT1G76825	19.9	9.2	0.462312	[AT1G76720, translation initiation factor];[AT1G76825, translation initiation factor]
259878_at	AT1G76790	163.3	53.3	0.326393	O-methyltransferase family 2 protein
259942_at	AT1G71260	232.3	81.1	0.349118	ATWHY2 (A. THALIANA WHIRLY 2); DNA binding
259945_at	AT1G71460	52.5	23.6	0.449524	pentatricopeptide (PPR) repeat-containing protein
259978_at	AT1G76540	41.9	15.4	0.367542	CDKB2;1 (CYCLIN-DEPENDENT KINASE B2;1); kinase
259990_s_at	AT5G23410; AT5G42730; AT1G68050	223.3	82.5	0.369458	[AT5G23410, similar to FKF1 (FLAVIN-BINDING KELCH DOMAIN F BOX PROTEIN), ubiquitin-protein ligase [Arabidopsis thaliana] (TAIR:AT1G68050.1); similar to unnamed protein product [Vitis vinifera] (GB:CAO42365.1); contains domain PTHR23244 (PTHR23244); contains domain PTHR23244:SF9 (PTHR23244:SF9)];[AT1G68050, FKF1 (FLAVIN-BINDING KELCH DOMAIN F BOX PROTEIN); ubiquitin-protein ligase];[AT5G42730, pse…
260075_at	AT1G73700	30.1	12.2	0.405316	MATE efflux family protein
260081_at	AT1G78170	172.4	39.5	0.229118	similar to unknown protein [Arabidopsis thaliana] (TAIR:AT1G22250.1); similar to unnamed protein product [Vitis vinifera] (GB:CAO61724.1)
260100_at	AT1G73177	59.9	26	0.434057	BNS (BONSAI)
260135_at	AT1G66400	41.2	20.7	0.502427	calmodulin-related protein, putative
260141_at	AT1G66350	110.8	42	0.379061	RGL1 (RGA-LIKE 1); transcription factor
260221_at	AT1G74670	2291.9	1006.7	0.439243	gibberellin-responsive protein, putative
260237_at	AT1G74430	68.6	32.8	0.478134	MYB95 (myb domain protein 95); DNA binding / transcription factor
260238_at	AT1G74520	528.4	207.8	0.393263	ATHVA22A (Arabidopsis thaliana HVA22 homologue A)
260264_at	AT1G68500	50.5	23.8	0.471287	similar to hypothetical protein [Vitis vinifera] (GB:CAN66643.1)
260266_at	AT1G68520	690.9	294.5	0.426256	zinc finger (B-box type) family protein
260283_at	AT1G80480	577.9	260.9	0.451462	PTAC17 (PLASTID TRANSCRIPTIONALLY ACTIVE17)
260325_at	AT1G63940	531.9	211.7	0.398007	monodehydroascorbate reductase, putative
260343_at	AT1G69200	178.1	27.7	0.155531	kinase
260347_at	AT1G69420	140.2	66.7	0.475749	zinc finger (DHHC type) family protein
260371_at	AT1G69690	170.6	84.5	0.495311	TCP family transcription factor, putative
260385_at	AT1G74090	656.6	151.2	0.230277	sulfotransferase family protein
260388_at	AT1G74070	143.4	61.4	0.428173	peptidyl-prolyl cis-trans isomerase cyclophilin-type family protein
260412_at	AT1G69830	934.3	411.3	0.440223	AMY3/ATAMY3 (ALPHA-AMYLASE-LIKE 3); alpha-amylase
260442_at	AT1G68220	177.8	64.2	0.36108	similar to unknown protein [Arabidopsis thaliana] (TAIR:AT1G13380.1); similar to hypothetical protein [Vitis vinifera] (GB:CAN76984.1); contains InterPro domain Protein of unknown function DUF1218 (InterPro:IPR009606)
260454_at	AT1G72310	120.3	57.1	0.474647	ATL3 (Arabidopsis T?xicos en Levadura 3); protein binding / zinc ion binding
260457_at	AT1G72480	88.5	40.6	0.458757	similar to unknown protein [Arabidopsis thaliana] (TAIR:AT2G01070.1); similar to hypothetical protein [Vitis vinifera] (GB:CAN62240.1); similar to unnamed protein product [Vitis vinifera] (GB:CAO45597.1); contains InterPro domain Transmembrane receptor, eukaryota; (InterPro:IPR009637)
260489_at	AT1G51610	335.7	129.3	0.385165	cation efflux family protein / metal tolerance protein, putative (MTPc4)
260523_at	AT2G41720	162.8	69.1	0.424447	EMB2654 (EMBRYO DEFECTIVE 2654)
260547_at	AT2G43550	966.7	423.9	0.438502	trypsin inhibitor, putative
260580_at	AT2G47390	406.4	185.5	0.456447	serine-type endopeptidase/ serine-type peptidase
260585_at	AT2G43650	43.8	20.7	0.472603	EMB2777 (EMBRYO DEFECTIVE 2777)
260615_at	AT1G53240	1837.7	891	0.484845	malate dehydrogenase (NAD), mitochondrial
260645_at	AT1G53300	107.1	43.1	0.402428	TTL1 (TETRATRICOPETIDE-REPEAT THIOREDOXIN-LIKE 1); binding
260673_at	AT1G19330	159.8	46.5	0.290989	similar to unknown protein [Arabidopsis thaliana] (TAIR:AT1G75060.1); similar to unnamed protein product [Vitis vinifera] (GB:CAO61216.1)
260739_at	AT1G15000	123.6	51.7	0.418285	SCPL50 (serine carboxypeptidase-like 50); serine carboxypeptidase
260745_at	AT1G78370	2167	427.5	0.197277	ATGSTU20 (Arabidopsis thaliana Glutathione S-transferase (class tau) 20); glutathione transferase
260790_at	AT1G06240	79.9	40.1	0.501877	oxidoreductase/ transition metal ion binding
260815_at	AT1G06950	315.6	143	0.453105	ATTIC110/TIC110 (TRANSLOCON AT THE INNER ENVELOPE MEMBRANE OF CHLOROPLASTS 110)
260857_at	AT1G21880	145.4	62.5	0.429849	LYM1 (LYSM DOMAIN GPI-ANCHORED PROTEIN 1 PRECURSOR)
260902_at	AT1G21440	477.4	97.2	0.203603	mutase family protein
260904_at	AT1G02450	63	25.3	0.401587	NIMIN-1/NIMIN1; protein binding
260944_at	AT1G45130	122.3	37.2	0.30417	BGAL5 (beta-galactosidase 5); beta-galactosidase
260982_at	AT1G53520	193.7	71.4	0.368611	chalcone-flavanone isomerase-related
261016_at	AT1G26560	124.9	26.4	0.211369	glycosyl hydrolase family 1 protein
261048_at	AT1G01420	77.9	29	0.372272	UDP-glucoronosyl/UDP-glucosyl transferase family protein
261053_at	AT1G01320	785.7	340.6	0.433499	tetratricopeptide repeat (TPR)-containing protein
261084_at	AT1G07440	402.8	198.7	0.493297	tropinone reductase, putative / tropine dehydrogenase, putative
261129_at	AT1G04820	641.7	286.3	0.446159	TUA4 (tubulin alpha-4 chain)
261166_s_at	AT3G15750; AT1G34570	96.9	41.3	0.426213	[AT3G15750, similar to unknown protein [Arabidopsis thaliana] (TAIR:AT1G34570.1); similar to hypothetical protein [Lotus japonicus] (GB:CAE45590.1); contains domain YJ37_YEAST_P47118; (PD086192)];[AT1G34570, similar to unknown protein [Arabidopsis thaliana] (TAIR:AT3G15750.1); similar to hypothetical protein [Lotus japonicus] (GB:CAE45590.1); contains domain YJ37_YEAST_P47118; (PD086192)]
261189_at	AT1G33040	519.7	253.5	0.487781	NACA5 (NASCENT POLYPEPTIDE-ASSOCIATED COMPLEX SUBUNIT ALPHA-LIKE PROTEIN 5)
261203_at	AT1G12845	330.5	85.4	0.258396	similar to hypothetical protein MtrDRAFT_AC149131g9v2 [Medicago truncatula] (GB:ABD32556.1)
261206_at	AT1G12800	634.3	276.9	0.436544	S1 RNA-binding domain-containing protein
261221_at	AT1G19960	1267.3	235.8	0.186065	similar to transmembrane receptor [Arabidopsis thaliana] (TAIR:AT2G32140.1)
261226_at	AT1G20190	421.3	130.3	0.309281	ATEXPA11 (ARABIDOPSIS THALIANA EXPANSIN A11)
261247_at	AT1G20070	311.1	41.2	0.132433	unknown protein
261248_at	AT1G20030	238.9	39.6	0.16576	pathogenesis-related thaumatin family protein
261273_at	AT1G26650	166	73.4	0.442169	similar to unknown protein [Arabidopsis thaliana] (TAIR:AT1G69430.1); similar to unnamed protein product [Vitis vinifera] (GB:CAO68474.1)
261285_at	AT1G35720	1761.4	715.9	0.406438	ANNAT1 (ANNEXIN ARABIDOPSIS 1); calcium ion binding / calcium-dependent phospholipid binding
261296_at	AT1G48460	94.8	36	0.379747	similar to unknown protein [Arabidopsis thaliana] (TAIR:AT5G63040.2); similar to unknown protein [Arabidopsis thaliana] (TAIR:AT5G63040.1); similar to unnamed protein product [Vitis vinifera] (GB:CAO61244.1)
261301_at	AT1G48570	219.6	59	0.26867	zinc finger (Ran-binding) family protein
261309_at	AT1G48598; AT1G48600	1660.3	486.2	0.292839	[AT1G48598, CPuORF31 (Conserved peptide upstream open reading frame 31)];[AT1G48600, phosphoethanolamine N-methyltransferase 2, putative (NMT2)]
261318_at	AT1G53035	320.4	78.9	0.246255	similar to unknown protein [Arabidopsis thaliana] (TAIR:AT3G15358.1); similar to unnamed protein product [Vitis vinifera] (GB:CAO69750.1)
261363_at	AT1G41830	609.2	245.5	0.402988	SKS6 (SKU5 Similar 6); pectinesterase
261368_at	AT1G53070	47.1	15.7	0.333333	legume lectin family protein
261381_at	AT1G05460	38.3	15.7	0.409922	SDE3 (SILENCING DEFECTIVE)
261407_at	AT1G18810	152.3	68.9	0.452397	phytochrome kinase substrate-related
261410_at	AT1G07610	658.5	303.1	0.460289	MT1C (metallothionein 1C)
261421_at	AT1G18840	145.2	57.8	0.398072	IQD30; calmodulin binding
261488_at	AT1G14345	841.4	315.6	0.375089	oxidoreductase
261507_at	AT1G71720	214.7	80.7	0.375873	S1 RNA-binding domain-containing protein
261518_at	AT1G71695	955.4	444.6	0.465355	peroxidase 12 (PER12) (P12) (PRXR6)
261519_at	AT1G71810	107.9	53.5	0.495829	ABC1 family protein
261522_at	AT1G71710	221.2	91.5	0.413653	inositol polyphosphate 5-phosphatase, putative
261577_at	AT1G01080	559.1	242.9	0.434448	33 kDa ribonucleoprotein, chloroplast, putative / RNA-binding protein cp33, putative
261593_at	AT1G33170	102.1	41.8	0.409403	dehydration-responsive family protein
261598_at	AT1G49750	2541	1121.5	0.441362	leucine-rich repeat family protein
261629_at	AT1G49980	41.1	15.2	0.36983	similar to REV1 (Reversionless 1), damaged DNA binding / magnesium ion binding / nucleotidyltransferase [Arabidopsis thaliana] (TAIR:AT5G44750.2); similar to REV1 (Reversionless 1), damaged DNA binding / magnesium ion binding / nucleotidyltransferase [Arabidopsis thaliana] (TAIR:AT5G44750.1); similar to hypothetical protein OsJ_011272 [Oryza sativa (japonica cultivar-group)] (GB:EAZ27789.1); simi…
261638_at	AT1G49975	340.5	161.8	0.475184	similar to hypothetical protein [Vitis vinifera] (GB:CAN66219.1)
261642_at	AT1G27680	84.3	40.5	0.480427	APL2 (large subunit of AGP 2)
261652_at	AT1G01860	97.2	42.6	0.438272	PFC1 (PALEFACE 1)
261661_at	AT1G18360	381.7	117.9	0.308881	hydrolase, alpha/beta fold family protein
261684_at	AT1G47400	1578	201.6	0.127757	similar to unknown protein [Arabidopsis thaliana] (TAIR:AT1G47395.1)
261762_at	AT1G15510	49.2	12.9	0.262195	pentatricopeptide (PPR) repeat-containing protein
261772_at	AT1G76240	160.3	46.8	0.291953	similar to unknown protein [Arabidopsis thaliana] (TAIR:AT2G17080.1); similar to Os06g0725500 [Oryza sativa (japonica cultivar-group)] (GB:NP_001058623.1); similar to hypothetical protein OsI_023643 [Oryza sativa (indica cultivar-group)] (GB:EAZ02411.1); contains InterPro domain Protein of unknown function DUF241, plant (InterPro:IPR004320)
261793_at	AT1G16080	616.4	243.7	0.39536	similar to unknown [Populus trichocarpa] (GB:ABK94042.1)
261804_at	AT1G30530	239.9	62.5	0.260525	UDP-glucoronosyl/UDP-glucosyl transferase family protein
261819_at	AT1G11410	108.5	48	0.442396	S-locus protein kinase, putative
261824_at	AT1G11430	1052.1	432.2	0.410797	plastid developmental protein DAG, putative
261861_at	AT1G50450	240.6	92.8	0.385702	binding / catalytic
261891_at	AT1G80790	116	55.8	0.481034	XH/XS domain-containing protein / XS zinc finger domain-containing protein
261905_at	AT1G65070	80.6	31.5	0.390819	DNA mismatch repair MutS family protein
261913_at	AT1G65860	140.6	47.7	0.33926	flavin-containing monooxygenase family protein / FMO family protein
262039_at	AT1G80050	189.2	46	0.243129	APT2 (ADENINE PHOSPHORIBOSYL TRANSFERASE 2); adenine phosphoribosyltransferase
262086_at	AT1G56050	246.5	73.2	0.296957	GTP-binding protein-related
262113_at	AT1G02820	152.6	63.4	0.415465	late embryogenesis abundant 3 family protein / LEA3 family protein
262135_at	AT1G78080	433.8	153.2	0.353158	RAP2.4 (related to AP2 4); DNA binding / transcription factor
262160_at	AT1G52590	274.7	138.2	0.503094	Identical to DCC family protein At1g52590, chloroplast precursor [Arabidopsis Thaliana] (GB:Q9SSR1;GB:Q8L9T1); similar to RNase H domain-containing protein [Arabidopsis thaliana] (TAIR:AT1G24090.1); similar to unnamed protein product [Vitis vinifera] (GB:CAO62758.1); contains InterPro domain Putative thiol-disulphide oxidoreductase DCC (InterPro:IPR007263)
262164_at	AT1G78070	198.7	46	0.231505	WD-40 repeat family protein
262181_at	AT1G78060	259.5	56.9	0.219268	glycosyl hydrolase family 3 protein
262189_at	AT1G78010	43.4	20	0.460829	tRNA modification GTPase, putative
262207_at	AT1G74850	125.9	56.2	0.446386	PTAC2 (PLASTID TRANSCRIPTIONALLY ACTIVE2)
262211_at	AT1G74930	202.8	42	0.207101	ORA47; DNA binding / transcription factor
262212_at	AT1G74890	48.3	21.3	0.440994	ARR15 (RESPONSE REGULATOR 15); transcription regulator
262225_at	AT1G53840	265.2	112.2	0.423077	ATPME1 (Arabidopsis thaliana pectin methylesterase 1); pectinesterase
262235_at	AT1G48350	2175.5	1078	0.495518	ribosomal protein L18 family protein
262236_at	AT1G48330	205.1	22.9	0.111653	similar to unknown protein [Arabidopsis thaliana] (TAIR:AT3G17580.1); similar to unknown [Populus trichocarpa] (GB:ABK96144.1)
262284_at	AT1G68670	262.8	131.1	0.498858	myb family transcription factor
262304_at	AT1G70890	1785.6	306.4	0.171595	MLP43 (MLP-LIKE PROTEIN 43)
262376_at	AT1G72970	185.3	61.5	0.331894	HTH (HOTHEAD); aldehyde-lyase
262380_at	AT1G72810	92.4	36.9	0.399351	threonine synthase, putative
262394_at	AT1G49510	218.6	86	0.393413	EMB1273 (EMBRYO DEFECTIVE 1273)
262397_at	AT1G49380	318.5	137.3	0.431083	cytochrome c biogenesis protein family
262399_at	AT1G49500	3654.1	1713.3	0.468871	similar to unknown protein [Arabidopsis thaliana] (TAIR:AT3G19030.1)
262411_at	AT1G34640	98.6	48.7	0.493915	similar to Os07g0622900 [Oryza sativa (japonica cultivar-group)] (GB:NP_001060318.1)
262414_at	AT1G49430	109.5	21.9	0.2	LACS2 (LONG-CHAIN ACYL-COA SYNTHETASE 2)
262421_at	AT1G50290	58	25.5	0.439655	unknown protein
262451_at	AT1G11130	62	16.6	0.267742	SUB (STRUBBELIG); protein binding
262452_at	AT1G11210	185.5	61.2	0.329919	similar to unknown protein [Arabidopsis thaliana] (TAIR:AT1G11220.1); similar to cotton fiber expressed protein 1 [Gossypium hirsutum] (GB:AAC33276.1); contains InterPro domain Protein of unknown function DUF761, plant (InterPro:IPR008480)
262502_at	AT1G21600	390.8	152.5	0.390225	PTAC6 (PLASTID TRANSCRIPTIONALLY ACTIVE6)
262516_at	AT1G17190	44.1	17.1	0.387755	ATGSTU26 (Arabidopsis thaliana Glutathione S-transferase (class tau) 26); glutathione transferase
262536_at	AT1G17100	515.7	165.6	0.321117	SOUL heme-binding family protein
262538_at	AT1G17140	63.2	27	0.427215	tropomyosin-related
262577_at	AT1G15290	150.1	75.6	0.503664	binding
262598_at	AT1G15260	601.3	248.8	0.41377	similar to unknown protein [Arabidopsis thaliana] (TAIR:AT3G16070.1)
262609_at	AT1G13930	7695	3642.3	0.473333	similar to nodulin-related [Arabidopsis thaliana] (TAIR:AT2G03440.1); similar to hypothetical protein [Vitis vinifera] (GB:CAN63832.1)
262629_at	AT1G06460	2690.9	1237.4	0.459846	ACD32.1 (ALPHA-CRYSTALLIN DOMAIN 31.2)
262631_at	AT1G06500	77.7	24.7	0.317889	similar to unknown [Populus trichocarpa x Populus deltoides] (GB:ABK96557.1)
262645_at	AT1G62750	2119.1	969	0.45727	ATSCO1/ATSCO1/CPEF-G/SCO1 (SNOWY COTYLEDON1); translation elongation factor/ translation factor, nucleic acid binding
262648_at	AT1G14030	252.8	70.2	0.27769	ribulose-1,5 bisphosphate carboxylase oxygenase large subunit N-methyltransferase, putative
262717_s_at	AT1G16410; AT1G16400	246.2	63.4	0.257514	[AT1G16410, CYP79F1 (SUPERSHOOT 1)];[AT1G16400, CYP79F2 (cytochrome P450, family 79, subfamily F, polypeptide 2); oxygen binding]
262724_s_at	AT4G00540; AT1G43330	13.5	6.7	0.496296	[AT4G00540, ATMYB3R2/MYB3R-2/PC-MYB2 (MYB DOMAIN PROTEIN 3R2, PUTATIVE C-MYB-LIKE TRANSCRIPTION FACTOR); DNA binding / transcription factor];[AT1G43330, myb family protein-related]
262741_at	AT1G28760	41.6	14.7	0.353365	similar to unknown protein [Arabidopsis thaliana] (TAIR:AT5G67610.1); similar to unknown protein [Arabidopsis thaliana] (TAIR:AT5G67610.2); similar to unnamed protein product [Vitis vinifera] (GB:CAO18262.1)
262748_at	AT1G28610	113.8	22.9	0.20123	GDSL-motif lipase, putative
262750_at	AT1G28710	36.5	17.1	0.468493	similar to unknown protein [Arabidopsis thaliana] (TAIR:AT1G28700.1); similar to hypothetical protein [Vitis vinifera] (GB:CAN64421.1); contains domain PTHR10483:SF6 (PTHR10483:SF6); contains domain PTHR10483 (PTHR10483)
262754_at	AT1G16350	337	133.5	0.396142	inosine-5'-monophosphate dehydrogenase, putative
262780_at	AT1G13090	213.8	95.1	0.444808	CYP71B28 (cytochrome P450, family 71, subfamily B, polypeptide 28); oxygen binding
262783_at	AT1G10850	45.7	21.5	0.47046	ATP binding / protein serine/threonine kinase
262784_at	AT1G10760	1452.7	515.7	0.354994	SEX1 (STARCH EXCESS 1)
262826_at	AT1G13080	283.5	116.7	0.41164	CYP71B2 (CYTOCHROME P450 71B2); oxygen binding
262830_at	AT1G14700	156.7	66.1	0.421825	ATPAP3/PAP3 (purple acid phosphatase 3); acid phosphatase/ protein serine/threonine phosphatase
262847_at	AT1G14840	62.2	30.4	0.488746	ATMAP70-4 (microtubule-associated proteins 70-4); microtubule binding
262868_at	AT1G64980	912.1	251	0.275189	similar to unnamed protein product [Vitis vinifera] (GB:CAO62125.1); contains domain SSF53448 (SSF53448)
262881_at	AT1G64890	173	53.9	0.311561	integral membrane transporter family protein
262891_at	AT1G79460	153	53.5	0.349673	GA2 (GA REQUIRING 2); ent-kaurene synthase
262897_at	AT1G59840	127.1	56.2	0.442172	similar to unnamed protein product [Vitis vinifera] (GB:CAO40980.1)
262937_at	AT1G79560	176.2	61.8	0.350738	EMB1047/FTSH12 (EMBRYO DEFECTIVE 1047); ATP-dependent peptidase/ ATPase/ metallopeptidase
262969_at	AT1G75710	72.8	24.3	0.333791	zinc finger (C2H2 type) family protein
262980_at	AT1G75680	635.7	307.4	0.483561	ATGH9B7 (ARABIDOPSIS THALIANA GLYCOSYL HYDROLASE 9B7); hydrolase, hydrolyzing O-glycosyl compounds
263034_at	AT1G24020	864	186.8	0.216204	MLP423 (MLP-LIKE PROTEIN 423)
263133_at	AT1G78450	82.7	24.1	0.291415	SOUL heme-binding family protein
263150_at	AT1G54050	90.4	28	0.309735	17.4 kDa class III heat shock protein (HSP17.4-CIII)
263155_at	AT1G54140	122.2	59.5	0.486907	TAFII21 (TATA BINDING PROTEIN ASSOCIATED FACTOR 21KDA SUBUNIT); transcription initiation factor
263174_at	AT1G54040	367	148.6	0.404905	ESP (EPITHIOSPECIFIER PROTEIN)
263184_at	AT1G05560	53.3	24.2	0.454034	UGT1 (UDP-glucosyl transferase 75B1); UDP-glycosyltransferase/ transferase, transferring glycosyl groups
263209_at	AT1G10522	256.7	49.3	0.192053	similar to unnamed protein product [Vitis vinifera] (GB:CAO40945.1)
263212_at	AT1G10510	144.9	57	0.393375	EMB2004 (EMBRYO DEFECTIVE 2004); protein binding
263236_at	AT1G10470	701.5	275.4	0.392587	ARR4 (RESPONSE REGULATOR 4); transcription regulator/ two-component response regulator
263287_at	AT2G36145	626.9	161.1	0.256979	similar to unnamed protein product [Vitis vinifera] (GB:CAO15876.1); similar to hypothetical protein [Vitis vinifera] (GB:CAN74693.1)
263314_at	AT2G05760	38.8	19.2	0.494845	xanthine/uracil permease family protein
263322_at	AT2G04270	115.9	51.9	0.4478	glycoside hydrolase starch-binding domain-containing protein
263326_at	AT2G04280	589.9	288.8	0.489575	similar to unknown protein [Arabidopsis thaliana] (TAIR:AT4G12700.1); similar to Os10g0456400 [Oryza sativa (japonica cultivar-group)] (GB:NP_001064754.1); similar to unnamed protein product [Vitis vinifera] (GB:CAO41132.1)
263352_at	AT2G22080	150.6	69.2	0.459495	unknown protein
263420_at	AT2G17240	612.5	254.8	0.416	similar to unknown protein [Arabidopsis thaliana] (TAIR:AT3G24506.1); similar to unknown [Populus trichocarpa] (GB:ABK93895.1)
263471_at	AT2G31890	185	54.5	0.294595	similar to hypothetical protein [Vitis vinifera] (GB:CAN78554.1); similar to unnamed protein product [Vitis vinifera] (GB:CAO46382.1); contains InterPro domain RAP domain (InterPro:IPR013584)
263477_at	AT2G31790	348.4	83.5	0.239667	UDP-glucoronosyl/UDP-glucosyl transferase family protein
263480_at	AT2G04032	96.9	40.1	0.413829	ZIP7 (ZINC TRANSPORTER 7 PRECURSOR); cation transmembrane transporter
263483_at	AT2G04030	606.1	180.1	0.297146	CR88 (EMBRYO DEFECTIVE 1956); ATP binding
263488_at	AT2G31840	218.1	92.5	0.424117	similar to unknown protein [Arabidopsis thaliana] (TAIR:AT4G28590.1); similar to hypothetical protein [Vitis vinifera] (GB:CAN75809.1); contains InterPro domain Thioredoxin-like fold (InterPro:IPR012336)
263495_at	AT2G42530	1311.8	118.2	0.0901052	COR15B
263497_at	AT2G42540	1990.9	96	0.0482194	COR15A (COLD-REGULATED 15A)
263498_at	AT2G42610	252.9	107.4	0.424674	similar to unknown protein [Arabidopsis thaliana] (TAIR:AT1G07090.1); similar to hypothetical protein [Vitis vinifera] (GB:CAN66524.1); contains InterPro domain Protein of unknown function DUF640 (InterPro:IPR006936)
263535_at	AT2G24970	41.6	19.7	0.473558	similar to unnamed protein product [Vitis vinifera] (GB:CAO44373.1)
263548_at	AT2G21660	3927.3	1665.8	0.424159	ATGRP7 (COLD, CIRCADIAN RHYTHM, AND RNA BINDING 2); RNA binding / double-stranded DNA binding / single-stranded DNA binding
263574_at	AT2G16990	71.4	21.3	0.298319	tetracycline transporter
263595_at	AT2G01890	75	23.6	0.314667	PAP8 (PURPLE ACID PHOSPHATASE PRECURSOR); acid phosphatase/ protein serine/threonine phosphatase
263599_at	AT2G01830	47.3	21	0.443975	WOL (WOODEN LEG)
263628_at	AT2G04780	401.4	177.1	0.441206	FLA7
263674_at	AT2G04790	71	31.5	0.443662	similar to unnamed protein product [Vitis vinifera] (GB:CAO23994.1)
263679_at	AT1G59990	176	79.1	0.449432	DEAD/DEAH box helicase, putative (RH22)
263696_at	AT1G31230	268.8	86	0.31994	AK-HSDH/AK-HSDH I (ASPARTATE KINASE-HOMOSERINE DEHYDROGENASE I); aspartate kinase/ homoserine dehydrogenase
263706_s_at	AT1G31180; AT5G14200	1077.3	377.3	0.350227	[AT1G31180, 3-isopropylmalate dehydrogenase, chloroplast, putative];[AT5G14200, 3-isopropylmalate dehydrogenase, chloroplast, putative]
263736_at	AT1G60000	788.2	372.1	0.472088	29 kDa ribonucleoprotein, chloroplast, putative / RNA-binding protein cp29, putative
263750_at	no_match	450.9	175.3	0.388778	no_match
263773_at	AT2G21370	131.2	46.9	0.35747	xylulose kinase, putative
263793_at	AT2G24630	68.9	23.1	0.335269	ATCSLC08 (Cellulose synthase-like C8); transferase, transferring glycosyl groups
263805_at	AT2G40400	209.6	78.8	0.375954	similar to unknown protein [Arabidopsis thaliana] (TAIR:AT3G56140.1); similar to hypothetical protein [Vitis vinifera] (GB:CAN64033.1); similar to unnamed protein product [Vitis vinifera] (GB:CAO41449.1); similar to hypothetical protein OsI_004191 [Oryza sativa (indica cultivar-group)] (GB:EAY76344.1); contains InterPro domain Protein of unknown function DUF399 (InterPro:IPR007314)
263841_at	AT2G36870	410.6	145.6	0.354603	xyloglucan:xyloglucosyl transferase, putative / xyloglucan endotransglycosylase, putative / endo-xyloglucan transferase, putative
263846_at	AT2G36990	377.3	150.4	0.398622	SIGF (RNA POLYMERASE SIGMA-70 FACTOR); DNA binding / DNA-directed RNA polymerase/ transcription factor
263864_at	AT2G04530	125.1	33.4	0.266986	CPZ
263882_at	AT2G21790	285.7	135.7	0.474974	R1/RNR1 (RIBONUCLEOTIDE REDUCTASE 1); ribonucleoside-diphosphate reductase
263883_at	AT2G21830	62.1	24.7	0.397746	DC1 domain-containing protein
263902_at	AT2G36230	103	42.4	0.41165	APG10 (ALBINO AND PALE GREEN 10); 1-(5-phosphoribosyl)-5-[(5-phosphoribosylamino)methylideneamino]imidazole-4-carboxamide isomerase
263912_at	AT2G36390	334.1	108	0.323257	SBE2.1 (STARCH BRANCHING ENZYME 2.1); 1,4-alpha-glucan branching enzyme
263915_at	AT2G36430	192.1	63.6	0.331078	similar to unknown protein [Arabidopsis thaliana] (TAIR:AT5G22540.1); similar to unnamed protein product [Vitis vinifera] (GB:CAO15956.1); contains InterPro domain Protein of unknown function DUF247, plant (InterPro:IPR004158)
263942_at	AT2G35860	240.5	97	0.403326	FLA16 (FASCICLIN-LIKE ARABINOGALACTAN PROTEIN 16 PRECURSOR)
263946_at	AT2G36000	159.8	69.7	0.43617	mitochondrial transcription termination factor-related / mTERF-related
263951_at	AT2G35960	542.4	206.8	0.381268	NHL12 (NDR1/HIN1-like 12)
264014_at	AT2G21210	891.6	194.7	0.218371	auxin-responsive protein, putative
264019_at	AT2G21130	387.5	179.5	0.463226	peptidyl-prolyl cis-trans isomerase / cyclophilin (CYP2) / rotamase
264037_at	AT2G03750	633.8	315.1	0.49716	sulfotransferase family protein
264057_at	AT2G28550	180.3	83.2	0.461453	RAP2.7/TOE1 (TARGET OF EAT1 1); DNA binding / transcription factor
264069_at	AT2G28000	1571	407.6	0.259453	CPN60A (chloroplast / 60 kDa chaperonin alpha subunit); ATP binding / protein binding / unfolded protein binding
264078_at	AT2G28470	768.9	255.8	0.332683	BGAL8 (BETA-GALACTOSIDASE 8); beta-galactosidase
264086_at	AT2G31190	58	21.5	0.37069	similar to EMB1879 (EMBRYO DEFECTIVE 1879) [Arabidopsis thaliana] (TAIR:AT5G49820.1); similar to unnamed protein product [Vitis vinifera] (GB:CAO40639.1); contains InterPro domain Protein of unknown function DUF647 (InterPro:IPR006968)
264096_at	AT1G78995	371.1	128.4	0.345998	similar to unnamed protein product [Vitis vinifera] (GB:CAO41778.1)
264100_at	AT1G78970	90.7	38.8	0.427784	LUP1 (LUPEOL SYNTHASE 1); lupeol synthase
264111_at	AT2G13690	66.8	30.4	0.45509	PRLI-interacting factor, putative
264179_at	AT1G02180	57.7	21.8	0.377816	ferredoxin-related
264201_at	AT1G22630	306.5	147.4	0.480914	heat shock protein binding / unfolded protein binding
264226_at	AT1G67510	61.4	25.7	0.418567	leucine-rich repeat family protein
264240_at	AT1G54820	370.1	127.8	0.345312	protein kinase family protein
264247_at	AT1G60160	200.3	74.5	0.371942	potassium transporter family protein
264250_at	AT1G78680	1014.5	406.2	0.400394	ATGGH2 (GAMMA-GLUTAMYL HYDROLASE 2); gamma-glutamyl hydrolase
264314_at	AT1G70420	432.1	198.6	0.459616	similar to unknown protein [Arabidopsis thaliana] (TAIR:AT1G23710.1); similar to unnamed protein product [Vitis vinifera] (GB:CAO66069.1); contains InterPro domain Protein of unknown function DUF1645 (InterPro:IPR012442)
264315_at	AT1G70370	857.8	239.5	0.279203	BURP domain-containing protein / polygalacturonase, putative
264319_at	AT1G04110	45.1	22.4	0.496674	SDD1 (STOMATAL DENSITY AND DISTRIBUTION); subtilase
264340_at	AT1G70280	159	55.2	0.34717	NHL repeat-containing protein
264360_at	AT1G03310	365.9	116.2	0.317573	ATISA2/BE2/DBE1/ISA2 (DEBRANCHING ENZYME 1); alpha-amylase/ isoamylase
264377_at	AT2G25060	48.1	16.1	0.334719	plastocyanin-like domain-containing protein
264389_at	AT1G11960	56.4	25.5	0.452128	early-responsive to dehydration protein-related / ERD protein-related
264435_at	AT1G10360	266	130.5	0.490602	ATGSTU18 (GLUTATHIONE S-TRANSFERASE 29); glutathione transferase
264442_at	AT1G27480	239.2	90	0.376254	lecithin:cholesterol acyltransferase family protein / LACT family protein
264501_at	AT1G09390	175.7	54.9	0.312464	GDSL-motif lipase/hydrolase family protein
264583_at	AT1G05170	103.1	43.3	0.419981	galactosyltransferase family protein
264584_at	AT1G05140	394.5	161.5	0.409379	membrane-associated zinc metalloprotease, putative
264611_at	AT1G04680	681.6	261.9	0.384243	pectate lyase family protein
264636_at	AT1G65490	171.2	47.8	0.279206	similar to unknown protein [Arabidopsis thaliana] (TAIR:AT1G65486.1)
264664_at	AT1G09660	98.9	45.1	0.456016	KH domain-containing quaking protein, putative
264666_at	AT1G09680	38.9	16.3	0.419023	pentatricopeptide (PPR) repeat-containing protein
264672_at	AT1G09750	1927.9	880.9	0.456922	chloroplast nucleoid DNA-binding protein-related
264689_at	AT1G09900	187.1	69.3	0.37039	pentatricopeptide (PPR) repeat-containing protein
264697_at	AT1G70210	52.7	12.7	0.240987	CYCD1;1 (CYCLIN D1;1); cyclin-dependent protein kinase regulator
264787_at	AT2G17840	624.1	289.3	0.463548	ERD7 (EARLY-RESPONSIVE TO DEHYDRATION 7)
264802_at	AT1G08560	79	35.3	0.446835	SYP111 (syntaxin 111); SNAP receptor
264824_at	AT1G03420	246.1	92.1	0.374238	transposable element gene
264831_at	AT1G03687	58.9	23.7	0.402377	similar to unnamed protein product [Vitis vinifera] (GB:CAO69730.1); contains InterPro domain DTW (InterPro:IPR005636)
264839_at	AT1G03630	1684.3	627.8	0.372736	POR C (PROTOCHLOROPHYLLIDE OXIDOREDUCTASE); NADPH dehydrogenase/ oxidoreductase/ protochlorophyllide reductase
264859_at	AT1G24280	65.2	28.2	0.432515	G6PD3 (GLUCOSE-6-PHOSPHATE DEHYDROGENASE 3); glucose-6-phosphate dehydrogenase
264898_at	AT1G23205	55	17.1	0.310909	invertase/pectin methylesterase inhibitor family protein
264947_at	AT1G77020	21	10.4	0.495238	DNAJ heat shock N-terminal domain-containing protein
264963_at	AT1G60600	156.9	78.3	0.499044	ABC4 (ABERRANT CHLOROPLAST DEVELOPMENT 4); 1,4-dihydroxy-2-naphthoate octaprenyltransferase/ prenyltransferase
264978_at	AT1G27120	92.5	26.5	0.286486	galactosyltransferase family protein
264987_at	AT1G27030	454.2	94.7	0.208498	similar to unknown protein [Arabidopsis thaliana] (TAIR:AT1G27020.1); similar to unknown protein [Oryza sativa (japonica cultivar-group)] (GB:AAN05517.1); similar to Os10g0463800 [Oryza sativa (japonica cultivar-group)] (GB:NP_001064789.1)
264991_s_at	AT1G67400; AT3G43400	52.9	24.8	0.468809	[AT1G67400, similar to phagocytosis and cell motility protein ELMO1-related [Arabidopsis thaliana] (TAIR:AT3G43400.1); similar to phagocytosis and cell motility protein ELMO1, putative, expressed [Oryza sativa (japonica cultivar-group)] (GB:ABA93689.2); contains InterPro domain Engulfment and cell motility, ELM; (InterPro:IPR006816)];[AT3G43400, phagocytosis and cell motility protein ELMO1-relate…
265029_at	AT1G24625	149.4	56.2	0.376171	ZFP7 (ZINC FINGER PROTEIN 7); nucleic acid binding / transcription factor/ zinc ion binding
265053_at	AT1G52000	57.7	25.8	0.44714	jacalin lectin family protein
265076_at	AT1G55490	1751.8	467.7	0.266983	CPN60B (CHAPERONIN 60 BETA); ATP binding / protein binding / unfolded protein binding
265120_at	AT1G62640	161.5	73.7	0.456347	KAS III (3-KETOACYL-ACYL CARRIER PROTEIN SYNTHASE III); 3-oxoacyl-[acyl-carrier-protein] synthase
265277_at	AT2G28410	98	45.3	0.462245	similar to unknown protein [Arabidopsis thaliana] (TAIR:AT5G60650.1)
265305_at	AT2G20340	165.6	70	0.422705	tyrosine decarboxylase, putative
265377_at	AT2G05790	622.3	312.6	0.50233	glycosyl hydrolase family 17 protein
265443_at	AT2G20750	116.7	22.9	0.19623	ATEXPB1 (ARABIDOPSIS THALIANA EXPANSIN B1)
265480_at	AT2G15970	4048.1	1220.8	0.301574	COR413-PM1 (cold regulated 413 plasma membrane 1)
265484_at	AT2G15820	135.1	63.6	0.470762	pentatricopeptide (PPR) repeat-containing protein
265577_at	AT2G20100	37.1	10.8	0.291105	ethylene-responsive family protein
265596_at	AT2G20020	79.1	35.9	0.453856	Identical to CRS2-associated factor 1, chloroplast precursor [Arabidopsis Thaliana] (GB:Q9SL79;GB:Q94AQ2); similar to ATCAF2/CAF2 (ARABIDOPSIS THALIANA HOMOLOG OF MAIZE CAF2) [Arabidopsis thaliana] (TAIR:AT1G23400.1); similar to unnamed protein product [Vitis vinifera] (GB:CAO65472.1); contains InterPro domain CRS1/YhbY (InterPro:IPR001890)
265663_at	AT2G24290	138.8	66.1	0.476225	similar to unknown protein [Arabidopsis thaliana] (TAIR:AT4G30996.1); similar to H0311C03.8 [Oryza sativa (indica cultivar-group)] (GB:CAH67554.1); contains InterPro domain Protein of unknown function DUF1068 (InterPro:IPR010471)
265699_at	AT2G03550	416.8	180.2	0.432342	hydrolase
265704_at	AT2G03420	749.9	218	0.290705	similar to expressed protein [Oryza sativa (japonica cultivar-group)] (GB:ABF94594.1); similar to hypothetical protein OsI_010237 [Oryza sativa (indica cultivar-group)] (GB:EAY89004.1)
265715_s_at	AT1G13860; AT2G03480	110	51.1	0.464545	[AT1G13860, dehydration-responsive protein-related];[AT2G03480, dehydration-responsive protein-related]
265740_at	AT2G01150	93.5	29.3	0.313369	RHA2B (RING-H2 FINGER PROTEIN 2B); protein binding / zinc ion binding
265773_at	AT2G48070	571.6	281.6	0.492652	similar to unnamed protein product [Vitis vinifera] (GB:CAO22460.1)
265795_at	AT2G35780	677.1	340.8	0.503323	SCPL26 (serine carboxypeptidase-like 26); serine carboxypeptidase
265819_at	AT2G17972	503.1	205.1	0.407672	similar to unnamed protein product [Vitis vinifera] (GB:CAO48225.1)
265828_at	AT2G14520	49.8	19.7	0.395582	CBS domain-containing protein
265894_at	AT2G15050	783.1	302.1	0.385774	LTP; lipid binding
265918_at	AT2G15090	380.9	139.5	0.366238	fatty acid elongase, putative
265935_at	AT2G19580	67	31.7	0.473134	TET2 (TETRASPANIN2)
265957_at	AT2G37300	39.8	10.9	0.273869	unknown protein
265964_at	AT2G37510	22.5	9	0.4	RNA-binding protein, putative
265966_at	AT2G37220	2830.3	1423.8	0.503056	29 kDa ribonucleoprotein, chloroplast, putative / RNA-binding protein cp29, putative
265967_at	AT2G37450	197.4	93	0.471125	nodulin MtN21 family protein
265991_at	AT2G24120	76.5	21.1	0.275817	PDE319/SCA3 (SCABRA 3); DNA binding / DNA-directed RNA polymerase
266015_at	AT2G24190	56.2	26.4	0.469751	short-chain dehydrogenase/reductase (SDR) family protein
266078_at	AT2G40670	114	37.6	0.329825	ARR16 (response regulator 16); transcription regulator/ two-component response regulator
266079_at	AT2G37860	241.1	86.5	0.358772	LCD1 (LOWER CELL DENSITY 1)
266119_at	AT2G02100	1851.8	404.2	0.218274	LCR69/PDF2.2 (Low-molecular-weight cysteine-rich 69); protease inhibitor
266225_at	AT2G28900	2269	912	0.401939	OEP16 (OUTER ENVELOPE PROTEIN 16); P-P-bond-hydrolysis-driven protein transmembrane transporter
266253_at	AT2G27840	199.7	94.5	0.47321	HDT4 (histone deacetylase 13)
266254_at	AT2G27810	188.2	87.5	0.464931	xanthine/uracil permease family protein
266277_at	AT2G29310	517.6	142.7	0.275696	tropinone reductase, putative / tropine dehydrogenase, putative
266299_at	AT2G29450	438.6	189	0.430917	ATGSTU5 (Arabidopsis thaliana Glutathione S-transferase (class tau) 5); glutathione transferase
266311_at	AT2G27130	134	58.1	0.433582	protease inhibitor/seed storage/lipid transfer protein (LTP) family protein
266314_at	AT2G27040	139.7	69.4	0.496779	AGO4 (ARGONAUTE 4); nucleic acid binding
266329_at	AT2G01590	469.8	203.9	0.434014	similar to unnamed protein product [Vitis vinifera] (GB:CAO42320.1)
266337_at	AT2G32390	89.9	42.3	0.470523	ATGLR3.5 (GLUTAMATE RECEPTOR 6)
266384_at	AT2G14660	74.4	16.8	0.225806	similar to hypothetical protein [Vitis vinifera] (GB:CAN83372.1); contains InterPro domain Protein of unknown function DUF55 (InterPro:IPR002740)
266395_at	AT2G43100	449.5	107.1	0.238265	aconitase C-terminal domain-containing protein
266400_at	AT2G38660	57.5	26.3	0.457391	tetrahydrofolate dehydrogenase/cyclohydrolase, putative
266418_at	AT2G38750	98.3	35.9	0.365209	ANNAT4 (ANNEXIN ARABIDOPSIS 4); calcium ion binding / calcium-dependent phospholipid binding
266419_at	AT2G38760	29.3	11.9	0.406143	ANNAT3 (ANNEXIN ARABIDOPSIS 3); calcium ion binding / calcium-dependent phospholipid binding
266421_at	AT2G38540	4796.7	2024	0.421957	LP1 (nonspecific lipid transfer protein 1)
266447_at	AT2G43290	157.9	79.7	0.50475	MSS3 (MULTICOPY SUPPRESSORS OF SNF4 DEFICIENCY IN YEAST 3); calcium ion binding
266478_at	AT2G31170	166.6	49.4	0.296519	tRNA synthetase class I (C) family protein
266489_at	AT2G35190	97.6	44.8	0.459016	NPSN11 (NOVEL PLANT SNARE 11); protein transporter
266506_at	AT2G47850	126.3	51.3	0.406176	zinc finger (CCCH-type) family protein
266551_at	AT2G35260	1174.8	585.9	0.498723	similar to unknown protein [Arabidopsis thaliana] (TAIR:AT4G17840.1); similar to hypothetical protein [Vitis vinifera] (GB:CAN74782.1); similar to unnamed protein product [Vitis vinifera] (GB:CAO63413.1)
266575_at	AT2G24060	449.8	144.4	0.321032	translation initiation factor 3 (IF-3) family protein
266587_at	AT2G14880	662.8	221	0.333434	SWIB complex BAF60b domain-containing protein
266608_at	AT2G35500	295.9	123.6	0.417709	shikimate kinase-related
266648_at	AT2G25840	174.7	64.1	0.366915	OVA4 (OVULE ABORTION 4); ATP binding / aminoacyl-tRNA ligase
266662_at	AT2G25830	312.5	124.6	0.39872	YebC-related
266673_at	AT2G29630	2055.8	739.9	0.359909	thiamine biosynthesis family protein / thiC family protein
266684_at	AT2G19720	80.7	25	0.309789	RPS15AB (ribosomal protein S15A B); structural constituent of ribosome
266687_at	AT2G19670	69.4	33.3	0.479827	protein arginine N-methyltransferase, putative
266770_at	AT2G03090	67.2	31.9	0.474702	ATEXPA15 (ARABIDOPSIS THALIANA EXPANSIN A15)
266790_at	AT2G28950	635.8	256.7	0.403743	ATEXPA6 (ARABIDOPSIS THALIANA EXPANSIN A6)
266801_at	AT2G22870	172.5	81.4	0.471884	EMB2001 (EMBRYO DEFECTIVE 2001); GTP binding
266857_at	AT2G26900	1286.6	587.1	0.456319	bile acid:sodium symporter family protein
266873_at	AT2G44740	117	53.3	0.455556	CYCP4;1 (cyclin p4;1); cyclin-dependent protein kinase
266889_at	AT2G44640	326.6	88.1	0.269749	similar to PDE320 (PIGMENT DEFECTIVE 320) [Arabidopsis thaliana] (TAIR:AT3G06960.1); similar to unnamed protein product [Vitis vinifera] (GB:CAO70456.1)
266899_at	AT2G34620	462.5	184	0.397838	mitochondrial transcription termination factor-related / mTERF-related
266942_at	AT2G18990	95.7	46.3	0.483804	TXND9 (THIOREDOXIN DOMAIN-CONTAINING PROTEIN 9 HOMOLOG)
266946_at	AT2G18890	88	44.4	0.504545	protein kinase family protein
266957_at	AT2G34640	228.2	79.8	0.349693	PTAC12 (PLASTID TRANSCRIPTIONALLY ACTIVE12)
266996_at	AT2G34490	113.2	51.8	0.457597	CYP710A2 (cytochrome P450, family 710, subfamily A, polypeptide 2); C-22 sterol desaturase/ oxygen binding
267010_at	AT2G39250	73.4	34.2	0.46594	SNZ (SCHNARCHZAPFEN); DNA binding / transcription factor
267057_at	AT2G32500	313.2	128.1	0.409004	similar to unknown protein [Arabidopsis thaliana] (TAIR:AT2G31670.1); similar to unnamed protein product [Vitis vinifera] (GB:CAO63710.1); contains InterPro domain Dimeric alpha-beta barrel (InterPro:IPR011008); contains InterPro domain Stress responsive alpha-beta barrel (InterPro:IPR013097)
267061_at	AT2G32480	799	357	0.446809	membrane-associated zinc metalloprotease, putative
267065_at	AT2G41080	51.1	22.5	0.440313	pentatricopeptide (PPR) repeat-containing protein
267115_s_at	AT2G32540; AT2G32530	84	41.3	0.491667	[AT2G32540, ATCSLB04 (Cellulose synthase-like B4); transferase/ transferase, transferring glycosyl groups];[AT2G32530, ATCSLB03 (Cellulose synthase-like B3); transferase/ transferase, transferring glycosyl groups]
267152_at	AT2G31040	1359.5	674.3	0.495991	ATP synthase protein I -related
267157_at	AT2G37630	93.3	44.7	0.4791	AS1/ATMYB91/ATPHAN/MYB91 (ASYMMETRIC LEAVES 1, MYB DOMAIN PROTEIN 91); DNA binding / protein homodimerization/ transcription factor
267158_at	AT2G37640	265.6	69.5	0.261672	ATEXPA3 (ARABIDOPSIS THALIANA EXPANSIN A3)
267172_at	AT2G37660	1954.4	958.1	0.490227	binding / catalytic/ coenzyme binding
267177_at	AT2G37580	46.3	14.6	0.315335	zinc finger (C3HC4-type RING finger) family protein
267220_at	AT2G02500	262.9	128.5	0.488779	ISPD (2-C-METHYL-D-ERYTHRITOL 4-PHOSPHATE CYTIDYLTRANSFERASE)
267294_at	AT2G23670	1201.5	553.3	0.460508	YCF37 (Arabidopsis homolog of Synechocystis YCF37)
267299_at	AT2G30150	102	32.2	0.315686	UDP-glucoronosyl/UDP-glucosyl transferase family protein
267335_s_at	AT2G19440; AT1G64760	67.5	14.5	0.214815	[AT2G19440, glycosyl hydrolase family 17 protein];[AT1G64760, glycosyl hydrolase family 17 protein]
267344_at	AT2G44230	177.1	66	0.372671	similar to unknown protein [Arabidopsis thaliana] (TAIR:AT2G44260.1); similar to unknown protein [Arabidopsis thaliana] (TAIR:AT2G44260.2); similar to Protein of unknown function DUF946, plant [Medicago truncatula] (GB:ABN08108.1); contains InterPro domain Protein of unknown function DUF946, plant (InterPro:IPR009291)
267355_at	AT2G39900	549.1	199.1	0.362593	LIM domain-containing protein
267356_at	AT2G39930	233.8	107.2	0.458512	ATISA1/ISA1 (ISOAMYLASE 1); alpha-amylase/ isoamylase
267361_at	AT2G39920	644.8	211.7	0.328319	acid phosphatase class B family protein
267364_at	AT2G40080	208.1	24.4	0.117251	ELF4 (EARLY FLOWERING 4)
267376_at	AT2G26330	242.7	105.8	0.435929	ER (ERECTA)
267406_at	AT2G34780	39.7	18.1	0.455919	EMB1611/MEE22 (EMBRYO DEFECTIVE 1611); binding
267452_at	AT2G33860	71	35	0.492958	ETT (ETTIN); transcription factor
267465_at	AT2G19170	91	30.8	0.338462	SLP3 (Subtilisin-like serine protease 3); subtilase
267481_at	AT2G02780	65.1	31.2	0.479263	leucine-rich repeat transmembrane protein kinase, putative
267495_at	no_match	47.7	18.3	0.383648	no_match
267505_at	AT2G45560	266.9	72.1	0.270139	CYP76C1 (cytochrome P450, family 76, subfamily C, polypeptide 1); heme binding / iron ion binding / monooxygenase
267549_at	AT2G32640	94.8	27.5	0.290084	similar to unnamed protein product [Vitis vinifera] (GB:CAO24043.1); contains domain G3DSA:3.50.50.60 (G3DSA:3.50.50.60); contains domain SSF51905 (SSF51905)
267553_s_at	AT2G32180; AT2G32650	639.5	198.1	0.309773	[AT2G32180, PTAC18 (PLASTID TRANSCRIPTIONALLY ACTIVE18)];[AT2G32650, similar to PTAC18 (PLASTID TRANSCRIPTIONALLY ACTIVE18) [Arabidopsis thaliana] (TAIR:AT2G32180.1); similar to unknown [Brassica rapa] (GB:ABL97961.1); contains InterPro domain RmlC-like jelly roll fold (InterPro:IPR014710); contains InterPro domain Protein of unknown function DUF861, cupin-3 (InterPro:IPR008579); contains InterPr…
267562_at	AT2G39670	348.5	152.6	0.437877	radical SAM domain-containing protein
267578_at	AT2G30695	188.5	76.8	0.407427	similar to unnamed protein product [Vitis vinifera] (GB:CAO46271.1); contains InterPro domain Trigger factor, ribosome-binding, bacterial; (InterPro:IPR008881)
267586_at	AT2G41950	332.5	78.6	0.236391	similar to unnamed protein product [Vitis vinifera] (GB:CAO23423.1); contains domain S-adenosyl-L-methionine-dependent methyltransferases (SSF53335)
267595_at	AT2G32990	102.1	47	0.460333	ATGH9B8 (ARABIDOPSIS THALIANA GLYCOSYL HYDROLASE 9B8); hydrolase, hydrolyzing O-glycosyl compounds
267637_at	AT2G42190	184.2	85.7	0.465255	similar to unknown protein [Arabidopsis thaliana] (TAIR:AT3G57930.1); similar to unknown protein [Arabidopsis thaliana] (TAIR:AT3G57930.2); similar to hypothetical protein [Vitis vinifera] (GB:CAN83221.1); similar to hypothetical protein [Vitis vinifera] (GB:CAN73155.1); contains InterPro domain HMG-I and HMG-Y, DNA-binding (InterPro:IPR000637)
