# Supplementary material for: Microarray analysis of Arabidopsis WRKY33 mutants in response to the necrotrophic fungus Botrytis cinerea
Source: PLoS One. 2017 Feb 16;12(2):e0172343. doi: 10.1371/journal.pone.0172343 (PMC5313235; doi:10.1371/journal.pone.0172343)
Supplement: S3 Table — (XLSX) [file pone.0172343.s003.xlsx]

## Sheet: wrky33BasalInduction
Table S3 List of probe sets/array elements and locus identifiers corresponding to genes that are (a) inducible basal expression in wrky33 mutant
Probe Set	Locus identifier	Description
244922_s_at	AT2G07674; ATMG01010	[AT2G07674, similar to hypothetical protein BrnapMp048 [Brassica napus] (GB:YP_717145.1); contains domain PD020792 (PD020792)];[ATMG01010, hypothetical protein]
244989_s_at	ATCG00860; ATCG01280	[ATCG00860, Encodes an unknown protein. This gene is regulated by AtSIG6 transcriptionally.];[ATCG01280, hypothetical protein]
245047_at	ATCG00020	Encodes chlorophyll binding protein D1, a part of the photosystem II reaction center core
245141_at	AT2G45400	BEN1; oxidoreductase, acting on CH-OH group of donors
245174_at	AT2G47500	microtubule motor
245268_at	AT4G16570	protein arginine N-methyltransferase-related
245462_at	AT4G17020	transcription factor-related
245723_at	AT1G73400	pentatricopeptide (PPR) repeat-containing protein
245769_at	AT1G30220	ATINT2 (INOSITOL TRANSPORTER 2); carbohydrate transmembrane transporter/ sugar:hydrogen ion symporter
246803_at	AT5G26980	SYP41 (SYNTAXIN OF PLANTS 41); SNAP receptor
246947_at	AT5G25120	CYP71B11 (cytochrome P450, family 71, subfamily B, polypeptide 11); oxygen binding
247177_at	AT5G65300	unknown protein
247315_at	AT5G64010	similar to unnamed protein product [Vitis vinifera] (GB:CAO71671.1)
247419_at	AT5G63080	transcription factor jumonji (jmjC) domain-containing protein
247629_at	AT5G60410	ATSIZ1/SIZ1; DNA binding / SUMO ligase
247659_at	AT5G60040	NRPC1 (nuclear RNA polymerase C 1); DNA binding / DNA-directed RNA polymerase
247726_at	AT5G59430	ATTRP1 (TELOMERE REPEAT BINDING PROTEIN 1); DNA binding
248087_at	AT5G55060	catalytic
248243_at	AT5G53590; AT5G53588	[AT5G53590, auxin-responsive family protein];[AT5G53588, CPuORF50 (Conserved peptide upstream open reading frame 50)]
248704_at	AT5G48450	SKS3 (SKU5 Similar 3); copper ion binding
248940_at	AT5G45400	replication protein, putative
249316_s_at	AT5G41220; AT5G41240	[AT5G41220, ATGSTT3 (Arabidopsis thaliana Glutathione S-transferase (class theta) 3); glutathione transferase];[AT5G41240, ATGSTT2 (Arabidopsis thaliana Glutathione S-transferase (class theta) 2); glutathione transferase]
249529_at	AT5G38730	pentatricopeptide (PPR) repeat-containing protein
249588_at	AT5G37790	protein kinase family protein
249616_s_at	AT5G37750; AT5G37440	[AT5G37750, heat shock protein binding / unfolded protein binding];[AT5G37440, DNAJ heat shock N-terminal domain-containing protein]
249839_at	AT5G23405	high mobility group (HMG1/2) family protein
249853_at	AT5G23320	ATSTE14 (PRENYLCYSTEINE ALPHA-CARBOXYL METHYLTRANSFERASE 14A); protein-S-isoprenylcysteine O-methyltransferase
250002_at	AT5G18690	AGP25/ATAGP25 (ARABINOGALACTAN PROTEINS 25)
250115_at	AT5G16420	pentatricopeptide (PPR) repeat-containing protein
250120_at	AT5G16490	RIC4 (ROP-INTERACTIVE CRIB MOTIF-CONTAINING PROTEIN 4)
250163_at	no_match	no_match
250600_at	AT5G07800	flavin-containing monooxygenase family protein / FMO family protein
250781_at	AT5G05410	DREB2A (DRE-BINDING PROTEIN 2A); DNA binding / transcription activator/ transcription factor
251107_at	AT5G01610	Identical to Uncharacterized protein At5g01610 [Arabidopsis Thaliana] (GB:Q9M015;GB:Q0WT00;GB:Q84VV4); similar to unknown protein [Arabidopsis thaliana] (TAIR:AT3G08890.1); similar to unknown protein [Arabidopsis thaliana] (TAIR:AT3G08890.2); similar to hypothetical protein [Vitis vinifera] (GB:CAN63135.1); contains InterPro domain Protein of unknown function DUF538 (InterPro:IPR007493)
251249_at	AT3G62160	transferase family protein
251389_at	AT3G60850	similar to unnamed protein product [Vitis vinifera] (GB:CAO24486.1)
251418_at	AT3G60440	similar to unknown protein [Arabidopsis thaliana] (TAIR:AT3G60450.1); similar to unnamed protein product [Vitis vinifera] (GB:CAO70569.1); contains InterPro domain Phosphoglycerate mutase (InterPro:IPR013078); contains InterPro domain PRIB5 (InterPro:IPR012398)
251523_at	AT3G58975	pseudogene of F-box family protein
251669_at	AT3G57180	GTP binding
251678_at	AT3G56990	EDA7 (embryo sac development arrest 7)
251756_at	AT3G55820	similar to Unknown protein [Oryza sativa (japonica cultivar-group)] (GB:AAO06978.1); contains InterPro domain Beta-Ig-H3/fasciclin (InterPro:IPR000782)
251803_at	AT3G55350	similar to unknown protein [Arabidopsis thaliana] (TAIR:AT3G63270.1); similar to unnamed protein product [Vitis vinifera] (GB:CAO69251.1); contains domain PTHR22930 (PTHR22930)
252051_at	AT3G52570	similar to hydrolase, alpha/beta fold family protein [Arabidopsis thaliana] (TAIR:AT4G10030.1); similar to unnamed protein product [Vitis vinifera] (GB:CAO15880.1); contains domain PTHR10992:SF17 (PTHR10992:SF17); contains domain PTHR10992 (PTHR10992); contains domain SSF53474 (SSF53474); contains domain G3DSA:3.40.50.1820 (G3DSA:3.40.50.1820)
252100_at	AT3G51110	crooked neck protein, putative / cell cycle protein, putative
252108_at	AT3G51530	F-box family protein
252133_at	AT3G50900	similar to unknown protein [Arabidopsis thaliana] (TAIR:AT5G66490.1); similar to hypothetical protein [Thellungiella halophila] (GB:ABB45855.1)
252214_at	AT3G50260	ATERF#011/CEJ1 (COOPERATIVELY REGULATED BY ETHYLENE AND JASMONATE 1); DNA binding / transcription factor
252225_at	no_match	no_match
252243_at	AT3G50120	similar to unknown protein [Arabidopsis thaliana] (TAIR:AT3G50150.1); similar to unknown protein [Arabidopsis thaliana] (TAIR:AT3G50130.1); similar to unknown protein [Arabidopsis thaliana] (TAIR:AT3G50170.1); similar to unnamed protein product [Vitis vinifera] (GB:CAO71911.1); similar to hypothetical protein [Vitis vinifera] (GB:CAN59797.1); contains InterPro domain Protein of unknown function D…
252278_at	AT3G49530	ANAC062 (Arabidopsis NAC domain containing protein 62); transcription factor
252322_at	AT3G48550	similar to ATIDD15/SGR5 (ARABIDOPSIS THALIANA INDETERMINATE(ID)-DOMAIN 15, SHOOT GRAVITROPISM 5), nucleic acid binding / transcription factor/ zinc ion binding [Arabidopsis thaliana] (TAIR:AT2G01940.1); similar to ATIDD15/SGR5 (ARABIDOPSIS THALIANA INDETERMINATE(ID)-DOMAIN 15, SHOOT GRAVITROPISM 5), nucleic acid binding / zinc ion binding [Arabidopsis thaliana] (TAIR:AT2G01940.2); similar to ATID…
253256_at	AT4G34360	protease-related
253259_at	AT4G34410	AP2 domain-containing transcription factor, putative
253269_at	AT4G34140	D111/G-patch domain-containing protein
253297_at	AT4G33810	glycosyl hydrolase family 10 protein
253716_at	AT4G29420	F-box family protein
253766_at	AT4G28770	similar to unknown protein [Arabidopsis thaliana] (TAIR:AT2G20230.1); similar to unknown [Populus trichocarpa] (GB:ABK93408.1); similar to unknown [Populus trichocarpa] (GB:ABK93560.1); contains InterPro domain CD9/CD37/CD63 antigen; (InterPro:IPR000301)
253869_at	AT4G27510	similar to hypothetical protein [Vitis vinifera] (GB:CAN77561.1)
254074_at	AT4G25490	CBF1 (C-REPEAT/DRE BINDING FACTOR 1); DNA binding / transcription activator/ transcription factor
254308_at	AT4G22410	ubiquitin carboxyl-terminal hydrolase family protein
254681_at	AT4G18140	similar to NLI interacting factor (NIF) family protein [Arabidopsis thaliana] (TAIR:AT5G46410.1); similar to unnamed protein product [Vitis vinifera] (GB:CAO66897.1)
254825_at	AT4G12640	RNA recognition motif (RRM)-containing protein
255639_at	AT4G00760	APRR8 (PSEUDO-RESPONSE REGULATOR 8); transcription regulator
255940_at	AT1G20380	prolyl oligopeptidase, putative / prolyl endopeptidase, putative / post-proline cleaving enzyme, putative
256147_at	AT1G55080	similar to unknown protein [Arabidopsis thaliana] (TAIR:AT1G29580.1); similar to unnamed protein product [Vitis vinifera] (GB:CAO45707.1); similar to hypothetical protein [Vitis vinifera] (GB:CAN78638.1)
256150_at	AT1G55120	ATFRUCT5 (BETA-FRUCTOFURANOSIDASE 5); hydrolase, hydrolyzing O-glycosyl compounds / levanase
256356_s_at	AT5G43620; AT1G66500	[AT5G43620, S-locus protein-related];[AT1G66500, zinc finger (C2H2-type) family protein]
256599_at	AT3G14760	similar to unnamed protein product [Vitis vinifera] (GB:CAO39487.1)
256799_at	AT3G18560	similar to unknown protein [Arabidopsis thaliana] (TAIR:AT1G49000.1); similar to unnamed protein product [Vitis vinifera] (GB:CAO68009.1)
256822_at	AT3G22190	IQD5 (IQ-domain 5); calmodulin binding
256891_at	AT3G19030	similar to unknown protein [Arabidopsis thaliana] (TAIR:AT1G49500.1)
257031_at	AT3G19280	FUT11 (Fucosyltransferase 11); 4-galactosyl-N-acetylglucosaminide 3-alpha-L-fucosyltransferase/ fucosyltransferase/ transferase, transferring glycosyl groups
257223_at	AT3G27840	RPL12-B (RIBOSOMAL PROTEIN L12-B); structural constituent of ribosome
257404_at	AT1G04050	SUVR1 (Arabidopsis homolog of SU(VAR)3-9 1); histone-lysine N-methyltransferase/ zinc ion binding
257951_at	AT3G21700	GTP binding
257983_at	AT3G20790	oxidoreductase family protein
258139_at	AT3G24520	AT-HSFC1 (Arabidopsis thaliana heat shock transcription factor C1); DNA binding / transcription factor
258293_at	AT3G23430	PHO1 (PHOSPHATE 1)
258418_at	no_match	no_match
258604_at	AT3G02980	GCN5-related N-acetyltransferase (GNAT) family protein
258675_at	AT3G08770	LTP6 (Lipid transfer protein 6); lipid binding
258694_at	AT3G08660	phototropic-responsive protein, putative
258782_at	AT3G11750	dihydroneopterin aldolase, putative
259087_at	AT3G04980	DNAJ heat shock N-terminal domain-containing protein
259346_at	AT3G03910	glutamate dehydrogenase, putative
259352_at	AT3G05170	phosphoglycerate/bisphosphoglycerate mutase family protein
259524_at	AT1G12550	oxidoreductase family protein
259526_at	AT1G12570	glucose-methanol-choline (GMC) oxidoreductase family protein
259628_at	no_match	no_match
259793_at	AT1G64380	AP2 domain-containing transcription factor, putative
259845_at	AT1G73590	PIN1 (PIN-FORMED 1); transporter
259925_at	AT1G75040	PR5 (PATHOGENESIS-RELATED GENE 5)
260214_at	AT1G74510	kelch repeat-containing F-box family protein
260654_at	AT1G19290	pentatricopeptide (PPR) repeat-containing protein
260681_at	no_match	no_match
260773_at	AT1G78440	ATGA2OX1 (GIBBERELLIN 2-OXIDASE 1); gibberellin 2-beta-dioxygenase
260776_at	AT1G14580	zinc finger (C2H2 type) family protein
261033_at	AT1G17380	JAZ5/TIFY11A (JASMONATE-ZIM-DOMAIN PROTEIN 5)
261069_at	AT1G07410	AtRABA2b (Arabidopsis Rab GTPase homolog A2b); GTP binding
261077_at	AT1G07430	protein phosphatase 2C, putative / PP2C, putative
261089_at	AT1G07570	APK1A (Arabidopsis protein kinase 1A); kinase
261205_at	AT1G12790	similar to unnamed protein product [Vitis vinifera] (GB:CAO44590.1); contains InterPro domain RuvA domain 2-like (InterPro:IPR010994)
261212_at	AT1G12880	ATNUDT12 (Arabidopsis thaliana Nudix hydrolase homolog 12); hydrolase
261224_at	AT1G20160	ATSBT5.2; subtilase
261255_at	AT1G05900	endonuclease-related
261402_at	AT1G79670	RFO1 (RESISTANCE TO FUSARIUM OXYSPORUM 1); kinase
261548_at	AT1G63480	DNA-binding family protein
261654_at	AT1G01920	SET domain-containing protein
261745_at	AT1G08500	plastocyanin-like domain-containing protein
261840_at	AT1G16070	AtTLP8 (TUBBY LIKE PROTEIN 8); transcription factor
261894_at	AT1G80900	magnesium transporter CorA-like family protein (MGT1) (MRS2)
261999_at	AT1G33800	similar to unknown protein [Arabidopsis thaliana] (TAIR:AT4G09990.1); similar to unknown [Populus trichocarpa] (GB:ABK93991.1); contains InterPro domain Protein of unknown function DUF579, plant (InterPro:IPR006514)
262183_at	AT1G77890	similar to unknown protein [Arabidopsis thaliana] (TAIR:AT4G08540.1); similar to unnamed protein product [Vitis vinifera] (GB:CAO61775.1); contains domain PTHR21297 (PTHR21297)
262222_at	AT1G74700	NUZ
262244_at	AT1G48260	CIPK17 (SNF1-RELATED PROTEIN KINASE 3.21); kinase
262467_at	AT1G50240	armadillo/beta-catenin repeat family protein
262480_at	AT1G11340	S-locus lectin protein kinase family protein
262662_at	AT1G13920	remorin family protein
263221_at	AT1G30620	HSR8/MUR4/UXE1 (MURUS 4); UDP-arabinose 4-epimerase/ catalytic
263680_at	AT1G26930	kelch repeat-containing F-box family protein
263941_at	no_match	no_match
263947_at	AT2G35820	similar to unknown protein [Arabidopsis thaliana] (TAIR:AT2G35810.1); similar to unnamed protein product [Vitis vinifera] (GB:CAO69007.1); contains domain G3DSA:2.60.120.480 (G3DSA:2.60.120.480)
264081_at	AT2G28540	nucleic acid binding / nucleotide binding / protein binding / zinc ion binding
264087_at	AT2G31340	EMB1381 (EMBRYO DEFECTIVE 1381)
264115_at	AT2G31290	similar to unknown protein [Arabidopsis thaliana] (TAIR:AT3G63090.1); similar to hypothetical protein 31.t00019 [Brassica oleracea] (GB:ABD65113.1); contains InterPro domain Protein of unknown function DUF860, plant (InterPro:IPR008578)
264128_at	AT1G79190	binding
264157_at	AT1G65310	ATXTH17 (XYLOGLUCAN ENDOTRANSGLUCOSYLASE/HYDROLASE 17); hydrolase, acting on glycosyl bonds
264277_at	AT1G60390	BURP domain-containing protein / polygalacturonase, putative
264377_at	AT2G25060	plastocyanin-like domain-containing protein
264518_at	AT1G09980	similar to ZW18 [Arabidopsis thaliana] (TAIR:AT1G58350.1); similar to ZW18 [Arabidopsis thaliana] (TAIR:AT1G58350.2); similar to unnamed protein product [Vitis vinifera] (GB:CAO43398.1); similar to ZW18 protein, putative, expressed [Oryza sativa (japonica cultivar-group)] (GB:ABA95883.1); similar to hypothetical protein OsI_036338 [Oryza sativa (indica cultivar-group)] (GB:EAY82379.1); contains I…
264572_at	no_match	no_match
264573_at	AT1G05310	pectinesterase family protein
264880_at	AT1G61210	WD-40 repeat family protein / katanin p80 subunit, putative
265104_at	AT1G31020	ATO2 (Arabidopsis thioredoxin o2); thiol-disulfide exchange intermediate
265208_at	AT2G36690	oxidoreductase, 2OG-Fe(II) oxygenase family protein
265301_s_at	AT5G02320; AT2G13960	[AT5G02320, MYB3R-5 (myb domain protein 3R-5); DNA binding / transcription factor];[AT2G13960, myb family transcription factor]
265359_at	AT2G16720	MYB7 (myb domain protein 7); DNA binding / transcription factor
265599_at	no_match	no_match
265999_at	AT2G24100	similar to unknown protein [Arabidopsis thaliana] (TAIR:AT4G30780.1); similar to unnamed protein product [Vitis vinifera] (GB:CAO66612.1)
266087_at	AT2G37790	aldo/keto reductase family protein
266350_at	AT2G01470	STL2P (SEC12P-LIKE PROTEIN); nucleotide binding
266352_at	AT2G01610	invertase/pectin methylesterase inhibitor family protein
266358_at	AT2G32280	similar to unknown protein [Arabidopsis thaliana] (TAIR:AT4G21310.1); similar to unknown [Populus trichocarpa] (GB:ABK92874.1); contains InterPro domain Protein of unknown function DUF1218 (InterPro:IPR009606)
266860_at	AT2G26870	phosphoesterase family protein
267028_at	AT2G38470	WRKY33 (WRKY DNA-binding protein 33); transcription factor
267038_at	AT2G38480	integral membrane protein, putative
267386_at	AT2G44430	DNA-binding bromodomain-containing protein
267625_at	AT2G42240	nucleic acid binding

## Sheet: wrky33BasalRepression
Table S3 List of probe sets/array elements and locus identifiers corresponding to genes that are (b) repressible basal expression in wrky33 mutant
Probe Set	Locus identifier	Description
245404_at	AT4G17610	tRNA/rRNA methyltransferase (SpoU) family protein
246519_at	AT5G15780	pollen Ole e 1 allergen and extensin family protein
247717_at	AT5G59320	LTP3 (LIPID TRANSFER PROTEIN 3); lipid binding
247767_at	AT5G58890	AGL82; DNA binding / transcription factor
248642_at	AT5G49120	senescence-associated protein-related
251884_at	AT3G54150	embryo-abundant protein-related
252559_at	AT3G46020	RNA-binding protein, putative
252997_at	AT4G38400	ATEXLA2 (ARABIDOPSIS THALIANA EXPANSIN-LIKE A2)
254635_at	AT4G18670	leucine-rich repeat family protein / extensin family protein
254818_at	AT4G12470	protease inhibitor/seed storage/lipid transfer protein (LTP) family protein
254832_at	AT4G12490	protease inhibitor/seed storage/lipid transfer protein (LTP) family protein
256734_at	AT3G29390	RIK (RS2-INTERACTING KH PROTEIN)
256825_at	AT3G22120	CWLP (CELL WALL-PLASMA MEMBRANE LINKER PROTEIN); lipid binding
257365_x_at	AT2G26020	PDF1.2b (plant defensin 1.2b)
260551_at	AT2G43510	ATTI1 (ARABIDOPSIS THALIANA TRYPSIN INHIBITOR PROTEIN 1)
260997_at	AT1G26610	zinc finger (C2H2 type) family protein
262336_at	AT1G64220	TOM7-2 (TRANSLOCASE OF OUTER MEMBRANE 7 KDA SUBUNIT 2); P-P-bond-hydrolysis-driven protein transmembrane transporter
263155_at	AT1G54140	TAFII21 (TATA BINDING PROTEIN ASSOCIATED FACTOR 21KDA SUBUNIT); transcription initiation factor
265249_at	AT2G01940	ATIDD15/SGR5 (ARABIDOPSIS THALIANA INDETERMINATE(ID)-DOMAIN 15, SHOOT GRAVITROPISM 5); nucleic acid binding / transcription factor/ zinc ion binding
265544_at	AT2G28260	ATCNGC15 (cyclic nucleotide gated channel 15); calmodulin binding / cation channel/ cyclic nucleotide binding
266014_s_at	AT2G07722; ATMG00620; ATMG00170	[AT2G07722, Identical to Uncharacterized mitochondrial protein AtMg00170/AtMg00620 [Arabidopsis Thaliana] (GB:P94024;GB:Q8RUI2); similar to hypothetical protein NitaMp112 [Nicotiana tabacum] (GB:YP_173450.1)];[ATMG00620, hypothetical protein];[ATMG00170, hypothetical protein]
266385_at	AT2G14610	PR1 (PATHOGENESIS-RELATED GENE 1)
266426_x_at	AT2G07140; AT3G44120	[AT2G07140, F-box family protein];[AT3G44120, F-box family protein]

## Sheet: 35SWRKY33BasalInduction
Table S3 List of probe sets/array elements and locus identifiers corresponding to genes that are (c) inducible basal expression in 35S:WRKY33 overexpression transgenic lines
Probe Set	Locus identifier	Description
244977_at	ATCG00730	A chloroplast gene encoding subunit IV of the cytochrome b6/f complex
245000_at	ATCG00210	hypothetical protein
245002_at	ATCG00270	PSII D2 protein
245047_at	ATCG00020	Encodes chlorophyll binding protein D1, a part of the photosystem II reaction center core
245181_at	AT5G12420	similar to unknown protein [Arabidopsis thaliana] (TAIR:AT5G16350.1); similar to unnamed protein product [Vitis vinifera] (GB:CAO48523.1); contains InterPro domain Protein of unknown function UPF0089 (InterPro:IPR004255); contains InterPro domain Protein of unknown function DUF1298 (InterPro:IPR009721)
245250_at	AT4G17490	ATERF6 (ETHYLENE RESPONSIVE ELEMENT BINDING FACTOR 6); DNA binding / transcription factor
245252_at	AT4G17500	ATERF-1 (ETHYLENE RESPONSIVE ELEMENT BINDING FACTOR 1); DNA binding / transcription activator/ transcription factor
245275_at	AT4G15210	ATBETA-AMY (BETA-AMYLASE); beta-amylase
245392_at	AT4G15680	glutaredoxin family protein
245393_at	AT4G16260	glycosyl hydrolase family 17 protein
245439_at	AT4G16670	similar to unknown protein [Arabidopsis thaliana] (TAIR:AT4G17350.1); similar to unnamed protein product [Vitis vinifera] (GB:CAO39969.1); contains InterPro domain Pleckstrin-like, plant (InterPro:IPR013666); contains InterPro domain Protein of unknown function DUF828, plant (InterPro:IPR008546); contains InterPro domain Pleckstrin-like (InterPro:IPR001849)
245723_at	AT1G73400	pentatricopeptide (PPR) repeat-containing protein
245755_at	AT1G35210	similar to unknown protein [Arabidopsis thaliana] (TAIR:AT1G22470.1); similar to hypothetical protein [Vitis vinifera] (GB:CAN82663.1)
245777_at	AT1G73540	ATNUDT21 (Arabidopsis thaliana Nudix hydrolase homolog 21); hydrolase
245840_at	AT1G58420	similar to unknown protein [Arabidopsis thaliana] (TAIR:AT1G10140.1); contains InterPro domain Uncharacterised conserved protein UCP031279 (InterPro:IPR016972)
245946_at	AT5G19580	glyoxal oxidase-related
246018_at	AT5G10695	similar to unknown protein [Arabidopsis thaliana] (TAIR:AT5G57123.1); similar to unknown [Picea sitchensis] (GB:ABK22689.1)
246099_at	AT5G20230	ATBCB (ARABIDOPSIS BLUE-COPPER-BINDING PROTEIN); copper ion binding
246238_at	AT4G36670	mannitol transporter, putative
246743_at	AT5G27750	F-box family protein
246777_at	AT5G27420	zinc finger (C3HC4-type RING finger) family protein
246803_at	AT5G26980	SYP41 (SYNTAXIN OF PLANTS 41); SNAP receptor
246884_at	AT5G26220	ChaC-like family protein
246932_at	AT5G25190	ethylene-responsive element-binding protein, putative
246948_at	AT5G25130	CYP71B12 (cytochrome P450, family 71, subfamily B, polypeptide 12); oxygen binding
246974_at	no_match	no_match
247177_at	AT5G65300	unknown protein
247208_at	AT5G64870	similar to unknown protein [Arabidopsis thaliana] (TAIR:AT5G25250.1); similar to unknown protein [Arabidopsis thaliana] (TAIR:AT5G25260.1); similar to 80C09_16 [Brassica rapa subsp. pekinensis] (GB:AAZ41827.1); contains domain PTHR13806:SF3 (PTHR13806:SF3); contains domain PTHR13806 (PTHR13806)
247279_at	AT5G64310	AGP1 (ARABINOGALACTAN-PROTEIN 1)
247471_at	AT5G62230	ERL1 (ERECTA-LIKE 1); kinase
247655_at	AT5G59820	RHL41 (RESPONSIVE TO HIGH LIGHT 41); nucleic acid binding / transcription factor/ zinc ion binding
247687_at	AT5G59740	UDP-galactose/UDP-glucose transporter-related
247726_at	AT5G59430	ATTRP1 (TELOMERE REPEAT BINDING PROTEIN 1); DNA binding
247925_at	AT5G57560	TCH4 (TOUCH 4); hydrolase, acting on glycosyl bonds / xyloglucan:xyloglucosyl transferase
247949_at	AT5G57220	CYP81F2 (cytochrome P450, family 81, subfamily F, polypeptide 2); oxygen binding
248060_at	AT5G55560	protein kinase family protein
248243_at	AT5G53590; AT5G53588	[AT5G53590, auxin-responsive family protein];[AT5G53588, CPuORF50 (Conserved peptide upstream open reading frame 50)]
248392_at	AT5G52050	MATE efflux protein-related
248676_at	AT5G48850	male sterility MS5 family protein
248686_at	AT5G48540	33 kDa secretory protein-related
248704_at	AT5G48450	SKS3 (SKU5 Similar 3); copper ion binding
248799_at	AT5G47230	ERF5 (ETHYLENE RESPONSIVE ELEMENT BINDING FACTOR 5); DNA binding / transcription activator/ transcription factor
248821_at	AT5G47070	protein kinase, putative
248904_at	AT5G46295	unknown protein
248934_at	AT5G46080	protein kinase family protein
248964_at	AT5G45340	CYP707A3 (cytochrome P450, family 707, subfamily A, polypeptide 3); oxygen binding
249042_at	AT5G44350	ethylene-responsive nuclear protein -related
249069_at	AT5G44010	similar to unknown protein [Oryza sativa (japonica cultivar-group)] (GB:BAD21667.1); similar to Os02g0814600 [Oryza sativa (japonica cultivar-group)] (GB:NP_001048494.1)
249174_at	AT5G42900	similar to unknown protein [Arabidopsis thaliana] (TAIR:AT4G33980.1); similar to hypothetical protein [Vitis vinifera] (GB:CAN75496.1)
249234_at	AT5G42200	zinc finger (C3HC4-type RING finger) family protein
249588_at	AT5G37790	protein kinase family protein
249616_s_at	AT5G37750; AT5G37440	[AT5G37750, heat shock protein binding / unfolded protein binding];[AT5G37440, DNAJ heat shock N-terminal domain-containing protein]
249839_at	AT5G23405	high mobility group (HMG1/2) family protein
249869_at	AT5G23050	acyl-activating enzyme 17 (AAE17)
249917_at	AT5G22460	esterase/lipase/thioesterase family protein
249928_at	AT5G22250	CCR4-NOT transcription complex protein, putative
249983_at	AT5G18470	curculin-like (mannose-binding) lectin family protein
250032_at	AT5G18170	GDH1 (GLUTAMATE DEHYDROGENASE 1); oxidoreductase
250098_at	AT5G17350	similar to unknown protein [Arabidopsis thaliana] (TAIR:AT3G03280.1); similar to unknown [Populus trichocarpa] (GB:ABK95625.1)
250115_at	AT5G16420	pentatricopeptide (PPR) repeat-containing protein
250163_at	no_match	no_match
250279_at	AT5G13200	GRAM domain-containing protein / ABA-responsive protein-related
250412_at	AT5G11150	ATVAMP713 (Arabidopsis thaliana vesicle-associated membrane protein 713)
250497_at	AT5G09630	protein binding / zinc ion binding
250517_at	AT5G08260	SCPL35 (serine carboxypeptidase-like 35); serine carboxypeptidase
250556_at	AT5G07920	DGK1 (DIACYLGLYCEROL KINASE 1, DIACYLGLYCEROL KINASE1); diacylglycerol kinase
250670_at	AT5G06860	PGIP1 (POLYGALACTURONASE INHIBITING PROTEIN 1); protein binding
250781_at	AT5G05410	DREB2A (DRE-BINDING PROTEIN 2A); DNA binding / transcription activator/ transcription factor
250796_at	AT5G05300	similar to unknown protein [Arabidopsis thaliana] (TAIR:AT3G10930.1)
251037_at	AT5G02100	UNE18 (unfertilized embryo sac 18); oxysterol binding
251054_at	AT5G01540	lectin protein kinase, putative
251130_at	AT5G01180	proton-dependent oligopeptide transport (POT) family protein
251196_at	AT3G62950	glutaredoxin family protein
251235_at	AT3G62860	esterase/lipase/thioesterase family protein
251336_at	AT3G61190	BAP1 (BON ASSOCIATION PROTEIN 1)
251418_at	AT3G60440	similar to unknown protein [Arabidopsis thaliana] (TAIR:AT3G60450.1); similar to unnamed protein product [Vitis vinifera] (GB:CAO70569.1); contains InterPro domain Phosphoglycerate mutase (InterPro:IPR013078); contains InterPro domain PRIB5 (InterPro:IPR012398)
251494_at	AT3G59350	serine/threonine protein kinase, putative
251640_at	AT3G57450	similar to unnamed protein product [Vitis vinifera] (GB:CAO40798.1)
251669_at	AT3G57180	GTP binding
251745_at	AT3G55980	zinc finger (CCCH-type) family protein
251785_at	AT3G55130	ATWBC19 (WHITE-BROWN COMPLEX HOMOLOG 19); ATPase, coupled to transmembrane movement of substances
251847_at	AT3G54640	TSA1 (TRYPTOPHAN SYNTHASE ALPHA CHAIN); tryptophan synthase
251964_at	AT3G53370	DNA-binding S1FA family protein
252053_at	AT3G52400	SYP122 (syntaxin 122); SNAP receptor
252131_at	AT3G50930	AAA-type ATPase family protein
252133_at	AT3G50900	similar to unknown protein [Arabidopsis thaliana] (TAIR:AT5G66490.1); similar to hypothetical protein [Thellungiella halophila] (GB:ABB45855.1)
252189_at	AT3G50070	CYCD3;3 (CYCLIN D3;3); cyclin-dependent protein kinase
252214_at	AT3G50260	ATERF#011/CEJ1 (COOPERATIVELY REGULATED BY ETHYLENE AND JASMONATE 1); DNA binding / transcription factor
252278_at	AT3G49530	ANAC062 (Arabidopsis NAC domain containing protein 62); transcription factor
252367_at	AT3G48360	BT2 (BTB AND TAZ DOMAIN PROTEIN 2); protein binding / transcription factor/ transcription regulator
252419_at	AT3G47510	unknown protein
252474_at	AT3G46620	zinc finger (C3HC4-type RING finger) family protein
252679_at	AT3G44260	CCR4-NOT transcription complex protein, putative
252795_at	no_match	no_match
252862_at	AT4G39830	L-ascorbate oxidase, putative
252938_at	AT4G39190	similar to unknown protein [Arabidopsis thaliana] (TAIR:AT2G21560.1); similar to hypothetical protein with signal peptide [Cryptosporidium parvum Iowa II] (GB:XP_626648.1)
253046_at	AT4G37370	CYP81D8 (cytochrome P450, family 81, subfamily D, polypeptide 8); oxygen binding
253256_at	AT4G34360	protease-related
253259_at	AT4G34410	AP2 domain-containing transcription factor, putative
253322_at	AT4G33980	similar to unknown protein [Arabidopsis thaliana] (TAIR:AT5G42900.2); similar to unknown protein [Arabidopsis thaliana] (TAIR:AT5G42900.3); similar to unknown protein [Arabidopsis thaliana] (TAIR:AT5G42900.1); similar to hypothetical protein [Vitis vinifera] (GB:CAN64989.1)
253343_at	AT4G33540	metallo-beta-lactamase family protein
253405_at	AT4G32800	AP2 domain-containing transcription factor TINY, putative
253414_at	AT4G33050	EDA39 (embryo sac development arrest 39); calmodulin binding
253485_at	AT4G31800	WRKY18 (WRKY DNA-binding protein 18); transcription factor
253498_at	AT4G31890	armadillo/beta-catenin repeat family protein
253643_at	AT4G29780	similar to unknown protein [Arabidopsis thaliana] (TAIR:AT5G12010.1); similar to unnamed protein product [Vitis vinifera] (GB:CAO43835.1); contains domain PTHR22930 (PTHR22930)
253799_at	AT4G28140	AP2 domain-containing transcription factor, putative
253805_at	AT4G28260	similar to unnamed protein product [Vitis vinifera] (GB:CAO69726.1)
253806_at	AT4G28270	zinc finger (C3HC4-type RING finger) family protein
253830_at	AT4G27652	similar to unknown protein [Arabidopsis thaliana] (TAIR:AT4G27657.1)
253915_at	AT4G27280	calcium-binding EF hand family protein
254158_at	AT4G24380	hydrolase, acting on ester bonds
254231_at	AT4G23810	WRKY53 (WRKY DNA-binding protein 53); DNA binding / protein binding / transcription activator/ transcription factor
254241_at	AT4G23190	CRK11 (CYSTEINE-RICH RLK11); kinase
254300_at	AT4G22780	ACR7 (ACT Domain Repeat 7)
254389_s_at	AT4G21903; AT4G21910	[AT4G21903, antiporter/ drug transporter];[AT4G21910, MATE efflux family protein]
254408_at	AT4G21390	B120; protein kinase/ sugar binding
254432_at	AT4G20830	FAD-binding domain-containing protein
254447_at	AT4G20860	FAD-binding domain-containing protein
254549_at	AT4G19880	similar to unknown protein [Arabidopsis thaliana] (TAIR:AT5G45020.1); similar to Intracellular chloride channel [Medicago truncatula] (GB:ABC75353.2); contains InterPro domain Thioredoxin-like fold (InterPro:IPR012336); contains InterPro domain Glutathione S-transferase, C-terminal-like (InterPro:IPR010987); contains InterPro domain Glutathione S-transferase, C-terminal (InterPro:IPR004046); cont…
254697_at	AT4G17970	similar to unknown protein [Arabidopsis thaliana] (TAIR:AT5G46600.1); similar to unknown protein [Arabidopsis thaliana] (TAIR:AT5G46610.1); similar to unnamed protein product [Vitis vinifera] (GB:CAO63429.1); contains InterPro domain Protein of unknown function UPF0005 (InterPro:IPR006214)
254759_at	AT4G13180	short-chain dehydrogenase/reductase (SDR) family protein
254773_at	AT4G13410	ATCSLA15 (Cellulose synthase-like A15); transferase, transferring glycosyl groups
254922_at	AT4G11370	RHA1A (RING-H2 finger A1A); protein binding / zinc ion binding
254926_at	AT4G11280	ACS6 (1-AMINOCYCLOPROPANE-1-CARBOXYLIC ACID (ACC) SYNTHASE 6)
255280_at	AT4G04960	lectin protein kinase, putative
255319_at	AT4G04220	disease resistance family protein
255524_at	AT4G02330	ATPMEPCRB; pectinesterase
255587_at	AT4G01480	ATPPA5 (ARABIDOPSIS THALIANA PYROPHOSPHORYLASE 5); inorganic diphosphatase/ pyrophosphatase
255639_at	AT4G00760	APRR8 (PSEUDO-RESPONSE REGULATOR 8); transcription regulator
255675_at	AT4G00480	ATMYC1 (Arabidopsis thaliana myc-related transcription factor 1); DNA binding / transcription factor
255872_at	AT2G30360	CIPK11 (SOS3-INTERACTING PROTEIN 4); kinase
255938_at	AT1G12620	pentatricopeptide (PPR) repeat-containing protein
256017_at	AT1G19180	JAZ1/TIFY10A (JASMONATE-ZIM-DOMAIN PROTEIN 1); protein binding
256145_at	AT1G48750	protease inhibitor/seed storage/lipid transfer protein (LTP) family protein
256147_at	AT1G55080	similar to unknown protein [Arabidopsis thaliana] (TAIR:AT1G29580.1); similar to unnamed protein product [Vitis vinifera] (GB:CAO45707.1); similar to hypothetical protein [Vitis vinifera] (GB:CAN78638.1)
256243_at	AT3G12500	ATHCHIB (BASIC CHITINASE); chitinase
256337_at	AT1G72060	serine-type endopeptidase inhibitor
256356_s_at	AT5G43620; AT1G66500	[AT5G43620, S-locus protein-related];[AT1G66500, zinc finger (C2H2-type) family protein]
256420_at	AT1G33475	Identical to Probable VAMP-like protein At1g33475 [Arabidopsis Thaliana] (GB:Q84WF5;GB:Q9C804); similar to synaptobrevin-related family protein [Arabidopsis thaliana] (TAIR:AT4G10170.2); similar to synaptobrevin-related family protein [Arabidopsis thaliana] (TAIR:AT4G10170.1); similar to unnamed protein product [Vitis vinifera] (GB:CAO44515.1); contains InterPro domain Longin-like; (InterPro:IPR0…
256442_at	AT3G10930	similar to unknown protein [Arabidopsis thaliana] (TAIR:AT5G05300.1)
256522_at	AT1G66160	U-box domain-containing protein
256725_at	AT2G34070	similar to unknown protein [Arabidopsis thaliana] (TAIR:AT1G29050.1); similar to unnamed protein product [Vitis vinifera] (GB:CAO48076.1); contains InterPro domain Protein of unknown function DUF231, plant (InterPro:IPR004253)
256799_at	AT3G18560	similar to unknown protein [Arabidopsis thaliana] (TAIR:AT1G49000.1); similar to unnamed protein product [Vitis vinifera] (GB:CAO68009.1)
256930_at	AT3G22460	cysteine synthase, putative / O-acetylserine (thiol)-lyase, putative / O-acetylserine sulfhydrylase, putative
256968_at	AT3G21070	NADK1 (NAD kinase 1); NAD+ kinase/ NADH kinase/ calmodulin binding
257022_at	AT3G19580	AZF2 (ARABIDOPSIS ZINC-FINGER PROTEIN 2); nucleic acid binding / transcription factor/ zinc ion binding
257074_at	AT3G19660	similar to unnamed protein product [Vitis vinifera] (GB:CAO49873.1)
257264_at	AT3G22060	receptor protein kinase-related
257404_at	AT1G04050	SUVR1 (Arabidopsis homolog of SU(VAR)3-9 1); histone-lysine N-methyltransferase/ zinc ion binding
257644_at	AT3G25780	AOC3 (ALLENE OXIDE CYCLASE 3)
257748_at	AT3G18710	U-box domain-containing protein
257925_at	AT3G23170	similar to unknown protein [Arabidopsis thaliana] (TAIR:AT4G14450.1)
257951_at	AT3G21700	GTP binding
257983_at	AT3G20790	oxidoreductase family protein
258100_at	AT3G23550	MATE efflux family protein
258139_at	AT3G24520	AT-HSFC1 (Arabidopsis thaliana heat shock transcription factor C1); DNA binding / transcription factor
258321_at	AT3G22840	ELIP1 (EARLY LIGHT-INDUCABLE PROTEIN); chlorophyll binding
258694_at	AT3G08660	phototropic-responsive protein, putative
258791_at	AT3G04720	PR4 (PATHOGENESIS-RELATED 4)
258856_at	AT3G02040	SRG3 (SENESCENCE-RELATED GENE 3); glycerophosphodiester phosphodiesterase
258947_at	AT3G01830	calmodulin-related protein, putative
259071_at	AT3G11650	NHL2 (NDR1/HIN1-like 2)
259244_at	AT3G07650	COL9 (CONSTANS-LIKE 9); transcription factor/ zinc ion binding
259403_at	AT1G17745	PGDH (3-PHOSPHOGLYCERATE DEHYDROGENASE); phosphoglycerate dehydrogenase
259579_at	AT1G28010	PGP14 (P-GLYCOPROTEIN 14); ATPase, coupled to transmembrane movement of substances
259747_at	AT1G71170	6-phosphogluconate dehydrogenase NAD-binding domain-containing protein
259793_at	AT1G64380	AP2 domain-containing transcription factor, putative
259808_at	AT1G49790	F-box family protein-related
259879_at	AT1G76650	CML38; calcium ion binding
259976_at	AT1G76560	CP12-3
260005_at	AT1G67920	similar to unknown protein [Arabidopsis thaliana] (TAIR:AT1G24600.1)
260203_at	AT1G52890	ANAC019 (Arabidopsis NAC domain containing protein 19); transcription factor
260205_at	AT1G70700	JAZ9/TIFY7 (JASMONATE-ZIM-DOMAIN PROTEIN 9)
260227_at	AT1G74450	similar to unknown protein [Arabidopsis thaliana] (TAIR:AT1G18740.1); similar to unnamed protein product [Vitis vinifera] (GB:CAO43630.1); contains InterPro domain Protein of unknown function DUF793 (InterPro:IPR008511)
260255_at	AT1G74330	ATP binding / protein kinase
260296_at	AT1G63750	ATP binding / nucleoside-triphosphatase/ nucleotide binding / protein binding
260332_at	AT1G70470	similar to unknown protein [Arabidopsis thaliana] (TAIR:AT1G23530.1)
260399_at	AT1G72520	lipoxygenase, putative
260656_at	AT1G19380	similar to unknown protein [Arabidopsis thaliana] (TAIR:AT5G65650.1); similar to unknown [Vitis pseudoreticulata] (GB:ABC69762.1); similar to unnamed protein product [Vitis vinifera] (GB:CAO61173.1); contains InterPro domain Protein of unknown function DUF1195 (InterPro:IPR010608)
260783_at	AT1G06160	ethylene-responsive factor, putative
260856_at	AT1G21910	AP2 domain-containing transcription factor family protein
260881_at	AT1G21550	calcium-binding protein, putative
261033_at	AT1G17380	JAZ5/TIFY11A (JASMONATE-ZIM-DOMAIN PROTEIN 5)
261037_at	AT1G17420	LOX3 (Lipoxygenase 3); iron ion binding / lipoxygenase/ metal ion binding / oxidoreductase, acting on single donors with incorporation of molecular oxygen, incorporation of two atoms of oxygen
261077_at	AT1G07430	protein phosphatase 2C, putative / PP2C, putative
261193_at	AT1G32920	similar to unknown protein [Arabidopsis thaliana] (TAIR:AT1G32928.1)
261212_at	AT1G12880	ATNUDT12 (Arabidopsis thaliana Nudix hydrolase homolog 12); hydrolase
261224_at	AT1G20160	ATSBT5.2; subtilase
261394_at	AT1G79680	wall-associated kinase, putative
261402_at	AT1G79670	RFO1 (RESISTANCE TO FUSARIUM OXYSPORUM 1); kinase
261405_at	AT1G18740	similar to unknown protein [Arabidopsis thaliana] (TAIR:AT1G74450.1); similar to unnamed protein product [Vitis vinifera] (GB:CAO43630.1); contains InterPro domain Protein of unknown function DUF793 (InterPro:IPR008511)
261450_s_at	AT1G21110; AT1G21120	[AT1G21110, O-methyltransferase, putative];[AT1G21120, O-methyltransferase, putative]
261459_at	AT1G21100	O-methyltransferase, putative
261506_at	AT1G71697	ATCK1 (CHOLINE KINASE)
261548_at	AT1G63480	DNA-binding family protein
261648_at	AT1G27730	STZ (SALT TOLERANCE ZINC FINGER); nucleic acid binding / transcription factor/ zinc ion binding
261839_at	AT1G16040	similar to unknown [Populus trichocarpa] (GB:ABK92967.1); contains InterPro domain Glycosylphosphatidylinositol anchor biosynthesis; (InterPro:IPR009580)
261892_at	AT1G80840	WRKY40 (WRKY DNA-binding protein 40); transcription factor
261999_at	AT1G33800	similar to unknown protein [Arabidopsis thaliana] (TAIR:AT4G09990.1); similar to unknown [Populus trichocarpa] (GB:ABK93991.1); contains InterPro domain Protein of unknown function DUF579, plant (InterPro:IPR006514)
262061_at	AT1G80110	ATPP2-B11; carbohydrate binding
262072_at	AT1G59590	ZCF37
262096_at	AT1G56010	NAC1 (Arabidopsis NAC domain containing protein 21, Arabidopsis NAC domain containing protein 22); transcription factor
262108_at	AT1G02740	chromatin binding
262119_s_at	AT1G02930; AT1G02920	[AT1G02930, ATGSTF6 (EARLY RESPONSIVE TO DEHYDRATION 11); glutathione transferase];[AT1G02920, ATGSTF7 (GLUTATHIONE S-TRANSFERASE 11); glutathione transferase]
262211_at	AT1G74930	ORA47; DNA binding / transcription factor
262226_at	AT1G53885; AT1G53903	[AT1G53885, senescence-associated protein-related];[AT1G53903, similar to senescence-associated protein-related [Arabidopsis thaliana] (TAIR:AT1G53885.1); similar to Protein of unknown function DUF581 [Medicago truncatula] (GB:ABO84791.1); contains InterPro domain Protein of unknown function DUF581 (InterPro:IPR007650)]
262467_at	AT1G50240	armadillo/beta-catenin repeat family protein
262840_at	AT1G14900	HMGA (HIGH MOBILITY GROUP A); DNA binding
262939_s_at	AT1G79530; AT1G16300	[AT1G79530, GAPCP-1; glyceraldehyde-3-phosphate dehydrogenase];[AT1G16300, GAPCP-2; glyceraldehyde-3-phosphate dehydrogenase]
263096_at	AT2G16060	AHB1 (ARABIDOPSIS HEMOGLOBIN 1)
263379_at	AT2G40140	CZF1/ZFAR1; transcription factor
263474_at	AT2G31725	similar to unknown protein [Arabidopsis thaliana] (TAIR:AT1G05730.1); similar to hypothetical protein [Vitis vinifera] (GB:CAN73933.1); contains InterPro domain Protein of unknown function DUF842, eukaryotic (InterPro:IPR008560)
263526_at	AT2G24830	zinc finger (CCCH-type) family protein / D111/G-patch domain-containing protein
263799_at	AT2G24550	similar to unknown protein [Arabidopsis thaliana] (TAIR:AT4G31510.1); similar to unknown [Populus trichocarpa x Populus deltoides] (GB:ABK96563.1)
263935_at	AT2G35930	U-box domain-containing protein
263941_at	no_match	no_match
263947_at	AT2G35820	similar to unknown protein [Arabidopsis thaliana] (TAIR:AT2G35810.1); similar to unnamed protein product [Vitis vinifera] (GB:CAO69007.1); contains domain G3DSA:2.60.120.480 (G3DSA:2.60.120.480)
263972_at	AT2G42760	similar to unnamed protein product [Vitis vinifera] (GB:CAO69913.1)
264015_at	no_match	no_match
264146_at	AT1G02205	CER1 (ECERIFERUM 1)
264147_at	AT1G02205	CER1 (ECERIFERUM 1)
264184_at	AT1G54790	GDSL-motif lipase/hydrolase family protein
264289_at	AT1G61890	MATE efflux family protein
264377_at	AT2G25060	plastocyanin-like domain-containing protein
264467_at	AT1G10140	similar to unknown protein [Arabidopsis thaliana] (TAIR:AT1G58420.1); contains InterPro domain Uncharacterised conserved protein UCP031279 (InterPro:IPR016972)
264572_at	no_match	no_match
264573_at	AT1G05310	pectinesterase family protein
264725_at	AT1G22885	unknown protein
264758_at	AT1G61340	F-box family protein
264774_at	AT1G22890	unknown protein
264866_at	AT1G24140	matrixin family protein
264968_at	AT1G67360	rubber elongation factor (REF) family protein
265008_at	AT1G61560	MLO6 (MILDEW RESISTANCE LOCUS O 6); calmodulin binding
265104_at	AT1G31020	ATO2 (Arabidopsis thioredoxin o2); thiol-disulfide exchange intermediate
265620_at	AT2G27310	F-box family protein
265648_at	AT2G27500	glycosyl hydrolase family 17 protein
265670_s_at	AT2G32190; AT2G32210	[AT2G32190, similar to unknown protein [Arabidopsis thaliana] (TAIR:AT2G32210.1); similar to unknown [Populus trichocarpa] (GB:ABK92801.1); contains domain PD188784 (PD188784)];[AT2G32210, similar to unknown protein [Arabidopsis thaliana] (TAIR:AT2G32190.1); similar to unknown [Populus trichocarpa] (GB:ABK92801.1); contains domain PD188784 (PD188784)]
265728_at	AT2G31990	exostosin family protein
265987_at	AT2G24240	potassium channel tetramerisation domain-containing protein
266071_at	AT2G18680; AT2G18670	[AT2G18680, similar to unknown protein [Arabidopsis thaliana] (TAIR:AT2G18690.1); similar to hypothetical protein OsI_029427 [Oryza sativa (indica cultivar-group)] (GB:EAZ08195.1)];[AT2G18670, zinc finger (C3HC4-type RING finger) family protein]
266204_at	AT2G02410	similar to unnamed protein product [Vitis vinifera] (GB:CAO46936.1); contains InterPro domain Protein of unknown function DUF901 (InterPro:IPR010298)
266316_at	AT2G27080	harpin-induced protein-related / HIN1-related / harpin-responsive protein-related
266396_at	AT2G38790	unknown protein
266406_at	AT2G38570	similar to hypothetical protein [Vitis vinifera] (GB:CAN71020.1); similar to unnamed protein product [Vitis vinifera] (GB:CAO48883.1)
266658_at	AT2G25735	unknown protein
266832_at	AT2G30040	MAPKKK14 (Mitogen-activated protein kinase kinase kinase 14); kinase
266834_s_at	AT2G05050; AT3G27140; AT4G08260; AT2G30020	[AT2G05050, pseudogene, protein phosphatase 2C, blastp match of 65% identity and 8.1e-74 P-value to GP|30013681|gb|AAP03883.1||AY220484 Avr9/Cf-9 rapidly elicited protein 284 {Nicotiana tabacum}];[AT3G27140, protein phosphatase 2C, putative / PP2C, putative];[AT4G08260, protein phosphatase 2C, putative / PP2C, putative];[AT2G30020, protein phosphatase 2C, putative / PP2C, putative]
267028_at	AT2G38470	WRKY33 (WRKY DNA-binding protein 33); transcription factor
267357_at	AT2G40000	similar to unknown protein [Arabidopsis thaliana] (TAIR:AT3G55840.1); similar to unnamed protein product [Vitis vinifera] (GB:CAO41329.1); contains InterPro domain Hs1pro-1, C-terminal (InterPro:IPR009743); contains InterPro domain Hs1pro-1, N-terminal (InterPro:IPR009869)
267411_at	AT2G34930	disease resistance family protein

## Sheet: 35SWRKY33BasalRepression
Table S3 List of probe sets/array elements and locus identifiers corresponding to genes that are (d) repressible basal expression in 35S:WRKY33 overexpression transgenic lines
Probe Set	Locus identifier	Description
245133_at	AT2G45310	GAE4 (UDP-D-GLUCURONATE 4-EPIMERASE 4); catalytic
245264_at	AT4G17245	zinc finger (C3HC4-type RING finger) family protein
245265_at	AT4G14400	ACD6 (ACCELERATED CELL DEATH 6); protein binding
245457_s_at	AT4G16940; AT4G16960	[AT4G16940, disease resistance protein (TIR-NBS-LRR class), putative];[AT4G16960, disease resistance protein (TIR-NBS-LRR class), putative]
245516_at	AT4G15820	wound-responsive protein-related
245535_at	AT4G15160	protease inhibitor/seed storage/lipid transfer protein (LTP) family protein
245638_s_at	AT1G24822; AT1G25097; AT1G24996	[AT1G24822, similar to unknown protein [Arabidopsis thaliana] (TAIR:AT1G25097.1)];[AT1G25097, similar to unknown protein [Arabidopsis thaliana] (TAIR:AT1G24822.1)];[AT1G24996, similar to unknown protein [Arabidopsis thaliana] (TAIR:AT1G25097.1); similar to unknown protein [Arabidopsis thaliana] (TAIR:AT1G24822.1)]
245651_s_at	AT1G24881; AT1G24800; AT1G25055; AT1G25141; AT1G25211	[AT1G24881, Identical to F-box/Kelch-repeat protein At1g24795/At1g24885/At1g25056/At1g25143/At1g25215 [Arabidopsis Thaliana] (GB:Q9FXK7); similar to unknown protein [Arabidopsis thaliana] (TAIR:AT1G25211.1); similar to unknown protein [Arabidopsis thaliana] (TAIR:AT1G24800.1); similar to unknown protein [Arabidopsis thaliana] (TAIR:AT1G25055.1); similar to class S F-box protein [Nicotiana alata] …
246293_at	AT3G56710	SIB1 (SIGMA FACTOR BINDING PROTEIN 1); binding
246519_at	AT5G15780	pollen Ole e 1 allergen and extensin family protein
247684_at	AT5G59670	leucine-rich repeat protein kinase, putative
248011_at	AT5G56300	GAMT2; S-adenosylmethionine-dependent methyltransferase/ gibberellin carboxyl-O-methyltransferase
248169_at	AT5G54610	ANK (ANKYRIN); protein binding
248895_at	AT5G46330	FLS2 (FLAGELLIN-SENSITIVE 2); ATP binding / kinase/ protein binding / protein serine/threonine kinase/ transmembrane receptor protein serine/threonine kinase
249065_at	AT5G44260	zinc finger (CCCH-type) family protein
249754_at	AT5G24530	oxidoreductase, 2OG-Fe(II) oxygenase family protein
250327_at	AT5G12050	similar to unnamed protein product [Vitis vinifera] (GB:CAO45643.1)
250445_at	AT5G10760	aspartyl protease family protein
250942_at	AT5G03350	legume lectin family protein
251625_at	AT3G57260	BGL2 (PATHOGENESIS-RELATED PROTEIN 2); glucan 1,3-beta-glucosidase/ hydrolase, hydrolyzing O-glycosyl compounds
251673_at	AT3G57240	BG3 (BETA-1,3-GLUCANASE 3); hydrolase, hydrolyzing O-glycosyl compounds
251705_at	AT3G56400	WRKY70 (WRKY DNA-binding protein 70); transcription factor
252403_at	AT3G48080	lipase class 3 family protein / disease resistance protein-related
252692_at	AT3G43960	cysteine proteinase, putative
253254_at	AT4G34650	SQS2 (SQUALENE SYNTHASE 2); farnesyl-diphosphate farnesyltransferase
253671_at	AT4G29990	light repressible receptor protein kinase
254065_at	AT4G25420	GA5 (GA REQUIRING 5); gibberellin 20-oxidase/ gibberellin 3-beta-dioxygenase
254265_s_at	AT4G23140; AT4G23160	[AT4G23140, CRK6 (CYSTEINE-RICH RLK 6); kinase];[AT4G23160, protein kinase family protein]
254286_at	AT4G22950	AGL19 (AGAMOUS-LIKE 19); transcription factor
254287_at	AT4G22960	similar to unknown protein [Arabidopsis thaliana] (TAIR:AT4G11860.1); similar to unnamed protein product [Vitis vinifera] (GB:CAO63644.1); contains InterPro domain Protein of unknown function DUF544 (InterPro:IPR007518)
254416_at	AT4G21380	ARK3 (Arabidopsis Receptor Kinase 3); kinase
254521_at	AT5G44820	similar to unknown protein [Arabidopsis thaliana] (TAIR:AT4G19970.1); similar to unnamed protein product [Vitis vinifera] (GB:CAO46707.1); contains domain PTHR10483:SF6 (PTHR10483:SF6); contains domain PTHR10483 (PTHR10483)
254635_at	AT4G18670	leucine-rich repeat family protein / extensin family protein
254770_at	AT4G13340	leucine-rich repeat family protein / extensin family protein
254819_at	AT4G12500	protease inhibitor/seed storage/lipid transfer protein (LTP) family protein
255345_at	AT4G04460	aspartyl protease family protein
255843_at	AT2G33540	CPL3 (C-TERMINAL DOMAIN PHOSPHATASE-LIKE 3); CTD phosphatase
255855_at	AT1G66950	ATPDR11/PDR11 (PLEIOTROPIC DRUG RESISTANCE 11); ATPase, coupled to transmembrane movement of substances
256429_at	AT3G11040	glycosyl hydrolase family 85 protein
256431_s_at	AT3G11010; AT5G27060	[AT3G11010, disease resistance family protein / LRR family protein];[AT5G27060, disease resistance family protein]
256601_s_at	AT3G28290; AT3G28300	[AT3G28290, AT14A];[AT3G28300, AT14A]
256617_at	AT3G22240	unknown protein
256766_at	AT3G22231	PCC1 (PATHOGEN AND CIRCADIAN CONTROLLED 1)
256825_at	AT3G22120	CWLP (CELL WALL-PLASMA MEMBRANE LINKER PROTEIN); lipid binding
257382_at	AT2G40750	WRKY54 (WRKY DNA-binding protein 54); transcription factor
257497_at	AT1G51430	similar to unknown protein [Arabidopsis thaliana] (TAIR:AT3G28370.1)
257535_at	AT3G09490	chloroplast lumen common family protein
257547_at	AT3G13000	transcription factor
257763_s_at	AT3G23120; AT3G23110	[AT3G23120, leucine-rich repeat family protein];[AT3G23110, disease resistance family protein]
257922_at	AT3G23150	ETR2 (ETHYLENE RESPONSE 2); receptor
258213_at	AT3G17950	Identical to Uncharacterized protein At3g17950 (Y-3) [Arabidopsis Thaliana] (GB:Q6DR24;GB:Q6E249;GB:Q6E250); similar to unnamed protein product [Vitis vinifera] (GB:CAO68228.1)
258557_at	AT3G05990	leucine-rich repeat family protein
258654_at	no_match	no_match
259285_at	AT3G11460	pentatricopeptide (PPR) repeat-containing protein
259373_at	AT1G69160	unknown protein
259385_at	AT1G13470	similar to unknown protein [Arabidopsis thaliana] (TAIR:AT1G13520.1); similar to unnamed protein product [Vitis vinifera] (GB:CAO42040.1); contains InterPro domain Protein of unknown function DUF1262 (InterPro:IPR010683)
259561_at	AT1G21250	WAK1 (CELL WALL-ASSOCIATED KINASE); kinase
260046_at	AT1G73805	calmodulin binding
260773_at	AT1G78440	ATGA2OX1 (GIBBERELLIN 2-OXIDASE 1); gibberellin 2-beta-dioxygenase
260904_at	AT1G02450	NIMIN-1/NIMIN1; protein binding
261092_at	no_match	no_match
261221_at	AT1G19960	similar to transmembrane receptor [Arabidopsis thaliana] (TAIR:AT2G32140.1)
261339_at	AT1G35710	leucine-rich repeat transmembrane protein kinase, putative
262813_at	AT1G11670	MATE efflux family protein
262902_x_at	AT1G59930	similar to unknown protein [Arabidopsis thaliana] (TAIR:AT1G59920.1); similar to putative MADS-box transcription factor [Arabidopsis lyrata] (GB:AAO42467.1); contains domain PTHR11945 (PTHR11945); contains domain PTHR11945:SF14 (PTHR11945:SF14)
263539_at	AT2G24850	TAT3 (TYROSINE AMINOTRANSFERASE 3); transaminase
263747_at	AT2G21470	SAE2 (SUMO-ACTIVATING ENZYME 2)
263776_s_at	AT2G46430; AT2G46440	[AT2G46430, ATCNGC3 (CYCLIC NUCLEOTIDE GATED CHANNEL 3); calmodulin binding / cyclic nucleotide binding / ion channel];[AT2G46440, ATCNGC11 (cyclic nucleotide gated channel 11); calmodulin binding / cyclic nucleotide binding / ion channel]
264434_at	AT1G10340	ankyrin repeat family protein
264506_at	AT1G09560	GLP5 (GERMIN-LIKE PROTEIN 5); manganese ion binding / metal ion binding / nutrient reservoir
264835_at	AT1G03550	secretory carrier membrane protein (SCAMP) family protein
264909_at	AT2G17300	similar to unknown protein [Arabidopsis thaliana] (TAIR:AT4G35320.1)
265443_at	AT2G20750	ATEXPB1 (ARABIDOPSIS THALIANA EXPANSIN B1)
265464_at	AT2G37080	myosin heavy chain-related
265476_at	AT2G15570	ATHM3 (ARABIDOPSIS THIOREDOXIN M-TYPE 3); thiol-disulfide exchange intermediate
265511_at	AT2G05540	glycine-rich protein
265544_at	AT2G28260	ATCNGC15 (cyclic nucleotide gated channel 15); calmodulin binding / cation channel/ cyclic nucleotide binding
265837_at	AT2G14560	similar to unknown protein [Arabidopsis thaliana] (TAIR:AT1G33840.1); similar to unnamed protein product [Vitis vinifera] (GB:CAO48825.1); contains InterPro domain Protein of unknown function DUF567 (InterPro:IPR007612)
266385_at	AT2G14610	PR1 (PATHOGENESIS-RELATED GENE 1)
266647_at	no_match	no_match
267289_at	AT2G23770	protein kinase family protein / peptidoglycan-binding LysM domain-containing protein
