# Supplementary material for: Microarray analysis of Arabidopsis WRKY33 mutants in response to the necrotrophic fungus Botrytis cinerea
Source: PLoS One. 2017 Feb 16;12(2):e0172343. doi: 10.1371/journal.pone.0172343 (PMC5313235; doi:10.1371/journal.pone.0172343)
Supplement: S4 Table — (XLSX) [file pone.0172343.s004.xlsx]

## Sheet: wrky33Upregulation
Table S4 Expression Levels and fold induction (a) in all B. cinerea induced genes selected from wrky33 samples
wrky33-0: wrky33 at 0 hpi with B. cinerea FC: Fold change
wrky33-24: wrky33 at 24 hpi with B. cinerea
Probe Set	Locus Identifier	wrky33-0	wrky33-24	FC	Description
245038_at	AT2G26560	595.2	7353.1	12.354	PLP2 (PHOSPHOLIPASE A 2A); nutrient reservoir
245041_at	AT2G26530	665.8	1774.7	2.66552	AR781
245051_at	AT2G23320	129.7	327.7	2.5266	WRKY15 (WRKY DNA-binding protein 15); transcription factor
245052_at	AT2G26440	259.6	813.8	3.13482	pectinesterase family protein
245119_at	AT2G41640	40.2	190.2	4.73134	similar to unknown protein [Arabidopsis thaliana] (TAIR:AT3G57380.1); similar to glycosyltransferase [Medicago truncatula] (GB:CAI30145.1); contains InterPro domain Protein of unknown function DUF563 (InterPro:IPR007657)
245156_at	AT5G12480	69.5	244.2	3.51367	CPK7 (CALMODULIN-DOMAIN PROTEIN KINASE 7); calmodulin-dependent protein kinase/ kinase
245181_at	AT5G12420	30.6	101.3	3.31046	similar to unknown protein [Arabidopsis thaliana] (TAIR:AT5G16350.1); similar to unnamed protein product [Vitis vinifera] (GB:CAO48523.1); contains InterPro domain Protein of unknown function UPF0089 (InterPro:IPR004255); contains InterPro domain Protein of unknown function DUF1298 (InterPro:IPR009721)
245193_at	AT1G67810	60.5	2053.1	33.9355	Fe-S metabolism associated domain-containing protein
245197_at	AT1G67800	84.6	184.3	2.17849	copine-related
245200_at	AT1G67850	61.9	146.1	2.36026	similar to unknown protein [Arabidopsis thaliana] (TAIR:AT1G13000.2); similar to unknown protein [Arabidopsis thaliana] (TAIR:AT1G13000.1); similar to unnamed protein product [Vitis vinifera] (GB:CAO42517.1); contains InterPro domain Protein of unknown function DUF707 (InterPro:IPR007877)
245244_at	AT1G44350	132	299.4	2.26818	ILL6 (IAA-leucine resistant (ILR)-like gene 6); metallopeptidase
245249_at	AT4G16760	314.9	1001.7	3.18101	ACX1 (ACYL-COA OXIDASE 1)
245251_at	AT4G17615	34.7	165.5	4.76945	CBL1 (CALCINEURIN B-LIKE PROTEIN 1); calcium ion binding
245252_at	AT4G17500	57.8	1277.6	22.1038	ATERF-1 (ETHYLENE RESPONSIVE ELEMENT BINDING FACTOR 1); DNA binding / transcription activator/ transcription factor
245254_at	AT4G14680	313.2	1289.4	4.11686	APS3 (ATP sulfurylase 2); sulfate adenylyltransferase (ATP)
245266_at	AT4G17070	77	494.5	6.42208	peptidyl-prolyl cis-trans isomerase
245324_at	AT4G17260	177.8	379.2	2.13273	L-lactate dehydrogenase, putative
245329_at	AT4G14365	165.3	1630.4	9.86328	zinc finger (C3HC4-type RING finger) family protein / ankyrin repeat family protein
245365_at	AT4G17720	208.6	514.4	2.46596	RNA recognition motif (RRM)-containing protein
245393_at	AT4G16260	26.9	2702.5	100.465	glycosyl hydrolase family 17 protein
245439_at	AT4G16670	32.6	72.5	2.22393	similar to unknown protein [Arabidopsis thaliana] (TAIR:AT4G17350.1); similar to unnamed protein product [Vitis vinifera] (GB:CAO39969.1); contains InterPro domain Pleckstrin-like, plant (InterPro:IPR013666); contains InterPro domain Protein of unknown function DUF828, plant (InterPro:IPR008546); contains InterPro domain Pleckstrin-like (InterPro:IPR001849)
245528_at	AT4G15530	136	835.9	6.14632	PPDK (PYRUVATE ORTHOPHOSPHATE DIKINASE); kinase/ pyruvate, phosphate dikinase
245533_at	AT4G15130	113.8	275.4	2.42004	cholinephosphate cytidylyltransferase, putative / phosphorylcholine transferase, putative / CTP:phosphocholine cytidylyltransferase, putative
245566_at	AT4G14610	34.3	77.1	2.24781	pseudogene, disease resistance protein (CC-NBS-LRR class), putative, domain signature CC-NBS-LRR exists, suggestive of a disease resistance protein.; blastp match of 45% identity and 2.2e-162 P-value to GP|24461866|gb|AAN62353.1|AF506028_20|AF506028 NBS-LRR type disease resistance protein {Poncirus trifoliata}
245599_at	AT4G14220	73.9	264.3	3.57645	zinc finger (C3HC4-type RING finger) family protein
245641_at	AT1G25370	33	228.3	6.91818	similar to unknown protein [Arabidopsis thaliana] (TAIR:AT1G68340.1); similar to unnamed protein product [Vitis vinifera] (GB:CAO68084.1); contains InterPro domain Protein of unknown function DUF1639 (InterPro:IPR012438)
245662_at	AT1G28190	57.1	641	11.2259	similar to unknown protein [Arabidopsis thaliana] (TAIR:AT5G12340.1); similar to unknown [Picea sitchensis] (GB:ABK21062.1)
245686_at	AT5G22060	244.1	1309.9	5.36624	ATJ2 (Arabidopsis thaliana DnaJ homologue 2)
245711_at	AT5G04340	286	900	3.14685	C2H2 (ZINC FINGER OF ARABIDOPSIS THALIANA 6); nucleic acid binding / transcription factor/ zinc ion binding
245731_at	AT1G73500	238.2	719.9	3.02225	ATMKK9 (Arabidopsis thaliana MAP kinase kinase 9); kinase
245755_at	AT1G35210	41.3	271.1	6.56416	similar to unknown protein [Arabidopsis thaliana] (TAIR:AT1G22470.1); similar to hypothetical protein [Vitis vinifera] (GB:CAN82663.1)
245775_at	AT1G30270	47.1	123	2.61146	CIPK23 (CBL-INTERACTING PROTEIN KINASE 23); kinase
245794_at	AT1G32170	38.1	260.6	6.8399	XTR4 (XYLOGLUCAN ENDOTRANSGLYCOSYLASE 4); hydrolase, acting on glycosyl bonds
245832_at	AT1G48850	374.4	775.4	2.07105	EMB1144 (EMBRYO DEFECTIVE 1144); chorismate synthase
245854_at	AT5G13490	138.1	401.5	2.90731	AAC2 (ADP/ATP CARRIER 2); ATP:ADP antiporter/ binding
245855_at	AT5G13550	90.8	229.1	2.52313	SULTR4;1 (Sulfate transporter 4.1); sulfate transmembrane transporter
245866_s_at	AT1G57990; AT1G57980	564	1585.8	2.8117	[AT1G57990, ATPUP18 (Arabidopsis thaliana purine permease 18); purine transmembrane transporter];[AT1G57980, purine permease-related]
245885_at	AT5G09440	74	362.5	4.89865	phosphate-responsive protein, putative
245956_s_at	AT5G42020; AT5G28540	1292.6	3006.5	2.32593	[AT5G42020, BIP (LUMINAL BINDING PROTEIN); ATP binding];[AT5G28540, BIP1; ATP binding]
245977_at	AT5G13110	103.6	244.5	2.36004	G6PD2 (GLUCOSE-6-PHOSPHATE DEHYDROGENASE 2); glucose-6-phosphate dehydrogenase
246028_at	AT5G21170	202.1	410.4	2.03068	5'-AMP-activated protein kinase beta-2 subunit, putative
246035_at	AT5G08300	402.6	813.6	2.02086	succinyl-CoA ligase (GDP-forming) alpha-chain, mitochondrial, putative / succinyl-CoA synthetase, alpha chain, putative / SCS-alpha, putative
246042_at	AT5G19440	399.9	884.1	2.2108	cinnamyl-alcohol dehydrogenase, putative (CAD)
246098_at	AT5G20400	31.5	209.3	6.64444	oxidoreductase, 2OG-Fe(II) oxygenase family protein
246099_at	AT5G20230	687.2	6404.6	9.31985	ATBCB (ARABIDOPSIS BLUE-COPPER-BINDING PROTEIN); copper ion binding
246114_at	AT5G20250	463.5	2212	4.77238	DIN10 (DARK INDUCIBLE 10); hydrolase, hydrolyzing O-glycosyl compounds
246146_at	AT5G20050	257.5	542.7	2.10757	protein kinase family protein
246189_at	AT5G20910	122.2	290.2	2.3748	zinc finger (C3HC4-type RING finger) family protein
246195_at	AT4G36410	50.4	175.1	3.47421	UBC17 (UBIQUITIN-CONJUGATING ENZYME 17); ubiquitin-protein ligase
246213_at	AT4G36480	127.7	335.7	2.62882	ATLCB1 (LONG-CHAIN BASE1); protein binding / serine C-palmitoyltransferase
246214_at	AT4G36988; AT4G36990	34.2	234	6.84211	[AT4G36988, CPuORF49 (Conserved peptide upstream open reading frame 49)];[AT4G36990, HSF4 (HEAT SHOCK FACTOR 4); DNA binding / transcription factor]
246238_at	AT4G36670	267.8	817.4	3.05228	mannitol transporter, putative
246247_at	AT4G36640	57.3	193.2	3.37173	SEC14 cytosolic factor family protein / phosphoglyceride transfer family protein
246293_at	AT3G56710	845	2266.6	2.68237	SIB1 (SIGMA FACTOR BINDING PROTEIN 1); binding
246305_at	AT3G51890	120.4	373.7	3.10382	protein binding / protein transporter/ structural molecule
246312_at	AT1G31930	83.9	204.1	2.43266	XLG3 (EXTRA-LARGE GTP-BINDING PROTEIN 3); signal transducer
246325_at	AT1G16540	21.9	47.4	2.16438	ABA3/ATABA3/LOS5/SIR3 (ABA DEFICIENT 3); Mo-molybdopterin cofactor sulfurase/ selenocysteine lyase
246327_at	AT1G16670	147.6	362.5	2.45596	protein kinase family protein
246340_s_at	AT3G44860; AT3G44870	710.2	2582.6	3.63644	[AT3G44860, FAMT (FARNESOIC ACID CARBOXYL-O-METHYLTRANSFERASE); S-adenosylmethionine-dependent methyltransferase/ farnesoic acid O-methyltransferase];[AT3G44870, S-adenosyl-L-methionine:carboxyl methyltransferase family protein]
246396_at	AT1G58180	158.1	431.3	2.72802	carbonic anhydrase family protein / carbonate dehydratase family protein
246523_at	AT5G15850	90.3	195.6	2.16611	COL1 (CONSTANS-LIKE 1); transcription factor/ zinc ion binding
246528_at	AT5G15640	115.2	261.8	2.27257	mitochondrial substrate carrier family protein
246529_at	AT5G15730	75.4	264.9	3.51326	serine/threonine protein kinase, putative
246532_at	AT5G15870	82.3	178.5	2.16889	glycosyl hydrolase family 81 protein
246584_at	AT5G14730	36.2	191.9	5.3011	similar to unknown protein [Arabidopsis thaliana] (TAIR:AT3G01513.1); similar to unnamed protein product [Vitis vinifera] (GB:CAO64332.1); similar to hypothetical protein [Vitis vinifera] (GB:CAN65788.1)
246620_at	AT5G36220	138	324.8	2.35362	CYP81D1 (CYTOCHROME P450 91A1); oxygen binding
246631_at	AT1G50740	377.3	931.2	2.46806	similar to unknown protein [Arabidopsis thaliana] (TAIR:AT3G20510.1); similar to unnamed protein product [Vitis vinifera] (GB:CAO38976.1); contains InterPro domain Protein of unknown function UPF0136, Transmembrane; (InterPro:IPR005349)
246653_at	AT5G35200	181.8	433.7	2.38559	epsin N-terminal homology (ENTH) domain-containing protein
246682_at	AT5G33290	151.6	672.1	4.43338	XGD1 (XYLOGALACTURONAN DEFICIENT 1); catalytic
246744_at	AT5G27760	532.4	3898.7	7.32288	hypoxia-responsive family protein
246777_at	AT5G27420	163.8	1068.4	6.52259	zinc finger (C3HC4-type RING finger) family protein
246779_at	AT5G27520	96.7	257.6	2.66391	mitochondrial substrate carrier family protein
246785_at	AT5G27380	704.2	3198.1	4.54147	GSH2/GSHB (GLUTATHIONE SYNTHETASE 2); glutathione synthase
246789_at	AT5G27600	51.6	231	4.47674	LACS7 (LONG-CHAIN ACYL-COA SYNTHETASE 7)
246821_at	AT5G26920	84.4	482.1	5.71209	calmodulin binding
246858_at	AT5G25930	71	584.4	8.23099	leucine-rich repeat family protein / protein kinase family protein
246863_at	AT5G25940	305.9	739.2	2.41648	early nodulin-related
246870_at	AT5G26030	280.6	947	3.37491	FC1 (FERROCHELATASE 1); ferrochelatase
246909_at	AT5G25770	23.3	54.2	2.32618	similar to unnamed protein product [Vitis vinifera] (GB:CAO44054.1); contains domain PTHR10992 (PTHR10992); contains domain SSF53474 (SSF53474); contains domain G3DSA:3.40.50.1820 (G3DSA:3.40.50.1820)
246927_s_at	AT5G25260; AT5G25250	25.1	1973.7	78.6335	[AT5G25260, similar to unknown protein [Arabidopsis thaliana] (TAIR:AT5G25250.1); similar to unknown protein [Arabidopsis thaliana] (TAIR:AT5G64870.1); similar to unnamed protein product [Vitis vinifera] (GB:CAO44306.1); similar to hypothetical protein [Vitis vinifera] (GB:CAN77054.1); similar to 80C09_16 [Brassica rapa subsp. pekinensis] (GB:AAZ41827.1); contains domain PTHR13806:SF3 (PTHR13806:…
246931_at	AT5G25170	101.4	303.7	2.99507	similar to unknown protein [Arabidopsis thaliana] (TAIR:AT2G25190.1); similar to unnamed protein product [Vitis vinifera] (GB:CAO44286.1); contains InterPro domain Protein of unknown function DUF862, eukaryotic (InterPro:IPR008580)
246943_at	AT5G25440	91.3	242.6	2.65717	protein kinase family protein
246976_s_at	AT5G24810	142.5	387.7	2.7207	ABC1 family protein
246989_at	AT5G67350	40.7	106.9	2.62654	unknown protein
247137_at	AT5G66210	91.7	206.6	2.253	CPK28 (calcium-dependent protein kinase 28); calmodulin-dependent protein kinase
247177_at	AT5G65300	60	169.3	2.82167	unknown protein
247197_at	AT5G65240	23.1	51.2	2.21645	leucine-rich repeat family protein / protein kinase family protein
247208_at	AT5G64870	16.5	38.9	2.35758	similar to unknown protein [Arabidopsis thaliana] (TAIR:AT5G25250.1); similar to unknown protein [Arabidopsis thaliana] (TAIR:AT5G25260.1); similar to 80C09_16 [Brassica rapa subsp. pekinensis] (GB:AAZ41827.1); contains domain PTHR13806:SF3 (PTHR13806:SF3); contains domain PTHR13806 (PTHR13806)
247280_at	AT5G64260	164.4	583.5	3.54927	phosphate-responsive protein, putative
247304_at	AT5G63850	128.4	273.3	2.1285	AAP4 (amino acid permease 4); amino acid transmembrane transporter
247327_at	AT5G64120	61.5	1363.4	22.1691	peroxidase, putative
247351_at	AT5G63790	439	1127.6	2.56856	ANAC102 (Arabidopsis NAC domain containing protein 102); transcription factor
247389_at	AT5G63490	104.8	280.2	2.67366	CBS domain-containing protein / octicosapeptide/Phox/Bemp1 (PB1) domain-containing protein
247393_at	AT5G63130	40	89.2	2.23	octicosapeptide/Phox/Bem1p (PB1) domain-containing protein
247394_at	AT5G62860	47.6	102.8	2.15966	F-box family protein-related
247426_at	AT5G62570	132.3	270.4	2.04384	calmodulin-binding protein
247509_at	AT5G62020	44.7	137.5	3.07606	AT-HSFB2A (Arabidopsis thaliana heat shock transcription factor B2A); DNA binding / transcription factor
247529_at	AT5G61520	137.7	336.5	2.44372	hexose transporter, putative
247532_at	AT5G61560	35.1	269.4	7.67521	protein kinase family protein
247554_at	AT5G61010	92.7	364.2	3.9288	ATEXO70E2 (EXOCYST SUBUNIT EXO70 FAMILY PROTEIN E2); protein binding
247571_at	AT5G61210	513.5	1286.5	2.50536	SNAP33 (synaptosomal-associated protein 33); SNAP receptor
247573_at	AT5G61160	104.7	5563	53.1328	AACT1 (ANTHOCYANIN 5-AROMATIC ACYLTRANSFERASE 1); transferase
247604_at	AT5G60950	37.8	294.1	7.78042	COBL5 (COBRA-LIKE PROTEIN 5 PRECURSOR)
247626_at	AT5G60300	55.6	142.7	2.56655	lectin protein kinase family protein
247655_at	AT5G59820	55.1	606.8	11.0127	RHL41 (RESPONSIVE TO HIGH LIGHT 41); nucleic acid binding / transcription factor/ zinc ion binding
247677_at	AT5G59420	485.6	1060.6	2.1841	oxysterol-binding family protein
247679_at	AT5G59540	816.6	1719.4	2.10556	oxidoreductase, 2OG-Fe(II) oxygenase family protein
247685_at	AT5G59680	30.9	208.5	6.74757	leucine-rich repeat protein kinase, putative
247704_at	AT5G59510	11.9	29.3	2.46218	DVL18/RTFL5 (ROTUNDIFOLIA LIKE 5)
247708_at	AT5G59550	316.8	792.7	2.50221	zinc finger (C3HC4-type RING finger) family protein
247817_at	AT5G58375	245	528.2	2.15592	similar to unknown protein [Arabidopsis thaliana] (TAIR:AT5G14602.1); similar to unnamed protein product [Vitis vinifera] (GB:CAO21327.1); contains domain PTHR12133 (PTHR12133)
247819_at	AT5G58350	56.6	267.5	4.72615	WNK4 (Arabidopsis WNK kinase 4); kinase
247835_at	AT5G57910	20.9	96.5	4.61722	similar to unknown protein [Arabidopsis thaliana] (TAIR:AT4G30630.1); similar to unnamed protein product [Vitis vinifera] (GB:CAO66657.1)
247864_s_at	AT1G25155; AT1G24807; AT1G25220; AT1G24909; AT5G57890; AT1G25083	192.6	1822.6	9.46314	[AT1G25155, anthranilate synthase beta subunit, putative];[AT5G57890, anthranilate synthase beta subunit, putative];[AT1G25083, anthranilate synthase beta subunit, putative];[AT1G24909, anthranilate synthase beta subunit, putative];[AT1G25220, ASB1 (ANTHRANILATE SYNTHASE BETA SUBUNIT 1); anthranilate synthase];[AT1G24807, anthranilate synthase beta subunit, putative]
247922_at	AT5G57500	29.9	83.2	2.78261	transferase, transferring glycosyl groups
247924_at	AT5G57655	194.2	400.2	2.06076	xylose isomerase family protein
247925_at	AT5G57560	400.3	967.6	2.41719	TCH4 (TOUCH 4); hydrolase, acting on glycosyl bonds / xyloglucan:xyloglucosyl transferase
247930_at	AT5G57060	127.5	329	2.58039	similar to unknown protein [Arabidopsis thaliana] (TAIR:AT4G26060.1); similar to unknown [Picea sitchensis] (GB:ABK23978.1); contains InterPro domain Channel forming colicin, C-terminal cytotoxic; (InterPro:IPR000293)
247940_at	AT5G57190	21	45.9	2.18571	PSD2 (PHOSPHATIDYLSERINE DECARBOXYLASE 2); phosphatidylserine decarboxylase
247949_at	AT5G57220	98	2286.9	23.3357	CYP81F2 (cytochrome P450, family 81, subfamily F, polypeptide 2); oxygen binding
247954_at	AT5G56870	115.2	908.6	7.88715	BGAL4 (beta-galactosidase 4); beta-galactosidase
247989_at	AT5G56350	389.4	779.7	2.00231	pyruvate kinase, putative
248004_at	AT5G56230	38.2	81.5	2.13351	prenylated rab acceptor (PRA1) family protein
248025_at	AT5G55850	285.2	763.9	2.67847	NOI
248032_at	AT5G55860	83.1	180.1	2.16727	similar to unknown protein [Arabidopsis thaliana] (TAIR:AT1G12150.1); similar to unnamed protein product [Vitis vinifera] (GB:CAO45150.1); contains InterPro domain Protein of unknown function DUF827, plant (InterPro:IPR008545)
248037_at	AT5G55930	62.9	254.6	4.04769	ATOPT1 (oligopeptide transporter 1); oligopeptide transporter
248060_at	AT5G55560	23.6	121.8	5.16102	protein kinase family protein
248062_at	AT5G55450	114.5	496.9	4.33974	protease inhibitor/seed storage/lipid transfer protein (LTP) family protein
248092_at	AT5G55170	43.9	92.4	2.10478	SUM3 (SMALL UBIQUITIN-LIKE MODIFIER 3)
248101_at	AT5G55200	101.4	212.1	2.09172	co-chaperone grpE protein, putative
248123_at	AT5G54720	45.1	189.2	4.19512	ankyrin repeat family protein
248132_at	AT5G54840	47.8	144.4	3.02092	GTP-binding family protein
248133_at	AT5G54850	30	99	3.3	unknown protein
248134_at	AT5G54860	116.7	493.9	4.23222	integral membrane transporter family protein
248162_at	AT5G54500	757.4	2008.7	2.6521	FQR1 (FLAVODOXIN-LIKE QUINONE REDUCTASE 1)
248164_at	AT5G54490	67	315.7	4.71194	PBP1 (PINOID-BINDING PROTEIN 1); calcium ion binding
248205_at	AT5G54300	45.1	109.5	2.42794	similar to unknown protein [Arabidopsis thaliana] (TAIR:AT1G61260.1); similar to unnamed protein product [Vitis vinifera] (GB:CAO39207.1); contains InterPro domain Protein of unknown function DUF761, plant (InterPro:IPR008480)
248276_at	AT5G53550	73	292.1	4.00137	YSL3 (YELLOW STRIPE LIKE 3); oligopeptide transporter
248282_at	AT5G52900	55	128.7	2.34	similar to unnamed protein product [Vitis vinifera] (GB:CAO49548.1)
248286_at	AT5G52870	9.9	29.3	2.9596	similar to unknown protein [Arabidopsis thaliana] (TAIR:AT1G64080.1); similar to unnamed protein product [Vitis vinifera] (GB:CAO65893.1)
248322_at	AT5G52760	54.8	564	10.292	heavy-metal-associated domain-containing protein
248327_at	AT5G52750	160.7	692.7	4.31052	heavy-metal-associated domain-containing protein
248330_at	AT5G52810	63.9	287.5	4.49922	ornithine cyclodeaminase/mu-crystallin family protein
248332_at	AT5G52640	27.7	563	20.3249	HSP81-1 (HEAT SHOCK PROTEIN 81-1); ATP binding / unfolded protein binding
248335_at	AT5G52450	127.8	574	4.49139	MATE efflux protein-related
248381_at	AT5G51830	89.6	719.8	8.03348	pfkB-type carbohydrate kinase family protein
248422_at	AT5G51640	80	205.7	2.57125	YLS7 (yellow-leaf-specific gene 7)
248429_at	AT5G51770	17.3	47.2	2.72832	protein kinase family protein
248487_at	AT5G51070	220.7	1895.7	8.58949	ERD1 (EARLY RESPONSIVE TO DEHYDRATION 1); ATP binding / ATPase
248551_at	AT5G50200	89.4	590.8	6.6085	WR3 (WOUND-RESPONSIVE 3); nitrate transmembrane transporter
248607_at	AT5G49480	149	323.6	2.17181	ATCP1 (CA2+-BINDING PROTEIN 1); calcium ion binding
248686_at	AT5G48540	182.4	1115.5	6.11568	33 kDa secretory protein-related
248698_at	AT5G48380	436.2	892	2.04493	leucine-rich repeat family protein / protein kinase family protein
248719_at	AT5G47910	323.3	1555.4	4.81101	RBOHD (RESPIRATORY BURST OXIDASE PROTEIN D)
248726_at	AT5G47960	18.9	82.2	4.34921	SMG1 (SMALL MOLECULAR WEIGHT G-PROTEIN 1); GTP binding
248756_at	AT5G47560	355.7	904.7	2.54344	ATSDAT/ATTDT (TONOPLAST DICARBOXYLATE TRANSPORTER); malate transmembrane transporter/ sodium:dicarboxylate symporter
248769_at	AT5G47730	62.2	251.5	4.04341	SEC14 cytosolic factor, putative / polyphosphoinositide-binding protein, putative
248792_at	AT5G47200	542.5	1179.3	2.17382	AtRABD2b/AtRab1A (Arabidopsis Rab GTPase homolog D2b); GTP binding
248794_at	AT5G47220	120.3	1107.1	9.20283	ATERF-2/ATERF2/ERF2 (ETHYLENE RESPONSE FACTOR 2); DNA binding / transcription activator/ transcription factor
248821_at	AT5G47070	169.7	359.8	2.12021	protein kinase, putative
248833_at	AT5G47120	754.6	1515.7	2.00861	ATBI-1 (ARABIDOPSIS BAX INHIBITOR 1)
248889_at	AT5G46230	36.8	120.3	3.26902	similar to unknown protein [Arabidopsis thaliana] (TAIR:AT1G09310.1); similar to unnamed protein product [Vitis vinifera] (GB:CAO14438.1); contains InterPro domain Protein of unknown function DUF538 (InterPro:IPR007493)
248896_at	AT5G46350	31.6	96.4	3.05063	WRKY8 (WRKY DNA-binding protein 8); transcription factor
248904_at	AT5G46295	11.5	27.1	2.35652	unknown protein
248934_at	AT5G46080	34	114.7	3.37353	protein kinase family protein
248970_at	AT5G45380	50.6	230.8	4.56126	sodium:solute symporter family protein
248971_at	AT5G45000	19.2	102.5	5.33854	transmembrane receptor
248981_at	AT5G45110	255.7	534.4	2.08995	NPR3 (NPR1-LIKE PROTEIN 3); protein binding
249021_at	AT5G44820	104.1	240	2.30548	similar to unknown protein [Arabidopsis thaliana] (TAIR:AT4G19970.1); similar to unnamed protein product [Vitis vinifera] (GB:CAO46707.1); contains domain PTHR10483:SF6 (PTHR10483:SF6); contains domain PTHR10483 (PTHR10483)
249052_at	AT5G44420	196.1	5426.5	27.6721	PDF1.2 (Low-molecular-weight cysteine-rich 77)
249078_at	AT5G44070	583.1	1313.6	2.25279	CAD1 (CADMIUM SENSITIVE 1)
249125_at	AT5G43450	155.1	1063.5	6.85687	2-oxoglutarate-dependent dioxygenase, putative
249139_at	AT5G43170	37.2	89	2.39247	AZF3 (ARABIDOPSIS ZINC-FINGER PROTEIN 3); nucleic acid binding / transcription factor/ zinc ion binding
249188_at	AT5G42830	22	257.8	11.7182	transferase family protein
249252_at	AT5G42010	17.8	39.7	2.23034	WD-40 repeat family protein
249264_s_at	AT5G41750; AT5G41740	97.8	318.2	3.25358	[AT5G41750, disease resistance protein (TIR-NBS-LRR class), putative];[AT5G41740, disease resistance protein (TIR-NBS-LRR class), putative]
249314_at	AT5G41180	18.5	43.3	2.34054	leucine-rich repeat protein kinase, putative
249319_s_at	AT5G40880; AT5G49200	15.3	32.5	2.12418	[AT5G40880, WD-40 repeat family protein / zfwd3 protein (ZFWD3)];[AT5G49200, WD-40 repeat family protein / zfwd4 protein (ZFWD4)]
249346_at	AT5G40780	200.9	1033.2	5.14286	LHT1 (LYSINE HISTIDINE TRANSPORTER 1); amino acid transmembrane transporter
249372_at	AT5G40760	146	420.3	2.87877	G6PD6 (GLUCOSE-6-PHOSPHATE DEHYDROGENASE 6); glucose-6-phosphate dehydrogenase
249417_at	AT5G39670	23.6	353.6	14.9831	calcium-binding EF hand family protein
249459_at	AT5G39580	13.2	83	6.28788	peroxidase, putative
249467_at	AT5G39610	36.7	172.4	4.69755	ANAC092/ATNAC2/ATNAC6 (Arabidopsis NAC domain containing protein 92); protein heterodimerization/ protein homodimerization/ transcription factor
249481_at	AT5G38900	16.8	650.7	38.7321	DSBA oxidoreductase family protein
249494_at	AT5G39050	82.1	487.6	5.9391	transferase family protein
249527_at	AT5G38710	39.8	265.3	6.66583	proline oxidase, putative / osmotic stress-responsive proline dehydrogenase, putative
249552_s_at	AT5G38250; AT5G38240	24.3	60.3	2.48148	[AT5G38250, serine/threonine protein kinase, putative];[AT5G38240, serine/threonine protein kinase, putative]
249558_at	AT5G38310	8.5	29.9	3.51765	unknown protein
249577_at	AT5G37710	15	32.1	2.14	lipase class 3 family protein / calmodulin-binding heat-shock protein, putative
249580_at	AT5G37740	71.6	194.4	2.71508	C2 domain-containing protein
249581_at	AT5G37600	1631.7	4051.3	2.48287	ATGSR1 (Arabidopsis thaliana glutamine synthase clone R1); glutamate-ammonia ligase
249665_at	AT5G35830	9.8	22.1	2.2551	ankyrin repeat family protein
249719_at	AT5G35735	1090	2650.9	2.43202	auxin-responsive family protein
249754_at	AT5G24530	176.9	503.3	2.84511	oxidoreductase, 2OG-Fe(II) oxygenase family protein
249777_at	AT5G24210	291.3	1342.7	4.60934	lipase class 3 family protein
249790_at	AT5G24290	10.9	28.2	2.58716	integral membrane family protein
249800_at	AT5G23660	130.4	276	2.11656	MTN3 (ARABIDOPSIS HOMOLOG OF MEDICAGO TRUNCATULA MTN3)
249806_at	AT5G23850	39.2	174.9	4.46173	similar to unknown protein [Arabidopsis thaliana] (TAIR:AT3G48980.1); similar to unnamed protein product [Vitis vinifera] (GB:CAO17250.1); contains InterPro domain Protein of unknown function DUF821, CAP10-like (InterPro:IPR008539); contains InterPro domain Lipopolysaccharide-modifying protein (InterPro:IPR006598)
249835_s_at	AT5G23490; AT5G23510	241.9	958.9	3.96403	[AT5G23490, similar to unknown protein [Arabidopsis thaliana] (TAIR:AT5G08440.1); similar to unnamed protein product [Vitis vinifera] (GB:CAO67077.1)];[AT5G23510, similar to unknown protein [Arabidopsis thaliana] (TAIR:AT5G23490.1); similar to unnamed protein product [Vitis vinifera] (GB:CAO67077.1)]
249889_at	AT5G22540	21	135	6.42857	similar to unknown protein [Arabidopsis thaliana] (TAIR:AT5G22550.2); similar to unnamed protein product [Vitis vinifera] (GB:CAO15956.1); contains InterPro domain Protein of unknown function DUF247, plant (InterPro:IPR004158)
249890_at	AT5G22570	35.3	142	4.02266	WRKY38 (WRKY DNA-binding protein 38); transcription factor
249918_at	AT5G19240	902	1997.8	2.21486	Identical to Uncharacterized GPI-anchored protein At5g19240 precursor [Arabidopsis Thaliana] (GB:Q84VZ5;GB:Q8H7A4); similar to unknown protein [Arabidopsis thaliana] (TAIR:AT5G19230.1); similar to unknown [Populus trichocarpa] (GB:ABK94712.1)
249928_at	AT5G22250	95.8	409.1	4.27035	CCR4-NOT transcription complex protein, putative
249942_at	AT5G22300	139.8	2010.5	14.3813	NIT4 (NITRILASE 4)
249983_at	AT5G18470	72.9	1117.3	15.3265	curculin-like (mannose-binding) lectin family protein
249984_at	AT5G18400	159.1	494.6	3.10874	similar to unknown protein [Arabidopsis thaliana] (TAIR:AT5G18362.1); similar to unnamed protein product [Vitis vinifera] (GB:CAO15382.1); contains InterPro domain Protein of unknown function DUF689 (InterPro:IPR007785)
249987_at	AT5G18490	90.5	346.1	3.82431	similar to unknown protein [Arabidopsis thaliana] (TAIR:AT3G04350.1); similar to hypothetical protein [Vitis vinifera] (GB:CAN77840.1); similar to hypothetical protein [Vitis vinifera] (GB:CAN61465.1); similar to unnamed protein product [Vitis vinifera] (GB:CAO40557.1); contains InterPro domain Protein of unknown function DUF946, plant (InterPro:IPR009291)
249988_at	AT5G18310	194.4	477.7	2.4573	similar to unknown protein [Arabidopsis thaliana] (TAIR:AT5G48500.1); similar to unnamed protein product [Vitis vinifera] (GB:CAO38794.1)
250014_at	AT5G17990	453.4	2087.5	4.6041	TRP1 (TRYPTOPHAN BIOSYNTHESIS 1); anthranilate phosphoribosyltransferase
250018_at	AT5G18150	223.2	486.7	2.18056	similar to unknown protein [Arabidopsis thaliana] (TAIR:AT5G14602.1); similar to unnamed protein product [Vitis vinifera] (GB:CAO23480.1); contains domain PTHR12133 (PTHR12133)
250028_at	AT5G18130	186.1	683.1	3.67061	similar to unknown protein [Arabidopsis thaliana] (TAIR:AT3G03870.2); similar to unknown [Medicago truncatula] (GB:ABK28852.1)
250054_at	AT5G17860	39.3	595.2	15.145	CAX7 (CALCIUM EXCHANGER 7); calcium:sodium antiporter/ cation:cation antiporter
250062_at	AT5G17760	29.1	84.2	2.89347	AAA-type ATPase family protein
250094_at	AT5G17380	234.9	2258.5	9.61473	pyruvate decarboxylase family protein
250100_at	AT5G16570	58	164.6	2.83793	GLN1;4 (Glutamine synthetase 1;4); glutamate-ammonia ligase
250114_s_at	AT5G16370; AT5G16340	160.3	379.3	2.36619	[AT5G16370, AMP-binding protein, putative];[AT5G16340, AMP-binding protein, putative]
250149_at	AT5G14700	66.1	305.3	4.61876	cinnamoyl-CoA reductase-related
250252_at	AT5G13750	121.8	330.5	2.71346	ZIFL1 (ZINC INDUCED FACILITATOR-LIKE 1); tetracycline:hydrogen antiporter/ transporter
250271_at	AT5G12990	4.6	9.9	2.15217	CLE40 (CLAVATA3/ESR-RELATED 40); receptor binding
250289_at	AT5G13190	412.1	1809.6	4.39117	similar to unknown [Populus trichocarpa] (GB:ABK93196.1); contains InterPro domain LPS-induced tumor necrosis factor alpha factor (InterPro:IPR006629)
250292_at	AT5G13220	25.8	72.8	2.82171	JAS1/JAZ10/TIFY9 (JASMONATE-ZIM-DOMAIN PROTEIN 10)
250301_at	AT5G11970	99.1	457.8	4.61958	similar to unknown protein [Arabidopsis thaliana] (TAIR:AT2G19460.1); similar to unnamed protein product [Vitis vinifera] (GB:CAO45667.1)
250302_at	AT5G11920	19.5	50	2.5641	ATCWINV6 (6-&1-FRUCTAN EXOHYDROLASE); hydrolase, hydrolyzing O-glycosyl compounds / inulinase/ levanase
250339_at	AT5G11670	2712.6	7081.6	2.61063	ATNADP-ME2 (NADP-MALIC ENZYME 2); malate dehydrogenase (oxaloacetate-decarboxylating) (NADP+)/ malic enzyme/ oxidoreductase, acting on NADH or NADPH, NAD or NADP as acceptor
250477_at	AT5G10190	78.8	168.3	2.13579	transporter-related
250580_at	AT5G07440	190.8	716.1	3.75314	GDH2 (GLUTAMATE DEHYDROGENASE 2); oxidoreductase
250657_at	AT5G07000	32.9	132.2	4.01824	sulfotransferase family protein
250666_at	AT5G07100	33.6	157.6	4.69048	WRKY26 (WRKY DNA-binding protein 26); transcription factor
250670_at	AT5G06860	70.2	333.8	4.75499	PGIP1 (POLYGALACTURONASE INHIBITING PROTEIN 1); protein binding
250692_at	AT5G06560	153.5	390.3	2.54267	similar to unknown protein [Arabidopsis thaliana] (TAIR:AT3G11850.1); similar to unknown protein [Arabidopsis thaliana] (TAIR:AT3G11850.2); similar to unnamed protein product [Vitis vinifera] (GB:CAO39886.1); contains InterPro domain Protein of unknown function DUF593 (InterPro:IPR007656)
250738_at	AT5G05730	390	2496.5	6.40128	ASA1 (ANTHRANILATE SYNTHASE ALPHA SUBUNIT 1); anthranilate synthase
250741_at	AT5G05790	29.1	61	2.09622	myb family transcription factor
250775_at	AT5G05460	42.2	88.5	2.09716	hydrolase, acting on glycosyl bonds
250777_at	AT5G05440	58	443.7	7.65	similar to unknown protein [Arabidopsis thaliana] (TAIR:AT2G38310.1); similar to unnamed protein product [Vitis vinifera] (GB:CAO48777.1); contains InterPro domain Bet v I allergen; (InterPro:IPR000916); contains InterPro domain Streptomyces cyclase/dehydrase (InterPro:IPR005031)
250790_at	AT5G05640	20	46.2	2.31	nucleoprotein-related
250793_at	AT5G05600	62.1	650.2	10.4702	oxidoreductase, 2OG-Fe(II) oxygenase family protein
250796_at	AT5G05300	44.8	251.7	5.6183	similar to unknown protein [Arabidopsis thaliana] (TAIR:AT3G10930.1)
250818_at	AT5G04930	287.3	1048.1	3.6481	ALA1 (AMINOPHOSPHOLIPID ATPASE1); ATPase, coupled to transmembrane movement of ions, phosphorylative mechanism
250829_at	AT5G04720	179.3	443.6	2.47407	ADR1-L2 (ADR1-LIKE 2); ATP binding / nucleoside-triphosphatase/ nucleotide binding / protein binding
250911_at	AT5G03730	147.4	338.5	2.29647	CTR1 (CONSTITUTIVE TRIPLE RESPONSE 1); kinase/ protein serine/threonine/tyrosine kinase
250916_at	AT5G03630	675.5	2399.1	3.55159	ATMDAR2; monodehydroascorbate reductase (NADH)
250918_at	AT5G03610	85	1187	13.9647	GDSL-motif lipase/hydrolase family protein
250930_at	AT5G03160	64.2	137.9	2.14798	DNAJ heat shock N-terminal domain-containing protein
250941_at	AT5G03320	101.3	233.3	2.30306	protein kinase, putative
250944_at	AT5G03380	234	682.4	2.91624	heavy-metal-associated domain-containing protein
250948_at	AT5G03490	29.9	134.9	4.51171	UDP-glucoronosyl/UDP-glucosyl transferase family protein
250990_at	AT5G02290	315	714.2	2.2673	NAK; kinase
251037_at	AT5G02100	39.5	169.7	4.2962	UNE18 (unfertilized embryo sac 18); oxysterol binding
251054_at	AT5G01540	36.3	171.5	4.72452	lectin protein kinase, putative
251059_at	AT5G01810	75.9	157.5	2.0751	CIPK15 (CBL-INTERACTING PROTEIN KINASE 15); kinase/ protein kinase
251063_at	AT5G01850	31.9	73.9	2.31661	protein kinase, putative
251071_at	AT5G01950	45.8	104.5	2.28166	ATP binding / kinase/ protein serine/threonine kinase
251107_at	AT5G01610	34	85.2	2.50588	Identical to Uncharacterized protein At5g01610 [Arabidopsis Thaliana] (GB:Q9M015;GB:Q0WT00;GB:Q84VV4); similar to unknown protein [Arabidopsis thaliana] (TAIR:AT3G08890.1); similar to unknown protein [Arabidopsis thaliana] (TAIR:AT3G08890.2); similar to hypothetical protein [Vitis vinifera] (GB:CAN63135.1); contains InterPro domain Protein of unknown function DUF538 (InterPro:IPR007493)
251144_at	AT5G01210	178.4	399.2	2.23767	transferase family protein
251163_at	AT3G63310	160.9	539.3	3.35177	glutamate binding /
251182_at	AT3G62600	326.3	656.7	2.01257	DNAJ heat shock family protein
251191_at	AT3G62590	21.5	139.5	6.48837	lipase class 3 family protein
251248_at	AT3G62150	30.4	931	30.625	PGP21 (P-GLYCOPROTEIN 21); ATPase, coupled to transmembrane movement of substances
251336_at	AT3G61190	34.8	181.1	5.20402	BAP1 (BON ASSOCIATION PROTEIN 1)
251379_at	AT3G60680	41.5	86.1	2.0747	similar to unknown protein [Arabidopsis thaliana] (TAIR:AT2G45260.1); similar to unnamed protein product [Vitis vinifera] (GB:CAO24509.1); contains InterPro domain Protein of unknown function DUF641, plant (InterPro:IPR006943)
251400_at	AT3G60420	80.7	847.8	10.5056	similar to unknown protein [Arabidopsis thaliana] (TAIR:AT3G60450.1); similar to unnamed protein product [Vitis vinifera] (GB:CAO70569.1); contains InterPro domain Phosphoglycerate mutase (InterPro:IPR013078); contains InterPro domain PRIB5 (InterPro:IPR012398)
251406_at	AT3G60260	79.8	193.5	2.42481	phagocytosis and cell motility protein ELMO1-related
251422_at	AT3G60540	55.6	221.3	3.98022	sec61beta family protein
251475_at	AT3G59660	97.6	357	3.65779	C2 domain-containing protein / GRAM domain-containing protein
251479_at	AT3G59700	14	80.8	5.77143	ATHLECRK (ARABIDOPSIS THALIANA LECTIN-RECEPTOR KINASE); kinase
251520_at	AT3G59410	84.1	169.3	2.01308	protein kinase family protein
251535_at	AT3G58540	5.8	24.4	4.2069	similar to unknown protein [Arabidopsis thaliana] (TAIR:AT5G06190.1)
251594_at	AT3G57630	84.1	334.8	3.98098	exostosin family protein
251624_at	AT3G57280	370.8	1118	3.0151	similar to unknown protein [Arabidopsis thaliana] (TAIR:AT3G20510.1); similar to unnamed protein product [Vitis vinifera] (GB:CAO23643.1); contains InterPro domain Protein of unknown function UPF0136, Transmembrane; (InterPro:IPR005349)
251625_at	AT3G57260	67.3	372.9	5.54086	BGL2 (PATHOGENESIS-RELATED PROTEIN 2); glucan 1,3-beta-glucosidase/ hydrolase, hydrolyzing O-glycosyl compounds
251634_at	AT3G57480	95.5	199.5	2.08901	zinc finger (C2H2 type, AN1-like) family protein
251640_at	AT3G57450	376.9	1141.4	3.02839	similar to unnamed protein product [Vitis vinifera] (GB:CAO40798.1)
251642_at	AT3G57520	153.5	939.5	6.12052	ATSIP2 (ARABIDOPSIS THALIANA SEED IMBIBITION 2); hydrolase, hydrolyzing O-glycosyl compounds
251643_at	AT3G57550	121.5	528.5	4.34979	AGK2 (GUANYLATE KINASE-ENCODING GENE 1)
251649_at	AT3G57330	208.7	1135.5	5.44082	ACA11 (AUTOINHIBITED CA2+-ATPASE 11); calcium-transporting ATPase/ calmodulin binding
251673_at	AT3G57240	111.8	731	6.53846	BG3 (BETA-1,3-GLUCANASE 3); hydrolase, hydrolyzing O-glycosyl compounds
251684_at	AT3G56410	86.9	195.2	2.24626	similar to unknown protein [Arabidopsis thaliana] (TAIR:AT5G05190.1); similar to unknown protein [Arabidopsis thaliana] (TAIR:AT3G61670.1); similar to hypothetical protein Kpol_1058p4 [Vanderwaltozyma polyspora DSM 70294] (GB:XP_001645325.1)
251722_at	AT3G56200	172.8	1005.3	5.81771	amino acid transporter family protein
251763_at	AT3G55730	32.1	67.6	2.10592	MYB109 (myb domain protein 109); DNA binding / transcription factor
251769_at	AT3G55950	25	306.6	12.264	protein kinase family protein
251773_at	AT3G55960	279.7	635.2	2.271	NLI interacting factor (NIF) family protein
251774_at	AT3G55840	31	69.6	2.24516	similar to unknown protein [Arabidopsis thaliana] (TAIR:AT2G40000.1); similar to unnamed protein product [Vitis vinifera] (GB:CAO41329.1); contains InterPro domain Hs1pro-1, C-terminal (InterPro:IPR009743); contains InterPro domain Hs1pro-1, N-terminal (InterPro:IPR009869)
251776_at	AT3G55620	489.6	1194.2	2.43913	EMB1624 (EMBRYO DEFECTIVE 1624); translation initiation factor
251786_at	AT3G55270	49.3	101.2	2.05274	MKP1; MAP kinase tyrosine/serine/threonine phosphatase
251790_at	AT3G55470	41.4	640.5	15.471	C2 domain-containing protein
251797_at	AT3G55560	77.1	170.4	2.21012	AGF2 (AT-HOOK PROTEIN OF GA FEEDBACK 2)
251804_at	AT3G55430	253.3	1176.5	4.64469	glycosyl hydrolase family 17 protein / beta-1,3-glucanase, putative
251809_at	AT3G55600	72	156.2	2.16944	similar to cation exchanger, putative (CAX10) [Arabidopsis thaliana] (TAIR:AT1G54110.1); similar to unnamed protein product [Vitis vinifera] (GB:CAO43197.1); contains domain PD119426 (PD119426)
251847_at	AT3G54640	401	4661.1	11.6237	TSA1 (TRYPTOPHAN SYNTHASE ALPHA CHAIN); tryptophan synthase
251848_at	AT3G54620	168.6	397.3	2.35647	ATBZIP25/BZO2H4 (ARABIDOPSIS THALIANA BASIC LEUCINE ZIPPER 25); protein heterodimerization/ transcription factor
251884_at	AT3G54150	13.7	1356.8	99.0365	embryo-abundant protein-related
251910_at	AT3G53810	58	160.6	2.76897	lectin protein kinase, putative
251973_at	AT3G53180	245.1	535	2.18278	glutamate-ammonia ligase
251975_at	AT3G53230	32.4	99.6	3.07407	cell division cycle protein 48, putative / CDC48, putative
252009_at	AT3G52800	349.2	708.3	2.02835	zinc finger (AN1-like) family protein
252045_at	AT3G52450	33.3	94.4	2.83483	U-box domain-containing protein
252053_at	AT3G52400	256.1	1310.4	5.11675	SYP122 (syntaxin 122); SNAP receptor
252060_at	AT3G52430	42.6	191	4.48357	PAD4 (PHYTOALEXIN DEFICIENT 4); triacylglycerol lipase
252068_at	AT3G51440	35.9	110.4	3.07521	strictosidine synthase family protein
252076_at	AT3G51660	311	999.4	3.2135	macrophage migration inhibitory factor family protein / MIF family protein
252114_at	AT3G51450	196.6	507.4	2.58087	strictosidine synthase family protein
252117_at	AT3G51430	206.7	543.6	2.6299	YLS2 (yellow-leaf-specific gene 2); strictosidine synthase
252120_at	AT3G51130	195.8	398.4	2.03473	Identical to UPF0183 protein At3g51130 [Arabidopsis Thaliana] (GB:Q9SD33;GB:Q53YG9;GB:Q8LD70;GB:Q94C31); similar to unnamed protein product [Vitis vinifera] (GB:CAO48256.1); similar to Os06g0714000 [Oryza sativa (japonica cultivar-group)] (GB:NP_001058570.1); contains InterPro domain Protein of unknown function UPF0183 (InterPro:IPR005373)
252131_at	AT3G50930	33.9	590.1	17.4071	AAA-type ATPase family protein
252133_at	AT3G50900	77.3	176.1	2.27814	similar to unknown protein [Arabidopsis thaliana] (TAIR:AT5G66490.1); similar to hypothetical protein [Thellungiella halophila] (GB:ABB45855.1)
252134_at	AT3G50910	65.6	164.5	2.50762	similar to unknown protein [Arabidopsis thaliana] (TAIR:AT5G66480.1); similar to hypothetical protein [Thellungiella halophila] (GB:ABB45854.1)
252170_at	AT3G50480	196.4	2087.4	10.6283	HR4 (HOMOLOG OF RPW8 4)
252200_at	AT3G50280	12.1	54.9	4.53719	transferase family protein
252214_at	AT3G50260	80.3	229.8	2.86177	ATERF#011/CEJ1 (COOPERATIVELY REGULATED BY ETHYLENE AND JASMONATE 1); DNA binding / transcription factor
252217_at	AT3G50140	13.9	50.4	3.6259	similar to unknown protein [Arabidopsis thaliana] (TAIR:AT3G50130.1); similar to unknown protein [Arabidopsis thaliana] (TAIR:AT3G50190.1); similar to unnamed protein product [Vitis vinifera] (GB:CAO71911.1); contains InterPro domain Protein of unknown function DUF247, plant (InterPro:IPR004158)
252234_at	AT3G49780	79.8	268.9	3.36967	ATPSK4 (PHYTOSULFOKINE 4 PRECURSOR); growth factor
252250_at	AT3G49790	107.6	221.1	2.05483	ATP binding
252269_at	AT3G49580	17.2	37.8	2.19767	similar to unknown protein [Arabidopsis thaliana] (TAIR:AT3G49570.1); similar to unknown protein [Brassica rapa subsp. pekinensis] (GB:AAQ92331.1)
252291_s_at	AT3G49120; AT3G49110	933.3	4968.2	5.32326	[AT3G49120, ATPCB/ATPERX34/PERX34/PRXCB (PEROXIDASE 34); peroxidase];[AT3G49110, ATPCA/ATPRX33/PRX33/PRXCA (PEROXIDASE 33); peroxidase]
252331_s_at	AT3G48780; AT3G48790	70.9	270.7	3.81805	[AT3G48780, serine C-palmitoyltransferase, putative];[AT3G48790, serine C-palmitoyltransferase, putative]
252338_at	AT3G48890	307.7	1557.4	5.06142	ATMP2 (MEMBRANE STEROID BINDING PROTEIN 2); heme binding / transition metal ion binding
252346_at	AT3G48650	71.6	315.4	4.40503	pseudogene, At14a-related protein, similar to At14a (GI:11994571 and GI:11994573) (Arabidopsis thaliana)
252373_at	AT3G48090	105.9	235.4	2.22285	EDS1 (ENHANCED DISEASE SUSCEPTIBILITY 1); signal transducer/ triacylglycerol lipase
252403_at	AT3G48080	56.9	171.2	3.00879	lipase class 3 family protein / disease resistance protein-related
252414_at	AT3G47420	59.1	388.9	6.58037	glycerol-3-phosphate transporter, putative / glycerol 3-phosphate permease, putative
252415_at	AT3G47340	27.1	140.3	5.17712	ASN1 (DARK INDUCIBLE 6)
252417_at	AT3G47480	20.2	456.6	22.604	calcium-binding EF hand family protein
252421_at	AT3G47540	166.1	821.6	4.94642	chitinase, putative
252422_at	AT3G47550	337.4	793	2.35033	zinc finger (C3HC4-type RING finger) family protein
252533_at	AT3G46110	61.4	164.1	2.67264	signal transducer
252570_at	AT3G45300	84	241.7	2.87738	IVD (ISOVALERYL-COA-DEHYDROGENASE)
252602_at	AT3G45040	97.4	305.4	3.13552	phosphatidate cytidylyltransferase family protein
252652_at	AT3G44720	86.6	730.2	8.43187	ADT4 (AROGENATE DEHYDRATASE 4); arogenate dehydratase/ prephenate dehydratase
252684_at	AT3G44400	19	56.1	2.95263	disease resistance protein (TIR-NBS-LRR class), putative
252827_at	AT4G39950	220.8	3718.4	16.8406	CYP79B2 (cytochrome P450, family 79, subfamily B, polypeptide 2); oxygen binding
252831_at	AT4G39980	587.6	2061.6	3.50851	DHS1 (3-DEOXY-D-ARABINO-HEPTULOSONATE 7-PHOSPHATE SYNTHASE 1); 3-deoxy-7-phosphoheptulonate synthase
252851_at	AT4G40080	51	154.5	3.02941	epsin N-terminal homology (ENTH) domain-containing protein / clathrin assembly protein-related
252862_at	AT4G39830	15.7	63.4	4.03822	L-ascorbate oxidase, putative
252921_at	AT4G39030	45.5	542.8	11.9297	EDS5 (ENHANCED DISEASE SUSCEPTIBILITY 5); antiporter/ transporter
252928_at	AT4G38940	52.9	112.9	2.13422	kelch repeat-containing F-box family protein
252939_at	AT4G39230	33.5	176.9	5.2806	isoflavone reductase, putative
252940_at	AT4G39270	21.9	208.5	9.52055	leucine-rich repeat transmembrane protein kinase, putative
252981_at	AT4G38260	55.6	111.9	2.01259	similar to unknown protein [Arabidopsis thaliana] (TAIR:AT1G20740.1); similar to unnamed protein product [Vitis vinifera] (GB:CAO47527.1); contains InterPro domain Protein of unknown function DUF833 (InterPro:IPR008551)
252993_at	AT4G38540	61.4	1432.3	23.3274	monooxygenase, putative (MO2)
253044_at	AT4G37290	13.1	836	63.8168	similar to unknown protein [Arabidopsis thaliana] (TAIR:AT2G23270.1); similar to hypothetical protein [Vitis vinifera] (GB:CAN62855.1)
253046_at	AT4G37370	57.6	974.8	16.9236	CYP81D8 (cytochrome P450, family 81, subfamily D, polypeptide 8); oxygen binding
253057_at	AT4G37670	72	363.1	5.04306	GCN5-related N-acetyltransferase (GNAT) family protein / amino acid kinase family protein
253063_at	AT4G37640	157.2	815.6	5.1883	ACA2 (CALCIUM ATPASE 2); calmodulin binding
253099_s_at	AT4G37530; AT4G37520	36.5	651.7	17.8548	[AT4G37530, peroxidase, putative];[AT4G37520, peroxidase 50 (PER50) (P50) (PRXR2)]
253124_at	AT4G36030	75.8	175.4	2.31398	armadillo/beta-catenin repeat family protein
253161_at	AT4G35770	208.2	3982.2	19.1268	SEN1 (DARK INDUCIBLE 1)
253162_at	AT4G35630	715.7	4202.1	5.87131	PSAT (phosphoserine aminotransferase); phosphoserine transaminase
253203_at	AT4G34710	123.8	266.8	2.15509	ADC2 (ARGININE DECARBOXYLASE 2)
253219_at	AT4G34990	13.8	30.2	2.18841	AtMYB32 (myb domain protein 32); DNA binding / transcription factor
253257_at	AT4G34390	156.7	407.4	2.59987	XLG2 (EXTRA-LARGE GTP-BINDING PROTEIN 2); signal transducer
253268_s_at	AT4G34131; AT4G34135	26.7	73.9	2.76779	[AT4G34131, UGT73B3 (UDP-GLUCOSYL TRANSFERASE 73B3); UDP-glycosyltransferase/ abscisic acid glucosyltransferase/ transferase, transferring hexosyl groups];[AT4G34135, UGT73B2; UDP-glucosyltransferase/ UDP-glycosyltransferase/ flavonol 3-O-glucosyltransferase]
253273_at	AT4G34180	614.3	2467.7	4.01709	cyclase family protein
253274_at	AT4G34200	380.5	1148.3	3.01787	EDA9 (embryo sac development arrest 9); NAD binding / amino acid binding / binding / catalytic/ cofactor binding / oxidoreductase, acting on the CH-OH group of donors, NAD or NADP as acceptor / phosphoglycerate dehydrogenase
253277_at	AT4G34230	103.6	744.4	7.18533	CAD5 (CINNAMYL ALCOHOL DEHYDROGENASE 5); cinnamyl-alcohol dehydrogenase
253332_at	AT4G33420	11.8	85.9	7.27966	peroxidase, putative
253338_at	AT4G33430	154.9	507.3	3.27502	BAK1 (BRI1-ASSOCIATED RECEPTOR KINASE); kinase
253343_at	AT4G33540	120.2	470.1	3.91098	metallo-beta-lactamase family protein
253350_at	no_match	33.6	69.2	2.05952	no_match
253377_at	AT4G33300	236.9	520.1	2.19544	ADR1-L1 (ADR1-LIKE 1); ATP binding / protein binding
253401_at	AT4G32870	54	121	2.24074	similar to unknown protein [Arabidopsis thaliana] (TAIR:AT2G25770.2); similar to unknown protein [Arabidopsis thaliana] (TAIR:AT2G25770.1); similar to unknown [Populus trichocarpa x Populus deltoides] (GB:ABK96434.1); contains domain SSF55961 (SSF55961)
253414_at	AT4G33050	254.9	3049.7	11.9643	EDA39 (embryo sac development arrest 39); calmodulin binding
253453_at	AT4G31860	146.9	715	4.86726	protein phosphatase 2C, putative / PP2C, putative
253485_at	AT4G31800	74.8	451.9	6.04144	WRKY18 (WRKY DNA-binding protein 18); transcription factor
253534_at	AT4G31500	1842.4	6661.8	3.61583	CYP83B1 (CYTOCHROME P450 MONOOXYGENASE 83B1); oxygen binding
253578_at	AT4G30340	72.3	178.8	2.47303	ATDGK7 (DIACYLGLYCEROL KINASE 7); diacylglycerol kinase
253590_at	no_match	34.1	109.8	3.21994	no_match
253606_at	AT4G30530	1408.7	4815.7	3.41854	defense-related protein, putative
253630_at	AT4G30490	98	259.9	2.65204	AFG1-like ATPase family protein
253637_at	AT4G30390	118.9	341.8	2.87468	similar to hypothetical protein MtrDRAFT_AC148994g36v2 [Medicago truncatula] (GB:ABN05865.1)
253647_at	AT4G29950	93.8	352.1	3.75373	microtubule-associated protein
253654_at	AT4G30060	67.4	257.2	3.81602	similar to unknown protein [Arabidopsis thaliana] (TAIR:AT2G19160.1); similar to unnamed protein product [Vitis vinifera] (GB:CAO64039.1); contains InterPro domain Protein of unknown function DUF266, plant (InterPro:IPR004949)
253664_at	AT4G30210	366.8	1181.2	3.22028	ATR2 (ARABIDOPSIS P450 REDUCTASE 2)
253666_at	AT4G30270	387.9	3150.5	8.12194	MERI5B (MERISTEM-5); hydrolase, acting on glycosyl bonds / xyloglucan:xyloglucosyl transferase
253696_at	AT4G29740	141.5	313.6	2.21625	CKX4 (CYTOKININ OXIDASE 4); cytokinin dehydrogenase
253702_at	AT4G29900	134.3	467.3	3.47952	ACA10 (autoinhibited Ca2+ -ATPase 10); calcium-transporting ATPase/ calmodulin binding
253708_at	AT4G29210	92.3	187.6	2.0325	GGT3/GGT4 (GAMMA-GLUTAMYL TRANSPEPTIDASE 3); gamma-glutamyltransferase/ glutathione gamma-glutamylcysteinyltransferase
253776_at	AT4G28390	59.3	182.4	3.07589	AAC3 (ADP/ATP CARRIER 3); ATP:ADP antiporter/ binding
253779_at	AT4G28490	78.6	324.8	4.13232	HAESA (RECEPTOR-LIKE PROTEIN KINASE 5); ATP binding / kinase/ protein serine/threonine kinase
253819_at	AT4G28350	17.9	81.5	4.55307	lectin protein kinase family protein
253827_at	AT4G28085	17.8	1129.4	63.4494	unknown protein
253839_at	AT4G27890	9.7	24	2.47423	nuclear movement family protein
253874_at	AT4G27450	140	496.7	3.54786	similar to unknown protein [Arabidopsis thaliana] (TAIR:AT3G15450.1); similar to unnamed protein product [Vitis vinifera] (GB:CAO39242.1); contains domain G3DSA:3.60.20.10 (G3DSA:3.60.20.10); contains domain SSF56235 (SSF56235)
253890_s_at	AT4G27585; AT5G54100	167	641	3.83832	[AT4G27585, band 7 family protein];[AT5G54100, band 7 family protein]
253898_s_at	AT5G54810; AT4G27070	1107.6	6185.9	5.58496	[AT5G54810, TSB1 (TRYPTOPHAN SYNTHASE BETA-SUBUNIT)];[AT4G27070, TSB2 (TRYPTOPHAN SYNTHASE BETA-SUBUNIT); tryptophan synthase]
253911_at	AT4G27300	262.3	942.3	3.59245	S-locus protein kinase, putative
253915_at	AT4G27280	277.7	1273.8	4.58696	calcium-binding EF hand family protein
253950_at	AT4G26910	452.4	1479.3	3.26989	2-oxoacid dehydrogenase family protein
253954_at	AT4G26970	689.2	1384.2	2.00842	aconitate hydratase, cytoplasmic, putative / citrate hydro-lyase/aconitase, putative
253992_at	AT4G26060	65.3	231.3	3.54211	similar to unknown protein [Arabidopsis thaliana] (TAIR:AT5G57060.1); similar to unnamed protein product [Vitis vinifera] (GB:CAO65021.1); contains domain PTHR10052 (PTHR10052); contains domain PTHR10052:SF2 (PTHR10052:SF2)
254032_at	AT4G25940	51.2	155.8	3.04297	epsin N-terminal homology (ENTH) domain-containing protein
254040_at	AT4G25900	415.2	2096.8	5.0501	aldose 1-epimerase family protein
254082_at	AT4G25720	211.7	497.2	2.34861	glutamine cyclotransferase family protein
254083_at	AT4G24920	882.1	2650.4	3.00465	protein transport protein SEC61 gamma subunit, putative
254093_at	AT4G25110	35.7	89.7	2.51261	ATMC2 (METACASPASE 2); caspase
254103_at	AT4G25030	237.4	913.1	3.84625	similar to unknown protein [Arabidopsis thaliana] (TAIR:AT5G45410.2); similar to unknown protein [Arabidopsis thaliana] (TAIR:AT5G45410.3); similar to unknown protein [Arabidopsis thaliana] (TAIR:AT5G45410.1); similar to unnamed protein product [Vitis vinifera] (GB:CAO68979.1); similar to hypothetical protein [Vitis vinifera] (GB:CAN81117.1)
254150_at	AT4G24350	409.4	1899.8	4.64045	phosphorylase family protein
254163_s_at	AT4G24340; AT4G24350	493.7	2232.3	4.52157	[AT4G24340, phosphorylase family protein];[AT4G24350, phosphorylase family protein]
254190_at	AT4G23885	39.8	170.2	4.27638	similar to unknown protein [Arabidopsis thaliana] (TAIR:AT5G24165.1); similar to unnamed protein product [Vitis vinifera] (GB:CAO69543.1)
254211_at	AT4G23570	277.9	651.1	2.34293	SGT1A (Suppressor of G2 (Two) 1A); protein binding
254229_at	AT4G23610	36.4	81.4	2.23626	similar to unknown protein [Arabidopsis thaliana] (TAIR:AT3G54200.1); similar to unnamed protein product [Vitis vinifera] (GB:CAO39657.1); similar to hypothetical protein [Vitis vinifera] (GB:CAN73280.1)
254241_at	AT4G23190	23.2	218.1	9.40086	CRK11 (CYSTEINE-RICH RLK11); kinase
254242_at	AT4G23200	43.8	198.6	4.53425	protein kinase family protein
254243_at	AT4G23210	16.5	197	11.9394	CRK13/HIG1; kinase
254249_at	AT4G23280	25.5	105.5	4.13725	protein kinase, putative
254255_at	AT4G23220	58.8	184	3.12925	protein kinase family protein
254262_at	AT4G23470	230.1	867.4	3.76967	hydroxyproline-rich glycoprotein family protein
254265_s_at	AT4G23140; AT4G23160	43.3	242	5.58891	[AT4G23140, CRK6 (CYSTEINE-RICH RLK 6); kinase];[AT4G23160, protein kinase family protein]
254291_at	AT4G23010	243.2	1190.5	4.89515	ATUTR2/UTR2 (UDP-GALACTOSE TRANSPORTER 2)
254299_at	AT4G22920	102.7	208.6	2.03116	ATNYE1/NYE1 (NON-YELLOWING 1)
254318_at	AT4G22530	56.3	371.7	6.60213	embryo-abundant protein-related
254343_at	AT4G21990	388.4	951.2	2.44902	APR3 (APS REDUCTASE 3)
254384_at	AT4G21870	128.1	304.4	2.37627	26.5 kDa class P-related heat shock protein (HSP26.5-P)
254408_at	AT4G21390	20.2	435.1	21.5396	B120; protein kinase/ sugar binding
254409_at	AT4G21400	23.6	114.8	4.86441	protein kinase family protein
254410_at	AT4G21410	31.6	202.1	6.39557	protein kinase family protein
254432_at	AT4G20830	284.1	1281.6	4.51109	FAD-binding domain-containing protein
254447_at	AT4G20860	75.5	439.4	5.81987	FAD-binding domain-containing protein
254487_at	AT4G20780	200.2	912.7	4.55894	calcium-binding protein, putative
254496_at	AT4G20070	75.6	188.8	2.49735	ATAAH (ARABIDOPSIS THALIANA ALLANTOATE AMIDOHYDROLASE); allantoate deiminase/ metallopeptidase
254500_at	AT4G20110	61.8	212.6	3.44013	vacuolar sorting receptor, putative
254521_at	AT5G44820	77.8	226.8	2.91517	similar to unknown protein [Arabidopsis thaliana] (TAIR:AT4G19970.1); similar to unnamed protein product [Vitis vinifera] (GB:CAO46707.1); contains domain PTHR10483:SF6 (PTHR10483:SF6); contains domain PTHR10483 (PTHR10483)
254549_at	AT4G19880	252.3	987.3	3.9132	similar to unknown protein [Arabidopsis thaliana] (TAIR:AT5G45020.1); similar to Intracellular chloride channel [Medicago truncatula] (GB:ABC75353.2); contains InterPro domain Thioredoxin-like fold (InterPro:IPR012336); contains InterPro domain Glutathione S-transferase, C-terminal-like (InterPro:IPR010987); contains InterPro domain Glutathione S-transferase, C-terminal (InterPro:IPR004046); cont…
254573_at	AT4G19420	158.9	369.1	2.32284	pectinacetylesterase family protein
254605_at	AT4G18950	136.5	373.6	2.737	ankyrin protein kinase, putative
254610_at	AT4G18890	23	53.9	2.34348	brassinosteroid signalling positive regulator-related
254665_at	AT4G18340	12.3	30.6	2.4878	glycosyl hydrolase family 17 protein
254694_at	no_match	189.4	707.9	3.73759	no_match
254707_at	AT4G18010	56.7	321.1	5.66314	IP5PII (INOSITOL POLYPHOSPHATE 5-PHOSPHATASE II); inositol-polyphosphate 5-phosphatase
254723_at	AT4G13510	519.2	1210.6	2.33166	AMT1;1 (AMMONIUM TRANSPORT 1); ammonium transmembrane transporter
254741_s_at	AT4G13920; AT4G13900	33.4	105.6	3.16168	[AT4G13920, disease resistance family protein / LRR family protein];[AT4G13900, pseudogene, similar to NL0D, contains leucine rich-repeat domains Pfam:PF00560, INTERPRO:IPR001611; similar to Cf-4A protein (Lycopersicon esculentum) gi|3097197|emb|CAA73187; blastp match of 33% identity and 2.9e-93 P-value to GP|4235641|gb|AAD13301.1||AF119040 NL0D {Lycopersicon esculentum}]
254759_at	AT4G13180	127.4	460.9	3.61774	short-chain dehydrogenase/reductase (SDR) family protein
254784_at	AT4G12720	329.8	1605.2	4.86719	AtNUDT7 (ARABIDOPSIS THALIANA NUDIX HYDROLASE HOMOLOG 7); hydrolase/ nucleoside-diphosphatase
254818_at	AT4G12470	48.7	868.3	17.8296	protease inhibitor/seed storage/lipid transfer protein (LTP) family protein
254832_at	AT4G12490	26.7	1269.1	47.5318	protease inhibitor/seed storage/lipid transfer protein (LTP) family protein
254847_at	AT4G11850	54.9	340.6	6.20401	PLDGAMMA1 (maternal effect embryo arrest 54); phospholipase D
254857_at	AT4G12120	29.9	137.9	4.61204	SEC1B; protein transporter
254858_at	AT4G12070	141.8	348.7	2.4591	protein binding
254869_at	AT4G11890	25.9	241.8	9.33591	protein kinase family protein
254894_at	AT4G11840	24.5	77.3	3.1551	PLDGAMMA3 (phospholipase D gamma 3); phospholipase D
254922_at	AT4G11370	89.8	234.9	2.61581	RHA1A (RING-H2 finger A1A); protein binding / zinc ion binding
254926_at	AT4G11280	244.5	848.2	3.46912	ACS6 (1-AMINOCYCLOPROPANE-1-CARBOXYLIC ACID (ACC) SYNTHASE 6)
254952_at	AT4G10955; AT4G10960	15.5	121.2	7.81935	[AT4G10955, lipase class 3 family protein];[AT4G10960, UGE5 (UDP-D-GLUCOSE/UDP-D-GALACTOSE 4-EPIMERASE 5); UDP-glucose 4-epimerase/ protein dimerization]
255011_at	AT4G10040	205.5	453.5	2.20681	CYTC-2 (CYTOCHROME C-2); electron carrier
255116_at	AT4G08850	256.7	547.9	2.1344	leucine-rich repeat family protein / protein kinase family protein
255133_at	AT4G08320	80.9	169.7	2.09765	tetratricopeptide repeat (TPR)-containing protein
255151_at	AT4G08180	47.9	128.2	2.67641	oxysterol-binding family protein
255230_at	AT4G05390	110.8	488.5	4.40884	ATRFNR1 (ROOT FNR 1); oxidoreductase
255259_at	AT4G05020	81.7	629.8	7.70869	NDB2 (NAD(P)H DEHYDROGENASE B2); disulfide oxidoreductase
255284_at	AT4G04610	525.5	1881	3.57945	APR1 (PAPS REDUCTASE HOMOLOG 19)
255319_at	AT4G04220	28.3	147.6	5.21555	disease resistance family protein
255344_s_at	AT4G04570; AT4G04540	161	329.7	2.04783	[AT4G04570, protein kinase family protein];[AT4G04540, protein kinase family protein]
255406_at	AT4G03450	54.5	314.5	5.77064	ankyrin repeat family protein
255462_at	AT4G02940	100	210.8	2.108	oxidoreductase, 2OG-Fe(II) oxygenase family protein
255479_at	AT4G02380	218.7	4313.1	19.7215	SAG21 (SENESCENCE-ASSOCIATED GENE 21)
255504_at	AT4G02200	125.1	306.9	2.45324	drought-responsive family protein
255543_at	AT4G01870	46	570.8	12.4087	tolB protein-related
255564_s_at	AT4G01770; AT4G01750	14.1	82.4	5.84397	[AT4G01770, RGXT1 (RHAMNOGALACTURONAN XYLOSYLTRANSFERASE 1); UDP-xylosyltransferase];[AT4G01750, RGXT2 (RHAMNOGALACTURONAN XYLOSYLTRANSFERASE 2); UDP-xylosyltransferase]
255595_at	AT4G01700	70.5	403.2	5.71915	chitinase, putative
255596_at	AT4G01720	24.3	91.7	3.77366	WRKY47 (WRKY DNA-binding protein 47); transcription factor
255599_at	AT4G01010	46.3	247.1	5.33693	ATCNGC13 (cyclic nucleotide gated channel 13); calmodulin binding / cyclic nucleotide binding / ion channel
255654_at	AT4G00970	44.9	113.1	2.51893	protein kinase family protein
255677_at	AT4G00500	51.1	138.1	2.70254	lipase class 3 family protein / calmodulin-binding heat-shock protein-related
255716_at	AT4G00330	273.1	561.1	2.05456	CRCK2 (calmodulin-binding receptor-like cytoplasmic kinase 2); kinase
255733_at	AT1G25400	81.3	287.6	3.53752	similar to unknown protein [Arabidopsis thaliana] (TAIR:AT1G68440.1); similar to unnamed protein product [Vitis vinifera] (GB:CAO42150.1)
255753_at	AT1G18570	81.3	1348.4	16.5855	MYB51 (MYB DOMAIN PROTEIN 51); DNA binding / transcription factor
255859_at	AT5G34930	46	93.4	2.03043	arogenate dehydrogenase
255880_at	AT1G67060	72.1	157.9	2.19001	similar to unnamed protein product [Vitis vinifera] (GB:CAO49338.1)
255884_at	AT1G20310	19	38	2	similar to unknown protein [Arabidopsis thaliana] (TAIR:AT1G76070.1); similar to hypothetical protein [Vitis vinifera] (GB:CAN83887.1)
255895_at	AT1G18020; AT1G17990	242.8	498.5	2.05313	[AT1G18020, 12-oxophytodienoate reductase, putative];[AT1G17990, 12-oxophytodienoate reductase, putative]
255923_at	AT1G22180	73.1	235.1	3.21614	SEC14 cytosolic factor family protein / phosphoglyceride transfer family protein
255942_at	AT1G22360	157.7	410.4	2.60241	ATUGT85A2 (UDP-GLUCOSYL TRANSFERASE 85A2); UDP-glycosyltransferase/ glucuronosyltransferase/ transferase, transferring glycosyl groups
255967_at	AT1G22280	330.2	818.4	2.4785	protein phosphatase 2C, putative / PP2C, putative
256008_s_at	AT1G34040; AT1G34060	22.9	63.9	2.79039	[AT1G34040, alliinase family protein];[AT1G34060, alliinase family protein]
256017_at	AT1G19180	282.7	1850.1	6.54439	JAZ1/TIFY10A (JASMONATE-ZIM-DOMAIN PROTEIN 1); protein binding
256046_at	no_match	64.6	283.1	4.38235	no_match
256050_at	AT1G07000	124.6	592.1	4.75201	ATEXO70B2 (exocyst subunit EXO70 family protein B2); protein binding
256100_at	AT1G13750	136.8	333.7	2.43933	calcineurin-like phosphoesterase family protein
256129_at	AT1G18210	273.2	857.5	3.13873	calcium-binding protein, putative
256169_at	AT1G51800	27.3	365.7	13.3956	leucine-rich repeat protein kinase, putative
256170_at	AT1G51790	49.4	151.7	3.07085	kinase
256178_s_at	AT1G51760; AT1G51780	89.4	1504.1	16.8244	[AT1G51760, IAR3 (IAA-ALANINE RESISTANT 3); metallopeptidase];[AT1G51780, ILL5 (IAA-leucine resistant (ILR)-like gene 5); metallopeptidase]
256183_at	AT1G51660	82.6	512.1	6.19976	ATMKK4 (MITOGEN-ACTIVATED PROTEIN KINASE KINASE 4); MAP kinase kinase/ kinase
256245_at	AT3G12580	47.6	525.5	11.0399	HSP70 (heat shock protein 70); ATP binding
256300_at	AT1G69490	44.8	512	11.4286	NAP (NAC-LIKE, ACTIVATED BY AP3/PI); transcription factor
256308_s_at	AT1G30420; AT1G30410	30.7	161.8	5.27036	[AT1G30420, ATMRP12 (Arabidopsis thaliana multidrug resistance-associated protein 12)];[AT1G30410, ATMRP13 (Arabidopsis thaliana multidrug resistance-associated protein 13)]
256337_at	AT1G72060	35.1	421.2	12	serine-type endopeptidase inhibitor
256366_at	AT1G66880	82.8	254.9	3.0785	serine/threonine protein kinase family protein
256380_at	AT1G66680	168.1	432.2	2.57109	AR401
256429_at	AT3G11040	23.2	50.1	2.15948	glycosyl hydrolase family 85 protein
256431_s_at	AT3G11010; AT5G27060	40.9	158	3.86308	[AT3G11010, disease resistance family protein / LRR family protein];[AT5G27060, disease resistance family protein]
256433_at	AT3G10985	191.2	1244.6	6.50941	SAG20 (WOUND-INDUCED PROTEIN 12)
256451_s_at	AT1G75170	28.7	148.8	5.18467	SEC14 cytosolic factor family protein / phosphoglyceride transfer family protein
256526_at	AT1G66090	119.9	538.9	4.49458	disease resistance protein (TIR-NBS class), putative
256616_at	AT3G22260	46.9	179.4	3.82516	OTU-like cysteine protease family protein
256633_at	AT3G28340	163	413.8	2.53865	GATL10 (Galacturonosyltransferase-like 10); polygalacturonate 4-alpha-galacturonosyltransferase/ transferase, transferring hexosyl groups
256725_at	AT2G34070	45.3	120.6	2.66225	similar to unknown protein [Arabidopsis thaliana] (TAIR:AT1G29050.1); similar to unnamed protein product [Vitis vinifera] (GB:CAO48076.1); contains InterPro domain Protein of unknown function DUF231, plant (InterPro:IPR004253)
256735_at	AT3G29400	158.1	326.5	2.06515	ATEXO70E1 (exocyst subunit EXO70 family protein E1); protein binding
256777_at	AT3G13780	13.5	27.9	2.06667	similar to SMAD/FHA [Medicago truncatula] (GB:ABN05826.1); contains InterPro domain SMAD/FHA (InterPro:IPR008984)
256787_at	AT3G13790	48.9	552.8	11.3047	ATBFRUCT1/ATCWINV1 (ARABIDOPSIS THALIANA CELL WALL INVERTASE 1); beta-fructofuranosidase/ hydrolase, hydrolyzing O-glycosyl compounds
256799_at	AT3G18560	30.7	92.2	3.00326	similar to unknown protein [Arabidopsis thaliana] (TAIR:AT1G49000.1); similar to unnamed protein product [Vitis vinifera] (GB:CAO68009.1)
256835_at	AT3G22890	2053.4	4544.5	2.21316	APS1 (ATP sulfurylase 3)
256877_at	AT3G26470	14.1	41.9	2.97163	similar to ADR1-L1 (ADR1-LIKE 1), ATP binding / protein binding [Arabidopsis thaliana] (TAIR:AT4G33300.2); similar to ADR1-L1 (ADR1-LIKE 1), ATP binding / protein binding [Arabidopsis thaliana] (TAIR:AT4G33300.1); similar to unnamed protein product [Vitis vinifera] (GB:CAO61278.1); contains InterPro domain Disease resistance, plant (InterPro:IPR014011)
256911_at	AT3G24090	21.1	65.9	3.12322	transaminase
256922_at	AT3G19010	805.4	2305.3	2.8623	oxidoreductase, 2OG-Fe(II) oxygenase family protein
256972_at	AT3G21140	68.8	186.4	2.7093	FMN binding
256981_at	AT3G13380	29	82.2	2.83448	BRL3 (BRI1-LIKE 3); protein binding / protein kinase
257037_at	AT3G19130	157.6	339.1	2.15165	ATRBP47B (RNA-BINDING PROTEIN 47B); RNA binding
257038_at	AT3G19260	150.3	727.5	4.84032	LAG1 HOMOLOG 2 (LONGEVITY ASSURANCE GENE1 HOMOLOG 2)
257058_at	AT3G15352	63.2	143.8	2.27532	ATCOX17 (Arabidopsis thaliana cytochrome c oxidase 17)
257074_at	AT3G19660	28.8	160.9	5.58681	similar to unnamed protein product [Vitis vinifera] (GB:CAO49873.1)
257088_at	AT3G20510	170.4	519.7	3.04988	similar to unknown protein [Arabidopsis thaliana] (TAIR:AT1G50740.1); similar to unnamed protein product [Vitis vinifera] (GB:CAO38976.1); contains InterPro domain Protein of unknown function UPF0136, Transmembrane; (InterPro:IPR005349)
257100_at	AT3G25010	17.6	51	2.89773	disease resistance family protein
257122_at	AT3G20250	82.5	195.3	2.36727	APUM5 (ARABIDOPSIS PUMILIO 5); RNA binding
257206_at	AT3G16530	1033.5	10324.5	9.98984	legume lectin family protein
257216_at	AT3G14990	142.9	1649.4	11.5423	4-methyl-5(b-hydroxyethyl)-thiazole monophosphate biosynthesis protein, putative
257252_at	AT3G24170	305.5	748.1	2.44877	ATGR1 (GLUTATHIONE-DISULFIDE REDUCTASE); glutathione-disulfide reductase
257264_at	AT3G22060	181.5	777.2	4.28209	receptor protein kinase-related
257277_at	AT3G14470	19.7	48.6	2.46701	disease resistance protein (NBS-LRR class), putative
257315_at	AT3G30775	44.1	520.2	11.7959	ERD5 (EARLY RESPONSIVE TO DEHYDRATION 5); proline dehydrogenase
257365_x_at	AT2G26020	143.2	6310.6	44.0684	PDF1.2b (plant defensin 1.2b)
257401_at	AT1G23550	22.2	50	2.25225	SRO2 (SIMILAR TO RCD ONE 2); NAD+ ADP-ribosyltransferase
257466_at	AT1G62840	32.5	72.4	2.22769	similar to unknown protein [Arabidopsis thaliana] (TAIR:AT1G12320.1); similar to unnamed protein product [Vitis vinifera] (GB:CAO24498.1); contains InterPro domain Protein of unknown function DUF1442 (InterPro:IPR009902)
257535_at	AT3G09490	24.7	71.5	2.89474	chloroplast lumen common family protein
257536_at	AT3G02800	20.1	225.4	11.2139	phosphoprotein phosphatase
257621_at	AT3G20410	190.3	729.5	3.83342	CPK9 (CALMODULIN-DOMAIN PROTEIN KINASE 9); calmodulin-dependent protein kinase/ kinase
257623_at	AT3G26210	60.3	591.3	9.80597	CYP71B23 (cytochrome P450, family 71, subfamily B, polypeptide 23); oxygen binding
257636_at	AT3G26200	90.2	1221.6	13.5432	CYP71B22 (cytochrome P450, family 71, subfamily B, polypeptide 22); oxygen binding
257644_at	AT3G25780	21.9	315.8	14.4201	AOC3 (ALLENE OXIDE CYCLASE 3)
257690_at	AT3G12830	53.8	115.4	2.14498	auxin-responsive family protein
257700_at	AT3G12740	584.3	2936.9	5.02636	LEM3 (ligand-effect modulator 3) family protein / CDC50 family protein
257766_at	AT3G23030	419.1	1035.1	2.46982	IAA2 (indoleacetic acid-induced protein 2); transcription factor
257784_at	AT3G26980	120.4	284.3	2.3613	MUB4 (MEMBRANE-ANCHORED UBIQUITIN-FOLD PROTEIN 4 PRECURSOR)
257785_at	AT3G26980	95.2	223.2	2.34454	MUB4 (MEMBRANE-ANCHORED UBIQUITIN-FOLD PROTEIN 4 PRECURSOR)
257805_at	AT3G18830	350.8	1133.2	3.23033	ATPLT5 (POLYOL TRANSPORTER 5); D-ribose transmembrane transporter/ D-xylose transmembrane transporter/ carbohydrate transmembrane transporter/ galactose transmembrane transporter/ glucose transmembrane transporter/ glycerol transmembrane transporter/ hydr
257828_at	AT3G26670	105.6	261.7	2.47822	similar to permease-related [Arabidopsis thaliana] (TAIR:AT3G23870.1); similar to unnamed protein product [Vitis vinifera] (GB:CAO49131.1); contains InterPro domain Protein of unknown function DUF803 (InterPro:IPR008521)
257829_at	AT3G26680	12.6	117.5	9.3254	SNM1 (SENSITIVE TO NITROGEN MUSTARD 1)
257830_at	AT3G26690	21.2	44.9	2.11792	ATNUDT13 (ARABIDOPSIS THALIANA NUDIX HYDROLASE HOMOLOG 13); hydrolase
257902_at	AT3G28450	146.5	323.8	2.21024	leucine-rich repeat transmembrane protein kinase, putative
257927_at	AT3G23240	11	228.9	20.8091	ATERF1/ERF1 (ETHYLENE RESPONSE FACTOR 1); DNA binding / transcription activator/ transcription factor
257951_at	AT3G21700	59.9	122.1	2.0384	GTP binding
257978_at	AT3G20860	15	83	5.53333	ATNEK5; kinase
258002_at	AT3G28930	231.8	1916.1	8.26618	AIG2 (AVRRPT2-INDUCED GENE 2)
258037_at	AT3G21230	43.8	400.8	9.15068	4CL5 (4-COUMARATE:COA LIGASE 5); 4-coumarate-CoA ligase
258047_at	AT3G21240	37.3	101.5	2.72118	4CL2 (4-coumarate:CoA ligase 2); 4-coumarate-CoA ligase
258063_at	AT3G14620	197.6	1053.7	5.33249	CYP72A8 (cytochrome P450, family 72, subfamily A, polypeptide 8); oxygen binding
258072_at	AT3G26090	108.3	254.5	2.34995	RGS1 (REGULATOR OF G-PROTEIN SIGNALING 1)
258075_at	AT3G25900	33.2	95.9	2.88855	ATHMT-1/HMT-1; homocysteine S-methyltransferase
258084_at	AT3G26020	150.6	347.7	2.30876	serine/threonine protein phosphatase 2A (PP2A) regulatory subunit B', putative
258100_at	AT3G23550	77.4	3807.1	49.1873	MATE efflux family protein
258107_at	AT3G23560	43.8	189.3	4.32192	ALF5 (ABERRANT LATERAL ROOT FORMATION 5); antiporter/ transporter
258132_at	AT3G24550	184.5	394.4	2.13767	ATPERK1 (PROLINE EXTENSIN-LIKE RECEPTOR KINASE 1); ATP binding / protein kinase
258133_at	AT3G24500	70.1	163	2.32525	ATMBF1C/MBF1C (MULTIPROTEIN BRIDGING FACTOR 1C); DNA binding / transcription coactivator/ transcription factor
258173_at	AT3G21630	164	356	2.17073	CERK1 (CHITIN ELICITOR RECEPTOR KINASE 1); kinase/ receptor signaling protein/ transmembrane receptor protein kinase
258201_at	AT3G13910	71	345.1	4.86056	similar to unknown protein [Arabidopsis thaliana] (TAIR:AT2G19460.1); similar to unknown [Populus trichocarpa] (GB:ABK95751.1)
258207_at	AT3G14050	373.9	867.1	2.31907	RSH2 (RELA-SPOT HOMOLOG); catalytic
258262_at	AT3G15770	37.1	129.2	3.48248	similar to unknown protein [Arabidopsis thaliana] (TAIR:AT5G25360.1); similar to unknown [Populus trichocarpa] (GB:ABK94402.1)
258277_at	AT3G26830	21.6	2811.1	130.144	PAD3 (PHYTOALEXIN DEFICIENT 3); oxygen binding
258282_at	AT3G26910	45.9	114.8	2.50109	hydroxyproline-rich glycoprotein family protein
258338_at	AT3G16150	39.8	100.2	2.51759	L-asparaginase, putative / L-asparagine amidohydrolase, putative
258349_at	AT3G17609	23.4	68.4	2.92308	HYH (HY5-HOMOLOG); DNA binding / transcription factor
258362_at	AT3G14280	12	55.6	4.63333	similar to hypothetical protein [Vitis vinifera] (GB:CAN62135.1)
258452_at	AT3G22370	374.9	1617.1	4.31342	AOX1A (alternative oxidase 1A); alternative oxidase
258463_at	AT3G17410	346.9	955.7	2.75497	serine/threonine protein kinase, putative
258577_at	AT3G04220	16	62	3.875	disease resistance protein (TIR-NBS-LRR class), putative
258606_at	AT3G02840	45.3	226.6	5.00221	immediate-early fungal elicitor family protein
258617_at	AT3G03000	58.6	123	2.09898	calmodulin, putative
258665_at	AT3G08710	254.2	627.5	2.46853	ATH9 (thioredoxin H-type 9); thiol-disulfide exchange intermediate
258692_at	AT3G08640	445.2	914.2	2.05346	alphavirus core protein family
258729_at	AT3G11900	175.7	526.1	2.99431	ANT1 (AROMATIC AND NEUTRAL TRANSPORTER 1); amino acid transmembrane transporter
258786_at	AT3G11820	339.4	1404.7	4.13877	SYP121 (syntaxin 121); SNAP receptor
258787_at	AT3G11840	105	518.3	4.93619	U-box domain-containing protein
258791_at	AT3G04720	480	4811	10.0229	PR4 (PATHOGENESIS-RELATED 4)
258803_at	AT3G04670	64	162.6	2.54062	WRKY39 (WRKY DNA-binding protein 39); transcription factor
258813_at	AT3G04060	20	50	2.5	ANAC046 (Arabidopsis NAC domain containing protein 46); transcription factor
258815_at	AT3G04000	20.8	61.9	2.97596	short-chain dehydrogenase/reductase (SDR) family protein
258830_at	AT3G07090	363.8	763.1	2.09758	similar to unknown protein [Arabidopsis thaliana] (TAIR:AT5G25170.1); similar to unnamed protein product [Vitis vinifera] (GB:CAO46108.1); contains InterPro domain Protein of unknown function DUF862, eukaryotic (InterPro:IPR008580)
258852_at	AT3G06300	119.1	340.2	2.85642	AT-P4H-2 (A. THALIANA P4H ISOFORM 2); oxidoreductase, acting on paired donors, with incorporation or reduction of molecular oxygen, 2-oxoglutarate as one donor, and incorporation of one atom each of oxygen into both donors / procollagen-proline 4-dioxygen
258856_at	AT3G02040	17.7	124.2	7.01695	SRG3 (SENESCENCE-RELATED GENE 3); glycerophosphodiester phosphodiesterase
258880_at	AT3G06420	71.6	154.9	2.16341	ATG8H (AUTOPHAGY 8H); microtubule binding
258915_at	AT3G10640	109	399.4	3.66422	VPS60.1
258921_at	AT3G10500	77.8	381.4	4.90231	ANAC053 (Arabidopsis NAC domain containing protein 53); transcription factor
258947_at	AT3G01830	13.8	317	22.971	calmodulin-related protein, putative
258979_at	AT3G09440	854.9	2741.3	3.20657	heat shock cognate 70 kDa protein 3 (HSC70-3) (HSP70-3)
259019_at	AT3G07370	79.5	185.5	2.33333	ATCHIP/CHIP (CARBOXYL TERMINUS OF HSC70-INTERACTING PROTEIN); ubiquitin-protein ligase
259033_at	AT3G09410	15.9	876	55.0943	pectinacetylesterase family protein
259037_at	AT3G09350	86.3	283.9	3.28969	armadillo/beta-catenin repeat family protein
259105_at	AT3G05500	228.3	469.9	2.05826	rubber elongation factor (REF) family protein
259109_at	AT3G05580	41	118.9	2.9	serine/threonine protein phosphatase, putative
259129_at	AT3G02150	66	136.1	2.06212	PTF1 (PLASTID TRANSCRIPTION FACTOR 1); transcription factor
259191_at	AT3G01720	99.3	296.2	2.98288	similar to unknown protein [Arabidopsis thaliana] (TAIR:AT5G13500.3); similar to unknown protein [Arabidopsis thaliana] (TAIR:AT5G13500.2); similar to unknown protein [Arabidopsis thaliana] (TAIR:AT5G13500.1); similar to unnamed protein product [Vitis vinifera] (GB:CAO14632.1); similar to predicted protein [Physcomitrella patens subsp. patens] (GB:EDQ59308.1); similar to predicted protein [Physco…
259211_at	AT3G09020	100.2	557.9	5.56786	alpha 1,4-glycosyltransferase family protein / glycosyltransferase sugar-binding DXD motif-containing protein
259213_at	AT3G09010	40.9	515.8	12.6112	protein kinase family protein
259228_at	AT3G07720	168.6	365.3	2.16667	kelch repeat-containing protein
259272_at	AT3G01290	226.7	4045.4	17.8447	band 7 family protein
259312_at	AT3G05200	185.4	666.6	3.59547	ATL6 (Arabidopsis T?xicos en Levadura 6); protein binding / zinc ion binding
259385_at	AT1G13470	55.5	393.7	7.09369	similar to unknown protein [Arabidopsis thaliana] (TAIR:AT1G13520.1); similar to unnamed protein product [Vitis vinifera] (GB:CAO42040.1); contains InterPro domain Protein of unknown function DUF1262 (InterPro:IPR010683)
259403_at	AT1G17745	258.7	1293.9	5.00155	PGDH (3-PHOSPHOGLYCERATE DEHYDROGENASE); phosphoglycerate dehydrogenase
259428_at	AT1G01560	73	643	8.80822	ATMPK11 (Arabidopsis thaliana MAP kinase 11); MAP kinase/ kinase
259445_at	AT1G02400	25.3	600.3	23.7273	ATGA2OX6/DTA1 (GIBBERELLIN 2-OXIDASE 6); gibberellin 2-beta-dioxygenase
259479_at	AT1G19020	341.1	3844.9	11.2721	similar to unknown protein [Arabidopsis thaliana] (TAIR:AT3G48180.1); similar to unnamed protein product [Vitis vinifera] (GB:CAO40966.1)
259489_at	AT1G15790	19.8	91.1	4.60101	similar to protein binding / transcription cofactor [Arabidopsis thaliana] (TAIR:AT1G15780.1); similar to Os08g0564800 [Oryza sativa (japonica cultivar-group)] (GB:NP_001062533.1); similar to hypothetical protein OsJ_027171 [Oryza sativa (japonica cultivar-group)] (GB:EAZ43688.1); similar to CTV.22 [Poncirus trifoliata] (GB:AAN62354.1)
259546_at	AT1G35350	211	489.8	2.32133	similar to SHB1 (SHORT HYPOCOTYL UNDER BLUE1) [Arabidopsis thaliana] (TAIR:AT4G25350.1); similar to EXS family protein / ERD1/XPR1/SYG1 family protein [Arabidopsis thaliana] (TAIR:AT1G26730.1); similar to ATP binding / ATPase, coupled to transmembrane movement of substances [Arabidopsis thaliana] (TAIR:AT1G14040.1); similar to unnamed protein product [Vitis vinifera] (GB:CAO68453.1); similar to u…
259561_at	AT1G21250	838.8	2353.7	2.80603	WAK1 (CELL WALL-ASSOCIATED KINASE); kinase
259598_at	AT1G27980	53.9	189.5	3.51577	pyridoxal-dependent decarboxylase family protein
259626_at	AT1G42990	416.4	1135.7	2.72743	ATBZIP60 (BASIC REGION/LEUCINE ZIPPER MOTIF 60); DNA binding / transcription factor
259734_at	AT1G77500	35.2	73	2.07386	similar to unknown protein [Arabidopsis thaliana] (TAIR:AT1G21740.1); similar to unnamed protein product [Vitis vinifera] (GB:CAO61884.1); contains InterPro domain Protein of unknown function DUF632 (InterPro:IPR006867); contains InterPro domain Protein of unknown function DUF630 (InterPro:IPR006868)
259749_at	AT1G71100	92.1	270.5	2.93702	RSW10 (RADIAL SWELLING 10); ribose-5-phosphate isomerase
259757_at	AT1G77510	250	536.1	2.1444	ATPDIL1-2 (PDI-LIKE 1-2); protein disulfide isomerase
259841_at	AT1G52200	263.7	2990.1	11.339	similar to unknown protein [Arabidopsis thaliana] (TAIR:AT3G18470.1); similar to unnamed protein product [Vitis vinifera] (GB:CAO45876.1); contains InterPro domain Protein of unknown function Cys-rich (InterPro:IPR006461)
259852_at	AT1G72280	21.7	108.5	5	AERO1 (ARABIDOPSIS ENDOPLASMIC RETICULUM OXIDOREDUCTINS 1); FAD binding / electron carrier/ oxidoreductase, acting on sulfur group of donors, disulfide as acceptor / protein binding
259859_at	AT1G68410	75.2	161.9	2.15293	protein phosphatase 2C-related / PP2C-related
259875_s_at	AT1G76690; AT1G76680	590.7	2532	4.28644	[AT1G76690, OPR2 (12-oxophytodienoate reductase 2); 12-oxophytodienoate reductase];[AT1G76680, OPR1 (12-oxophytodienoate reductase 1); 12-oxophytodienoate reductase]
259876_at	AT1G76700	61.5	127.2	2.06829	DNAJ heat shock N-terminal domain-containing protein
259879_at	AT1G76650	33.1	212	6.40483	CML38; calcium ion binding
259911_at	AT1G72680	111.8	520.4	4.65474	cinnamyl-alcohol dehydrogenase, putative
259925_at	AT1G75040	294.1	652.5	2.21863	PR5 (PATHOGENESIS-RELATED GENE 5)
259952_at	AT1G71400	16.3	57.3	3.51534	disease resistance family protein / LRR family protein
259979_at	AT1G76600	287.4	777.2	2.70424	similar to unknown protein [Arabidopsis thaliana] (TAIR:AT1G21010.1); similar to hypothetical protein [Vitis vinifera] (GB:CAN67638.1)
259980_at	AT1G76520	440.3	1046.8	2.37747	auxin efflux carrier family protein
260046_at	AT1G73805	104.1	363.4	3.49087	calmodulin binding
260068_at	AT1G73805	32.3	150.8	4.66873	calmodulin binding
260110_at	AT1G63350	24.2	58.7	2.42562	disease resistance protein (CC-NBS-LRR class), putative
260203_at	AT1G52890	56.8	151.7	2.67077	ANAC019 (Arabidopsis NAC domain containing protein 19); transcription factor
260205_at	AT1G70700	254.3	644.4	2.53401	JAZ9/TIFY7 (JASMONATE-ZIM-DOMAIN PROTEIN 9)
260239_at	AT1G74360	18.4	321.3	17.462	leucine-rich repeat transmembrane protein kinase, putative
260243_at	AT1G63720	71.8	425.9	5.93175	similar to hydroxyproline-rich glycoprotein family protein [Arabidopsis thaliana] (TAIR:AT5G52430.1); similar to unknown [Thellungiella halophila] (GB:ABJ98061.1)
260255_at	AT1G74330	20.6	46.6	2.26214	ATP binding / protein kinase
260297_at	AT1G80280	41.8	85.1	2.03589	hydrolase, alpha/beta fold family protein
260327_at	AT1G63840	59.8	217.6	3.6388	zinc finger (C3HC4-type RING finger) family protein
260345_at	AT1G69270	77.8	199.3	2.5617	RPK1 (RECEPTOR-LIKE PROTEIN KINASE 1); kinase
260387_at	AT1G74100	677.6	3629.1	5.35581	sulfotransferase family protein
260391_at	AT1G74020	71.4	321.2	4.4986	SS2 (STRICTOSIDINE SYNTHASE 2); strictosidine synthase
260399_at	AT1G72520	99.8	492.9	4.93888	lipoxygenase, putative
260401_at	AT1G69840	319.4	1201.1	3.76049	band 7 family protein
260411_at	AT1G69890	306.1	757.3	2.47403	similar to unknown protein [Arabidopsis thaliana] (TAIR:AT1G27100.1); similar to unknown [Populus trichocarpa] (GB:ABK94560.1); contains InterPro domain Protein of unknown function DUF569 (InterPro:IPR007679); contains InterPro domain Actin-crosslinking proteins (InterPro:IPR008999)
260418_s_at	AT1G69750; AT1G66590	111	296.7	2.67297	[AT1G69750, cox19 family protein];[AT1G66590, cox19 family protein]
260429_at	AT1G72450	346.3	1278.4	3.6916	JAZ6/TIFY11B (JASMONATE-ZIM-DOMAIN PROTEIN 6)
260434_at	AT1G68330	24.7	76.6	3.10121	similar to unknown protein [Arabidopsis thaliana] (TAIR:AT1G48780.1); similar to unnamed protein product [Vitis vinifera] (GB:CAO42164.1)
260472_at	AT1G10990	24	265.1	11.0458	unknown protein
260477_at	AT1G11050	120.2	332.3	2.76456	protein kinase family protein
260522_x_at	AT2G41730	108.6	1595.8	14.6943	similar to unknown protein [Arabidopsis thaliana] (TAIR:AT5G24640.1); similar to unnamed protein product [Vitis vinifera] (GB:CAO14635.1)
260527_at	AT2G47270	9.8	37.2	3.79592	transcription factor/ transcription regulator
260551_at	AT2G43510	44.5	670.3	15.0629	ATTI1 (ARABIDOPSIS THALIANA TRYPSIN INHIBITOR PROTEIN 1)
260567_at	AT2G43820	170.3	650.7	3.8209	GT/UGT74F2 (UDP-GLUCOSYLTRANSFERASE 74F2); UDP-glucosyltransferase/ UDP-glycosyltransferase/ transferase, transferring glycosyl groups / transferase, transferring hexosyl groups
260592_at	AT1G55850	152.8	533.3	3.49018	ATCSLE1 (Cellulose synthase-like E1); cellulose synthase/ transferase, transferring glycosyl groups
260635_at	AT1G62422	85.8	203	2.36597	similar to unknown protein [Arabidopsis thaliana] (TAIR:AT1G12020.1); similar to unknown [Brassica rapa] (GB:ABL97977.1)
260651_at	AT1G32460	572.5	1545.1	2.69886	unknown protein
260664_at	AT1G19510	19.2	75.2	3.91667	myb family transcription factor
260665_at	AT1G19360	360.3	738.5	2.04968	similar to RRA2 (REDUCED RESIDUAL ARABINOSE 2) [Arabidopsis thaliana] (TAIR:AT1G75110.1); similar to unnamed protein product [Vitis vinifera] (GB:CAO61198.1); contains InterPro domain Reticulon; (InterPro:IPR003388)
260744_at	AT1G15010	23.2	55.4	2.38793	similar to unknown protein [Arabidopsis thaliana] (TAIR:AT2G01300.1); similar to unnamed protein product [Vitis vinifera] (GB:CAO42242.1)
260772_at	AT1G49050	141	320.7	2.27447	aspartyl protease family protein
260783_at	AT1G06160	22.2	772.3	34.7883	ethylene-responsive factor, putative
260804_at	AT1G78410	57	865.4	15.1825	VQ motif-containing protein
260847_s_at	AT1G17290; AT1G72330	1105.9	2227.9	2.01456	[AT1G17290, ALAAT1 (ALANINE AMINOTRANSFERAS); alanine transaminase];[AT1G72330, ALAAT2 (ALANINE AMINOTRANSFERASE 2); alanine transaminase]
260852_at	AT1G21900	240.7	535.4	2.22435	emp24/gp25L/p24 family protein
260900_s_at	AT1G21400; AT5G34780	52.2	122.8	2.35249	[AT1G21400, 2-oxoisovalerate dehydrogenase, putative / 3-methyl-2-oxobutanoate dehydrogenase, putative / branched-chain alpha-keto acid dehydrogenase E1 alpha subunit, putative];[AT5G34780, dehydrogenase E1 component family protein]
260915_at	AT1G02660	61.3	208.3	3.39804	lipase class 3 family protein
260919_at	no_match	42.1	149.8	3.55819	no_match
260943_at	AT1G45145	276.4	2005.6	7.25615	ATTRX5 (thioredoxin H-type 5); thiol-disulfide exchange intermediate
260974_at	AT1G53440	226.6	544.5	2.40291	leucine-rich repeat family protein / protein kinase family protein
260975_at	AT1G53430	165	450.5	2.7303	leucine-rich repeat family protein / protein kinase family protein
260997_at	AT1G26610	7.6	18.5	2.43421	zinc finger (C2H2 type) family protein
261023_at	AT1G12200	39.3	336.9	8.57252	flavin-containing monooxygenase family protein / FMO family protein
261029_at	AT1G17330	30.5	104.4	3.42295	metal-dependent phosphohydrolase HD domain-containing protein-related
261033_at	AT1G17380	38.5	281.1	7.3013	JAZ5/TIFY11A (JASMONATE-ZIM-DOMAIN PROTEIN 5)
261109_at	AT1G75450	28.8	112.2	3.89583	CKX5 (CYTOKININ OXIDASE 5); cytokinin dehydrogenase
261110_at	AT1G75440	52.1	139.3	2.6737	UBC16 (UBIQUITIN-CONJUGATING ENZYME 16); ubiquitin-protein ligase
261140_at	AT1G19680	35.9	102.7	2.86072	protein binding / zinc ion binding
261167_at	AT1G04980	66.5	147.1	2.21203	ATPDIL2-2 (PDI-LIKE 2-2); thiol-disulfide exchange intermediate
261192_at	AT1G32870	46.9	128.7	2.74414	ANAC013 (Arabidopsis NAC domain containing protein 13); transcription factor
261240_at	AT1G32940	24.5	469.2	19.151	ATSBT3.5; subtilase
261339_at	AT1G35710	115.5	398	3.44589	leucine-rich repeat transmembrane protein kinase, putative
261378_at	AT1G18890	103.7	242.2	2.33558	ATCDPK1; calmodulin-dependent protein kinase/ kinase/ protein kinase
261413_at	AT1G07630	69.3	170.7	2.4632	PLL5 (POL-like 5); protein serine/threonine phosphatase
261443_at	AT1G28480	28.4	122.8	4.32394	GRX480; thiol-disulfide exchange intermediate
261449_at	AT1G21120	11.3	573.1	50.7168	O-methyltransferase, putative
261450_s_at	AT1G21110; AT1G21120	9.1	467.6	51.3846	[AT1G21110, O-methyltransferase, putative];[AT1G21120, O-methyltransferase, putative]
261456_at	AT1G21050	103.6	363.5	3.50869	similar to unknown protein [Arabidopsis thaliana] (TAIR:AT1G76610.1); similar to hypothetical protein [Vitis vinifera] (GB:CAN67637.1); contains InterPro domain Protein of unknown function DUF617, plant (InterPro:IPR006460)
261459_at	AT1G21100	30.1	623.7	20.7209	O-methyltransferase, putative
261481_at	AT1G14260	16.8	38.9	2.31548	zinc finger (C3HC4-type RING finger) family protein
261485_at	AT1G14360	121	258.3	2.13471	ATUTR3/UTR3 (UDP-GALACTOSE TRANSPORTER 3); pyrimidine nucleotide sugar transmembrane transporter
261501_at	AT1G28390	15.8	44.5	2.81646	protein kinase family protein
261525_at	AT1G14330	99.5	292.1	2.93568	kelch repeat-containing F-box family protein
261526_at	AT1G14370	72.6	297.7	4.10055	APK2A (PROTEIN KINASE 2A); kinase
261569_at	AT1G01060	16	50.5	3.15625	LHY (LATE ELONGATED HYPOCOTYL); DNA binding / transcription factor
261618_at	AT1G33110	78.8	520.9	6.61041	MATE efflux family protein
261648_at	AT1G27730	616.2	2490.1	4.04106	STZ (SALT TOLERANCE ZINC FINGER); nucleic acid binding / transcription factor/ zinc ion binding
261655_at	AT1G01940	106.8	247.6	2.31835	peptidyl-prolyl cis-trans isomerase cyclophilin-type family protein
261692_at	AT1G08450	384	936.4	2.43854	CRT3 (CALRETICULIN 3); calcium ion binding
261700_at	AT1G32690	26.2	83.4	3.18321	similar to unknown protein [Arabidopsis thaliana] (TAIR:AT2G35200.1); similar to hypothetical protein [Vitis vinifera] (GB:CAN63850.1)
261718_at	AT1G18390	91.8	400.9	4.3671	protein kinase family protein
261719_at	AT1G18380	36	202.1	5.61389	Identical to Uncharacterized protein At1g18380 precursor [Arabidopsis Thaliana] (GB:Q5BQ05;GB:Q5Q0G6;GB:Q8RX30;GB:Q9LPQ6); similar to unknown protein [Arabidopsis thaliana] (TAIR:AT1G67025.1); similar to unnamed protein product [Vitis vinifera] (GB:CAO68096.1)
261748_at	AT1G76070	60.8	459.7	7.56086	Identical to Uncharacterized protein At1g76070 [Arabidopsis Thaliana] (GB:Q9SGS5;GB:Q8LAC9;GB:Q9LQR1); similar to unknown protein [Arabidopsis thaliana] (TAIR:AT1G20310.1); similar to hypothetical protein [Vitis vinifera] (GB:CAN83887.1)
261771_at	AT1G76150	269.3	579	2.15002	maoC-like dehydratase domain-containing protein
261892_at	AT1G80840	207.5	1138.5	5.48675	WRKY40 (WRKY DNA-binding protein 40); transcription factor
261934_at	AT1G22400	54.6	1033.1	18.9212	ATUGT85A1/UGT85A1 (UDP-GLUCOSYL TRANSFERASE 85A1); UDP-glycosyltransferase/ glucuronosyltransferase/ transferase, transferring glycosyl groups / transferase, transferring hexosyl groups
261973_at	AT1G64610	39.8	147.9	3.71608	WD-40 repeat family protein
262026_at	AT1G35670	112.1	264.2	2.35682	ATCDPK2 (CALCIUM-DEPENDENT PROTEIN KINASE 2); calmodulin-dependent protein kinase/ kinase
262038_at	AT1G35580	162.3	340.4	2.09735	CINV1 (CYTOSOLIC INVERTASE 1); beta-fructofuranosidase
262072_at	AT1G59590	107.5	265.9	2.47349	ZCF37
262082_s_at	AT1G56140; AT1G56130; AT1G56120	89.4	278.9	3.11969	[AT1G56140, leucine-rich repeat family protein / protein kinase family protein];[AT1G56130, leucine-rich repeat family protein / protein kinase family protein];[AT1G56120, leucine-rich repeat family protein / protein kinase family protein]
262085_at	AT1G56060	21.9	891.7	40.7169	similar to unknown protein [Arabidopsis thaliana] (TAIR:AT2G32190.1); similar to unnamed protein product [Vitis vinifera] (GB:CAO68639.1); contains domain PD188784 (PD188784)
262116_at	AT1G02816	118.3	253.5	2.14286	similar to unknown protein [Arabidopsis thaliana] (TAIR:AT4G02370.1); similar to unnamed protein product [Vitis vinifera] (GB:CAO40037.1); contains InterPro domain Protein of unknown function DUF538 (InterPro:IPR007493)
262118_at	AT1G02850	24.6	130.8	5.31707	glycosyl hydrolase family 1 protein
262119_s_at	AT1G02930; AT1G02920	498.8	7247.1	14.5291	[AT1G02930, ATGSTF6 (EARLY RESPONSIVE TO DEHYDRATION 11); glutathione transferase];[AT1G02920, ATGSTF7 (GLUTATHIONE S-TRANSFERASE 11); glutathione transferase]
262165_at	AT1G75020	120.6	395.6	3.28027	LPAT4; acyltransferase
262177_at	AT1G74710	96.3	454.9	4.72378	ICS1 (ISOCHORISMATE SYNTHASEI); isochorismate synthase
262219_at	AT1G74750	47	137	2.91489	pentatricopeptide (PPR) repeat-containing protein
262237_at	AT1G48320	99.7	307.5	3.08425	thioesterase family protein
262251_at	AT1G53760	70.9	209.4	2.95346	similar to unnamed protein product [Vitis vinifera] (GB:CAO45535.1)
262360_at	AT1G73080	71.3	214.5	3.00842	PEPR1 (PEP1 RECEPTOR 1); ATP binding / kinase/ protein binding / protein serine/threonine kinase
262369_at	AT1G73010	11.7	30.7	2.62393	phosphoric monoester hydrolase
262381_at	AT1G72900	91.3	1344.8	14.7295	disease resistance protein (TIR-NBS class), putative
262382_at	AT1G72920	97.7	198.4	2.03071	disease resistance protein (TIR-NBS class), putative
262383_at	AT1G72940	132.4	541.9	4.0929	disease resistance protein (TIR-NBS class), putative
262408_at	AT1G34750	82.5	165.1	2.00121	protein phosphatase 2C, putative / PP2C, putative
262422_at	no_match	54.9	174.5	3.17851	no_match
262456_at	AT1G11260	518.6	1076.5	2.07578	STP1 (SUGAR TRANSPORTER 1); carbohydrate transmembrane transporter/ sugar:hydrogen ion symporter
262461_at	AT1G50360	26.8	64.6	2.41045	VIIIA (Myosin-like protein VIIA); motor
262507_at	AT1G11330	72.5	258	3.55862	S-locus lectin protein kinase family protein
262571_at	AT1G15430	59.4	237.4	3.99663	similar to zinc ion binding [Arabidopsis thaliana] (TAIR:AT1G80220.1); similar to Os01g0612600 [Oryza sativa (japonica cultivar-group)] (GB:NP_001043557.1); similar to hypothetical protein OsI_002789 [Oryza sativa (indica cultivar-group)] (GB:EAY74942.1); contains InterPro domain Protein of unknown function DUF1644 (InterPro:IPR012866)
262607_at	AT1G13990	211.2	632	2.99242	similar to unnamed protein product [Vitis vinifera] (GB:CAO68469.1)
262616_at	AT1G06620	15.5	65.3	4.2129	2-oxoglutarate-dependent dioxygenase, putative
262635_at	AT1G06570	154	444	2.88312	PDS1 (PHYTOENE DESATURATION 1)
262656_at	AT1G14200	105.2	238.8	2.26996	zinc finger (C3HC4-type RING finger) family protein
262671_at	AT1G76040	23.8	61.2	2.57143	CPK29 (calcium-dependent protein kinase 29); calmodulin-dependent protein kinase/ kinase
262694_at	AT1G62790	119.1	315.6	2.64987	protease inhibitor/seed storage/lipid transfer protein (LTP) family protein
262762_at	AT1G10700	183.7	644	3.50572	ribose-phosphate pyrophosphokinase 3 / phosphoribosyl diphosphate synthetase 3 (PRS3)
262772_at	AT1G13210	197.1	1097	5.5657	ACA.L (AUTOINHIBITED CA2+/ATPASE II); ATPase, coupled to transmembrane movement of ions, phosphorylative mechanism / calmodulin binding
262793_at	AT1G13110	1348.4	3199.9	2.37311	CYP71B7 (cytochrome P450, family 71, subfamily B, polypeptide 7); oxygen binding
262803_at	AT1G21000	288.9	668.7	2.31464	zinc-binding family protein
262832_s_at	AT1G14870; AT1G14880	403.4	5154.6	12.7779	[AT1G14870, Identical to Uncharacterized protein At1g14870 [Arabidopsis Thaliana] (GB:Q9LQU4); similar to unknown protein [Arabidopsis thaliana] (TAIR:AT5G35525.1); similar to unnamed protein product [Vitis vinifera] (GB:CAO42338.1); contains InterPro domain Aspartic acid and asparagine hydroxylation site (InterPro:IPR000152); contains InterPro domain Protein of unknown function Cys-rich (InterPr…
262870_at	AT1G64710	203.4	879.4	4.3235	alcohol dehydrogenase, putative
262910_at	AT1G59710	82.4	170.2	2.06553	similar to unknown protein [Arabidopsis thaliana] (TAIR:AT1G27100.1); similar to unknown [Populus trichocarpa] (GB:ABK94560.1); contains InterPro domain Protein of unknown function DUF569 (InterPro:IPR007679); contains InterPro domain Actin-crosslinking proteins (InterPro:IPR008999)
262932_at	AT1G65820	1163.3	2604.7	2.23906	microsomal glutathione s-transferase, putative
262947_at	AT1G75750	648.1	1336.6	2.06234	GASA1 (GAST1 PROTEIN HOMOLOG 1)
263015_at	AT1G23440	185.8	486.7	2.61948	pyrrolidone-carboxylate peptidase family protein
263046_at	AT2G05380	265.5	1327.6	5.00038	GRP3S (GLYCINE-RICH PROTEIN 3 SHORT ISOFORM)
263076_at	AT2G17520	141	328.1	2.32695	IRE1A (Yeast endoribonuclease/protein kinase IRE1-like gene); kinase
263096_at	AT2G16060	16.8	148.9	8.8631	AHB1 (ARABIDOPSIS HEMOGLOBIN 1)
263126_at	AT1G78460	706.4	3004.8	4.25368	SOUL heme-binding family protein
263157_at	AT1G54100	425.9	997.8	2.3428	ALDH7B4 (ALDEHYDE DEHYDROGENASE 7B4); 3-chloroallyl aldehyde dehydrogenase
263179_at	AT1G05710	10.3	46.7	4.53398	ethylene-responsive protein, putative
263182_at	AT1G05575	197.7	897.8	4.54122	unknown protein
263210_at	AT1G10585	16.8	149.5	8.89881	transcription factor
263221_at	AT1G30620	105.1	381.7	3.63178	HSR8/MUR4/UXE1 (MURUS 4); UDP-arabinose 4-epimerase/ catalytic
263241_at	AT2G16500	444.3	2413.9	5.43304	ADC1 (ARGININE DECARBOXYLASE 1)
263274_at	AT2G11520	127.3	325.3	2.55538	CRCK3 (calmodulin-binding receptor-like cytoplasmic kinase 3); kinase
263306_at	AT2G12480	17	35.9	2.11176	SCPL43; serine carboxypeptidase
263379_at	AT2G40140	266.4	828.5	3.10998	CZF1/ZFAR1; transcription factor
263403_at	AT2G04040	14	1005.7	71.8357	ATDTX1; antiporter/ multidrug efflux pump/ multidrug transporter/ transporter
263406_at	AT2G04160	53.9	125.5	2.32839	AIR3 (Auxin-Induced in Root cultures 3); subtilase
263429_at	AT2G22250	98.1	225.4	2.29766	AAT/ATAAT/MEE17 (maternal effect embryo arrest 17); aspartate transaminase
263443_at	AT2G28630	147.9	441.4	2.98445	beta-ketoacyl-CoA synthase family protein
263457_at	AT2G22300	146.4	354.2	2.4194	ethylene-responsive calmodulin-binding protein, putative (SR1)
263459_at	AT2G31820	163.6	327.7	2.00306	ankyrin repeat family protein
263467_at	AT2G31730	15.3	33.6	2.19608	ethylene-responsive protein, putative
263472_at	AT2G31955	169.4	424.9	2.50826	CNX2 (COFACTOR OF NITRATE REDUCTASE AND XANTHINE DEHYDROGENASE 2); catalytic
263515_at	AT2G21640	76.6	394.5	5.15013	similar to unknown protein [Arabidopsis thaliana] (TAIR:AT3G05570.1); similar to unknown protein [Arabidopsis thaliana] (TAIR:AT4G39235.1); similar to hypothetical protein OsI_027197 [Oryza sativa (indica cultivar-group)] (GB:EAZ05965.1)
263517_at	AT2G21620	1090.5	3112.6	2.85429	RD2 (RESPONSIVE TO DESSICATION 2)
263539_at	AT2G24850	29.5	1333.8	45.2136	TAT3 (TYROSINE AMINOTRANSFERASE 3); transaminase
263541_at	AT2G24860	406.3	852.2	2.09746	chaperone protein dnaJ-related
263565_at	AT2G15390	54.2	506.7	9.34871	FUT4 (fucosyltransferase 4); fucosyltransferase/ transferase, transferring glycosyl groups
263722_at	AT2G13650	114.6	239.5	2.08988	GONST1 (GOLGI NUCLEOTIDE SUGAR TRANSPORTER 1); nucleotide-sugar transmembrane transporter
263783_at	AT2G46400	60.4	269.6	4.46358	WRKY46 (WRKY DNA-binding protein 46); transcription factor
263807_at	AT2G04400	499.8	2660.7	5.32353	indole-3-glycerol phosphate synthase (IGPS)
263836_at	AT2G40330	32.2	134.4	4.17391	Bet v I allergen family protein
263845_at	AT2G37040	321.3	2050	6.38033	PAL1 (PHE AMMONIA LYASE 1); phenylalanine ammonia-lyase
263847_at	AT2G36970	81.8	216	2.64059	UDP-glucoronosyl/UDP-glucosyl transferase family protein
263852_at	AT2G04450	28.8	102	3.54167	ATNUDT6 (Arabidopsis thaliana Nudix hydrolase homolog 6); ADP-ribose diphosphatase/ NAD binding / hydrolase
263854_at	AT2G04430	24.7	50.8	2.05668	ATNUDT5 (Arabidopsis thaliana Nudix hydrolase homolog 5); hydrolase
263866_at	AT2G36950	110.5	521	4.71493	heavy-metal-associated domain-containing protein
263904_at	AT2G36380	91.9	249	2.70947	ATPDR6/PDR6 (PLEIOTROPIC DRUG RESISTANCE 6); ATPase, coupled to transmembrane movement of substances
263935_at	AT2G35930	38.5	610.9	15.8675	U-box domain-containing protein
264008_at	AT2G21120	223.8	561.6	2.50938	similar to unknown protein [Arabidopsis thaliana] (TAIR:AT4G38730.1); similar to unnamed protein product [Vitis vinifera] (GB:CAO64612.1); contains InterPro domain Protein of unknown function DUF803 (InterPro:IPR008521)
264042_at	AT2G03760	108.7	1152.2	10.5998	ST (steroid sulfotransferase); sulfotransferase
264083_at	AT2G31230	78.3	534.3	6.82375	ATERF15 (ETHYLENE-RESPONSIVE ELEMENT BINDING FACTOR 15); DNA binding / transcription activator/ transcription factor
264107_s_at	AT2G13790; AT2G13800	236.3	914.9	3.87177	[AT2G13790, ATSERK4 (SOMATIC EMBRYOGENESIS RECEPTOR-LIKE KINASE 4); protein binding / protein kinase/ transmembrane receptor protein serine/threonine kinase];[AT2G13800, ATSERK5 (SOMATIC EMBRYOGENESIS RECEPTOR LIKE KINASE 5); ATP binding / protein kinase/ transmembrane receptor protein serine/threonine kinase]
264178_at	AT1G02170	108.3	286.8	2.6482	LOL3 (LSD ONE LIKE 3); caspase/ cysteine-type endopeptidase
264223_s_at	AT3G16030	32.2	111.5	3.46273	CES101 (CALLUS EXPRESSION OF RBCS 101); carbohydrate binding / kinase
264279_s_at	AT1G78820; AT1G78830	2382	4853.6	2.03762	[AT1G78820, curculin-like (mannose-binding) lectin family protein / PAN domain-containing protein];[AT1G78830, curculin-like (mannose-binding) lectin family protein]
264299_s_at	AT1G78850; AT1G78860	1660.3	5190	3.12594	[AT1G78850, curculin-like (mannose-binding) lectin family protein];[AT1G78860, curculin-like (mannose-binding) lectin family protein]
264304_at	AT1G78895	91.5	188.9	2.06448	similar to pentatricopeptide (PPR) repeat-containing protein [Arabidopsis thaliana] (TAIR:AT1G16830.1); similar to unnamed protein product [Vitis vinifera] (GB:CAO41680.1)
264338_at	AT1G70300	38.3	110.1	2.87467	KUP6 (K+ uptake permease 6); potassium ion transmembrane transporter
264351_at	AT1G03370	89.4	202.1	2.26063	C2 domain-containing protein / GRAM domain-containing protein
264365_s_at	AT1G03220; AT1G03230	517.2	1363.5	2.63631	[AT1G03220, extracellular dermal glycoprotein, putative / EDGP, putative];[AT1G03230, extracellular dermal glycoprotein, putative / EDGP, putative]
264433_at	AT1G61810	4.7	87	18.5106	BGLU45; hydrolase, hydrolyzing O-glycosyl compounds
264434_at	AT1G10340	32.4	156.4	4.82716	ankyrin repeat family protein
264460_at	AT1G10170	73.3	355.8	4.85402	ATNFXL1; transcription factor
264467_at	AT1G10140	95	721.2	7.59158	similar to unknown protein [Arabidopsis thaliana] (TAIR:AT1G58420.1); contains InterPro domain Uncharacterised conserved protein UCP031279 (InterPro:IPR016972)
264488_s_at	AT1G27330; AT1G27350	783.9	1587.2	2.02475	[AT1G27330, similar to unknown protein [Arabidopsis thaliana] (TAIR:AT1G27350.1); similar to membrane protein [Brassica juncea] (GB:AAT38818.1); contains InterPro domain Ribosome associated membrane RAMP4 (InterPro:IPR010580)];[AT1G27350, similar to unknown protein [Arabidopsis thaliana] (TAIR:AT1G27330.1); similar to membrane protein [Brassica juncea] (GB:AAT38818.1); contains InterPro domain Ri…
264506_at	AT1G09560	155.1	621.8	4.00903	GLP5 (GERMIN-LIKE PROTEIN 5); manganese ion binding / metal ion binding / nutrient reservoir
264524_at	AT1G10070	10.6	185.6	17.5094	ATBCAT-2; branched-chain-amino-acid transaminase/ catalytic
264543_at	AT1G55780	7.5	28.6	3.81333	heavy-metal-associated domain-containing protein
264580_at	AT1G05340	10.2	172.5	16.9118	similar to unknown protein [Arabidopsis thaliana] (TAIR:AT2G32210.1)
264590_at	AT2G17710	99.8	230.7	2.31162	similar to unnamed protein product [Vitis vinifera] (GB:CAO42932.1)
264592_at	AT2G17720	199.9	865.5	4.32966	oxidoreductase, 2OG-Fe(II) oxygenase family protein
264624_at	AT1G08930	831.3	3379	4.06472	ERD6 (EARLY RESPONSE TO DEHYDRATION 6); carbohydrate transmembrane transporter/ sugar:hydrogen ion symporter
264627_at	AT1G65520	58.3	134.2	2.30189	enoyl-CoA hydratase/isomerase family protein
264645_at	AT1G08940	43.3	494.5	11.4203	phosphoglycerate/bisphosphoglycerate mutase family protein
264663_at	AT1G09970	211.9	1728.5	8.15715	leucine-rich repeat transmembrane protein kinase, putative
264669_at	AT1G09630	229.2	471	2.05497	ATRAB11C (ARABIDOPSIS RAB GTPASE HOMOLOG A2A); GTP binding
264703_at	AT1G69960	198.1	741.8	3.74457	PP2A (SERINE/THREONINE PROTEIN PHOSPHATASE 2A); protein serine/threonine phosphatase
264708_at	AT1G09740	50.8	157.4	3.09843	ethylene-responsive protein, putative
264736_at	AT1G62200	200.2	498	2.48751	proton-dependent oligopeptide transport (POT) family protein
264757_at	AT1G61360	56.4	288.3	5.1117	S-locus lectin protein kinase family protein
264758_at	AT1G61340	80.3	168.2	2.09465	F-box family protein
264766_at	AT1G61420	17.4	54.2	3.11494	S-locus lectin protein kinase family protein
264772_at	AT1G22930	96.3	227.1	2.35826	T-complex protein 11
264774_at	AT1G22890	172.7	681.6	3.94673	unknown protein
264841_at	AT1G03740	138.4	446.6	3.22688	protein kinase family protein
264851_at	AT2G17290	73.2	219.1	2.99317	CPK6 (CALCIUM-DEPENDENT PROTEIN KINASE 6); calmodulin-dependent protein kinase/ kinase
264866_at	AT1G24140	36.2	371.5	10.2624	matrixin family protein
264867_at	AT1G24150	36.1	153.5	4.25208	ATFH4/FH4 (FORMIN HOMOLOGUE 4); actin binding / protein binding
264873_at	AT1G24100	480.8	1064.7	2.21443	UGT74B1 (UDP-glucosyl transferase 74B1); UDP-glycosyltransferase/ thiohydroximate beta-D-glucosyltransferase/ transferase, transferring glycosyl groups
264883_s_at	AT1G61250; AT1G11180	425.6	1219.7	2.86584	[AT1G61250, SC3 (SECRETORY CARRIER 3); transmembrane transporter];[AT1G11180, secretory carrier membrane protein (SCAMP) family protein]
264901_at	AT1G23090	117.8	586.7	4.98048	AST91 (SULFATE TRANSPORTER 91); sulfate transmembrane transporter
264929_at	AT1G60730	38.6	244.7	6.33938	aldo/keto reductase family protein
264951_at	AT1G76970	30	163.9	5.46333	VHS domain-containing protein / GAT domain-containing protein
264986_at	AT1G27130	841.4	2451.1	2.91312	ATGSTU13 (GLUTATHIONE S-TRANSFERASE 12); glutathione transferase
265028_at	AT1G24530	29.8	103	3.45638	transducin family protein / WD-40 repeat family protein
265061_at	AT1G61640	41.2	151	3.66505	ABC1 family protein
265067_at	AT1G03850	53.5	803.8	15.0243	glutaredoxin family protein
265075_at	AT1G55450	1352.2	2910.8	2.15264	embryo-abundant protein-related
265135_at	AT1G51270	25.3	55.2	2.18182	structural molecule
265136_at	AT1G51270	21.8	63.4	2.90826	structural molecule
265161_at	AT1G30900	45.4	128.9	2.83921	vacuolar sorting receptor, putative
265194_at	AT1G05010	2610.3	5339.9	2.0457	EFE (ETHYLENE FORMING ENZYME)
265199_s_at	AT2G36780; AT2G36770	19.1	53.7	2.81152	[AT2G36780, UDP-glucoronosyl/UDP-glucosyl transferase family protein];[AT2G36770, UDP-glucoronosyl/UDP-glucosyl transferase family protein]
265200_s_at	AT2G36800; AT2G36790	28.9	252.3	8.7301	[AT2G36800, DOGT1 (DON-GLUCOSYLTRANSFERASE); UDP-glycosyltransferase/ transferase, transferring glycosyl groups];[AT2G36790, UGT73C6 (UDP-GLUCOSYL TRANSFERASE 73C6); UDP-glucosyltransferase/ UDP-glycosyltransferase/ transferase, transferring glycosyl groups]
265260_at	AT2G43000	11.6	144.8	12.4828	ANAC042 (Arabidopsis NAC domain containing protein 42); transcription factor
265269_at	AT2G42950	15	53.7	3.58	similar to unknown protein [Arabidopsis thaliana] (TAIR:AT1G29820.1); similar to unknown protein [Arabidopsis thaliana] (TAIR:AT1G29820.2); similar to unnamed protein product [Vitis vinifera] (GB:CAO66903.1)
265276_at	AT2G28400	63	171.2	2.71746	similar to unknown protein [Arabidopsis thaliana] (TAIR:AT5G60680.1); similar to unnamed protein product [Vitis vinifera] (GB:CAO21845.1); contains InterPro domain Protein of unknown function DUF584 (InterPro:IPR007608)
265327_at	AT2G18210	57.4	126	2.19512	similar to unknown protein [Arabidopsis thaliana] (TAIR:AT4G36500.1); similar to hypothetical protein [Thellungiella halophila] (GB:ABB45855.1)
265356_at	AT2G16595	14.4	48.3	3.35417	similar to translocon-associated protein alpha (TRAP alpha) family protein [Arabidopsis thaliana] (TAIR:AT2G21160.1); similar to hypothetical protein [Vitis vinifera] (GB:CAN77171.1); contains domain PTHR12924 (PTHR12924)
265385_at	AT2G20900	63.7	397.2	6.23548	diacylglycerol kinase, putative
265450_at	AT2G46620	136.2	418.6	3.07342	AAA-type ATPase family protein
265461_at	AT2G46500	181.4	390.1	2.1505	phosphatidylinositol 3- and 4-kinase family protein / ubiquitin family protein
265471_at	AT2G37130	81.7	209.1	2.55936	peroxidase 21 (PER21) (P21) (PRXR5)
265530_at	AT2G06050	463.9	1088.7	2.34684	OPR3 (OPDA-REDUCTASE 3); 12-oxophytodienoate reductase
265572_at	no_match	90.8	419.1	4.61564	no_match
265620_at	AT2G27310	46.3	155.3	3.35421	F-box family protein
265648_at	AT2G27500	156.4	838	5.35806	glycosyl hydrolase family 17 protein
265670_s_at	AT2G32190; AT2G32210	56.2	717	12.758	[AT2G32190, similar to unknown protein [Arabidopsis thaliana] (TAIR:AT2G32210.1); similar to unknown [Populus trichocarpa] (GB:ABK92801.1); contains domain PD188784 (PD188784)];[AT2G32210, similar to unknown protein [Arabidopsis thaliana] (TAIR:AT2G32190.1); similar to unknown [Populus trichocarpa] (GB:ABK92801.1); contains domain PD188784 (PD188784)]
265679_at	AT2G32240	345.5	2755.2	7.97453	similar to unknown protein [Arabidopsis thaliana] (TAIR:AT1G05320.1); similar to unknown protein [Arabidopsis thaliana] (TAIR:AT1G05320.3); similar to unknown protein [Arabidopsis thaliana] (TAIR:AT1G05320.2); similar to unnamed protein product [Vitis vinifera] (GB:CAO63724.1); contains domain PD023692 (PD023692); contains domain PTHR23160 (PTHR23160)
265680_at	AT2G32150	224.5	450.2	2.00535	haloacid dehalogenase-like hydrolase family protein
265713_at	AT2G03530	130	268.2	2.06308	UPS2 (UREIDE PERMEASE 2)
265725_at	AT2G32030	32.7	588.9	18.0092	GCN5-related N-acetyltransferase (GNAT) family protein
265728_at	AT2G31990	15.9	55.8	3.50943	exostosin family protein
265996_at	AT2G24200	1579.3	3168.9	2.00652	cytosol aminopeptidase
265999_at	AT2G24100	24.3	112.9	4.64609	similar to unknown protein [Arabidopsis thaliana] (TAIR:AT4G30780.1); similar to unnamed protein product [Vitis vinifera] (GB:CAO66612.1)
266000_at	AT2G24180	207.9	942.6	4.53391	CYP71B6 (CYTOCHROME P450 71B6); oxygen binding
266014_s_at	AT2G07722; ATMG00620; ATMG00170	8.3	34	4.09639	[AT2G07722, Identical to Uncharacterized mitochondrial protein AtMg00170/AtMg00620 [Arabidopsis Thaliana] (GB:P94024;GB:Q8RUI2); similar to hypothetical protein NitaMp112 [Nicotiana tabacum] (GB:YP_173450.1)];[ATMG00620, hypothetical protein];[ATMG00170, hypothetical protein]
266017_at	AT2G18690	76	2122	27.9211	similar to unknown protein [Arabidopsis thaliana] (TAIR:AT2G18680.1); similar to hypothetical protein OsI_029427 [Oryza sativa (indica cultivar-group)] (GB:EAZ08195.1)
266070_at	AT2G18660	9.2	248.3	26.9891	EXLB3 (EXPANSIN-LIKE B3 PRECURSOR)
266071_at	AT2G18680; AT2G18670	13.4	152.3	11.3657	[AT2G18680, similar to unknown protein [Arabidopsis thaliana] (TAIR:AT2G18690.1); similar to hypothetical protein OsI_029427 [Oryza sativa (indica cultivar-group)] (GB:EAZ08195.1)];[AT2G18670, zinc finger (C3HC4-type RING finger) family protein]
266101_at	AT2G37940	314.6	1125.6	3.57788	similar to phosphatidic acid phosphatase-related / PAP2-related [Arabidopsis thaliana] (TAIR:AT3G54020.1); similar to unnamed protein product [Vitis vinifera] (GB:CAO15746.1); contains domain PTHR21290:SF1 (PTHR21290:SF1); contains domain PTHR21290 (PTHR21290)
266106_at	AT2G45170	239.1	572.8	2.39565	AtATG8e (AUTOPHAGY 8E); microtubule binding
266116_at	AT2G02180	201.5	404.8	2.00893	TOM3 (tobamovirus multiplication protein 3)
266142_at	AT2G39030	71.9	1890.7	26.2962	GCN5-related N-acetyltransferase (GNAT) family protein
266150_s_at	AT2G12290; AT4G19700	37.8	83.6	2.21164	[AT2G12290, similar to protein binding / zinc ion binding [Arabidopsis thaliana] (TAIR:AT4G19700.1); similar to unknown [Populus trichocarpa] (GB:ABK94891.1)];[AT4G19700, protein binding / zinc ion binding]
266167_at	AT2G38860	122.2	1948.4	15.9444	YLS5 (yellow-leaf-specific gene 5)
266168_at	AT2G38870	285.4	1151.2	4.03364	protease inhibitor, putative
266181_at	AT2G02390	94.4	433.7	4.59428	ATGSTZ1 (GLUTATHIONE S-TRANSFERASE 18); glutathione transferase
266182_at	AT2G02370	96	217	2.26042	similar to unknown protein [Arabidopsis thaliana] (TAIR:AT1G12450.1); similar to unnamed protein product [Vitis vinifera] (GB:CAO22255.1); contains InterPro domain SNARE associated Golgi protein (InterPro:IPR015414)
266261_at	AT2G27580	103.2	260.8	2.52713	zinc finger (AN1-like) family protein
266271_at	AT2G29440	13.8	38.5	2.78986	ATGSTU6 (GLUTATHIONE S-TRANSFERASE 24); glutathione transferase
266294_at	AT2G29500	19.3	70.6	3.65803	17.6 kDa class I small heat shock protein (HSP17.6B-CI)
266316_at	AT2G27080	31.8	73	2.2956	harpin-induced protein-related / HIN1-related / harpin-responsive protein-related
266342_at	AT2G01540	92.4	189.4	2.04978	C2 domain-containing protein
266348_at	AT2G01450	218.9	741.6	3.38785	ATMPK17 (Arabidopsis thaliana MAP kinase 17); MAP kinase
266360_at	AT2G32250	38.3	128.8	3.36292	FRS2 (FAR1-RELATED SEQUENCE 2); zinc ion binding
266371_at	AT2G41410	315.7	2680.1	8.48939	calmodulin, putative
266385_at	AT2G14610	42.7	1868.7	43.7635	PR1 (PATHOGENESIS-RELATED GENE 1)
266452_at	AT2G43320	55.3	132.3	2.39241	similar to unknown protein [Arabidopsis thaliana] (TAIR:AT4G14000.1); similar to unnamed protein product [Vitis vinifera] (GB:CAO64780.1); contains domain SSF53335 (SSF53335); contains domain PTHR21095 (PTHR21095)
266461_at	AT2G47730	1408.1	3355.3	2.38286	ATGSTF8 (GLUTATHIONE S-TRANSFERASE 8); glutathione transferase
266464_at	AT2G47800	23	68.7	2.98696	ATMRP4 (Arabidopsis thaliana multidrug resistance-associated protein 4)
266476_at	AT2G31090	192	443.6	2.31042	unknown protein
266536_at	AT2G16900	82.9	307	3.70326	similar to unknown protein [Arabidopsis thaliana] (TAIR:AT4G35110.2); similar to unknown protein [Arabidopsis thaliana] (TAIR:AT4G35110.3); similar to unknown protein [Arabidopsis thaliana] (TAIR:AT4G35110.4); similar to hypothetical protein [Vitis vinifera] (GB:CAN73143.1); contains InterPro domain Phospholipase-like, arabidopsis (InterPro:IPR007942)
266581_at	AT2G46140	32.3	84.4	2.613	late embryogenesis abundant protein, putative / LEA protein, putative
266615_s_at	AT2G35660; AT2G29720	104.1	693.7	6.66378	[AT2G35660, CTF2A; monooxygenase];[AT2G29720, CTF2B; monooxygenase]
266624_s_at	AT1G32380; AT2G35390	108.5	223	2.0553	[AT1G32380, ribose-phosphate pyrophosphokinase 2 / phosphoribosyl diphosphate synthetase 2 (PRS2)];[AT2G35390, ribose-phosphate pyrophosphokinase 1 / phosphoribosyl diphosphate synthetase 1 (PRSI)]
266658_at	AT2G25735	379.9	1167.1	3.07212	unknown protein
266685_at	AT2G19710	51.7	112.8	2.18182	similar to unknown protein [Arabidopsis thaliana] (TAIR:AT4G29440.1); similar to unnamed protein product [Vitis vinifera] (GB:CAO65395.1); contains InterPro domain Protein of unknown function DUF292, eukaryotic (InterPro:IPR005061)
266693_at	AT2G19800	16.9	185.4	10.9704	MIOX2 (MYO-INOSITOL OXYGENASE 2)
266732_at	AT2G03240	44.9	120.7	2.6882	EXS family protein / ERD1/XPR1/SYG1 family protein
266746_s_at	AT2G02930; AT4G02520	684.2	6407.5	9.36495	[AT2G02930, ATGSTF3 (GLUTATHIONE S-TRANSFERASE 16); glutathione transferase];[AT4G02520, ATGSTF2 (Arabidopsis thaliana Glutathione S-transferase (class phi) 2); glutathione transferase]
266761_at	AT2G47130	51.3	300.1	5.8499	short-chain dehydrogenase/reductase (SDR) family protein
266781_at	AT2G28940	35	97.9	2.79714	protein kinase family protein
266799_at	AT2G22860	30.7	69.7	2.27036	ATPSK2 (PHYTOSULFOKINE 2 PRECURSOR); growth factor
266800_at	AT2G22880	38.5	238.1	6.18442	VQ motif-containing protein
266835_at	AT2G29990	42.1	447.9	10.639	NDA2 (ALTERNATIVE NAD(P)H DEHYDROGENASE 2); NADH dehydrogenase
266884_at	AT2G44790	28	442.5	15.8036	UCC2 (UCLACYANIN 2); copper ion binding
266977_at	AT2G39420	88.1	237.6	2.69694	esterase/lipase/thioesterase family protein
266983_at	AT2G39400	422	911.1	2.159	hydrolase, alpha/beta fold family protein
266992_at	AT2G39200	27.7	170.1	6.14079	MLO12 (MILDEW RESISTANCE LOCUS O 12); calmodulin binding
266993_at	AT2G39210	121.1	843.7	6.96697	nodulin family protein
267034_at	AT2G38310	508.8	1131	2.22288	similar to unknown protein [Arabidopsis thaliana] (TAIR:AT5G05440.1); similar to unnamed protein product [Vitis vinifera] (GB:CAO48777.1); contains InterPro domain Bet v I allergen; (InterPro:IPR000916); contains InterPro domain Streptomyces cyclase/dehydrase (InterPro:IPR005031)
267064_at	AT2G41110	234.4	668.9	2.85367	CAM2 (CALMODULIN-2); calcium ion binding
267083_at	AT2G41100	1456.8	7044.9	4.83587	TCH3 (TOUCH 3)
267084_at	AT2G41180	468.9	1593.6	3.39859	sigA-binding protein-related
267134_at	AT2G23450	123	295.3	2.40081	protein kinase family protein
267142_at	AT2G38290	122.9	881.1	7.16924	ATAMT2 (AMMONIUM TRANSPORTER 2); ammonium transmembrane transporter
267154_at	AT2G30870	3036.1	6517.4	2.14664	ATGSTF10 (EARLY DEHYDRATION-INDUCED 13); glutathione transferase
267181_at	AT2G37760	44.1	162	3.67347	aldo/keto reductase family protein
267189_at	AT2G44180	119.4	268.5	2.24874	MAP2A (METHIONINE AMINOPEPTIDASE 2A); methionyl aminopeptidase
267199_at	AT2G30990	218.5	441.6	2.02105	similar to unknown protein [Arabidopsis thaliana] (TAIR:AT1G29240.1); similar to hypothetical protein [Vitis vinifera] (GB:CAN81695.1); contains InterPro domain Protein of unknown function DUF688 (InterPro:IPR007789)
267230_at	AT2G44080	72.5	630.4	8.69517	ARL (ARGOS-LIKE)
267246_at	AT2G30250	143.1	469.1	3.27813	WRKY25 (WRKY DNA-binding protein 25); transcription factor
267288_at	AT2G23680	52.9	583.2	11.0246	stress-responsive protein, putative
267289_at	AT2G23770	35.1	124.9	3.5584	protein kinase family protein / peptidoglycan-binding LysM domain-containing protein
267293_at	AT2G23810	879.5	2374	2.69926	TET8 (TETRASPANIN8)
267300_at	AT2G30140	50.2	543.7	10.8307	UDP-glucoronosyl/UDP-glucosyl transferase family protein
267393_at	AT2G44500	100.1	352.2	3.51848	similar to unknown protein [Arabidopsis thaliana] (TAIR:AT3G07900.1); similar to unnamed protein product [Vitis vinifera] (GB:CAO15104.1); contains InterPro domain Protein of unknown function DUF246, plant (InterPro:IPR004348)
267483_at	AT2G02810	52	151.5	2.91346	ATUTR1/UTR1 (UDP-GALACTOSE TRANSPORTER 1); UDP-galactose transmembrane transporter/ UDP-glucose transmembrane transporter/ pyrimidine nucleotide sugar transmembrane transporter
267496_at	AT2G30550	158	495.3	3.13481	lipase class 3 family protein
267523_at	AT2G30600	320.8	678.5	2.11502	BTB/POZ domain-containing protein
267537_at	AT2G41880	76.9	458	5.95579	GK-1 (GUANYLATE KINASE 1); guanylate kinase
267546_at	AT2G32680	23.9	130.6	5.46444	disease resistance family protein
267623_at	AT2G39650	61.6	155	2.51623	similar to unknown protein [Arabidopsis thaliana] (TAIR:AT4G14620.1); similar to unnamed protein product [Vitis vinifera] (GB:CAO69213.1); contains InterPro domain Protein of unknown function DUF506, plant (InterPro:IPR006502)
267624_at	AT2G39660	155.9	424.6	2.72354	BIK1 (BOTRYTIS-INDUCED KINASE1); kinase

## Sheet: wrky33Downregulation
Table S4 Expression Levels and fold repression (b) in all B. cinerea repressed genes selected from wrky33 samples
wrky33-0: wrky33 at 0 hpi with B. cinerea FC: Fold change
wrky33-24: wrky33 at 24 hpi with B. cinerea
Probe Set	Locus Identifier	wrky33-0	wrky33-24	FC	Description
244920_s_at	AT2G07751; ATMG00990	45.7	22.1	0.483589	[AT2G07751, NADH-ubiquinone oxidoreductase chain 3, putative];[ATMG00990, NADH dehydrogenase subunit 3]
244933_at	ATCG01070	533.2	255	0.478245	NADH dehydrogenase ND4L
244970_at	ATCG00660	182.7	74.7	0.408867	encodes a chloroplast ribosomal protein L20, a constituent of the large subunit of the ribosomal complex
244972_at	ATCG00680	428.2	109.5	0.255722	encodes for CP47, subunit of the photosystem II reaction center.
244973_at	ATCG00690	234.9	87.3	0.371648	Encodes photosystem II 5 kD protein subunit PSII-T. This is a plastid-encoded gene (PsbTc) which also has a nuclear-encoded paralog (PsbTn).
244982_at	ATCG00780	568.7	282.9	0.49745	encodes a chloroplast ribosomal protein L14, a constituent of the large subunit of the ribosomal complex
244997_at	ATCG00170	387.5	166.3	0.429161	RNA polymerase beta' subunit-2
244998_at	ATCG00180	994.1	334.6	0.336586	RNA polymerase beta' subunit-1
244999_at	ATCG00190	70.4	34	0.482955	Chloroplast DNA-dependent RNA polymerase B subunit. The transcription of this gene is regulated by a nuclear encoded RNA polymerase. This gene has been transferred to mitochondrial genome during crucifer evolution.
245002_at	ATCG00270	1086.9	340.9	0.313644	PSII D2 protein
245003_at	ATCG00280	2945.7	1197.2	0.406423	chloroplast gene encoding a CP43 subunit of the photosystem II reaction center. promoter contains a blue-light responsive element.
245008_at	ATCG00360	333.6	117.1	0.351019	Encodes a protein required for photosystem I assembly and stability. In Chlamydomonas reinhardtii, this protein seems to act as a PSI specific chaperone facilitating the assembly of the complex by interacting with PsaA and PsaD. A loss of function mutation in tobacco leads to a loss of photosystem I.
245011_at	ATCG00430	596.8	232.8	0.39008	Encodes a protein which was originally thought to be part of photosystem II but its wheat homolog was later shown to encode for subunit K of NADH dehydrogenase.
245015_at	ATCG00490	639.9	208.3	0.32552	large subunit of RUBISCO.
245016_at	ATCG00500	1521	655.7	0.431098	Encodes the carboxytransferase beta subunit of the Acetyl-CoA carboxylase (ACCase) complex in plastids. This complex catalyzes the carboxylation of acetyl-CoA to produce malonyl-CoA, the first committed step in fatty acid synthesis.
245027_at	AT2G26550	109.9	50.4	0.458599	HO2 (HEME OXYGENASE 2); heme oxygenase (decyclizing)
245029_at	AT2G26580	237.4	85.3	0.359309	YAB5 (YABBY5); transcription factor
245031_at	AT2G26360	37.7	10.6	0.281167	binding
245047_at	ATCG00020	417.8	199	0.476304	Encodes chlorophyll binding protein D1, a part of the photosystem II reaction center core
245048_at	ATCG00040	4880.7	2226.4	0.456164	Encodes a maturase located in the trnK intron in the chloroplast genome.
245049_at	ATCG00050	256.1	97.5	0.380711	Homologous to the bacterial ribosomal protein S16
245055_at	AT2G26470	40.2	15.1	0.375622	similar to hypothetical protein [Vitis vinifera] (GB:CAN82703.1); contains InterPro domain Protein of unknown function DUF159 (InterPro:IPR003738)
245085_at	AT2G23350	859.8	342.6	0.398465	PAB4 (POLY(A) BINDING PROTEIN 4); RNA binding / translation initiation factor
245088_at	AT2G39850	316.1	101.3	0.320468	subtilase
245094_at	AT2G40840	1520.2	337.2	0.221813	DPE2 (DISPROPORTIONATING ENZYME 2); 4-alpha-glucanotransferase/ heteroglycan binding
245095_at	AT2G40860	39.5	16.1	0.407595	protein kinase family protein / protein phosphatase 2C ( PP2C) family protein
245097_at	AT2G40935	80.9	40.1	0.495674	similar to unknown protein [Arabidopsis thaliana] (TAIR:AT3G18470.1); similar to hypothetical protein [Vitis vinifera] (GB:CAN70759.1); contains InterPro domain Protein of unknown function Cys-rich (InterPro:IPR006461)
245104_at	AT2G41600	144.5	64.9	0.449135	similar to hypothetical protein [Vitis vinifera] (GB:CAN74374.1); contains InterPro domain Mitochondrial glycoprotein; (InterPro:IPR003428)
245106_at	AT2G41650	116.1	40.8	0.351421	unknown protein
245112_at	AT2G41540	113.4	39.9	0.351852	GPDHC1; NAD binding / glycerol-3-phosphate dehydrogenase (NAD+)
245115_at	AT2G41530	923.8	399.8	0.432778	ATSFGH (ARABIDOPSIS THALIANA S-FORMYLGLUTATHIONE HYDROLASE); S-formylglutathione hydrolase/ hydrolase, acting on ester bonds
245116_at	AT2G41620	193.5	87.9	0.454264	nucleoporin interacting component family protein
245117_at	AT2G41560	649.7	246.2	0.378944	ACA4 (AUTO-INHIBITED CA(2+)-ATPASE, ISOFORM 4); calcium-transporting ATPase/ calmodulin binding
245118_at	AT2G41680	645.7	284.2	0.440142	thioredoxin reductase, putative / NADPH-dependent thioredoxin reductase, putative
245123_at	AT2G47450	1105.8	300.9	0.272111	CAO (CHAOS); chromatin binding
245124_at	AT2G47580	261.4	117.5	0.449503	U1A (SPLICEOSOMAL PROTEIN U1A); RNA binding
245127_at	AT2G47600	341.1	98.2	0.287892	ATMHX (MAGNESIUM/PROTON EXCHANGER); cation:cation antiporter
245134_s_at	AT4G38280; AT2G45250	140.2	43.2	0.308131	[AT4G38280, similar to unknown protein [Arabidopsis thaliana] (TAIR:AT2G45250.1); similar to unknown [Populus trichocarpa] (GB:ABK93717.1)];[AT2G45250, similar to unknown protein [Arabidopsis thaliana] (TAIR:AT4G38280.1); similar to unknown [Populus trichocarpa] (GB:ABK93717.1)]
245138_at	AT2G45190	135.5	64.7	0.477491	AFO (ABNORMAL FLORAL ORGANS); transcription factor
245142_at	AT2G45270	106.2	34.4	0.323917	glycoprotease M22 family protein
245146_at	AT2G45200	183.7	91.6	0.498639	GOS12 (GOLGI SNARE 12); SNARE binding
245150_at	AT2G47590	405.2	98.1	0.242103	PHR2 (PHOTOLYASE/BLUE-LIGHT RECEPTOR 2)
245164_at	AT2G33210	445.5	218.7	0.490909	chaperonin, putative
245165_at	AT2G33180	577.9	162	0.280325	similar to unnamed protein product [Vitis vinifera] (GB:CAO41107.1)
245176_at	AT2G47440	245.2	122.5	0.499592	DNAJ heat shock N-terminal domain-containing protein
245188_at	AT1G67660	368.1	82.8	0.224939	DNA binding / magnesium ion binding / nuclease
245190_at	AT1G67690	33.6	13.2	0.392857	peptidase M3 family protein / thimet oligopeptidase family protein
245198_at	AT1G67700	1933.7	827.9	0.428143	similar to unknown [Populus trichocarpa] (GB:ABK95743.1); contains domain PTHR11804:SF2 (PTHR11804:SF2); contains domain PTHR11804 (PTHR11804)
245199_at	AT1G67730	728.4	363.9	0.499588	YBR159; ketoreductase/ oxidoreductase
245201_at	AT1G67840	312.6	146.3	0.46801	ATP-binding region, ATPase-like domain-containing protein
245213_at	AT1G44575	5769.2	2302.8	0.399154	NPQ4 (NONPHOTOCHEMICAL QUENCHING)
245215_at	AT1G67830	149.7	36.7	0.245157	ATFXG1 (ALPHA-FUCOSIDASE 1); alpha-L-fucosidase/ carboxylesterase
245242_at	AT1G44446	806.2	335.1	0.415654	CH1 (CHLOROPHYLL B BIOSYNTHESIS); chlorophyllide a oxygenase
245260_at	AT4G16360	228.3	100.1	0.438458	5'-AMP-activated protein kinase beta-2 subunit, putative
245263_at	AT4G17740	133.2	45.5	0.341592	C-terminal processing protease, putative
245270_at	AT4G14960	2377.8	650	0.273362	TUA6 (tubulin alpha-6 chiain)
245274_at	AT4G14360	329.8	126.3	0.382959	dehydration-responsive protein-related
245276_at	AT4G16780	131.5	63.6	0.48365	ATHB-2 (ARABIDOPSIS THALIANA HOMEOBOX PROTEIN 2); DNA binding / transcription factor
245281_at	AT4G15560	1529.7	684.4	0.447408	CLA1 (CLOROPLASTOS ALTERADOS 1)
245284_at	AT4G14210	658.3	282.1	0.428528	PDS3 (PHYTOENE DESATURASE)
245285_s_at	AT4G14030; AT4G14040	732.7	285.5	0.389655	[AT4G14030, selenium-binding protein, putative];[AT4G14040, EDA38 (embryo sac development arrest 38); selenium binding]
245287_at	AT4G14910	273.1	120.3	0.440498	imidazoleglycerol-phosphate dehydratase, putative
245290_at	AT4G16490	278	111	0.399281	armadillo/beta-catenin repeat family protein
245291_at	AT4G16155	279.3	139.8	0.500537	dihydrolipoamide dehydrogenase 2, plastidic / lipoamide dehydrogenase 2 (PTLPD2)
245296_at	AT4G16370	1199.8	317.1	0.264294	ATOPT3 (OLIGOPEPTIDE TRANSPORTER); oligopeptide transporter
245301_at	AT4G17190	147.3	40.4	0.27427	FPS2 (FARNESYL DIPHOSPHATE SYNTHASE 2); dimethylallyltranstransferase/ geranyltranstransferase
245304_at	AT4G15630	432	62	0.143519	integral membrane family protein
245307_at	AT4G16770	215.2	70.4	0.327138	oxidoreductase, 2OG-Fe(II) oxygenase family protein
245310_at	AT4G13950	123.7	47.8	0.386419	RALFL31 (RALF-LIKE 31)
245311_at	AT4G14320	1710.8	750.4	0.438625	60S ribosomal protein L36a/L44 (RPL36aB)
245318_at	AT4G16980	3161.1	1019.9	0.322641	arabinogalactan-protein family
245319_at	AT4G16146	1021.6	171.6	0.167972	similar to unknown protein [Arabidopsis thaliana] (TAIR:AT1G69510.2); similar to unknown protein [Arabidopsis thaliana] (TAIR:AT1G69510.1); similar to unknown protein [Arabidopsis thaliana] (TAIR:AT1G69510.3); similar to unnamed protein product [Vitis vinifera] (GB:CAO44882.1); contains InterPro domain Lg106-like (InterPro:IPR012482)
245330_at	AT4G14930	219.4	109.2	0.497721	acid phosphatase survival protein SurE, putative
245333_at	AT4G14615	384.3	181.8	0.473068	similar to unknown protein [Arabidopsis thaliana] (TAIR:AT1G52825.1); similar to unnamed protein product [Vitis vinifera] (GB:CAO71274.1)
245336_at	AT4G16515	107.8	42.7	0.396104	unknown protein
245338_at	AT4G16442	160.4	60.4	0.376559	integral membrane family protein
245342_at	AT4G16720	2242.4	915.4	0.408223	60S ribosomal protein L15 (RPL15A)
245346_at	AT4G17090	1274.8	599.3	0.470113	CT-BMY (BETA-AMYLASE 3, BETA-AMYLASE 8); beta-amylase
245347_at	AT4G14890	931.5	202.5	0.217391	ferredoxin family protein
245348_at	AT4G17770	311.3	20.9	0.0671378	ATTPS5 (Arabidopsis thaliana trehalose phosphatase/synthase 5); transferase, transferring glycosyl groups / trehalose-phosphatase
245354_at	AT4G17600	1554.2	323.7	0.208274	LIL3:1; transcription factor
245355_at	AT4G17390	2787.2	861.3	0.30902	60S ribosomal protein L15 (RPL15B)
245357_at	AT4G17560	1018.1	334.1	0.32816	ribosomal protein L19 family protein
245364_at	AT4G15790	75.8	30.8	0.406332	similar to unnamed protein product [Vitis vinifera] (GB:CAO70981.1)
245368_at	AT4G15510	230.2	61.8	0.268462	photosystem II reaction center PsbP family protein
245372_at	AT4G15000	1164.1	584	0.501675	60S ribosomal protein L27 (RPL27C)
245383_at	AT4G17810	131.8	44.9	0.340668	nucleic acid binding / transcription factor/ zinc ion binding
245384_at	AT4G16790	51.5	25.5	0.495146	hydroxyproline-rich glycoprotein family protein
245387_at	AT4G17520	544.4	207.2	0.380602	nuclear RNA-binding protein, putative
245388_at	AT4G16410	1472.5	426	0.289304	similar to hypothetical protein [Vitis vinifera] (GB:CAN73304.1); similar to unnamed protein product [Vitis vinifera] (GB:CAO39941.1); contains InterPro domain Protein of unknown function DUF751 (InterPro:IPR008470)
245392_at	AT4G15680	98.6	32.7	0.331643	glutaredoxin family protein
245394_at	AT4G16450	1254.1	576.1	0.459373	similar to unknown [Populus trichocarpa] (GB:ABK93272.1); contains domain PD104546 (PD104546)
245396_at	AT4G14870	354.1	139.9	0.395086	P-P-bond-hydrolysis-driven protein transmembrane transporter
245399_at	AT4G17340	2100.9	650	0.309391	DELTA-TIP2/TIP2;2 (tonoplast intrinsic protein 2;2); water channel
245408_at	AT4G17180	63.8	31.2	0.489028	glycosyl hydrolase family 17 protein
245416_at	AT4G17350	58.5	25.5	0.435897	similar to unknown protein [Arabidopsis thaliana] (TAIR:AT5G47440.1); similar to hypothetical protein 31.t00035 [Brassica oleracea] (GB:ABD65121.1); contains InterPro domain Pleckstrin-like, plant (InterPro:IPR013666); contains InterPro domain Protein of unknown function DUF828, plant (InterPro:IPR008546); contains InterPro domain Pleckstrin-like (InterPro:IPR001849)
245422_at	AT4G17470	101.4	32	0.315582	palmitoyl protein thioesterase family protein
245426_at	AT4G17540	97.8	32.3	0.330266	similar to hypothetical protein OsI_033497 [Oryza sativa (indica cultivar-group)] (GB:EAY79538.1); similar to Os10g0563400 [Oryza sativa (japonica cultivar-group)] (GB:NP_001065401.1)
245427_at	AT4G17550	97.6	37.8	0.387295	transporter-related
245432_at	AT4G17100	893.3	206.6	0.231277	serine protease protein -related, expressed pseudogene, blastp match of 64% identity and 1.9e-114 P-value to GP|29367523|gb|AAO72617.1||AY224498 putative serine protease-like protein {Oryza sativa (japonica cultivar-group)}
245433_at	AT4G17140	171.2	76.6	0.44743	pleckstrin homology (PH) domain-containing protein
245442_at	AT4G16710	137.4	65.5	0.47671	glycosyltransferase family protein 28
245445_at	AT4G16750	63.3	21.1	0.333333	DRE-binding transcription factor, putative
245446_at	AT4G16800	142.5	37	0.259649	enoyl-CoA hydratase, putative
245450_at	AT4G16880	252.1	125.3	0.497025	disease resistance protein-related
245462_at	AT4G17020	68.1	27.3	0.400881	transcription factor-related
245474_at	AT4G16060	169.5	51.9	0.306195	similar to unnamed protein product [Vitis vinifera] (GB:CAO44835.1)
245482_at	no_match	100.2	43.2	0.431138	no_match
245483_at	AT4G16190	3939.8	1766.2	0.448297	cysteine proteinase, putative
245494_at	AT4G16390	311	73.1	0.235048	chloroplastic RNA-binding protein P67, putative
245502_at	AT4G15640	99.7	43.4	0.435306	similar to unknown protein [Arabidopsis thaliana] (TAIR:AT3G21465.1); similar to unnamed protein product [Vitis vinifera] (GB:CAO71016.1)
245505_at	AT4G15690	137.3	49.2	0.358339	glutaredoxin family protein
245524_at	AT4G15920	782.3	242.5	0.309983	nodulin MtN3 family protein
245525_at	AT4G15930	476	203.9	0.428361	dynein light chain, putative
245532_at	AT4G15110	345.9	116	0.335357	CYP97B3 (cytochrome P450, family 97, subfamily B, polypeptide 3); oxygen binding
245565_at	AT4G14605	125.1	54.9	0.438849	mitochondrial transcription termination factor-related / mTERF-related
245575_at	AT4G14760	180.7	34.1	0.188711	M protein repeat-containing protein
245584_at	AT4G14940	29.8	15	0.503356	ATAO1 (Arabidosis thaliana amine oxidase 1); copper ion binding
245592_at	AT4G14540	183.3	49.1	0.267867	CCAAT-box binding transcription factor subunit B (NF-YB) (HAP3 ) (AHAP3) family
245593_at	AT4G14550	52	15.2	0.292308	IAA14 (SOLITARY ROOT); transcription factor
245594_at	AT4G14570	168.3	55.2	0.327986	acylaminoacyl-peptidase-related
245601_at	AT4G14240	215.9	92.6	0.428902	similar to CBS domain-containing protein-related [Arabidopsis thaliana] (TAIR:AT4G14230.1); similar to unnamed protein product [Vitis vinifera] (GB:CAO71090.1); contains InterPro domain Cystathionine beta-synthase, core (InterPro:IPR000644); contains InterPro domain Protein of unknown function DUF21 (InterPro:IPR002550)
245602_at	AT4G14270	1287.4	331.1	0.257185	Protein containing PAM2 motif which mediates interaction with the PABC domain of polyadenyl binding proteins.
245605_at	AT4G14300	434.9	146.6	0.337089	heterogeneous nuclear ribonucleoprotein, putative / hnRNP, putative
245612_at	AT4G14440	316	129.2	0.408861	enoyl-CoA hydratase/isomerase family protein
245618_at	AT4G14510	82.1	22.4	0.272838	similar to unknown protein [Arabidopsis thaliana] (TAIR:AT3G23070.1); similar to hypothetical protein [Vitis vinifera] (GB:CAN79523.1); similar to unnamed protein product [Vitis vinifera] (GB:CAO71295.1); contains InterPro domain CRS1/YhbY (InterPro:IPR001890)
245621_at	AT4G14070	236.9	82.6	0.34867	AAE15 (ACYL-ACTIVATING ENZYME 15); long-chain-fatty-acid-[acyl-carrier-protein] ligase
245629_at	AT1G56580	824.6	270.9	0.328523	similar to unknown protein [Arabidopsis thaliana] (TAIR:AT1G09310.1); similar to unknown [Populus trichocarpa] (GB:ABK94967.1); contains InterPro domain Protein of unknown function DUF538 (InterPro:IPR007493)
245632_at	AT1G25290	86.2	35.8	0.415313	rhomboid family protein
245637_at	AT1G25230	305.9	118.6	0.387708	purple acid phosphatase family protein
245639_at	AT1G25260	458	211.2	0.461135	acidic ribosomal protein P0-related
245645_at	AT1G24764	62	16.2	0.26129	ATMAP70-2 (microtubule-associated proteins 70-2); microtubule binding
245657_at	AT1G56720	97.9	23	0.234934	protein kinase family protein
245671_at	AT1G28230	257.8	75.8	0.294026	PUP1 (PURINE PERMEASE 1); purine transmembrane transporter
245688_at	AT1G28290	154.2	32.3	0.209468	AGP31 (ARABINOGALACTAN-PROTEIN 31); structural constituent of cell wall
245690_at	AT5G04230	93.1	43.7	0.469388	PAL3 (PHENYL ALANINE AMMONIA-LYASE 3); phenylalanine ammonia-lyase
245692_at	AT5G04150	161.3	65.1	0.403596	BHLH101; DNA binding / transcription factor
245698_at	AT5G04160	158.1	38.4	0.242884	phosphate translocator-related
245701_at	AT5G04140	1833.1	708.7	0.386613	GLS1/GLU1/GLUS (FERREDOXIN-DEPENDENT GLUTAMATE SYNTHASE 1); glutamate synthase (ferredoxin)
245704_at	AT5G04290	56.1	27.4	0.488414	KOW domain-containing transcription factor family protein
245712_at	AT5G04360	191.6	87.6	0.457203	ATLDA/ATPU1 (PULLULANASE 1); alpha-amylase/ limit dextrinase
245716_at	AT5G08740	300.8	119.3	0.396609	NDC1 (NAD(P)H DEHYDROGENASE C1); NADH dehydrogenase
245718_at	AT5G04110	118.5	49.6	0.418565	DNA topoisomerase II family protein
245722_at	AT1G73430	87.4	27.3	0.312357	sec34-like family protein
245724_at	AT1G73390	163.3	51.5	0.31537	similar to unknown protein [Arabidopsis thaliana] (TAIR:AT1G17940.1); similar to unknown [Populus trichocarpa] (GB:ABK95976.1); similar to unnamed protein product [Vitis vinifera] (GB:CAO62047.1); contains InterPro domain BRO1 (InterPro:IPR004328)
245730_at	AT1G73470	491.5	144.2	0.293388	similar to unnamed protein product [Vitis vinifera] (GB:CAO68549.1)
245734_at	AT1G73480	641.6	264.9	0.412874	hydrolase, alpha/beta fold family protein
245736_at	AT1G73330	108.8	30.6	0.28125	ATDR4 (Arabidopsis thaliana drought-repressed 4)
245744_at	AT1G51110	552.4	212.6	0.384866	plastid-lipid associated protein PAP / fibrillin family protein
245745_at	AT1G51110	686	316.2	0.460933	plastid-lipid associated protein PAP / fibrillin family protein
245746_at	AT1G51070	241.3	67.8	0.280978	basic helix-loop-helix (bHLH) family protein
245747_at	AT1G51100	240.2	49.2	0.204829	similar to unnamed protein product [Vitis vinifera] (GB:CAO39038.1)
245764_s_at	AT1G19750; AT1G27840	58	25.3	0.436207	[AT1G19750, transducin family protein / WD-40 repeat family protein];[AT1G27840, ATCSA-1; nucleotide binding]
245770_at	AT1G30240	51.2	23.7	0.462891	binding
245774_at	AT1G30210	183.3	51.1	0.278778	TCP24; transcription factor
245776_at	AT1G30260	276.7	40.2	0.145284	AGL79 (AGAMOUS-LIKE 79)
245778_at	AT1G73530	336.5	103.6	0.307875	RNA recognition motif (RRM)-containing protein
245780_at	AT1G45688	450.5	199.2	0.442175	similar to unknown protein [Arabidopsis thaliana] (TAIR:AT5G42860.1); similar to H0814G11.12 [Oryza sativa (indica cultivar-group)] (GB:CAJ86345.1); similar to CAA30379.1 protein [Oryza sativa] (GB:CAB53482.1)
245789_at	AT1G32090	77.1	13.8	0.178988	early-responsive to dehydration protein-related / ERD protein-related
245790_at	AT1G32200	575	185.9	0.323304	ATS1 (ACYLTRANSFERASE 1)
245793_at	AT1G32220	1036.3	357.7	0.34517	binding / catalytic/ coenzyme binding
245797_at	AT1G45230	187.9	58.9	0.313465	defective chloroplasts and leaves protein-related / DCL protein-related
245806_at	AT1G45474	1104.5	505.9	0.458035	LHCA5 (Photosystem I light harvesting complex gene 5)
245816_at	AT1G26210	187.3	47	0.250934	similar to unknown protein [Arabidopsis thaliana] (TAIR:AT1G68870.1)
245817_at	AT1G26160	231.7	103.7	0.447562	metal-dependent phosphohydrolase HD domain-containing protein
245818_at	AT1G26100	92	36.1	0.392391	cytochrome B561 family protein
245843_at	no_match	115.9	30.9	0.266609	no_match
245845_at	AT1G26150	184.7	55.8	0.302112	protein kinase
245848_at	AT5G13480	74.2	34.1	0.459569	FY
245852_at	AT5G13510	2507.2	793.9	0.316648	ribosomal protein L10 family protein
245861_at	AT5G28300	93.3	46.1	0.494105	trihelix DNA-binding protein, putative
245876_at	AT1G26230	224.7	33.7	0.149978	chaperonin, putative
245877_at	AT1G26220	234.2	117.6	0.502135	GCN5-related N-acetyltransferase (GNAT) family protein
245881_at	AT5G09462; AT5G09460; AT5G09463; AT5G09461	147.7	45.1	0.305349	[AT5G09462, CPuORF42 (Conserved peptide upstream open reading frame 42)];[AT5G09460, transcription factor/ transcription regulator];[AT5G09463, CPuORF41 (Conserved peptide upstream open reading frame 41)];[AT5G09461, CPuORF43 (Conserved peptide upstream open reading frame 43)]
245886_at	AT5G09510	594.2	257	0.432514	40S ribosomal protein S15 (RPS15D)
245888_at	AT5G09450	141.5	57.9	0.409187	pentatricopeptide (PPR) repeat-containing protein
245896_at	AT5G09250	80	32.2	0.4025	KIWI; DNA binding / transcription coactivator
245901_at	AT5G11060	310.6	110.3	0.355119	KNAT4 (KNOTTED1-LIKE HOMEOBOX GENE 4); transcription factor
245906_at	AT5G11070	431.2	80.9	0.187616	similar to unknown protein [Arabidopsis thaliana] (TAIR:AT5G35090.1)
245914_at	AT5G19620	82.1	31	0.377588	OEP80 (ARABIDOPSIS THALIANA OUTER ENVELOPE PROTEIN OF 80 KDA)
245915_s_at	AT5G19780; AT5G19770	2690.5	1286.7	0.478238	[AT5G19780, TUA5 (tubulin alpha-5)];[AT5G19770, TUA3 (tubulin alpha-3)]
245924_at	AT5G28750	1344.9	554.2	0.412075	thylakoid assembly protein, putative
245928_s_at	AT5G24770; AT5G24780	1152	62.7	0.0544271	[AT5G24770, VSP2 (VEGETATIVE STORAGE PROTEIN 2); acid phosphatase];[AT5G24780, VSP1 (VEGETATIVE STORAGE PROTEIN 1); acid phosphatase]
245930_at	AT5G09240	129	43.3	0.335659	transcriptional coactivator p15 (PC4) family protein
245933_at	AT5G09320	54.9	25.8	0.469945	vacuolar sorting protein 9 domain-containing protein / VPS9 domain-containing protein
245937_at	AT5G19750	222.7	81.2	0.364616	peroxisomal membrane 22 kDa family protein
245947_at	AT5G19530	156.4	61.8	0.395141	ACL5 (ACAULIS 5)
245948_at	AT5G19540	930.4	295.9	0.318035	similar to unknown [Brassica napus] (GB:AAY21212.1); similar to unknown [Brassica napus] (GB:ABP73257.1); similar to unknown protein [Brassica napus] (GB:ABN48558.1)
245952_at	AT5G28500	583.9	102.3	0.175201	similar to unknown protein [Arabidopsis thaliana] (TAIR:AT3G04550.1); similar to unnamed protein product [Vitis vinifera] (GB:CAO65032.1)
245980_at	AT5G13140	411.6	52.4	0.127308	similar to unknown protein [Arabidopsis thaliana] (TAIR:AT3G26960.1); similar to unknown [Euphorbia pulcherrima] (GB:ABO43960.1); contains InterPro domain Pollen Ole e 1 allergen and extensin (InterPro:IPR006041)
245983_at	AT5G13050	136.2	39.7	0.291483	5-FCL; 5-formyltetrahydrofolate cyclo-ligase
245984_at	AT5G13090	234.5	114.2	0.486994	similar to unknown protein [Arabidopsis thaliana] (TAIR:AT1G24270.1); similar to unnamed protein product [Vitis vinifera] (GB:CAO68319.1); similar to hypothetical protein [Vitis vinifera] (GB:CAN73358.1)
245985_at	AT5G13120	1308.4	492.8	0.376643	peptidyl-prolyl cis-trans isomerase cyclophilin-type family protein
245991_at	AT5G20660	316.6	154.8	0.488945	24 kDa vacuolar protein, putative
245993_at	AT5G20700	657.1	91.6	0.1394	senescence-associated protein-related
246003_at	AT5G20720	3608.8	1179.2	0.326757	CPN20 (CHAPERONIN 20); calmodulin binding
246004_at	AT5G20630	3392.9	173.5	0.0511362	GLP3 (GERMIN-LIKE PROTEIN 3); manganese ion binding / metal ion binding / nutrient reservoir
246005_at	AT5G08415	186.8	85	0.455032	lipoic acid synthase family protein
246007_at	AT5G08410	1062.7	350.6	0.329914	FTRA2 (ferredoxin/thioredoxin reductase subunit A (variable subunit) 2); ferredoxin:thioredoxin reductase
246008_at	AT5G08320	112.4	54.7	0.486655	similar to unnamed protein product [Vitis vinifera] (GB:CAO70168.1); contains domain PTHR15967 (PTHR15967)
246011_at	AT5G08330	904	219.6	0.24292	TCP family transcription factor, putative
246019_at	AT5G10690	274.4	75.5	0.275146	pentatricopeptide (PPR) repeat-containing protein / CBS domain-containing protein
246021_at	AT5G21100	240	47.7	0.19875	L-ascorbate oxidase, putative
246026_at	AT5G21070	289.3	119	0.411338	similar to unnamed protein product [Vitis vinifera] (GB:CAO67366.1)
246027_at	AT5G21060	153.5	62.3	0.405863	homoserine dehydrogenase family protein
246033_at	AT5G08280	2283	740.6	0.324398	HEMC (HYDROXYMETHYLBILANE SYNTHASE); hydroxymethylbilane synthase
246036_at	AT5G08370	224.6	61.4	0.273375	ATAGAL2 (ARABIDOPSIS THALIANA ALPHA-GALACTOSIDASE 2); alpha-galactosidase
246040_at	AT5G19370	500	207.1	0.4142	rhodanese-like domain-containing protein / PPIC-type PPIASE domain-containing protein
246041_at	AT5G19290	397.3	120.4	0.303046	esterase/lipase/thioesterase family protein
246053_at	AT5G08340	79.3	27.9	0.351828	riboflavin biosynthesis protein-related
246056_at	AT5G08390	86.3	34.3	0.397451	similar to transducin family protein / WD-40 repeat family protein [Arabidopsis thaliana] (TAIR:AT5G23430.2); similar to transducin family protein / WD-40 repeat family protein [Arabidopsis thaliana] (TAIR:AT5G23430.1); similar to H0801D08.1 [Oryza sativa (indica cultivar-group)] (GB:CAJ86243.1); similar to H0402C08.11 [Oryza sativa (indica cultivar-group)] (GB:CAJ86235.1); similar to unnamed pro…
246057_at	AT5G08400	134.4	39.3	0.292411	similar to unknown protein [Arabidopsis thaliana] (TAIR:AT4G29400.1); similar to unnamed protein product [Vitis vinifera] (GB:CAO65989.1)
246060_at	AT5G08420	231.5	81	0.349892	RNA binding
246069_at	AT5G20220	99	30.2	0.305051	zinc knuckle (CCHC-type) family protein
246074_at	AT5G20130	218	50.9	0.233486	similar to unnamed protein product [Vitis vinifera] (GB:CAO21131.1)
246076_at	AT5G20280	428.8	157.3	0.366838	ATSPS1F (SUCROSE PHOSPHATE SYNTHASE 1F); sucrose-phosphate synthase/ transferase, transferring glycosyl groups
246081_s_at	AT5G20470; AT5G20490	210.7	105.4	0.500237	[AT5G20470, myosin, putative];[AT5G20490, XIK (Myosin-like protein XIK); motor/ protein binding]
246088_at	AT5G20600	84.6	34.3	0.405437	similar to unnamed protein product [Vitis vinifera] (GB:CAO43199.1); contains InterPro domain Nucleolar, Nop52; (InterPro:IPR010301)
246091_at	AT5G20590	77.9	38.3	0.491656	similar to unknown protein [Arabidopsis thaliana] (TAIR:AT1G60790.1); similar to unnamed protein product [Vitis vinifera] (GB:CAO43218.1); contains InterPro domain Protein of unknown function DUF231, plant (InterPro:IPR004253)
246097_at	AT5G20270	129.6	23.5	0.181327	HHP1 (HEPTAHELICAL TRANSMEMBRANE PROTEIN1)
246110_at	AT5G20140	239.5	87.9	0.367015	SOUL heme-binding family protein
246111_at	AT5G20170	107	50.7	0.473832	similar to hypothetical protein [Vitis vinifera] (GB:CAN63500.1)
246115_at	AT5G20300	108	47.2	0.437037	chloroplast outer membrane protein, putative
246122_at	AT5G20380	205.4	61.5	0.299416	transporter-related
246124_at	AT5G20060	394.3	169.7	0.430383	phospholipase/carboxylesterase family protein
246126_at	AT5G20070	196.1	51.5	0.262621	ATNUDT19 (Arabidopsis thaliana Nudix hydrolase homolog 19); hydrolase
246135_at	AT5G20885	135	47.5	0.351852	zinc finger (C3HC4-type RING finger) family protein
246144_at	AT5G20110	53.6	22.2	0.414179	dynein light chain, putative
246152_at	AT5G20040	96	16.4	0.170833	ATIPT9 (Arabidopsis thaliana isopentenyltransferase 9); ATP binding / tRNA isopentenyltransferase
246154_at	AT5G19940	3507.6	1430.7	0.407886	plastid-lipid associated protein PAP-related / fibrillin-related
246157_at	AT5G20080	683.2	301.4	0.441159	NADH-cytochrome b5 reductase, putative
246159_at	AT5G20935	299.9	69	0.230077	similar to unnamed protein product [Vitis vinifera] (GB:CAO67410.1)
246173_s_at	AT5G28370; AT5G28460; AT3G61520	168.4	75.1	0.445962	[AT5G28370, pentatricopeptide (PPR) repeat-containing protein];[AT5G28460, pentatricopeptide (PPR) repeat-containing protein];[AT3G61520, pentatricopeptide (PPR) repeat-containing protein]
246185_at	AT5G20980	131	66.1	0.50458	ATMS3 (METHIONINE SYNTHASE 3); 5-methyltetrahydropteroyltriglutamate-homocysteine S-methyltransferase/ methionine synthase
246191_at	AT5G20890	759.4	370.4	0.487753	chaperonin, putative
246194_at	AT4G37000	651.8	167.7	0.257288	ACD2 (ACCELERATED CELL DEATH 2)
246198_at	AT4G36810	268.4	122.4	0.456036	GGPS1 (GERANYLGERANYL PYROPHOSPHATE SYNTHASE 1); farnesyltranstransferase
246199_at	AT4G36530	727.7	192.5	0.264532	hydrolase, alpha/beta fold family protein
246200_at	AT4G37240	199	33.5	0.168342	similar to unknown protein [Arabidopsis thaliana] (TAIR:AT2G23690.1); similar to unnamed protein product [Vitis vinifera] (GB:CAO45438.1); similar to hypothetical protein [Vitis vinifera] (GB:CAN61825.1)
246202_at	AT4G37040	454.1	214.4	0.472143	MAP1D (METHIONINE AMINOPEPTIDASE 1D); metalloexopeptidase
246210_at	AT4G36420	99.7	29.3	0.293882	ribosomal protein L12 family protein
246231_at	AT4G37080	212.7	30.9	0.145275	similar to unknown protein [Arabidopsis thaliana] (TAIR:AT5G42690.2); similar to hypothetical protein [Populus tremula] (GB:CAM84232.1); contains InterPro domain Protein of unknown function DUF547 (InterPro:IPR006869)
246237_at	AT4G36390	514.4	240.2	0.466952	radical SAM domain-containing protein / TRAM domain-containing protein
246263_at	AT1G31780	281.1	140.8	0.500889	similar to unknown [Populus trichocarpa] (GB:ABK94646.1); similar to unnamed protein product [Vitis vinifera] (GB:CAO63439.1); similar to Hypothetical protein [Oryza sativa (japonica cultivar-group)] (GB:AAN52749.1); contains InterPro domain Conserved oligomeric complex COG6 (InterPro:IPR010490)
246265_at	AT1G31860	195.3	54.5	0.279058	AT-IE (Arabidopsis thaliana bifunctional HisI-HisE protein)
246268_at	AT1G31800	512.9	187.9	0.366348	CYP97A3/LUT5 (CYTOCHROME P450-TYPE MONOOXYGENASE 97A3); carotene beta-ring hydroxylase/ oxygen binding
246269_at	AT4G37110	71.9	18.8	0.261474	protein binding / zinc ion binding
246275_at	AT4G36540	658.7	222.8	0.338242	BEE2 (BR ENHANCED EXPRESSION 2); DNA binding / transcription factor
246278_at	AT4G37190	109.4	26.3	0.240402	similar to Os03g0240900 [Oryza sativa (japonica cultivar-group)] (GB:NP_001049512.1); similar to Os12g0586400 [Oryza sativa (japonica cultivar-group)] (GB:NP_001067157.1); similar to hypothetical protein OsI_037654 [Oryza sativa (indica cultivar-group)] (GB:EAY83695.1); contains InterPro domain Tubulin/FtsZ, GTPase; (InterPro:IPR003008)
246280_at	AT4G36660	184.4	38	0.206074	similar to unknown protein [Arabidopsis thaliana] (TAIR:AT5G65650.1); similar to unnamed protein product [Vitis vinifera] (GB:CAO22870.1); contains InterPro domain Protein of unknown function DUF1195 (InterPro:IPR010608)
246281_at	AT4G36940	203.6	41.4	0.20334	nicotinate phosphoribosyltransferase
246283_at	AT4G36860	169.3	81.5	0.481394	zinc ion binding
246288_at	AT1G31850	291.1	47.4	0.162831	dehydration-responsive protein, putative
246289_at	AT3G56880	1429.8	341.7	0.238984	VQ motif-containing protein
246294_at	AT3G56910	2814.3	1143.2	0.406211	PSRP5 (PLASTID-SPECIFIC 50S RIBOSOMAL PROTEIN 5)
246296_at	AT3G56750	95.3	43.6	0.457503	similar to unknown protein [Arabidopsis thaliana] (TAIR:AT2G41150.2); similar to unnamed protein product [Vitis vinifera] (GB:CAO18205.1)
246301_at	AT3G51850	268.1	98.8	0.368519	CPK13 (calcium-dependent protein kinase 13); calmodulin-dependent protein kinase/ kinase
246303_at	AT3G51870	255.1	43.1	0.168953	mitochondrial substrate carrier family protein
246307_at	AT3G51800	865	425.9	0.49237	ATG2 (G2p-related protein); metalloexopeptidase
246308_at	AT3G51820	894.6	220.8	0.246814	ATG4/CHLG/G4 (CHLOROPHYLL SYNTHASE); chlorophyll synthetase
246310_at	AT3G51895	194.7	85.1	0.437083	SULTR3;1 (SULFATE TRANSPORTER 1); sulfate transmembrane transporter
246313_at	AT1G31920	170.8	33.5	0.196136	pentatricopeptide (PPR) repeat-containing protein
246319_at	AT3G56680	859.4	316.5	0.36828	nucleic acid binding
246329_at	AT3G43610	117.3	31.4	0.26769	tubulin binding
246330_at	AT3G43600	109.3	34.1	0.311985	AAO2 (ALDEHYDE OXIDASE 2)
246339_at	AT3G44890	1861.2	578.1	0.310606	RPL9 (ribosomal protein L9); structural constituent of ribosome
246343_at	AT3G56720	278.1	116.2	0.417835	similar to unnamed protein product [Vitis vinifera] (GB:CAO63033.1)
246345_at	AT3G56760	67.6	21	0.310651	calcium-dependent protein kinase, putative / CDPK, putative
246371_at	AT1G51940	366.2	105.4	0.287821	protein kinase family protein / peptidoglycan-binding LysM domain-containing protein
246379_s_at	AT1G57660; AT1G57860	786.9	341.8	0.434363	[AT1G57660, 60S ribosomal protein L21 (RPL21E)];[AT1G57860, 60S ribosomal protein L21]
246391_at	AT1G77350	268.1	130.3	0.486013	similar to unnamed protein product [Vitis vinifera] (GB:CAO47891.1)
246400_at	AT1G57540	119.6	59	0.493311	similar to unknown protein [Oryza sativa (japonica cultivar-group)] (GB:BAD81218.1); similar to Os01g0250600 [Oryza sativa (japonica cultivar-group)] (GB:NP_001042596.1)
246403_at	AT1G57590	172.8	21.9	0.126736	carboxylesterase
246411_at	AT1G57770	165.5	69.5	0.41994	amine oxidase family
246412_at	AT5G17530	157.8	68.4	0.43346	phosphoglucosamine mutase family protein
246417_at	AT5G16990	352.8	125.1	0.354592	NADP-dependent oxidoreductase, putative
246423_at	AT5G16950	48.9	23.2	0.474438	similar to unnamed protein product [Vitis vinifera] (GB:CAO62232.1)
246434_at	AT5G17520	418.3	85.5	0.204399	RCP1 (ROOT CAP 1)
246443_at	AT5G17620	78.3	37.3	0.476373	similar to unnamed protein product [Vitis vinifera] (GB:CAO17833.1); contains InterPro domain Plant nuclear matrix 1 (InterPro:IPR010604)
246444_at	AT5G17570	51.7	22.5	0.435203	tatD-related deoxyribonuclease family protein
246445_at	AT5G17630	246.9	86.7	0.351154	glucose-6-phosphate/phosphate translocator, putative
246449_at	AT5G16810	186.1	45.9	0.246642	ATP binding / protein kinase
246450_at	AT5G16820	86.2	40.7	0.472158	HSF3 (HEAT SHOCK FACTOR 3); DNA binding / transcription factor
246454_at	AT5G16710	1574.7	707.9	0.449546	DHAR3 (DEHYDROASCORBATE REDUCTASE 1); glutathione dehydrogenase (ascorbate)
246466_at	AT5G17010	114.3	44.8	0.391951	sugar transporter family protein
246469_at	AT5G17070	152.6	64.4	0.422018	similar to unnamed protein product [Vitis vinifera] (GB:CAO62204.1); contains domain PTHR16487 (PTHR16487)
246476_at	AT5G16730	156.6	56.3	0.359515	similar to unknown protein [Arabidopsis thaliana] (TAIR:AT3G02930.1); similar to unnamed protein product [Vitis vinifera] (GB:CAO62148.1); contains InterPro domain Spectrin repeat (InterPro:IPR002017)
246479_at	AT5G16060	213.4	104.1	0.487816	similar to hypothetical protein [Cleome spinosa] (GB:ABD96913.1); contains domain PD069074 (PD069074)
246480_at	AT5G16070	264.4	103.5	0.391452	chaperonin, putative
246481_s_at	AT5G15960; AT5G15970	8490.8	641.3	0.0755288	[AT5G15960, KIN1];[AT5G15970, KIN2 (COLD-RESPONSIVE 6.6)]
246483_at	AT5G16000	187.6	53.2	0.283582	NIK1 (NSP-INTERACTING KINASE 1); kinase
246484_at	AT5G16040	90.7	16.7	0.184123	regulator of chromosome condensation (RCC1) family protein
246487_at	AT5G16030	1306	350.4	0.2683	similar to unknown protein [Arabidopsis thaliana] (TAIR:AT3G02500.1); similar to hypothetical protein [Cleome spinosa] (GB:ABD96956.1)
246492_at	AT5G16140	139.4	52.4	0.375897	peptidyl-tRNA hydrolase family protein
246503_at	AT5G16130	1923.2	707.5	0.367876	40S ribosomal protein S7 (RPS7C)
246505_at	AT5G16250	132.3	48.6	0.367347	similar to unknown protein [Arabidopsis thaliana] (TAIR:AT3G02640.1); similar to unnamed protein product [Vitis vinifera] (GB:CAO50168.1)
246516_at	AT5G15740	93.5	26.2	0.280214	similar to unknown protein [Arabidopsis thaliana] (TAIR:AT3G02250.1); similar to hypothetical protein [Cleome spinosa] (GB:ABD96934.1); similar to unnamed protein product [Vitis vinifera] (GB:CAO49221.1); similar to hypothetical protein [Cleome spinosa] (GB:ABD96844.1); contains InterPro domain Protein of unknown function DUF246, plant (InterPro:IPR004348)
246518_at	AT5G15770	83.5	14	0.167665	ATGNA1 (ARABIDOPSIS THALIANA GLUCOSE-6-PHOSPHATE ACETYLTRANSFERASE 1); N-acetyltransferase/ glucosamine 6-phosphate N-acetyltransferase
246547_at	AT5G14970	928	444.5	0.478987	amine oxidase/ copper ion binding / quinone binding
246548_at	AT5G14910	1686.8	661.5	0.392163	heavy-metal-associated domain-containing protein
246549_at	AT5G15050	295.6	57.8	0.195535	glycosyltransferase family 14 protein / core-2/I-branching enzyme family protein
246550_at	AT5G14920	1092.2	308.6	0.282549	gibberellin-regulated family protein
246554_at	AT5G15450	464.2	219.3	0.472426	APG6/CLPB-P/CLPB3 (ALBINO AND PALE GREEN 6); ATP binding / ATPase
246561_at	AT5G15570	54.2	26.8	0.494465	similar to DNA binding [Arabidopsis thaliana] (TAIR:AT3G02160.1); similar to hypothetical protein [Vitis vinifera] (GB:CAN79809.1); contains InterPro domain Bromodomain transcription factor (InterPro:IPR006565)
246564_at	AT5G15610	195.8	91.5	0.467314	proteasome family protein
246568_at	AT5G14960	47.5	21.7	0.456842	DEL2/E2FD/E2L1 (DP-E2F-LIKE 2); DNA binding / transcription factor
246576_at	AT1G31650	167.3	43.6	0.26061	ATROPGEF14/ROPGEF14 (KINASE PARTNER PROTEIN-LIKE); Rho guanyl-nucleotide exchange factor/
246593_at	AT5G14790	154.2	51	0.330739	binding
246594_at	AT5G14800	185.7	51.4	0.276791	P5CR (PYRROLINE-5- CARBOXYLATE (P5C) REDUCTASE); pyrroline-5-carboxylate reductase
246601_at	AT1G31710	189.5	61.1	0.322427	copper amine oxidase, putative
246602_at	AT1G31710	40	18.1	0.4525	copper amine oxidase, putative
246603_at	AT1G31690	405.1	79.4	0.196001	copper ion binding
246621_at	AT5G36230	998.3	498.4	0.499249	eIF4-gamma/eIF5/eIF2-epsilon domain-containing protein
246623_at	AT1G48920	1460	692.5	0.474315	ATNUC-L1/PARL1 (PARALLEL 1); nucleic acid binding
246630_at	AT1G50730	236.5	88.7	0.375053	similar to unnamed protein product [Vitis vinifera] (GB:CAO38919.1); contains domain PTHR13673 (PTHR13673)
246636_at	AT5G34850	1479	496.7	0.335835	ATPAP26/PAP26 (purple acid phosphatase 26); acid phosphatase/ protein serine/threonine phosphatase
246644_at	AT5G35100	332.5	154.6	0.464962	peptidyl-prolyl cis-trans isomerase
246651_at	AT5G35170	839.9	291.8	0.347422	adenylate kinase family protein
246654_s_at	AT5G35220; AT5G35210	280.6	79.5	0.283321	[AT5G35220, EGY1 (ETHYLENE-DEPENDENT GRAVITROPISM-DEFICIENT AND YELLOW-GREEN 1); sterol regulatory element-binding protein site 2 protease];[AT5G35210, peptidase M50 family protein / sterol-regulatory element binding protein (SREBP) site 2 protease family protein]
246673_at	AT5G30510	3012.1	1190.7	0.395306	RPS1 (ribosomal protein S1); RNA binding
246699_at	AT5G27990	179.5	80.4	0.447911	similar to unknown protein [Arabidopsis thaliana] (TAIR:AT3G22510.1); similar to hypothetical protein [Ipomoea trifida] (GB:AAS79569.1); contains domain PTHR21250 (PTHR21250)
246701_at	AT5G28020	331	121.7	0.367674	ATCYSD2 (Arabidopsis thaliana cysteine synthase D2); cysteine synthase
246708_at	AT5G28150	137	58.6	0.427737	similar to unknown protein [Arabidopsis thaliana] (TAIR:AT3G04860.1); similar to hypothetical protein [Vitis vinifera] (GB:CAN64151.1); contains InterPro domain Protein of unknown function DUF868, plant (InterPro:IPR008586)
246735_at	AT5G27670	343.1	165	0.480909	HTA7; DNA binding
246736_at	AT5G27560	400.7	157.9	0.39406	similar to unnamed protein product [Vitis vinifera] (GB:CAO17622.1)
246738_at	AT5G27740	178	71.4	0.401124	EMB2775 (EMBRYO DEFECTIVE 2775); DNA binding / nucleoside-triphosphatase/ nucleotide binding
246745_at	AT5G27770	1460.2	731.9	0.501233	60S ribosomal protein L22 (RPL22C)
246746_at	AT5G27820	410.2	89.4	0.217942	ribosomal protein L18 family protein
246748_at	AT5G27730	136	57.3	0.421324	similar to unknown protein [Arabidopsis thaliana] (TAIR:AT5G47900.1); similar to Os01g0931100 [Oryza sativa (japonica cultivar-group)] (GB:NP_001045294.1); similar to hypothetical protein OsI_004939 [Oryza sativa (indica cultivar-group)] (GB:EAY77092.1)
246756_at	AT5G27930	264	47.1	0.178409	protein phosphatase 2C, putative / PP2C, putative
246758_at	AT5G27850	2183.4	1033.5	0.473344	60S ribosomal protein L18 (RPL18C)
246759_at	AT5G27950	124	59.7	0.481452	kinesin motor protein-related
246760_at	AT5G27970	99.2	49.6	0.5	binding
246763_at	AT5G27150	258	93.8	0.363566	NHX1 (NA+/H+ EXCHANGER); sodium ion transmembrane transporter/ sodium:hydrogen antiporter
246772_at	AT5G27490	109.3	36	0.329369	integral membrane Yip1 family protein
246778_at	AT5G27450	89.9	37.7	0.419355	MK/MVK; mevalonate kinase
246781_at	AT5G27350	466.9	223	0.477618	SFP1; carbohydrate transmembrane transporter/ sugar:hydrogen ion symporter
246783_at	AT5G27360	87.3	27.4	0.31386	SFP2; carbohydrate transmembrane transporter/ sugar:hydrogen ion symporter
246793_at	AT5G27210	92.2	39.6	0.429501	similar to transmembrane protein, putative [Arabidopsis thaliana] (TAIR:AT3G05010.1); similar to unnamed protein product [Vitis vinifera] (GB:CAO15118.1)
246800_at	AT5G26780	469.8	156.4	0.332908	SHM2 (SERINE HYDROXYMETHYLTRANSFERASE 2); glycine hydroxymethyltransferase
246829_at	AT5G26570	860.7	114.6	0.133147	PWD (PHOSPHOGLUCAN WATER DIKINASE); catalytic
246830_at	AT5G26360	727.3	273.5	0.376048	chaperonin, putative
246847_at	AT5G26820	195.7	82.4	0.421053	ferroportin-related
246849_at	AT5G26850	152.4	37.3	0.244751	binding
246852_at	AT5G26880	407	122	0.299754	tRNA/rRNA methyltransferase (SpoU) family protein
246882_at	AT5G26180	75.9	30.8	0.405797	NOL1/NOP2/sun family protein
246885_at	AT5G26230	113.6	23.4	0.205986	similar to hypothetical protein [Vitis vinifera] (GB:CAN75978.1)
246901_at	AT5G25630	282.1	105.4	0.373626	pentatricopeptide (PPR) repeat-containing protein
246908_at	AT5G25610	2741.5	617.4	0.225205	RD22 (RESPONSIVE TO DESSICATION 22)
246919_at	AT5G25460	2398.9	702.2	0.292717	similar to unknown protein [Arabidopsis thaliana] (TAIR:AT5G11420.1); similar to unknown [Ricinus communis] (GB:CAB02653.1); contains InterPro domain Protein of unknown function DUF642 (InterPro:IPR006946)
246920_at	AT5G25090	21.4	10.6	0.495327	plastocyanin-like domain-containing protein
246921_at	AT5G25080	115.7	43.4	0.375108	similar to unnamed protein product [Vitis vinifera] (GB:CAO44352.1); contains InterPro domain Exosome-associated factor Rrp47/DNA strand repair C1D (InterPro:IPR011082)
246923_at	AT5G25100	482.9	149.1	0.30876	endomembrane protein 70, putative
246929_at	AT5G25210	94.9	36.2	0.381454	similar to unknown protein [Arabidopsis thaliana] (TAIR:AT4G32030.1)
246932_at	AT5G25190	79	38.2	0.483544	ethylene-responsive element-binding protein, putative
246947_at	AT5G25120	74.5	33.8	0.453691	CYP71B11 (cytochrome P450, family 71, subfamily B, polypeptide 11); oxygen binding
246952_at	AT5G04820	64.9	29.4	0.453005	ATOFP13/OFP13 (Arabidopsis thaliana ovate family protein 13)
246959_at	AT5G24690	259.2	122.3	0.471836	similar to RER1 (RETICULATA-RELATED 1) [Arabidopsis thaliana] (TAIR:AT5G22790.1); similar to unnamed protein product [Vitis vinifera] (GB:CAO24736.1)
246985_at	AT5G67290	142.8	63	0.441176	FAD-dependent oxidoreductase family protein
246986_at	AT5G67280	442.3	44.6	0.100837	RLK (RECEPTOR-LIKE KINASE); ATP binding / kinase/ protein serine/threonine kinase
246990_at	AT5G67360	679.5	224.2	0.329948	ARA12; subtilase
246996_at	AT5G67420	515.7	203.2	0.394028	LBD37 (LOB DOMAIN-CONTAINING PROTEIN 37)
246997_at	AT5G67390	154.4	58.6	0.379534	similar to unknown protein [Arabidopsis thaliana] (TAIR:AT1G69360.1); similar to unnamed protein product [Vitis vinifera] (GB:CAO71983.1)
246998_at	AT5G67370	1016	198.4	0.195276	similar to unknown protein [Arabidopsis thaliana] (TAIR:AT5G11840.1); similar to hypothetical protein [Vitis vinifera] (GB:CAN75014.1); contains InterPro domain Protein of unknown function DUF1230 (InterPro:IPR009631)
247001_at	AT5G67330	1592	438.5	0.27544	ATNRAMP4 (Arabidopsis natural resistance-associated macrophage (NRAMP) protein 4); manganese ion transmembrane transporter/ metal ion transmembrane transporter
247028_at	AT5G67100	46.5	23.3	0.501075	ICU2 (INCURVATA2); DNA-directed DNA polymerase
247036_at	AT5G67130	159.6	57.9	0.362782	phospholipase C
247037_at	AT5G67070	1080.9	237.2	0.219447	RALFL34 (RALF-LIKE 34)
247043_at	AT5G66880	379	182.7	0.482058	SNRK2-3/SNRK2.3/SRK2I (SNF1-RELATED PROTEIN KINASE 2.3); kinase/ protein kinase
247067_at	AT5G66950	136.8	65.1	0.475877	catalytic/ pyridoxal phosphate binding
247072_at	AT5G66490	284.6	130.2	0.457484	similar to unknown protein [Arabidopsis thaliana] (TAIR:AT3G50900.1); similar to hypothetical protein [Thellungiella halophila] (GB:ABB45855.1)
247074_at	AT5G66590	309.5	82.5	0.266559	allergen V5/Tpx-1-related family protein
247075_at	AT5G66410	222.2	79.6	0.358236	PLP3B (PHOSDUCIN-LIKE PROTEIN 3 HOMOLOG)
247077_at	AT5G66420	398.4	104.8	0.263052	similar to tm-1^GCR26 protein [Solanum lycopersicum] (GB:BAF75725.1); similar to unnamed protein product [Vitis vinifera] (GB:CAO48327.1); similar to hypothetical protein [Thellungiella halophila] (GB:ABB45848.1); contains InterPro domain Protein of unknown function UPF0261 (InterPro:IPR010647)
247079_at	AT5G66055	180.7	57.3	0.3171	AKRP/EMB2036 (EMBRYO DEFECTIVE 2036); protein binding
247085_at	AT5G66310	44.6	17.1	0.383408	kinesin motor family protein
247095_at	AT5G66400	107.9	35.8	0.331789	RAB18 (RESPONSIVE TO ABA 18)
247098_at	AT5G66470	444.1	64.5	0.145238	GTP binding / RNA binding
247100_at	AT5G66520	84.1	24	0.285375	pentatricopeptide (PPR) repeat-containing protein
247101_at	AT5G66530	838	270.8	0.32315	aldose 1-epimerase family protein
247107_at	AT5G66040	1593.8	695.1	0.436127	STR16 (SULFURTRANSFERASE PROTEIN 16)
247109_at	AT5G65870	110.3	50.9	0.461469	ATPSK5 (PHYTOSULFOKINE 5 PRECURSOR); growth factor
247111_at	AT5G65880	124	18.4	0.148387	unknown protein
247117_at	AT5G65940	283.2	124.4	0.439266	CHY1 (BETA-HYDROXYISOBUTYRYL-COA HYDROLASE 1); 3-hydroxyisobutyryl-CoA hydrolase
247119_at	AT5G65900	60.5	27.6	0.456198	DEAD/DEAH box helicase, putative
247120_at	AT5G65990	214.5	51.7	0.241026	amino acid transporter family protein
247131_at	AT5G66190	2940.6	1440.4	0.489832	ATLFNR1 (LEAF FNR 1); NADPH dehydrogenase/ electron transporter, transferring electrons within the cyclic electron transport pathway of photosynthesis/ electron transporter, transferring electrons within the noncyclic electron transport pathway of photosy
247139_at	AT5G66090	259.4	120.9	0.466076	similar to unnamed protein product [Vitis vinifera] (GB:CAO23263.1); contains domain Adenine nucleotide alpha hydrolases-like (SSF52402)
247151_at	AT5G65640	69.1	21.8	0.315485	BHLH093 (BETA HLH PROTEIN 93); DNA binding / transcription factor
247153_at	AT5G65700	261	91.6	0.350958	BAM1 (big apical meristem 1); ATP binding / kinase/ protein serine/threonine kinase
247156_at	AT5G65760	205	86	0.419512	serine carboxypeptidase S28 family protein
247158_at	AT5G65780	296.3	122.4	0.413095	ATBCAT-5; branched-chain-amino-acid transaminase/ catalytic
247161_at	AT5G65810	289.9	90.3	0.311487	similar to unknown protein [Arabidopsis thaliana] (TAIR:AT3G49720.1); similar to unknown protein [Arabidopsis thaliana] (TAIR:AT3G49720.2); similar to hypothetical protein [Vitis vinifera] (GB:CAN74732.1); contains domain S-adenosyl-L-methionine-dependent methyltransferases (SSF53335)
247162_at	AT5G65730	1036.3	283.8	0.273859	xyloglucan:xyloglucosyl transferase, putative / xyloglucan endotransglycosylase, putative / endo-xyloglucan transferase, putative
247166_at	AT5G65840	599.1	204.9	0.342013	similar to antioxidant/ oxidoreductase [Arabidopsis thaliana] (TAIR:AT2G37240.1); similar to hypothetical protein [Vitis vinifera] (GB:CAN81556.1); contains InterPro domain Thioredoxin-like fold (InterPro:IPR012336); contains InterPro domain Thioredoxin fold (InterPro:IPR012335)
247168_at	AT5G65860	180.2	49.3	0.273585	ankyrin repeat family protein
247185_at	AT5G65460	113.3	38.4	0.338923	kinesin motor protein-related
247186_at	AT5G65470	235	74.7	0.317872	similar to unknown protein [Arabidopsis thaliana] (TAIR:AT4G24530.1); similar to unnamed protein product [Vitis vinifera] (GB:CAO61608.1); similar to unknown [Populus trichocarpa] (GB:ABK95421.1); similar to hypothetical protein [Vitis vinifera] (GB:CAN78778.1); contains InterPro domain Protein of unknown function DUF246, plant (InterPro:IPR004348)
247187_at	AT5G65490	104.2	35	0.335893	Identical to SGT1 protein homolog At5g65490 [Arabidopsis Thaliana] (GB:Q9LSM5); similar to hypothetical protein [Vitis vinifera] (GB:CAN64607.1); contains InterPro domain SGT1 (InterPro:IPR010770)
247189_at	AT5G65390	84.1	29.2	0.347206	AGP7 (Arabinogalactan protein 7)
247191_at	AT5G65310	364.8	113.8	0.311952	ATHB5 (ARABIDOPSIS THALIANA HOMEOBOX PROTEIN 5); transcription factor
247192_at	AT5G65360	901.2	342.6	0.38016	histone H3
247194_at	AT5G65480	969	457.2	0.471827	similar to unknown protein [Arabidopsis thaliana] (TAIR:AT4G38060.2); similar to unnamed protein product [Vitis vinifera] (GB:CAO61602.1)
247201_at	AT5G65220	3149	1206.1	0.38301	ribosomal protein L29 family protein
247210_at	AT5G65020	643	101.4	0.157698	ANNAT2 (ANNEXIN ARABIDOPSIS 2); calcium ion binding / calcium-dependent phospholipid binding
247216_at	AT5G64860	566.8	77.4	0.136556	DPE1 (DISPROPORTIONATING ENZYME); 4-alpha-glucanotransferase
247218_at	AT5G65010	615	175.5	0.285366	ASN2 (ASPARAGINE SYNTHETASE 2); asparagine synthase (glutamine-hydrolyzing)
247232_at	AT5G64940	631.5	241.9	0.383056	ATATH13 (ABC2 homolog 13)
247235_at	AT5G64580	161.9	33.8	0.208771	AAA-type ATPase family protein
247238_at	AT5G64610	122.4	52.2	0.426471	HAM1 (HISTONE ACETYLTRANSFERASE OF THE MYST FAMILY 1); H3/H4 histone acetyltransferase/ nucleic acid binding / zinc ion binding
247246_at	AT5G64620	372.1	75.3	0.202365	C/VIF2 (CELL WALL / VACUOLAR INHIBITOR OF FRUCTOSIDASE 2); pectinesterase inhibitor
247247_at	AT5G64650	111.5	46.7	0.418834	ribosomal protein L17 family protein
247248_at	AT5G64560	109.4	51.2	0.468007	magnesium transporter CorA-like family protein (MRS2-2)
247251_at	AT5G64740	949.7	255.6	0.269138	CESA6 (CELLULOSE SYNTHASE 6); transferase, transferring glycosyl groups
247252_at	AT5G64770	1757.1	506	0.287975	similar to 80C09_10 [Brassica rapa subsp. pekinensis] (GB:AAZ41821.1)
247257_at	AT5G64760	136	67.8	0.498529	26S proteasome regulatory subunit, putative (RPN5)
247258_at	AT5G64816	159.2	60.8	0.38191	Identical to Uncharacterized protein At5g64816 precursor [Arabidopsis Thaliana] (GB:Q8L8Q8;GB:Q9LV96); similar to unnamed protein product [Vitis vinifera] (GB:CAO22147.1)
247268_at	AT5G64080	173	24.7	0.142775	protease inhibitor/seed storage/lipid transfer protein (LTP) family protein
247273_at	AT5G64342; AT5G64340; AT5G64343; AT5G64341	69.2	28	0.404624	[AT5G64342, CPuORF39 (Conserved peptide upstream open reading frame 39)];[AT5G64340, SAC51 (SUPPRESSOR OF ACAULIS 51); transcription factor/ transcription regulator];[AT5G64343, CPuORF38 (Conserved peptide upstream open reading frame 38)];[AT5G64341, CPuORF40 (Conserved peptide upstream open reading frame 40)]
247277_at	AT5G64420	129	61.1	0.473643	DNA polymerase V family
247278_at	AT5G64380	249	79.8	0.320482	fructose-1,6-bisphosphatase family protein
247286_at	AT5G64280	214.2	60.2	0.281046	DIT2.2 (DICARBOXYLATE TRANSPORTER 2.2); oxoglutarate:malate antiporter
247288_at	AT5G64330	335.8	85.9	0.255807	NPH3 (NON-PHOTOTROPIC HYPOCOTYL 3); signal transducer
247289_at	AT5G64290	488.7	236.3	0.483528	DCT/DIT2.1 (DICARBOXYLATE TRANSPORT); oxoglutarate:malate antiporter
247291_at	AT5G64480	109.6	33.6	0.306569	similar to hypothetical protein MtrDRAFT_AC148396g23v2 [Medicago truncatula] (GB:ABN05732.1)
247303_at	AT5G63890	383.5	153.6	0.400522	ATHDH (HISTIDINOL DEHYDROGENASE)
247307_at	AT5G63860	782.6	254.9	0.325709	UVR8 (UVB-RESISTANCE 8)
247316_at	AT5G64030	537	169.8	0.316201	dehydration-responsive protein-related
247329_at	AT5G64150	67.6	25.2	0.372781	methylase family protein
247330_at	AT5G63510	640.3	239	0.373263	GAMMA CAL1 (GAMMA CARBONIC ANHYDRASE LIKE 1); carbonate dehydratase
247331_at	AT5G63530	147.6	45.3	0.306911	ATFP3 (Arabidopsis thaliana farnesylated protein 3); metal ion binding
247340_at	AT5G63700	76.8	16.9	0.220052	zinc finger (C3HC4 type RING finger) family protein
247347_at	AT5G63780	880.7	156	0.177132	SHA1 (SHOOT APICAL MERISTEM ARREST 1); protein binding / zinc ion binding
247348_at	AT5G63810	255	70.4	0.276078	BGAL10 (beta-galactosidase 10); beta-galactosidase
247355_at	AT5G63670	391.6	173.6	0.443309	SPT42 (SPT4 HOMOLOG 2); positive transcription elongation factor/ zinc ion binding
247356_at	AT5G63800	953.2	438.2	0.459715	BGAL6/MUM2 (MUCILAGE-MODIFIED 2); beta-galactosidase
247357_at	AT5G63710	106.6	45.6	0.427767	leucine-rich repeat transmembrane protein kinase, putative
247362_at	AT5G63140	100.3	17	0.169492	ATPAP29/PAP29 (purple acid phosphatase 29); acid phosphatase/ protein serine/threonine phosphatase
247376_at	AT5G63310	1670.1	543.7	0.325549	NDPK2 (NUCLEOSIDE DIPHOSPHATE KINASE 2); ATP binding / nucleoside diphosphate kinase
247377_at	AT5G63180	1147.5	210.3	0.183268	pectate lyase family protein
247378_at	AT5G63120	88.6	36	0.406321	ethylene-responsive DEAD box RNA helicase, putative (RH30)
247380_at	AT5G63380	115.1	53.4	0.463944	4-coumarate--CoA ligase family protein / 4-coumaroyl-CoA synthase family protein
247385_at	AT5G63420	83.7	19.1	0.228196	EMB2746 (EMBRYO DEFECTIVE 2746); catalytic
247386_at	AT5G63420	140.8	14.6	0.103693	EMB2746 (EMBRYO DEFECTIVE 2746); catalytic
247396_at	AT5G62930	180.2	72.3	0.401221	GDSL-motif lipase/hydrolase family protein
247400_at	AT5G62840	214.7	58	0.270144	phosphoglycerate/bisphosphoglycerate mutase family protein
247401_at	AT5G62790	895.5	211.9	0.236628	DXR (1-DEOXY-D-XYLULOSE 5-PHOSPHATE REDUCTOISOMERASE)
247404_at	AT5G62890	392.3	118.5	0.302065	permease, putative
247405_at	AT5G62880	172.2	74.8	0.434379	ARAC10/ATRAC10/ATROP11 (RHO-RELATED PROTEIN FROM PLANTS 11); GTP binding
247409_at	AT5G62980	246.8	60	0.243112	dihydroneopterin aldolase, putative
247411_at	AT5G63000	90.4	42.9	0.474558	similar to hypothetical protein OsJ_001206 [Oryza sativa (japonica cultivar-group)] (GB:EAZ11381.1); similar to Os01g0271000 [Oryza sativa (japonica cultivar-group)] (GB:NP_001042705.1); similar to hypothetical protein OsI_001310 [Oryza sativa (indica cultivar-group)] (GB:EAY73463.1)
247413_at	no_match	83.5	37.4	0.447904	no_match
247414_at	AT5G63050	397.7	105.4	0.265024	EMB2759 (EMBRYO DEFECTIVE 2759)
247415_at	AT5G63060	140.8	57.7	0.409801	transporter
247417_at	AT5G63040	115.1	41.1	0.357081	similar to unknown protein [Arabidopsis thaliana] (TAIR:AT1G48460.1); similar to unnamed protein product [Vitis vinifera] (GB:CAO64290.1)
247422_at	AT5G62810	327.3	121.7	0.37183	PEX14 (PEROXISOME DEFECTIVE 2)
247436_at	AT5G62530	200.3	65.5	0.327009	ALDH12A1 (Aldehyde dehydrogenase 12A1); 1-pyrroline-5-carboxylate dehydrogenase/ 3-chloroallyl aldehyde dehydrogenase
247439_at	AT5G62670	381.4	118.2	0.309911	AHA11 (ARABIDOPSIS H(+)-ATPASE 11); ATPase
247441_at	AT5G62710	90.1	24.8	0.27525	leucine-rich repeat family protein / protein kinase family protein
247442_s_at	AT5G62690; AT5G62700	1136.6	364.8	0.320957	[AT5G62690, TUB2 (Tubulin beta-2); structural molecule];[AT5G62700, TUB3 (TUBULIN BETA-3); structural molecule]
247443_at	AT5G62720	803.8	156.7	0.194949	integral membrane HPP family protein
247444_at	AT5G62630	311.1	152.1	0.48891	HIPL2 (HIPL2 PROTEIN PRECURSOR); catalytic
247446_at	AT5G62650	173.1	73.1	0.422299	similar to hypothetical protein OsI_000940 [Oryza sativa (indica cultivar-group)] (GB:EAY73093.1); similar to hypothetical protein OsJ_000926 [Oryza sativa (japonica cultivar-group)] (GB:EAZ11101.1); similar to Os01g0225300 [Oryza sativa (japonica cultivar-group)] (GB:NP_001042459.1)
247449_at	AT5G62290	139.5	61.7	0.442294	nucleotide-sensitive chloride conductance regulator (ICln) family protein
247450_at	AT5G62350	4562.1	1420.1	0.311282	invertase/pectin methylesterase inhibitor family protein / DC 1.2 homolog (FL5-2I22)
247452_at	AT5G62430	188.1	49.8	0.264753	CDF1 (CYCLING DOF FACTOR 1); DNA binding / protein binding / transcription factor
247454_at	AT5G62440	142.3	69.4	0.487702	Encodes a protein DOMINO1 that belongs to a plant-specific gene family sharing a common motif present in the tomato DEFECTIVE CHLOROPLASTS AND LEAVES (LeDCL) protein. DOMINO1 is located in the nucleus. Arabidopsis embryos carrying the domino1 mutation grow slowly in comparison with wild type embryos and reach only the globular stage at desiccation. The primary defect of the mutation at the cellul…
247455_at	AT5G62470	144.3	30.5	0.211365	MYB96 (myb domain protein 96); DNA binding / transcription factor
247459_at	AT5G62200	305.4	104.8	0.343157	embryo-specific protein-related
247464_at	AT5G62070	106	47.9	0.451887	IQD23 (IQ-domain 23); calmodulin binding
247470_at	AT5G62220	241.4	79	0.327258	exostosin family protein
247478_at	AT5G62360	2059.4	827	0.401573	invertase/pectin methylesterase inhibitor family protein
247486_at	AT5G62140	154.2	20	0.129702	similar to unknown [Populus trichocarpa] (GB:ABK94834.1)
247498_at	AT5G61810	234.5	50.7	0.216205	mitochondrial substrate carrier family protein
247520_at	AT5G61310	117.5	47.1	0.400851	cytochrome c oxidase subunit Vc, putative / COX5C, putative
247525_at	AT5G61380	205.8	75.9	0.368805	TOC1 (TIMING OF CAB EXPRESSION 1); transcription regulator
247541_at	AT5G61660	1471.4	369.9	0.251393	glycine-rich protein
247549_at	AT5G61420	395.3	37.2	0.0941057	MYB28 (MYB DOMAIN PROTEIN 28); DNA binding / transcription factor
247551_at	AT5G60980	111.4	45.9	0.412029	nuclear transport factor 2 (NTF2) family protein / RNA recognition motif (RRM)-containing protein
247552_at	AT5G60920	1673.3	746	0.445826	COB (COBRA)
247555_at	AT5G61020	485.5	240.8	0.495984	ECT3 (evolutionary conserved C-terminal 3)
247563_at	AT5G61130	162.7	45.5	0.279656	glycosyl hydrolase family protein 17
247566_at	AT5G61170	1446.1	512.3	0.354263	40S ribosomal protein S19 (RPS19C)
247572_at	AT5G61220	180.1	76.8	0.42643	complex 1 family protein / LVR family protein
247580_at	AT5G61330	109.4	26.8	0.244973	rRNA processing protein-related
247584_at	AT5G60670	1174	435.5	0.370954	60S ribosomal protein L12 (RPL12C)
247585_at	AT5G60680	1156.5	350.7	0.303243	similar to unknown protein [Arabidopsis thaliana] (TAIR:AT3G45210.1); similar to unnamed protein product [Vitis vinifera] (GB:CAO21845.1); contains InterPro domain Protein of unknown function DUF584 (InterPro:IPR007608)
247596_at	AT5G60840	128.5	48.9	0.380545	unknown protein
247601_at	AT5G60850	424.7	152.8	0.359783	OBP4 (OBF BINDING PROTEIN 4); DNA binding / transcription factor
247609_at	AT5G60940	106.9	39.9	0.373246	transducin family protein / WD-40 repeat family protein
247628_at	AT5G60400	64.6	15	0.232198	unknown protein
247637_at	AT5G60600	1473.1	668.1	0.453533	GcpE (CHLOROPLAST BIOGENESIS 4); 4-hydroxy-3-methylbut-2-en-1-yl diphosphate synthase
247638_at	AT5G60490	93.5	36.1	0.386096	FLA12 (fasciclin-like arabinogalactan-protein 12)
247651_at	AT5G59870	1162.8	464.9	0.399811	HTA6; DNA binding
247654_at	AT5G59850	1262.9	622.9	0.49323	40S ribosomal protein S15A (RPS15aF)
247671_at	AT5G60210	73.5	19.3	0.262585	cytoplasmic linker protein-related
247673_at	AT5G60230	49.7	20.3	0.408451	SEN2 (SPLICING ENDONUCLEASE 2); tRNA-intron endonuclease
247692_s_at	AT5G59970; AT5G59690	1660.4	816.4	0.491689	[AT5G59970, histone H4];[AT5G59690, histone H4]
247702_at	AT5G59500	275.4	97.6	0.354394	protein-S-isoprenylcysteine O-methyltransferase
247706_at	AT5G59480	162.1	58.4	0.360271	haloacid dehalogenase-like hydrolase family protein
247709_at	AT5G59250	466.9	204.6	0.438209	sugar transporter family protein
247716_at	AT5G59350	234	46.2	0.197436	similar to unnamed protein product [Vitis vinifera] (GB:CAO21684.1)
247720_at	AT5G59290	465.3	189.3	0.406834	UXS3 (UDP-GLUCURONIC ACID DECARBOXYLASE); catalytic
247741_at	AT5G58960	162.6	52.9	0.325338	GIL1 (GRAVITROPIC IN THE LIGHT)
247746_at	AT5G58970	167.7	50.8	0.302922	ATUCP2 (UNCOUPLING PROTEIN 2); oxidative phosphorylation uncoupler
247747_at	AT5G59000	105.6	30.6	0.289773	zinc finger (C3HC4-type RING finger) family protein
247751_at	AT5G59050	77.3	20.3	0.262613	similar to unknown [Populus trichocarpa] (GB:ABK92460.1)
247760_at	AT5G59130	411.6	47.6	0.115646	subtilase family protein
247766_at	AT5G58870	612.7	265.6	0.433491	FTSH9 (FtsH protease 9); ATP-dependent peptidase/ ATPase/ metallopeptidase
247783_at	AT5G58800	303.8	143.7	0.473009	quinone reductase family protein
247786_at	AT5G58600	138.1	37.5	0.271542	PMR5 (POWDERY MILDEW RESISTANT 5)
247794_at	AT5G58670	345.3	168.3	0.487402	ATPLC1 (PHOSPHOLIPASE C 1); phospholipase C
247801_at	AT5G58560	123.9	56.5	0.456013	phosphatidate cytidylyltransferase family protein
247806_at	AT5G58270	253.4	111.1	0.438437	STA1 (STARIK 1); ATPase, coupled to transmembrane movement of substances
247808_at	AT5G58190	65	29.2	0.449231	ECT10
247813_at	AT5G58330	1640.2	607.8	0.370565	malate dehydrogenase (NADP), chloroplast, putative
247815_at	AT5G58420	854.5	364	0.42598	40S ribosomal protein S4 (RPS4D)
247816_at	AT5G58260	681.1	179.2	0.263104	Encodes subunit NDH-N of NAD(P)H:plastoquinone dehydrogenase complex (Ndh complex) present in the thylakoid membrane of chloroplasts. This subunit is thought to be required for Ndh complex assembly.
247818_at	AT5G58370	80.7	32	0.39653	GTP binding
247826_at	AT5G58480	135.5	17.3	0.127675	glycosyl hydrolase family 17 protein
247830_at	AT5G58530	40.5	18.1	0.446914	glutaredoxin family protein
247834_at	AT5G58490	395.9	126.4	0.319273	cinnamoyl-CoA reductase family
247842_at	AT5G58030	266.6	133.6	0.501125	transport protein particle (TRAPP) component Bet3 family protein
247845_at	AT5G58090	197.7	90.4	0.457258	glycosyl hydrolase family 17 protein
247846_at	AT5G58100	79.8	34	0.426065	similar to unknown protein [Arabidopsis thaliana] (TAIR:AT3G28720.1); similar to unnamed protein product [Vitis vinifera] (GB:CAO45500.1); similar to unknown protein [Oryza sativa (japonica cultivar-group)] (GB:BAD19375.1); similar to predicted protein [Physcomitrella patens subsp. patens] (GB:EDQ76415.1)
247853_at	AT5G58140	644.5	154.8	0.240186	PHOT2 (NON PHOTOTROPIC HYPOCOTYL 1-LIKE); kinase
247862_at	AT5G58250	1018.5	258.3	0.253608	similar to hypothetical protein [Vitis vinifera] (GB:CAN75840.1); contains domain PD020337 (PD020337)
247880_at	AT5G57780	107	43.6	0.407477	transcription regulator
247881_at	AT5G57700	125	50.3	0.4024	BNR/Asp-box repeat family protein
247885_at	AT5G57830	46.3	15.7	0.339093	similar to unknown protein [Arabidopsis thaliana] (TAIR:AT4G30830.1); similar to unnamed protein product [Vitis vinifera] (GB:CAO66637.1); contains InterPro domain Protein of unknown function DUF593 (InterPro:IPR007656)
247889_at	AT5G57930	491.2	137.9	0.280741	APO2 (ACCUMULATION OF PHOTOSYSTEM ONE 2)
247891_at	AT5G57960	130	44.3	0.340769	GTP-binding family protein
247899_at	AT5G57345	1246.8	342.6	0.274783	similar to unknown [Populus trichocarpa x Populus deltoides] (GB:ABK96592.1)
247900_at	AT5G57290	611	305.3	0.499673	60S acidic ribosomal protein P3 (RPP3B)
247901_at	AT5G57300	48.2	18.3	0.379668	UbiE/COQ5 methyltransferase family protein
247903_at	AT5G57340	151	57.4	0.380132	similar to hypothetical protein MtrDRAFT_AC155282g59v2 [Medicago truncatula] (GB:ABN08100.1)
247908_at	AT5G57440	172.8	34.8	0.201389	GS1 (GLYCEROL-3-PHOSPHATASE 2); hydrolase
247929_at	AT5G57330	507.1	217.3	0.428515	aldose 1-epimerase family protein
247931_at	AT5G57040	1411	610.3	0.43253	lactoylglutathione lyase family protein / glyoxalase I family protein
247935_at	AT5G56940	214.8	95.5	0.4446	ribosomal protein S16 family protein
247936_at	AT5G57030	452.5	111	0.245304	LUT2 (LUTEIN DEFICIENT 2); lycopene epsilon cyclase
247937_at	AT5G57110	269.8	33.9	0.125649	ACA8 (AUTOINHIBITED CA2+ -ATPASE, ISOFORM 8); calcium-transporting ATPase/ calmodulin binding
247943_at	AT5G57170	360.4	67.8	0.188124	macrophage migration inhibitory factor family protein / MIF family protein
247946_at	AT5G57180	215.8	25.5	0.118165	CIA2 (CHLOROPLAST IMPORT APPARATUS 2)
247950_at	AT5G57230	92.4	26.6	0.287879	similar to unknown [Populus trichocarpa x Populus deltoides] (GB:ABK96632.1); contains InterPro domain Thioredoxin-like fold (InterPro:IPR012336)
247964_at	AT5G56600	462.9	67.8	0.146468	PFN3/PRF3 (PROFILIN 3); actin binding
247977_at	AT5G56850	191	54.3	0.284293	similar to unknown [Populus trichocarpa x Populus deltoides] (GB:ABK96358.1)
247978_at	AT5G56710	2082.3	1032.2	0.495702	60S ribosomal protein L31 (RPL31C)
247990_at	AT5G56360	244.7	88	0.359624	calmodulin-binding protein
247994_at	AT5G56140	467.8	233.5	0.499145	KH domain-containing protein
248001_at	AT5G55990	583.8	263.8	0.451867	CBL2 (calcineurin B-like protein 2); calcium ion binding
248023_at	AT5G56450	79.1	26.9	0.340076	mitochondrial substrate carrier family protein
248026_at	AT5G55710	516.9	194.1	0.375508	similar to tic20 protein-related [Arabidopsis thaliana] (TAIR:AT2G47840.1); similar to unnamed protein product [Vitis vinifera] (GB:CAO45127.1)
248027_at	AT5G55630	247.9	98.2	0.396127	KCO1 (TWO PORE K CHANNEL); calcium-activated potassium channel/ outward rectifier potassium channel
248028_at	AT5G55620	1316.3	176.4	0.134012	similar to unknown protein [Arabidopsis thaliana] (TAIR:AT3G09950.1); similar to unnamed protein product [Vitis vinifera] (GB:CAO39940.1)
248030_at	AT5G55760	71.4	31.8	0.445378	SRT1 (SIRTUIN 1); DNA binding
248034_at	AT5G55910	378.9	183.5	0.484297	protein kinase, putative
248042_at	AT5G55960	417.6	77.9	0.186542	similar to unnamed protein product [Vitis vinifera] (GB:CAO45175.1); contains InterPro domain Protein of unknown function UPF0118 (InterPro:IPR002549)
248046_at	AT5G56040	83.7	38.3	0.457587	leucine-rich repeat protein kinase, putative
248070_at	AT5G55660	141.8	64.3	0.453456	GTP binding / RNA binding
248074_at	AT5G55730	471.5	62.5	0.132556	FLA1
248075_at	AT5G55740	183.2	33	0.180131	CRR21 (CHLORORESPIRATORY REDUCTION 21)
248079_at	AT5G55790	124.5	42.8	0.343775	unknown protein
248093_at	AT5G55210	207.7	67.5	0.324988	similar to unknown protein [Arabidopsis thaliana] (TAIR:AT4G22320.1); similar to unnamed protein product [Vitis vinifera] (GB:CAO38898.1)
248094_at	AT5G55220	594.9	113.6	0.190956	trigger factor type chaperone family protein
248095_at	AT5G55230	545.7	157.9	0.289353	ATMAP65-1 (MICROTUBULE-ASSOCIATED PROTEINS 65-1); microtubule binding
248097_at	AT5G55260	109.8	34.4	0.313297	PPX2 (protein phosphatase x-2); protein serine/threonine phosphatase
248102_at	AT5G55140	188.4	72.3	0.383758	ribosomal protein L30 family protein
248103_at	AT5G55160	673.3	289.9	0.430566	SUM2 (SMALL UBIQUITIN-LIKE MODIFIER 2)
248105_at	AT5G55280	465.3	139.3	0.299377	FTSZ1-1 (FtsZ1-1); structural molecule
248136_at	AT5G54910	41.7	14.9	0.357314	DEAD/DEAH box helicase, putative
248140_at	AT5G54980	252.4	61.1	0.242076	integral membrane family protein
248147_at	AT5G54900	361.7	157.9	0.43655	ATRBP45A (RNA-BINDING PROTEIN 45A); RNA binding
248172_at	AT5G54660	102.2	39.3	0.38454	heat shock protein-related
248173_at	AT5G54580	721.3	263.4	0.365174	RNA recognition motif (RRM)-containing protein
248174_at	AT5G54600	3186.8	1606.4	0.504079	50S ribosomal protein L24, chloroplast (CL24)
248177_at	AT5G54630	251.8	107.8	0.428118	zinc finger protein-related
248181_at	AT5G54290	399.8	162.8	0.407204	cytochrome c biogenesis protein family
248186_at	AT5G53880	403.7	155.7	0.385682	similar to unknown [Populus trichocarpa] (GB:ABK92577.1)
248187_at	AT5G53940	415.1	138.2	0.332932	yippee family protein
248197_at	AT5G54190	142.5	56.2	0.394386	PORA (Protochlorophyllide reductase A); oxidoreductase/ protochlorophyllide reductase
248198_at	AT5G54200	34.9	16.7	0.47851	WD-40 repeat family protein
248201_at	AT5G54180	106	33.5	0.316038	PTAC15 (PLASTID TRANSCRIPTIONALLY ACTIVE15)
248223_at	AT5G53620	192.2	65.9	0.342872	similar to unnamed protein product [Vitis vinifera] (GB:CAO48590.1)
248224_at	AT5G53490	1104.2	414.3	0.375204	thylakoid lumenal 17.4 kDa protein, chloroplast
248235_at	AT5G53860	527.4	169.2	0.320819	EMB2737 (EMBRYO DEFECTIVE 2737)
248236_at	AT5G53870	51.1	12.5	0.244618	plastocyanin-like domain-containing protein
248238_at	AT5G53900	75.8	27	0.356201	similar to unknown protein [Arabidopsis thaliana] (TAIR:AT3G15240.2); similar to unnamed protein product [Vitis vinifera] (GB:CAO39314.1); contains domain PTHR13902:SF3 (PTHR13902:SF3); contains domain PTHR13902 (PTHR13902)
248242_at	AT5G53580	546.6	134.5	0.246067	aldo/keto reductase family protein
248243_at	AT5G53590; AT5G53588	138.1	52.7	0.381608	[AT5G53590, auxin-responsive family protein];[AT5G53588, CPuORF50 (Conserved peptide upstream open reading frame 50)]
248248_at	AT5G53120	169	69.7	0.412426	SPDS3 (SPERMIDINE SYNTHASE 3)
248249_at	AT5G53140	364.3	139.7	0.383475	protein phosphatase 2C, putative / PP2C, putative
248270_at	AT5G53450	2767.1	975.5	0.352535	ORG1 (OBP3-RESPONSIVE GENE 1); kinase
248273_at	AT5G53500	140.1	35	0.249822	WD-40 repeat family protein
248285_at	AT5G52960	798	251.1	0.314662	similar to unnamed protein product [Vitis vinifera] (GB:CAO69341.1)
248287_at	AT5G52970	875.1	186.8	0.213461	thylakoid lumen 15.0 kDa protein
248291_at	AT5G53020	93.9	22.3	0.237487	similar to unknown protein [Arabidopsis thaliana] (TAIR:AT3G45900.1); similar to unnamed protein product [Vitis vinifera] (GB:CAO48642.1); contains domain gb def: Emb|CAB82814.1 (PTHR21596:SF5); contains domain RIBONUCLEASE P PROTEIN SUBUNIT P38-RELATED (PTHR21596)
248315_at	AT5G52630	33.1	16.7	0.504532	pentatricopeptide (PPR) repeat-containing protein
248329_at	AT5G52780	696.4	218.2	0.313326	similar to unknown protein [Arabidopsis thaliana] (TAIR:AT4G19100.1); similar to unnamed protein product [Vitis vinifera] (GB:CAO49500.1)
248331_at	AT5G52650	1198.4	448.2	0.373999	40S ribosomal protein S10 (RPS10C)
248334_s_at	AT5G58990; AT5G52370	159.2	60.8	0.38191	[AT5G58990, similar to unknown protein [Arabidopsis thaliana] (TAIR:AT5G52370.1); similar to unnamed protein product [Vitis vinifera] (GB:CAO21535.1)];[AT5G52370, similar to unknown protein [Arabidopsis thaliana] (TAIR:AT5G58990.1); similar to unnamed protein product [Vitis vinifera] (GB:CAO21535.1)]
248336_at	AT5G52420	241.9	65.1	0.269119	similar to unknown protein [Arabidopsis thaliana] (TAIR:AT5G23920.1); similar to unnamed protein product [Vitis vinifera] (GB:CAO49441.1)
248337_at	AT5G52310	1819.8	61.6	0.0338499	COR78 (COLD REGULATED 78)
248338_at	AT5G52440	1037.7	231.9	0.223475	HCF106 (High chlorophyll fluorescence 106)
248339_at	AT5G52520	440.3	180.1	0.409039	OVA6/PRORS1 (OVULE ABORTION 6); ATP binding / aminoacyl-tRNA ligase
248340_at	AT5G52180	171.4	77.2	0.450408	similar to hypothetical protein [Vitis vinifera] (GB:CAN83669.1)
248348_at	AT5G52190	232.7	69.1	0.296949	sugar isomerase (SIS) domain-containing protein
248353_at	AT5G52320	244.6	64.1	0.262061	CYP96A4 (cytochrome P450, family 96, subfamily A, polypeptide 4); oxygen binding
248377_at	AT5G51720	159	52.6	0.330818	similar to Os07g0467200 [Oryza sativa (japonica cultivar-group)] (GB:NP_001059590.1); similar to hypothetical protein OsI_025030 [Oryza sativa (indica cultivar-group)] (GB:EAZ03798.1); contains domain PTHR13680 (PTHR13680); contains domain PTHR13680:SF1 (PTHR13680:SF1)
248380_at	AT5G51820	524.4	83.5	0.15923	PGM (PHOSPHOGLUCOMUTASE)
248387_at	AT5G51960	274.5	102.1	0.371949	similar to unknown [Brassica juncea] (GB:ABM54450.1)
248393_at	AT5G52060	633	188.8	0.298262	ATBAG1 (ARABIDOPSIS THALIANA BCL-2-ASSOCIATED ATHANOGENE 1); protein binding
248399_at	AT5G52010	137.8	41.8	0.303338	zinc finger (C2H2 type) family protein
248402_at	AT5G52100	278.3	61.4	0.220625	CRR1 (CHLORORESPIRATION REDUCTION 1); dihydrodipicolinate reductase
248409_at	AT5G51545	657.2	162	0.2465	LPA2 (LOW PSII ACCUMULATION2)
248418_at	AT5G51660	86.6	31	0.357968	CPSF160; nucleic acid binding
248419_at	AT5G51550	616.7	158.7	0.257337	phosphate-responsive 1 family protein
248427_at	AT5G51750	265.6	92	0.346386	ATSBT1.3; subtilase
248449_at	AT5G51110	1872.6	590.9	0.315551	similar to dehydratase family [Arabidopsis thaliana] (TAIR:AT1G29810.1); similar to unnamed protein product [Vitis vinifera] (GB:CAO62291.1); contains InterPro domain Transcriptional coactivator/pterin dehydratase (InterPro:IPR001533)
248451_at	AT5G51180	175.6	76.9	0.437927	similar to unknown protein [Arabidopsis thaliana] (TAIR:AT4G25770.1); similar to unknown [Populus trichocarpa] (GB:ABK95234.1); contains InterPro domain Protein of unknown function DUF676, hydrolase-like (InterPro:IPR007751)
248460_at	AT5G50915	91.5	32.5	0.355191	basic helix-loop-helix (bHLH) family protein
248461_s_at	AT2G47510; AT5G50950	2637.6	1279.3	0.485024	[AT2G47510, FUM1 (FUMARASE 1); fumarate hydratase];[AT5G50950, fumarate hydratase, putative / fumarase, putative]
248472_at	AT5G50860	152.5	49	0.321311	protein kinase family protein
248491_at	AT5G51010	494.5	161.6	0.326795	rubredoxin family protein
248493_at	AT5G51100	136.6	36.8	0.2694	FSD2 (FE SUPEROXIDE DISMUTASE 2); iron superoxide dismutase
248500_at	AT5G50410	136	67.4	0.495588	similar to unnamed protein product [Vitis vinifera] (GB:CAO68297.1)
248502_at	AT5G50450	361.5	99.5	0.275242	zinc finger (MYND type) family protein
248506_at	AT5G50370	154.3	68.1	0.441348	adenylate kinase, putative
248507_at	AT5G50420	227.2	39.9	0.175616	similar to unknown protein [Arabidopsis thaliana] (TAIR:AT1G53770.1); similar to unknown protein [Arabidopsis thaliana] (TAIR:AT1G17270.1); similar to Os07g0572600 [Oryza sativa (japonica cultivar-group)] (GB:NP_001060060.1); similar to hypothetical protein [Vitis vinifera] (GB:CAN80219.1); contains domain PTHR13398 (PTHR13398)
248511_at	AT5G50375	238	59.6	0.25042	CPI1 (CYCLOPROPYL ISOMERASE)
248523_s_at	AT5G50680; AT5G50580	184.2	86.5	0.469598	[AT5G50680, SUMO activating enzyme 1b (SAE1b)];[AT5G50580, SAE1B (SUMO-ACTIVATING ENZYME 1B); SUMO activating enzyme]
248526_at	AT5G50740	241.5	20.5	0.0848861	metal ion binding
248527_at	AT5G50740	179.8	10.1	0.0561735	metal ion binding
248529_at	AT5G50000	410.4	162.3	0.395468	protein kinase, putative
248533_at	AT5G50020	81.7	31.1	0.380661	zinc finger (DHHC type) family protein
248537_at	AT5G50100	205.3	91.5	0.445689	similar to PBng143 [Vigna radiata] (GB:BAB82450.1); contains InterPro domain Thioredoxin-like fold (InterPro:IPR012336); contains InterPro domain Putative thiol-disulphide oxidoreductase DCC (InterPro:IPR007263)
248541_at	AT5G50180	180.7	62.7	0.346984	protein kinase, putative
248547_at	AT5G50280	118.9	21.5	0.180824	EMB1006 (EMBRYO DEFECTIVE 1006)
248549_at	AT5G50310	231.9	102.6	0.442432	kelch repeat-containing protein
248552_at	AT5G50250	760.2	209.9	0.276112	31 kDa ribonucleoprotein, chloroplast, putative / RNA-binding protein RNP-T, putative / RNA-binding protein 1/2/3, putative / RNA-binding protein cp31, putative
248555_at	AT5G50340	65.6	30.6	0.466463	ATP binding / ATP-dependent peptidase/ damaged DNA binding / nucleoside-triphosphatase/ nucleotide binding / serine-type endopeptidase
248557_at	AT5G49980	452	112.3	0.248451	AFB5 (AUXIN F-BOX PROTEIN 5); ubiquitin-protein ligase
248560_at	AT5G49970	503	177.9	0.353678	ATPPOX (A. THALIANA PYRIDOXIN (PYRODOXAMINE) 5'-PHOSPHATE OXIDASE); pyridoxamine-phosphate oxidase
248576_at	AT5G49810	366.6	149.7	0.408347	MMT (methionine S-methyltransferase); S-adenosylmethionine-dependent methyltransferase
248578_at	AT5G49820	153.9	72.5	0.471085	EMB1879 (EMBRYO DEFECTIVE 1879)
248582_at	AT5G49910	849.3	261.7	0.308136	cpHSC70-2 (HEAT SHOCK PROTEIN 70-7); ATP binding / unfolded protein binding
248587_at	AT5G49550	165.8	79.4	0.47889	similar to hypothetical protein [Vitis vinifera] (GB:CAN71738.1); contains domain gb def: Hypothetical protein (PTHR10668:SF1); contains domain PHYTOENE DEHYDROGENASE (PTHR10668)
248589_at	AT5G49510	324.3	128.4	0.39593	VHL binding protein, putative / prefoldin, putative
248590_at	AT5G49660	243.7	122.8	0.503898	leucine-rich repeat transmembrane protein kinase, putative
248597_at	AT5G49160	141.2	27.6	0.195467	MET1 (DECREASED METHYLATION 2DNA)
248605_at	AT5G49410	25.8	12.7	0.492248	similar to unknown protein [Arabidopsis thaliana] (TAIR:AT1G73940.1); similar to unnamed protein product [Vitis vinifera] (GB:CAO48310.1)
248608_at	AT5G49460	361.2	144.6	0.400332	ACLB-2 (ATP-citrate lyase B-2)
248613_at	AT5G49555	164.7	67.4	0.409229	amine oxidase-related
248619_at	AT5G49630	372	145.4	0.39086	AAP6 (AMINO ACID PERMEASE 6); amino acid transmembrane transporter
248624_at	AT5G48790	1010.1	425	0.42075	similar to unknown protein [Arabidopsis thaliana] (TAIR:AT1G73060.1); similar to unnamed protein product [Vitis vinifera] (GB:CAO49997.1)
248625_at	AT5G48880	574.6	145.5	0.25322	KAT5/PKT1/PKT2 (PEROXISOMAL 3-KETO-ACYL-COA THIOLASE 1, PEROXISOMAL 3-KETO-ACYL-COA THIOLASE 2); acetyl-CoA C-acyltransferase
248630_at	AT5G48990	46.7	20.5	0.438972	kelch repeat-containing F-box family protein
248632_at	AT5G49010	78.7	34.1	0.433291	SLD5
248634_at	AT5G49030	242.9	59.7	0.24578	OVA2 (OVULE ABORTION 2); ATP binding / aminoacyl-tRNA ligase
248637_at	AT5G49060	67.7	25.1	0.370753	DNAJ heat shock N-terminal domain-containing protein
248640_at	AT5G48910	95.4	34.7	0.363732	pentatricopeptide (PPR) repeat-containing protein
248646_at	AT5G49100	120.1	23.8	0.198168	similar to unknown protein [Arabidopsis thaliana] (TAIR:AT3G06868.1); similar to unnamed protein product [Vitis vinifera] (GB:CAO44794.1)
248648_at	AT5G49220	83.9	33.3	0.396901	similar to unknown protein [Arabidopsis thaliana] (TAIR:AT2G01260.1); similar to unnamed protein product [Vitis vinifera] (GB:CAO44865.1); contains InterPro domain Protein of unknown function DUF789 (InterPro:IPR008507)
248655_at	AT5G48760	496.7	182.7	0.367828	60S ribosomal protein L13A (RPL13aD)
248656_at	AT5G48460	129.7	25.1	0.193524	fimbrin-like protein, putative
248658_at	AT5G48600	37	13.1	0.354054	ATSMC3 (ARABIDOPSIS THALIANA STRUCTURAL MAINTENANCE OF CHROMOSOME 3); ATP binding
248663_at	AT5G48590	414.9	177.8	0.428537	similar to unknown protein [Arabidopsis thaliana] (TAIR:AT3G07310.1); similar to expressed protein [Oryza sativa (japonica cultivar-group)] (GB:ABA93505.2); similar to expressed protein [Oryza sativa (japonica cultivar-group)] (GB:ABA93506.2); contains InterPro domain Protein of unknown function DUF760 (InterPro:IPR008479)
248664_at	AT5G48580	532.2	195.5	0.367343	FKBP15-2 (FK506-binding protein 15 kD-2); FK506 binding / peptidyl-prolyl cis-trans isomerase
248666_at	AT5G48630	229.9	79.7	0.346672	cyclin family protein
248679_at	AT5G48830	183.1	41.8	0.228291	similar to unnamed protein product [Vitis vinifera] (GB:CAO46087.1)
248680_at	AT5G48840	122.4	51.9	0.42402	PANC (Arabidopsis homolog of bacterial panC); pantoate-beta-alanine ligase
248681_at	AT5G48900	472.4	132.9	0.281329	pectate lyase family protein
248687_at	AT5G48300	1001.6	296.3	0.295827	ADG1 (ADP GLUCOSE PYROPHOSPHORYLASE SMALL SUBUNIT 1); glucose-1-phosphate adenylyltransferase
248688_at	AT5G48220	351.3	117	0.333049	indole-3-glycerol phosphate synthase, putative
248739_at	AT5G48030	198.4	61.3	0.308972	GFA2 (GAMETOPHYTIC FACTOR 2); heat shock protein binding / unfolded protein binding
248744_at	AT5G48250	365.9	39.4	0.10768	zinc finger (B-box type) family protein
248745_at	no_match	47.7	19.6	0.410901	no_match
248747_at	AT5G47930	1871.2	898.9	0.480387	40S ribosomal protein S27 (RPS27D)
248753_at	AT5G47630	138.9	27.8	0.200144	MTACP3 (MITOCHONDRIAL ACYL CARRIER PROTEIN 3); acyl carrier
248759_at	AT5G47610	68.9	32.5	0.471698	zinc finger (C3HC4-type RING finger) family protein
248764_at	AT5G47640	188.4	64.4	0.341826	CCAAT-box binding transcription factor subunit B (NF-YB) (HAP3 ) (AHAP3) family (Hap3b)
248767_at	AT5G47710	152	75.5	0.496711	C2 domain-containing protein
248768_at	AT5G47700	1702.2	735.3	0.43197	60S acidic ribosomal protein P1 (RPP1C)
248772_at	AT5G47800	48.2	16.8	0.348548	phototropic-responsive NPH3 family protein
248797_at	AT5G47210	978.6	423.3	0.432557	nuclear RNA-binding protein, putative
248798_at	AT5G47190	1675.6	488.1	0.291299	ribosomal protein L19 family protein
248802_at	AT5G47435	463.3	231.8	0.500324	formyltetrahydrofolate deformylase, putative
248816_at	AT5G47010	104.1	43.2	0.414986	LBA1/UPF1 (LOW-LEVEL BETA-AMYLASE 1); RNA helicase
248825_at	AT5G47030	1743	876.9	0.503098	ATP synthase delta' chain, mitochondrial
248828_at	AT5G47110	1824	688.7	0.377577	lil3 protein, putative
248850_at	AT5G46550	81.5	33.8	0.414724	DNA-binding bromodomain-containing protein
248854_at	AT5G46580	382.9	73.2	0.191173	pentatricopeptide (PPR) repeat-containing protein
248861_at	AT5G46700	163.5	60.7	0.371254	TET1/TRN2 (TETRASPANIN2)
248870_at	AT5G46710	294.2	140.9	0.478926	zinc-binding family protein
248878_at	AT5G46160	290.4	88.9	0.306129	ribosomal protein L14 family protein / huellenlos paralog (HLP)
248885_at	AT5G46150	87	30.1	0.345977	LEM3 (ligand-effect modulator 3) family protein / CDC50 family protein
248888_at	AT5G46240	120.3	28.6	0.237739	KAT1 (K+ ATPASE 1); cyclic nucleotide binding / inward rectifier potassium channel
248890_at	AT5G46270	73.1	25.1	0.343365	ATP binding / nucleoside-triphosphatase/ nucleotide binding / protein binding / transmembrane receptor
248891_at	AT5G46280	112.3	33.8	0.30098	DNA replication licensing factor, putative
248906_at	AT5G46420	466.1	146.7	0.314739	16S rRNA processing protein RimM family
248908_at	AT5G45800	236.1	70.3	0.297755	MEE62 (maternal effect embryo arrest 62); ATP binding / protein serine/threonine kinase
248910_at	AT5G45820	793	385.8	0.486507	CIPK20 (CBL-INTERACTING PROTEIN KINASE 20); kinase
248912_at	AT5G45670	193.5	32.3	0.166925	GDSL-motif lipase/hydrolase family protein
248920_at	AT5G45930	561.1	128.9	0.229727	CHLI2; magnesium chelatase
248921_at	AT5G45950	957	73.6	0.076907	GDSL-motif lipase/hydrolase family protein
248923_at	AT5G45940	90.8	25.6	0.281938	ATNUDT11 (Arabidopsis thaliana Nudix hydrolase homolog 11); hydrolase
248950_at	AT5G45390	1351.3	659.5	0.488049	CLPP4 (Clp protease proteolytic subunit 4); endopeptidase Clp
248955_at	AT5G45600	145.4	70	0.481431	GAS41 (TBP-ASSOCIATED FACTOR 14B)
248956_at	AT5G45610	80	21.1	0.26375	binding
248958_at	AT5G45590	156.4	46.1	0.294757	structural constituent of ribosome
248961_at	AT5G45650	493.2	131	0.265612	subtilase family protein
248962_at	AT5G45680	1387.6	345.4	0.248919	FK506-binding protein 1 (FKBP13)
248964_at	AT5G45340	123.8	31.9	0.257674	CYP707A3 (cytochrome P450, family 707, subfamily A, polypeptide 3); oxygen binding
248975_at	AT5G45040	234.5	57.6	0.245629	cytochrome c6 (ATC6)
248976_at	AT5G44930	49.9	19.8	0.396794	ARAD2 (ARABINAN DEFICIENT 2); catalytic
248977_at	AT5G45020	49.2	18.5	0.376016	similar to unknown protein [Arabidopsis thaliana] (TAIR:AT4G19880.1); similar to Intracellular chloride channel [Medicago truncatula] (GB:ABC75353.2); contains InterPro domain Thioredoxin-like fold (InterPro:IPR012336); contains InterPro domain Glutathione S-transferase, C-terminal-like (InterPro:IPR010987); contains InterPro domain Glutathione S-transferase, C-terminal (InterPro:IPR004046); cont…
248986_at	AT5G45170	522.8	231.1	0.442043	CbbY protein-related
249002_at	AT5G44520	266.3	87	0.326699	ribose 5-phosphate isomerase-related
249007_at	AT5G44650	880.8	330	0.374659	similar to unnamed protein product [Vitis vinifera] (GB:CAO44475.1)
249008_at	AT5G44680	515.6	164.2	0.318464	methyladenine glycosylase family protein
249014_at	AT5G44710	109.1	42.4	0.388634	similar to unnamed protein product [Vitis vinifera] (GB:CAO41922.1); contains InterPro domain Ribosomal protein S27, mitochondrial (InterPro:IPR013219)
249026_at	AT5G44785	262.8	72.8	0.277017	OSB3; single-stranded DNA binding
249035_at	AT5G44190	542.8	215.5	0.397015	GLK2 (GOLDEN2-LIKE 2); DNA binding / transcription factor
249044_at	AT5G44370	67.2	27.8	0.41369	transporter-related
249046_at	AT5G44400	383.5	190.7	0.497262	FAD-binding domain-containing protein
249047_at	AT5G44410	117.4	22.6	0.192504	FAD-binding domain-containing protein
249059_at	AT5G44530	128.5	53.1	0.41323	subtilase family protein
249063_at	AT5G44110	90	39	0.433333	POP1
249067_at	AT5G43960	389.7	167.8	0.430588	nuclear transport factor 2 (NTF2) family protein / RNA recognition motif (RRM)-containing protein
249073_at	AT5G44020	2068.2	933.9	0.451552	acid phosphatase class B family protein
249075_at	AT5G44000	287.6	113.6	0.394993	glutathione S-transferase C-terminal domain-containing protein
249092_at	AT5G43710	64.8	28	0.432099	glycoside hydrolase family 47 protein
249093_at	AT5G43880	140.9	51.9	0.368346	similar to unknown protein [Arabidopsis thaliana] (TAIR:AT4G28760.2); similar to unknown protein [Arabidopsis thaliana] (TAIR:AT4G28760.1); similar to hypothetical protein [Vitis vinifera] (GB:CAN81514.1); contains domain PTHR21726:SF6 (PTHR21726:SF6); contains domain PTHR21726 (PTHR21726)
249109_at	AT5G43700	258.7	94	0.363355	ATAUX2-11 (indoleacetic acid-induced protein 4); transcription factor
249118_at	AT5G43870	99.3	23.6	0.237664	similar to unknown protein [Arabidopsis thaliana] (TAIR:AT4G14740.1); similar to unknown protein [Arabidopsis thaliana] (TAIR:AT4G14740.2); similar to unnamed protein product [Vitis vinifera] (GB:CAO71221.1); contains InterPro domain Pleckstrin-like, plant (InterPro:IPR013666); contains InterPro domain Protein of unknown function DUF828, plant (InterPro:IPR008546)
249120_at	AT5G43750	1218.4	397.8	0.326494	similar to unnamed protein product [Vitis vinifera] (GB:CAO71280.1)
249121_at	AT5G43830	1535.8	715.4	0.465816	similar to unknown protein [Arabidopsis thaliana] (TAIR:AT3G22850.1); similar to aluminum-induced protein-like protein [Thellungiella halophila] (GB:AAM19711.1); contains domain G3DSA:3.60.20.10 (G3DSA:3.60.20.10); contains domain SSF56235 (SSF56235)
249122_at	AT5G43850	836.6	318.1	0.38023	ATARD4; acireductone dioxygenase [iron(II)-requiring]/ metal ion binding
249124_at	AT5G43740	89.8	32.5	0.361915	disease resistance protein (CC-NBS-LRR class), putative
249129_at	AT5G43080	39.5	14.2	0.359494	CYCA3;1 (CYCLIN A3;1); cyclin-dependent protein kinase regulator
249138_at	AT5G43070	96.5	34	0.352332	WPP1 (WPP domain protein 1)
249144_at	AT5G43270	94.5	32.7	0.346032	SPL2 (SQUAMOSA PROMOTER BINDING PROTEIN-LIKE 2); DNA binding / transcription factor
249145_at	AT5G43280	159.4	73.6	0.461731	ATDCI1 (DELTA(3,5),DELTA(2,4)-DIENOYL-COA ISOMERASE 1); delta3,5-delta2,4-dienoyl-CoA isomerase/ enoyl-CoA hydratase
249147_at	AT5G43330	147.9	53.1	0.359026	malate dehydrogenase, cytosolic, putative
249162_at	AT5G42765	368.1	82.3	0.223581	similar to unnamed protein product [Vitis vinifera] (GB:CAO61157.1); contains InterPro domain Twin-arginine translocation pathway signal (InterPro:IPR006311)
249163_at	AT5G42740	315.9	149.3	0.472618	glucose-6-phosphate isomerase, cytosolic (PGIC)
249167_at	AT5G42860	47.1	22.8	0.484076	similar to unknown protein [Arabidopsis thaliana] (TAIR:AT1G45688.1); similar to H0814G11.12 [Oryza sativa (indica cultivar-group)] (GB:CAJ86345.1); similar to CAA30379.1 protein [Oryza sativa] (GB:CAB53482.1)
249181_at	AT5G42920	174.4	74.9	0.429472	similar to unknown protein [Arabidopsis thaliana] (TAIR:AT1G45233.2); similar to unnamed protein product [Vitis vinifera] (GB:CAO61353.1); similar to expressed protein-like protein [Glycine max] (GB:ABC47853.1); contains domain PTHR13375 (PTHR13375)
249193_at	AT5G42480	176.9	73	0.412663	ARC6 (ACCUMULATION AND REPLICATION OF CHLOROPLASTS 6)
249199_at	AT5G42520	286.8	136.4	0.475593	ATBPC6/BBR/BPC6/BPC6 (BASIC PENTACYSTEINE 6); DNA binding / transcription factor
249208_at	AT5G42650	1221.9	597.1	0.488665	AOS (ALLENE OXIDE SYNTHASE); hydro-lyase/ oxygen binding
249214_at	AT5G42720	95.3	35.9	0.376705	glycosyl hydrolase family 17 protein
249216_at	AT5G42240	279.3	94.8	0.33942	SCPL42 (serine carboxypeptidase-like 42); serine carboxypeptidase
249218_at	AT5G42390	258.8	128.9	0.498068	metalloendopeptidase
249224_at	AT5G42130	196.7	36.9	0.187595	mitochondrial substrate carrier family protein
249230_at	AT5G42070	547	135.2	0.247166	similar to unnamed protein product [Vitis vinifera] (GB:CAO69519.1)
249231_at	AT5G42030	362.7	76.6	0.211194	ABIL4 (ABL INTERACTOR-LIKE PROTEIN 4)
249235_at	AT5G42100	283.5	115.3	0.406702	ATBG_PAP/ATBG_PPAP (A. THALIANA BETA-1,3-GLUCANASE_PUTATIVE); glucan endo-1,3-beta-D-glucosidase/ hydrolase, hydrolyzing O-glycosyl compounds
249238_at	AT5G41970	256.8	79.6	0.309969	similar to unknown protein [Arabidopsis thaliana] (TAIR:AT3G49320.1); similar to unnamed protein product [Vitis vinifera] (GB:CAO62930.1); contains InterPro domain Metal-dependent protein hydrolase (InterPro:IPR003226)
249244_at	AT5G42270	1815	671.2	0.369807	VAR1 (VARIEGATED 1); ATP-dependent peptidase/ ATPase/ metallopeptidase
249247_at	AT5G42310	315.7	116.6	0.369338	pentatricopeptide (PPR) repeat-containing protein
249258_at	AT5G41650	37.4	11.3	0.302139	lactoylglutathione lyase family protein / glyoxalase I family protein
249266_at	AT5G41670	374.1	174.8	0.467255	6-phosphogluconate dehydrogenase family protein
249267_at	AT5G41600	401	100	0.249377	BTI3 (VIRB2-INTERACTING PROTEIN 3)
249276_at	AT5G41880	149.7	62.9	0.420174	POLA3/POLA4; DNA primase
249282_at	AT5G41760	233.6	64	0.273973	nucleotide-sugar transporter family protein
249284_at	AT5G41810	168.4	59.8	0.355107	similar to unknown protein [Arabidopsis thaliana] (TAIR:AT1G64340.1); similar to Avr9/Cf-9 rapidly elicited protein 194 [Nicotiana tabacum] (GB:AAG43553.1)
249288_at	AT5G41050	248.3	65.1	0.262183	similar to unknown protein [Arabidopsis thaliana] (TAIR:AT3G26960.1); similar to unnamed protein product [Vitis vinifera] (GB:CAO49052.1)
249290_at	AT5G41060	55.5	23.4	0.421622	zinc finger (DHHC type) family protein
249291_at	AT5G41210	587.9	224.3	0.381527	ATGSTT1 (Arabidopsis thaliana Glutathione S-transferase (class theta) 1); glutathione transferase
249303_at	AT5G41460	92.8	34.5	0.371767	fringe-related protein
249315_at	AT5G41190	179.5	66.4	0.369916	similar to hypothetical protein [Vitis vinifera] (GB:CAN66411.1); similar to unnamed protein product [Vitis vinifera] (GB:CAO62795.1); contains InterPro domain D-site 20S pre-rRNA nuclease (InterPro:IPR017117); contains InterPro domain Nin one binding (NOB1) Zn-ribbon like (InterPro:IPR014881)
249316_s_at	AT5G41220; AT5G41240	55.8	23.1	0.413978	[AT5G41220, ATGSTT3 (Arabidopsis thaliana Glutathione S-transferase (class theta) 3); glutathione transferase];[AT5G41240, ATGSTT2 (Arabidopsis thaliana Glutathione S-transferase (class theta) 2); glutathione transferase]
249318_at	AT5G40870	187	51.9	0.27754	ATUK/UPRT1 (URIDINE KINASE/URACIL PHOSPHORIBOSYLTRANSFERASE 1); ATP binding / kinase/ uracil phosphoribosyltransferase/ uridine kinase
249320_at	AT5G40910	52.9	17.8	0.336484	disease resistance protein (TIR-NBS-LRR class), putative
249324_at	AT5G40810	810.2	358.4	0.44236	cytochrome c1, putative
249327_at	AT5G40890	656.2	244.2	0.372143	ATCLC-A (CHLORIDE CHANNEL A); anion channel/ voltage-gated chloride channel
249330_at	AT5G40970	36.3	18	0.495868	similar to unknown protein [Arabidopsis thaliana] (TAIR:AT3G27030.1); similar to hypothetical protein [Vitis vinifera] (GB:CAN81100.1)
249331_at	AT5G40950	3389.9	1409.1	0.415676	RPL27; structural constituent of ribosome
249332_at	AT5G40980	54.7	25.7	0.469835	similar to unknown protein [Arabidopsis thaliana] (TAIR:AT3G27027.1); similar to unnamed protein product [Vitis vinifera] (GB:CAO49032.1)
249340_at	AT5G41140	72.9	21.5	0.294925	similar to unknown protein [Arabidopsis thaliana] (TAIR:AT1G63300.1); similar to unnamed protein product [Vitis vinifera] (GB:CAO62788.1); contains domain PTHR23160 (PTHR23160)
249347_at	AT5G40830	240.1	53.6	0.22324	(ARABIDOPSIS THALIANA RAS ASSOCIATED WITH DIABETES PROTEIN 3); methyltransferase
249354_at	AT5G40480	218.8	43.8	0.200183	EMB3012 (EMBRYO DEFECTIVE 3012)
249355_at	AT5G40500	344.6	147.3	0.427452	similar to unnamed protein product [Vitis vinifera] (GB:CAO14700.1)
249362_at	AT5G40550	50.5	16.9	0.334653	similar to unknown protein [Arabidopsis thaliana] (TAIR:AT3G27460.1); similar to unnamed protein product [Vitis vinifera] (GB:CAO14669.1); contains InterPro domain Protein of unknown function DUF1325 (InterPro:IPR010750)
249383_at	AT5G39860	259.5	23.7	0.0913295	PRE1 (PACLOBUTRAZOL RESISTANCE1); DNA binding / transcription factor
249392_at	AT5G40150	114.8	14	0.121951	peroxidase, putative
249395_at	AT5G40190	235.7	106.5	0.451846	calmodulin-binding protein
249403_at	AT5G40270	42	20.5	0.488095	metal-dependent phosphohydrolase HD domain-containing protein
249404_at	AT5G40160	191.5	73.4	0.38329	EMB506 (EMBRYO DEFECTIVE 506); protein binding
249411_at	AT5G40390	344.9	56.3	0.163236	SIP1 (SEED IMBIBITION 1-LIKE); galactinol-sucrose galactosyltransferase/ hydrolase, hydrolyzing O-glycosyl compounds
249421_at	AT5G39830	340.3	107.8	0.316779	DEG8/DEGP8 (DEGP PROTEASE 8); peptidase/ serine-type peptidase/ trypsin
249425_at	AT5G39790	131.4	48.3	0.36758	5'-AMP-activated protein kinase beta-1 subunit-related
249430_at	AT5G39900	38	18.9	0.497368	GTP binding / translation elongation factor
249441_at	AT5G39730	559	272.7	0.487835	avirulence-responsive protein-related / avirulence induced gene (AIG) protein-related
249442_at	AT5G39590	657.4	316.2	0.480986	similar to unnamed protein product [Vitis vinifera] (GB:CAO61019.1); contains InterPro domain TLDc (InterPro:IPR006571)
249443_at	AT5G39600	134.4	63.2	0.470238	similar to unknown [Populus trichocarpa] (GB:ABK93996.1); similar to unnamed protein product [Vitis vinifera] (GB:CAO61020.1)
249456_at	AT5G39410	382.9	81.8	0.213633	binding / catalytic
249466_at	AT5G39740	1472.1	600.7	0.408057	60S ribosomal protein L5 (RPL5B)
249469_at	AT5G39320	275.9	136.6	0.495107	UDP-glucose 6-dehydrogenase, putative
249472_at	AT5G39210	378.1	36.7	0.0970643	CRR7 (CHLORORESPIRATORY REDUCTION 7)
249482_at	AT5G38980	3923.8	1613.3	0.411158	unknown protein
249510_at	AT5G38510	366.3	79.9	0.218127	rhomboid family protein
249524_at	AT5G38520	1002	288.4	0.287824	hydrolase, alpha/beta fold family protein
249538_at	AT5G38840	117.5	58	0.493617	forkhead-associated domain-containing protein / FHA domain-containing protein
249554_at	AT5G38290	217	52.7	0.242857	peptidyl-tRNA hydrolase family protein
249579_at	AT5G37680	197.8	35.6	0.17998	ATARLA1A (ADP-ribosylation factor-like A1A); GTP binding
249583_at	AT5G37770	379.2	131.5	0.346783	TCH2 (TOUCH 2); calcium ion binding
249592_at	AT5G37890	77.1	37.1	0.481193	seven in absentia (SINA) protein, putative
249608_at	AT5G37310	183	81.8	0.446995	transporter
249610_at	AT5G37360	928.9	275.6	0.296695	similar to unnamed protein product [Vitis vinifera] (GB:CAO38751.1)
249628_at	AT5G37580	65.1	19.6	0.301075	protein binding
249645_at	AT5G36910	139.1	62.1	0.446441	THI2.2 (THIONIN 2.2); toxin receptor binding
249651_at	AT5G37020	50.7	24.9	0.491124	ARF8 (AUXIN RESPONSE FACTOR 8); transcription factor
249658_s_at	AT5G36790; AT5G36700	2582.1	1147.8	0.444522	[AT5G36790, phosphoglycolate phosphatase, putative];[AT5G36700, ATPGLP1/PGLP1 (2-PHOSPHOGLYCOLATE PHOSPHATASE 1); phosphoglycolate phosphatase]
249685_at	no_match	762.2	88.7	0.116374	no_match
249690_at	AT5G36210	231.5	100.8	0.435421	serine-type peptidase
249691_at	AT5G36170	324.5	108.7	0.334977	HCF109 (HIGH CHLOROPHYLL FLUORESCENT 109); translation release factor
249693_at	AT5G35750	96.9	29.7	0.306502	AHK2 (ARABIDOPSIS HISTIDINE KINASE 2)
249694_at	AT5G35790	715.9	209.8	0.293058	G6PD1 (GLUCOSE-6-PHOSPHATE DEHYDROGENASE 1); glucose-6-phosphate dehydrogenase
249700_at	AT5G35530	1769.9	736.7	0.416238	40S ribosomal protein S3 (RPS3C)
249726_at	AT5G35480	167.5	45.4	0.271045	unknown protein
249727_at	AT5G35490	436.2	73.5	0.168501	unknown protein
249732_at	AT5G24420	280.2	60.5	0.215917	glucosamine/galactosamine-6-phosphate isomerase-related
249736_at	AT5G24460	598.3	192.8	0.322246	hydrolase
249741_at	AT5G24470	924.9	173	0.187047	APRR5 (PSEUDO-RESPONSE REGULATOR 5); transcription regulator
249748_at	AT5G24620	97	42.2	0.435052	thaumatin-like protein, putative
249751_at	AT5G24650	513.6	218.1	0.42465	mitochondrial import inner membrane translocase subunit Tim17/Tim22/Tim23 family protein
249752_at	AT5G24660	154.7	61.9	0.400129	similar to unknown protein [Arabidopsis thaliana] (TAIR:AT5G24655.1); similar to unknown protein [Brassica rapa subsp. pekinensis] (GB:AAQ92331.1)
249753_at	AT5G24610	335.5	142.1	0.423547	similar to unknown protein [Arabidopsis thaliana] (TAIR:AT3G49550.1); similar to hypothetical protein [Vitis vinifera] (GB:CAN64634.1)
249764_at	AT5G24020	195.5	80.1	0.409719	MIND (ACCUMULATION AND REPLICATION OF CHLOROPLAST 11)
249765_at	AT5G24030	69.1	29.5	0.426918	SLAH3 (SLAC1 HOMOLOGUE 3); transporter
249778_at	AT5G24165	1190.4	520.2	0.436996	similar to unknown protein [Arabidopsis thaliana] (TAIR:AT4G23885.1); similar to unknown [Populus trichocarpa] (GB:ABK96174.1)
249785_at	AT5G24300	426	130.8	0.307042	ATSS1/SSI (STARCH SYNTHASE I); transferase, transferring glycosyl groups
249786_at	AT5G24310	70	28.9	0.412857	ABIL3 (ABL INTERACTOR-LIKE PROTEIN 3)
249795_at	AT5G23740	2061.7	815.6	0.395596	RPS11-BETA (RIBOSOMAL PROTEIN S11-BETA); structural constituent of ribosome
249810_at	AT5G23920	445.7	94.7	0.212475	similar to unknown protein [Arabidopsis thaliana] (TAIR:AT5G52420.1); similar to unnamed protein product [Vitis vinifera] (GB:CAO49441.1)
249816_at	AT5G23880	85.4	41.7	0.48829	ATCPSF100/CPSF100/EMB1265/ESP5 (CLEAVAGE AND POLYADENYLATION SPECIFICITY FACTOR); DNA binding / protein binding
249817_at	AT5G23820	473.4	109.9	0.23215	MD-2-related lipid recognition domain-containing protein / ML domain-containing protein
249821_at	AT5G23690	39.7	12.3	0.309824	polynucleotide adenylyltransferase family protein
249828_at	AT5G23250	262.7	126.9	0.483061	succinyl-CoA ligase (GDP-forming) alpha-chain, mitochondrial, putative / succinyl-CoA synthetase, alpha chain, putative / SCS-alpha, putative
249834_at	AT5G23440	365.8	180.8	0.494259	FTRA1 (ferredoxin/thioredoxin reductase subunit A (variable subunit) 1); ferredoxin:thioredoxin reductase
249836_at	AT5G23420	93.8	23	0.245203	HMGB6 (High mobility group B 6); transcription factor
249842_at	AT5G23550	154.8	56	0.361757	similar to unknown protein [Arabidopsis thaliana] (TAIR:AT5G24170.1); similar to unnamed protein product [Vitis vinifera] (GB:CAO67095.1); contains InterPro domain SFT2-like (InterPro:IPR011691)
249847_at	AT5G23210	209.4	93.8	0.447947	SCPL34; serine carboxypeptidase
249850_at	AT5G23240	781.2	125.5	0.16065	DNAJ heat shock N-terminal domain-containing protein
249864_at	AT5G22830	418	172.5	0.412679	GMN10 (Arabidopsis thaliana Mg transporter 10)
249866_at	AT5G23010	2594.8	360.5	0.138932	MAM1 (2-isopropylmalate synthase 3); 2-isopropylmalate synthase
249867_at	AT5G23020	166.6	39.7	0.238295	IMS2/MAM-L/MAM3 (METHYLTHIOALKYMALATE SYNTHASE-LIKE); 2-isopropylmalate synthase/ methylthioalkylmalate synthase
249874_at	AT5G23070	119.1	40.8	0.342569	thymidine kinase, putative
249875_at	AT5G23120	1402.1	629.8	0.449183	HCF136 (High chlorophyll fluorescence 136)
249876_at	AT5G23060	1700.5	336.2	0.197707	similar to unknown protein [Arabidopsis thaliana] (TAIR:AT3G59780.1); similar to extracellular Ca2+ sensing receptor [Glycine max] (GB:ABY57763.1); contains InterPro domain Rhodanese-like (InterPro:IPR001763)
249879_at	AT5G23170	32.7	12	0.366972	protein kinase family protein
249894_at	AT5G22580	1847.6	826.1	0.447121	Identical to Uncharacterized protein At5g22580 [Arabidopsis Thaliana] (GB:Q9FK81); similar to stable protein 1-related [Arabidopsis thaliana] (TAIR:AT3G17210.1); similar to hypothetical protein [Vitis vinifera] (GB:CAN68720.1); contains InterPro domain Dimeric alpha-beta barrel (InterPro:IPR011008); contains InterPro domain Stress responsive alpha-beta barrel (InterPro:IPR013097)
249899_at	AT5G22620	404.8	147.3	0.363883	phosphoglycerate/bisphosphoglycerate mutase family protein
249900_at	AT5G22640	306	35.4	0.115686	EMB1211 (EMBRYO DEFECTIVE 1211)
249901_at	AT5G22650	531.2	244.7	0.460655	HD2B (HISTONE DEACETYLASE 2B)
249911_at	AT5G22740	210.9	82.1	0.389284	ATCSLA02 (Cellulose synthase-like A2); transferase, transferring glycosyl groups
249923_at	AT5G19120	678.5	324.4	0.478113	aspartic-type endopeptidase/ pepsin A
249927_at	AT5G19220	1072.7	540.4	0.503776	ADG2 (ADPG PYROPHOSPHORYLASE 2); glucose-1-phosphate adenylyltransferase
249929_at	AT5G22340	449.4	102.3	0.227637	similar to unnamed protein product [Vitis vinifera] (GB:CAO48701.1)
249932_at	AT5G22390	126.7	56.3	0.444357	similar to unnamed protein product [Vitis vinifera] (GB:CAO48728.1)
249945_at	AT5G22440	637.6	223.9	0.351161	60S ribosomal protein L10A (RPL10aC)
249948_at	AT5G19210	62.4	15.6	0.25	DEAD/DEAH box helicase, putative
249953_at	AT5G18960	107.7	51.4	0.477252	FRS12 (FAR1-RELATED SEQUENCE 12); zinc ion binding
249964_at	AT5G19010	307.2	123.7	0.402669	MPK16 (mitogen-activated protein kinase 16); MAP kinase
249978_at	AT5G18850	179.2	50	0.279018	similar to hypothetical protein [Vitis vinifera] (GB:CAN63854.1)
249986_at	AT5G18460	79.3	29.7	0.374527	similar to unknown protein [Arabidopsis thaliana] (TAIR:AT1G23340.1); similar to unknown protein [Arabidopsis thaliana] (TAIR:AT1G23340.2); similar to unnamed protein product [Vitis vinifera] (GB:CAO38766.1); contains InterPro domain Protein of unknown function DUF239, plant (InterPro:IPR004314)
249999_at	AT5G18640	144.2	66.7	0.462552	lipase class 3 family protein
250001_at	AT5G18680	354.4	143.9	0.406038	AtTLP11 (TUBBY LIKE PROTEIN 11); phosphoric diester hydrolase/ transcription factor
250006_at	AT5G18660	602.8	123.2	0.20438	DVR (PALE-GREEN AND CHLOROPHYLL B REDUCED 2); 3,8-divinyl protochlorophyllide a 8-vinyl reductase
250009_at	AT5G18440	71.6	32.6	0.455307	similar to hypothetical protein [Vitis vinifera] (GB:CAN73830.1)
250012_x_at	AT5G18060	168.3	45.9	0.272727	auxin-responsive protein, putative
250016_at	AT5G18100	370.6	128.1	0.345656	CSD3 (COPPER/ZINC SUPEROXIDE DISMUTASE 3)
250022_at	AT5G18210	74.8	37.5	0.501337	short-chain dehydrogenase/reductase (SDR) family protein
250035_at	AT5G18230	254.6	127.4	0.500393	transcription regulator NOT2/NOT3/NOT5 family protein
250041_at	AT5G18410	130.7	45.8	0.350421	KLK/PIR/PIR121/PIRP (KLUNKER, PIROGI); transcription activator
250056_at	AT5G17660	86.4	36.5	0.422454	methyltransferase
250057_at	AT5G17840	365.5	147.3	0.40301	chaperone protein dnaJ-related
250058_at	AT5G17870	3135.5	1313.3	0.418849	PSRP6 (PLASTID-SPECIFIC 50S RIBOSOMAL PROTEIN 6)
250061_at	AT5G17710	427.9	110.1	0.257303	EMB1241 (EMBRYO DEFECTIVE 1241); adenyl-nucleotide exchange factor/ chaperone binding / protein binding / protein homodimerization
250073_at	AT5G17170	496.6	205.9	0.414619	ENH1 (ENHANCER OF SOS3-1); metal ion binding
250074_at	AT5G17310	353.3	148.3	0.419757	UTP--glucose-1-phosphate uridylyltransferase, putative / UDP-glucose pyrophosphorylase, putative / UGPase, putative
250075_at	AT5G17670	344.4	108.9	0.316202	hydrolase, acting on ester bonds
250079_at	AT5G16650	253	109.3	0.432016	DNAJ heat shock N-terminal domain-containing protein
250080_at	AT5G16620	413.9	123.3	0.297898	PDE120 (PIGMENT DEFECTIVE EMBRYO)
250095_at	AT5G17230	1258.3	448.6	0.356513	PSY (PHYTOENE SYNTHASE); geranylgeranyl-diphosphate geranylgeranyltransferase
250102_at	AT5G16590	301.7	127.6	0.422937	leucine-rich repeat transmembrane protein kinase, putative
250109_at	AT5G15230	1250.8	448.4	0.358491	GASA4 (GAST1 PROTEIN HOMOLOG 4)
250110_at	AT5G15350	788.7	361.8	0.45873	plastocyanin-like domain-containing protein
250111_at	AT5G16290	195.4	92.2	0.471853	acetolactate synthase small subunit, putative
250117_at	AT5G16440	115.2	53.9	0.467882	IPP1 (ISOPENTENYL DIPHOSPHATE ISOMERASE 1); isopentenyl-diphosphate delta-isomerase
250123_at	AT5G16530	24.3	10	0.411523	PIN5 (PIN-FORMED 5); auxin:hydrogen symporter/ transporter
250125_at	AT5G16390	774.1	299.1	0.386384	BCCP/BCCP-1/BCCP1/CAC1-A/CAC1A (BIOTIN CARBOXYL CARRIER, BIOTIN CARBOXYL CARRIER PROTEIN 1); biotin binding
250126_at	AT5G16310	72.3	32.5	0.449516	UCH1; ubiquitin thiolesterase
250127_at	AT5G16380	179.6	62.8	0.349666	similar to unknown protein [Arabidopsis thaliana] (TAIR:AT3G07470.1); similar to unnamed protein product [Vitis vinifera] (GB:CAO22944.1); contains InterPro domain Protein of unknown function DUF538 (InterPro:IPR007493)
250128_at	AT5G16540	97.4	33.6	0.344969	ZFN3 (ZINC FINGER PROTEIN 3); nucleic acid binding
250131_at	AT5G16550	237.5	105.5	0.444211	similar to unknown [Gossypium hirsutum] (GB:ABO31374.1)
250133_at	AT5G16400	807.6	375.2	0.464586	ATF2/TRXF2 (THIOREDOXIN F2); thiol-disulfide exchange intermediate
250137_at	AT5G15390	164.2	47.8	0.291108	tRNA/rRNA methyltransferase (SpoU) family protein
250144_at	AT5G14680	164.8	76.8	0.466019	universal stress protein (USP) family protein
250146_at	AT5G14660	314.7	109.3	0.347315	PDF1B (PEPTIDE DEFORMYLASE 1B); peptide deformylase
250170_at	AT5G14260	1086.1	473.9	0.436332	SET domain-containing protein
250181_at	AT5G14460	233.1	62	0.26598	pseudouridylate synthase TruB family protein
250183_at	AT5G14510	28	10.7	0.382143	armadillo/beta-catenin repeat family protein
250186_at	AT5G14500	76.5	31.7	0.414379	aldose 1-epimerase family protein
250187_at	AT5G14370	100.6	37.3	0.370775	similar to CIL [Arabidopsis thaliana] (TAIR:AT4G25990.1); similar to unnamed protein product [Vitis vinifera] (GB:CAO14646.1); contains InterPro domain CCT (InterPro:IPR010402)
250189_at	AT5G14410	136.9	53.6	0.391527	unknown protein
250190_at	AT5G14320	2436.1	1091.4	0.448011	30S ribosomal protein S13, chloroplast (CS13)
250194_at	AT5G14550	89.6	21	0.234375	similar to unknown protein [Arabidopsis thaliana] (TAIR:AT1G62305.1); similar to unnamed protein product [Vitis vinifera] (GB:CAO14725.1); contains InterPro domain Protein of unknown function DUF266, plant (InterPro:IPR004949)
250197_at	AT5G14590	262.1	103.1	0.393361	isocitrate dehydrogenase, putative / NADP+ isocitrate dehydrogenase, putative
250198_at	AT5G14100	75	28.4	0.378667	ATNAP14 (Non-intrinsic ABC protein 14)
250203_at	AT5G13980	393.3	137.7	0.350114	glycosyl hydrolase family 38 protein
250206_at	AT5G14040	1374.3	678.8	0.493924	mitochondrial phosphate transporter
250222_at	AT5G14050	223.9	58.4	0.260831	transducin family protein / WD-40 repeat family protein
250232_at	AT5G13950	219.9	82	0.372897	similar to unknown protein [Arabidopsis thaliana] (TAIR:AT3G45830.1); similar to hypothetical protein [Vitis vinifera] (GB:CAN68271.1)
250233_at	AT5G13460	114.8	28.6	0.249129	IQD11 (IQ-domain 11); calmodulin binding
250243_at	AT5G13630	4159.6	1459.3	0.350827	GUN5 (GENOMES UNCOUPLED 5)
250245_at	AT5G13690	137.4	40.6	0.295488	alpha-N-acetylglucosaminidase family / NAGLU family
250255_at	AT5G13730	317.4	75.9	0.23913	SIG4 (SIGMA FACTOR 4); DNA binding / DNA-directed RNA polymerase/ transcription factor
250256_at	AT5G13650	939.6	303.2	0.322691	elongation factor family protein
250261_at	AT5G13400	125.7	43.5	0.346062	proton-dependent oligopeptide transport (POT) family protein
250268_s_at	AT5G12950; AT5G12960	649.2	174.2	0.26833	[AT5G12950, catalytic];[AT5G12960, catalytic]
250272_at	AT5G13000	262.2	90.9	0.346682	ATGSL12 (GLUCAN SYNTHASE-LIKE 12); 1,3-beta-glucan synthase/ transferase, transferring glycosyl groups
250278_at	AT5G12860	1809.3	665.4	0.367767	DIT1 (DICARBOXYLATE TRANSPORTER 1); oxoglutarate:malate antiporter
250281_at	AT5G13240	261.1	92.4	0.353887	transcription regulator
250305_at	AT5G12150	619.9	204	0.329085	pleckstrin homology (PH) domain-containing protein / RhoGAP domain-containing protein
250315_at	AT5G12130	304.2	136	0.447074	PDE149 (PIGMENT DEFECTIVE 149)
250316_at	AT5G12140	1422.2	692.1	0.48664	ATCYS1 (A. THALIANA CYSTATIN-1); cysteine protease inhibitor
250317_at	AT5G12250	1215.2	339	0.278966	TUB6 (BETA-6 TUBULIN)
250324_at	AT5G12040	301.3	136.6	0.453369	carbon-nitrogen hydrolase family protein
250326_at	AT5G12080	74	35	0.472973	mechanosensitive ion channel domain-containing protein / MS ion channel domain-containing protein
250329_at	AT5G11800	111.1	34.3	0.308731	KEA6 (K+ efflux antiporter 6); potassium:hydrogen antiporter
250333_at	AT5G11690	99.6	26	0.261044	ATTIM17-3 (Arabidopsis thaliana translocase inner membrane subunit 17-3); P-P-bond-hydrolysis-driven protein transmembrane transporter
250336_at	AT5G11720	226.8	98.9	0.436067	alpha-glucosidase 1 (AGLU1)
250337_at	AT5G11790	475.4	97.5	0.20509	Ndr family protein
250353_at	AT5G11630	220.8	100	0.452899	similar to unknown protein [Arabidopsis thaliana] (TAIR:AT4G17310.1); similar to unknown [Populus trichocarpa] (GB:ABK94391.1)
250362_at	AT5G11380	57.6	21.8	0.378472	DXPS3 (1-DEOXY-D-XYLULOSE 5-PHOSPHATE SYNTHASE 3); 1-deoxy-D-xylulose-5-phosphate synthase
250366_at	AT5G11420	1979.3	486.1	0.245592	similar to unknown protein [Arabidopsis thaliana] (TAIR:AT5G25460.1); similar to unknown [Ricinus communis] (GB:CAB02653.1); contains InterPro domain Protein of unknown function DUF642 (InterPro:IPR006946); contains InterPro domain Galactose-binding like (InterPro:IPR008979)
250368_at	AT5G11280	270.7	126.3	0.466568	similar to unknown protein [Arabidopsis thaliana] (TAIR:AT1G80200.1); similar to unknown [Populus trichocarpa] (GB:ABK96125.1)
250371_at	AT5G11450	864.7	219.4	0.25373	oxygen-evolving complex-related
250382_at	AT5G11580	331.9	87.3	0.263031	UVB-resistance protein-related / regulator of chromosome condensation (RCC1) family protein
250383_at	AT5G11480	477.6	96.3	0.201633	GTP binding
250394_at	AT5G10910	146.7	46.9	0.3197	mraW methylase family protein
250399_at	AT5G10750	154.5	76.9	0.497735	similar to unknown protein [Arabidopsis thaliana] (TAIR:AT5G24990.1); similar to hypothetical protein [Vitis vinifera] (GB:CAN83078.1); contains InterPro domain Protein of unknown function DUF1336 (InterPro:IPR009769)
250403_at	AT5G10920	192	30	0.15625	argininosuccinate lyase, putative / arginosuccinase, putative
250406_at	AT5G10810	249.4	114.6	0.459503	ATER (Arabidopsis thaliana enhancer of rudimentary homologue)
250407_at	AT5G10870	117.8	53.7	0.455857	ATCM2 (CHORISMATE MUTASE 2); chorismate mutase
250408_at	AT5G10930	71.5	34.7	0.485315	CIPK5 (CBL-INTERACTING PROTEIN KINASE 5); kinase
250410_at	AT5G11010	111.9	43.6	0.389634	pre-mRNA cleavage complex-related
250412_at	AT5G11150	313.1	69.2	0.221016	ATVAMP713 (Arabidopsis thaliana vesicle-associated membrane protein 713)
250421_at	AT5G11270	150.5	55.2	0.366777	OCP3 (OVEREXPRESSOR OF CATIONIC PEROXIDASE 3)
250428_at	AT5G10480	296.5	130.6	0.440472	PAS2 (PASTICCINO 2)
250429_at	AT5G10470	416.7	140.7	0.337653	kinesin motor protein-related
250433_at	AT5G10400	255.3	64.7	0.253427	histone H3
250434_at	AT5G10390	282.9	104.4	0.369035	histone H3
250437_at	AT5G10430	146.1	44.4	0.303901	AGP4 (ARABINOGALACTAN-PROTEIN 4)
250441_at	AT5G10540	170.8	78.3	0.458431	peptidase M3 family protein / thimet oligopeptidase family protein
250444_at	AT5G10560	447.7	201	0.448961	glycosyl hydrolase family 3 protein
250459_at	AT5G09860	155.8	61.8	0.396662	nuclear matrix protein-related
250471_at	AT5G10170	125.4	61.9	0.49362	inositol-3-phosphate synthase, putative / myo-inositol-1-phosphate synthase, putative / MI-1-P synthase, putative
250475_at	AT5G10180	395.4	109.8	0.277693	AST68 (Sulfate transporter 2.1)
250484_at	AT5G10240	138.9	66.6	0.479482	ASN3 (ASPARAGINE SYNTHETASE 3); asparagine synthase (glutamine-hydrolyzing)
250490_at	AT5G09760	117.2	44.1	0.37628	pectinesterase family protein
250496_at	AT5G09650	1699.7	809.9	0.476496	ATPPA6 (ARABIDOPSIS THALIANA PYROPHOSPHORYLASE 6); inorganic diphosphatase/ pyrophosphatase
250503_at	AT5G09820	168.4	34.6	0.205463	plastid-lipid associated protein PAP / fibrillin family protein
250505_at	AT5G09870	641.3	106.3	0.165757	CESA5 (CELLULOSE SYNTHASE 5); transferase, transferring glycosyl groups
250512_at	AT5G09995	114.9	27.1	0.235857	similar to unknown protein [Arabidopsis thaliana] (TAIR:AT1G08530.1); similar to hypothetical protein [Vitis vinifera] (GB:CAN81396.1)
250517_at	AT5G08260	462.9	87.5	0.189026	SCPL35 (serine carboxypeptidase-like 35); serine carboxypeptidase
250522_at	AT5G08500	157.1	69.5	0.442393	transmembrane CLPTM1 family protein
250523_at	AT5G08510	37.4	16.5	0.441176	pentatricopeptide (PPR) repeat-containing protein
250526_at	AT5G08570	954.1	216.4	0.226811	pyruvate kinase, putative
250527_at	AT5G08590	535.2	253.8	0.474215	ASK2 (ARABIDOPSIS SERINE/THREONINE KINASE 2); kinase
250529_at	AT5G08610	176.5	48.1	0.272521	DEAD box RNA helicase (RH26)
250531_at	AT5G08650	636.4	272.3	0.427876	GTP-binding protein LepA, putative
250532_at	AT5G08540	258.3	110.6	0.428184	similar to unnamed protein product [Vitis vinifera] (GB:CAO65975.1)
250534_at	AT5G08530	1373.5	640.2	0.466108	CI51 (51 KDA SUBUNIT OF COMPLEX I); NADH dehydrogenase (ubiquinone)
250540_at	AT5G08580	172.5	67.8	0.393043	calcium-binding EF hand family protein
250546_at	AT5G08180	180.8	90.5	0.500553	ribosomal protein L7Ae/L30e/S12e/Gadd45 family protein
250547_at	AT5G08100	269.5	123.1	0.456772	L-asparaginase / L-asparagine amidohydrolase
250549_at	AT5G07860	174.8	83.4	0.477117	transferase family protein
250559_at	AT5G08010	88.3	40	0.453001	similar to unknown protein [Arabidopsis thaliana] (TAIR:AT5G61040.1); similar to unnamed protein product [Vitis vinifera] (GB:CAO41860.1)
250560_at	AT5G08020	94.5	33.5	0.354497	replication protein, putative
250562_at	AT5G08040	593.3	241	0.406203	TOM5 (MITOCHONDRIAL IMPORT RECEPTOR SUBUNIT TOM5 HOMOLOG)
250563_at	AT5G08050	2060.5	677.8	0.328949	similar to unnamed protein product [Vitis vinifera] (GB:CAO62462.1); similar to unknown [Populus trichocarpa] (GB:ABK95457.1); contains InterPro domain Protein of unknown function DUF1118 (InterPro:IPR009500); contains InterPro domain Uncharacterised conserved protein UCP022207 (InterPro:IPR016801)
250566_at	AT5G08070	34.8	13.5	0.387931	TCP17 (TCP domain protein 17); transcription factor
250569_at	AT5G08130	150	73.8	0.492	BIM1 (BES1-interacting Myc-like protein 1); DNA binding / transcription factor
250584_at	AT5G07590	72.3	26.3	0.363762	WD-40 repeat protein family
250586_at	AT5G07630	100.6	50.4	0.500994	nuclear division RFT family protein
250598_at	AT5G07690	232.3	29.7	0.127852	MYB29 (myb domain protein 29); DNA binding / transcription factor
250613_at	AT5G07240	262.5	96	0.365714	IQD24 (IQ-domain 24); calmodulin binding
250621_at	AT5G07250	290.7	104.3	0.358789	rhomboid family protein
250645_at	AT5G06700	439.8	156.1	0.354934	similar to unknown protein [Arabidopsis thaliana] (TAIR:AT3G12060.1); similar to unnamed protein product [Vitis vinifera] (GB:CAO23412.1); contains InterPro domain Protein of unknown function DUF231, plant (InterPro:IPR004253)
250647_at	AT5G06770	93	27.3	0.293548	KH domain-containing protein / zinc finger (CCCH type) family protein
250649_at	AT5G06690	720.7	277.5	0.385042	(THIOREDOXIN-LIKE 5); thiol-disulfide exchange intermediate
250661_at	AT5G07030	277.2	37.9	0.136724	pepsin A
250667_at	AT5G07090	1126.2	411.9	0.365743	40S ribosomal protein S4 (RPS4B)
250668_at	AT5G07020	1498.1	437.5	0.292037	proline-rich family protein
250686_at	AT5G06680	58.7	26.9	0.458262	SPC98 (SPINDLE POLE BODY COMPONENT 98)
250704_at	AT5G06265	96.3	46.7	0.484943	hyaluronan mediated motility receptor-related
250705_at	AT5G06340	599.5	292.7	0.48824	diadenosine 5',5'''-P1,P4-tetraphosphate hydrolase, putative
250707_at	AT5G05950	170.3	68.5	0.402231	MEE60 (maternal effect embryo arrest 60)
250713_at	AT5G06130	434.7	164.8	0.379112	chaperone protein dnaJ-related
250718_at	AT5G06240	69.7	26.9	0.38594	EMB2735 (EMBRYO DEFECTIVE 2735)
250726_at	AT5G06410	67.5	21.4	0.317037	DNAJ heat shock N-terminal domain-containing protein
250729_at	AT5G06460	185.9	65.4	0.351802	ATUBA2 (Arabidopsis thaliana ubiquitin activating enzyme 2); ubiquitin activating enzyme
250732_at	AT5G06480	55.2	26.1	0.472826	MD-2-related lipid recognition domain-containing protein / ML domain-containing protein
250733_at	AT5G06290	1769.9	527	0.297757	2-cys peroxiredoxin, chloroplast, putative
250739_at	AT5G05740	340.8	51.8	0.151995	ATEGY2; metalloendopeptidase
250742_at	AT5G05800	112.6	56.3	0.5	similar to unknown protein [Arabidopsis thaliana] (TAIR:AT3G11290.1); similar to unnamed protein product [Vitis vinifera] (GB:CAO69032.1)
250750_at	AT5G05870	111.1	51	0.459046	UGT76C1 (UDP-GLUCOSYL TRANSFERASE 76C1); UDP-glycosyltransferase/ transferase, transferring glycosyl groups
250751_at	AT5G05890	117.6	21.7	0.184524	UDP-glucoronosyl/UDP-glucosyl transferase family protein
250762_at	AT5G05990	107.3	29.5	0.27493	mitochondrial glycoprotein family protein / MAM33 family protein
250763_at	AT5G06060	433.4	200.5	0.462621	tropinone reductase, putative / tropine dehydrogenase, putative
250764_at	AT5G05960	317.5	101.1	0.318425	protease inhibitor/seed storage/lipid transfer protein (LTP) family protein
250768_at	AT5G05670	79.1	36.8	0.465234	signal recognition particle binding
250781_at	AT5G05410	226.1	94.8	0.419284	DREB2A (DRE-BINDING PROTEIN 2A); DNA binding / transcription activator/ transcription factor
250791_at	AT5G05610	179.8	89.7	0.498888	PHD finger family protein
250812_at	AT5G04900	195.4	85.1	0.435517	short-chain dehydrogenase/reductase (SDR) family protein
250817_at	AT5G04940	100.5	37.3	0.371144	SUVH1 (SU(VAR)3-9 HOMOLOG 1)
250824_at	AT5G05200	1394.3	453.8	0.325468	ABC1 family protein
250827_at	AT5G05170	2127.5	887.3	0.417062	CESA3 (CELLULOSE SYNTHASE 3); cellulose synthase/ transferase, transferring glycosyl groups
250828_at	AT5G05250	574.7	151.3	0.263268	similar to unknown protein [Arabidopsis thaliana] (TAIR:AT3G56360.1); similar to unnamed protein product [Vitis vinifera] (GB:CAO41488.1)
250832_at	AT5G04950	223.5	21	0.0939597	nicotianamine synthase, putative
250843_at	AT5G04430	974.7	438	0.449369	KH domain-containing protein NOVA, putative
250844_at	AT5G04470	80.4	35.3	0.439055	SIM (SIAMESE)
250848_at	AT5G04510	100	27.5	0.275	PDK1 (3-PHOSPHOINOSITIDE-DEPENDENT PROTEIN KINASE 1); kinase
250851_at	AT5G04420	124.7	56.6	0.453889	kelch repeat-containing protein
250854_at	AT5G04710	148.4	69.1	0.465633	aspartyl aminopeptidase, putative
250856_at	AT5G04810	213	56.1	0.26338	pentatricopeptide (PPR) repeat-containing protein
250865_at	AT5G03900	302.4	125.1	0.41369	Identical to Uncharacterized protein At5g03900 precursor [Arabidopsis Thaliana] (GB:Q8GW20;GB:Q8L632;GB:Q8LG15;GB:Q9FFM9;GB:Q9LZB9); similar to unnamed protein product [Vitis vinifera] (GB:CAO15906.1); contains InterPro domain HesB/YadR/YfhF-like (InterPro:IPR000361)
250867_at	AT5G03880	1507	664.4	0.440876	similar to unknown protein [Arabidopsis thaliana] (TAIR:AT4G10000.2); similar to unknown protein [Arabidopsis thaliana] (TAIR:AT4G10000.1); similar to unnamed protein product [Vitis vinifera] (GB:CAO15903.1); contains InterPro domain Thioredoxin-like fold (InterPro:IPR012336); contains InterPro domain Thioredoxin fold (InterPro:IPR012335)
250884_at	AT5G03940	683.7	179.2	0.262103	FFC (FIFTY-FOUR CHLOROPLAST HOMOLOGUE); 7S RNA binding / GTP binding / mRNA binding
250886_at	AT5G04440	388.8	153.7	0.395319	similar to unknown protein [Arabidopsis thaliana] (TAIR:AT4G31115.2); similar to unknown protein [Arabidopsis thaliana] (TAIR:AT4G31115.1); similar to unnamed protein product [Vitis vinifera] (GB:CAO68857.1)
250891_at	AT5G04530	133	33.2	0.249624	beta-ketoacyl-CoA synthase family protein
250892_at	AT5G03760	526.4	81.3	0.154445	ATCSLA09 (RESISTANT TO AGROBACTERIUM TRANSFORMATION 4); transferase, transferring glycosyl groups
250897_at	AT5G03430	386.6	141.1	0.364977	phosphoadenosine phosphosulfate (PAPS) reductase family protein
250898_at	AT5G03300	1041.9	415.7	0.398983	ADK2 (ADENOSINE KINASE 2); kinase
250901_at	AT5G03530	68.9	25	0.362845	ATRAB ALPHA (Arabidopsis Rab GTPase homolog C2a); GTP binding
250906_at	AT5G03650	414.8	121.7	0.293394	SBE2.2 (STARCH BRANCHING ENZYME 2.2); 1,4-alpha-glucan branching enzyme
250919_at	AT5G03660	351.4	169	0.480933	similar to unknown protein [Arabidopsis thaliana] (TAIR:AT3G09980.1); similar to unknown [Populus trichocarpa] (GB:ABK93998.1); contains InterPro domain Protein of unknown function DUF662 (InterPro:IPR007033)
250928_at	AT5G03280	191.6	92.7	0.48382	EIN2 (ETHYLENE INSENSITIVE 2); transporter
250933_at	AT5G03170	114.7	49.1	0.428073	FLA11 (fasciclin-like arabinogalactan-protein 11)
250935_at	AT5G03240	1293.9	360.6	0.278692	UBQ3 (POLYUBIQUITIN 3); protein binding
250936_at	AT5G03120	284.5	64.3	0.226011	similar to hypothetical protein [Vitis vinifera] (GB:CAN68657.1)
250939_at	AT5G03040	574.4	271.4	0.472493	IQD2 (IQ-domain 2); calmodulin binding
250942_at	AT5G03350	2937.8	1462.8	0.497924	legume lectin family protein
250960_at	AT5G02940	267.1	120.4	0.450768	similar to phosphotransferase-related [Arabidopsis thaliana] (TAIR:AT5G43745.1); similar to unnamed protein product [Vitis vinifera] (GB:CAO71282.1); similar to hypothetical protein OsI_009890 [Oryza sativa (indica cultivar-group)] (GB:EAY88657.1); similar to Unknown protein [Oryza sativa (japonica cultivar-group)] (GB:AAN06856.1); contains InterPro domain Protein of unknown function DUF1012 (Int…
250969_at	AT5G02740	221.2	109	0.492767	nucleotide binding
250973_at	AT5G02870	2236.3	993.3	0.444171	60S ribosomal protein L4/L1 (RPL4D)
250975_at	AT5G03050	144.3	45.8	0.317394	similar to hypothetical protein [Vitis vinifera] (GB:CAN67127.1)
250981_at	AT5G03140	111.3	55.4	0.497754	lectin protein kinase family protein
250993_at	AT5G02280	229.5	66.9	0.291503	synbindin, putative
250996_at	AT5G02530	260.3	123.2	0.4733	RNA and export factor-binding protein, putative
251006_at	AT5G02600	72.3	34.3	0.474412	heavy-metal-associated domain-containing protein
251007_at	AT5G02610	578.7	258.9	0.447382	60S ribosomal protein L35 (RPL35D)
251008_at	AT5G02710	325.3	57	0.175223	similar to unnamed protein product [Vitis vinifera] (GB:CAO18074.1); contains InterPro domain Protein of unknown function UPF0153 (InterPro:IPR005358)
251011_at	AT5G02560	134.9	67.4	0.499629	HTA12; DNA binding
251015_at	AT5G02480	363.3	181.8	0.500413	similar to SLT1 (SODIUM- AND LITHIUM-TOLERANT 1) [Arabidopsis thaliana] (TAIR:AT2G37570.1); similar to unnamed protein product [Vitis vinifera] (GB:CAO15631.1); contains InterPro domain HSP20-like chaperone (InterPro:IPR008978); contains InterPro domain Heat shock protein Hsp20 (InterPro:IPR002068)
251024_at	AT5G02180	172	72.5	0.421512	amino acid transporter family protein
251031_at	AT5G02120	1572.2	778.2	0.494975	OHP (ONE HELIX PROTEIN)
251036_at	AT5G02160	3584.4	1580.3	0.440883	unknown protein
251038_at	AT5G02240	1083.5	484.3	0.446977	binding / catalytic/ coenzyme binding
251040_at	AT5G02250	132.5	47.8	0.360755	EMB2730/RNR1 (EMBRYO DEFECTIVE 2730); RNA binding / ribonuclease
251048_at	AT5G02410	112.8	53.7	0.476064	DIE2/ALG10 family
251058_at	AT5G01790	286.5	19.1	0.0666667	unknown protein
251060_at	AT5G01820	199.4	85.1	0.42678	ATSR1 (SERINE/THREONINE PROTEIN KINASE 1); kinase
251068_at	AT5G01920	359.9	80.8	0.224507	STN8 (state transition 8); kinase
251084_at	AT5G01520	135.8	56.5	0.416053	zinc finger (C3HC4-type RING finger) family protein
251095_at	AT5G01510	66.3	26.8	0.404223	similar to unknown protein [Arabidopsis thaliana] (TAIR:AT3G45890.1); similar to unnamed protein product [Vitis vinifera] (GB:CAO15814.1); contains InterPro domain Protein of unknown function DUF647 (InterPro:IPR006968)
251108_at	AT5G01620	50.2	24.9	0.496016	similar to unknown protein [Arabidopsis thaliana] (TAIR:AT2G38320.1); similar to unnamed protein product [Vitis vinifera] (GB:CAO48780.1); contains InterPro domain Protein of unknown function DUF231, plant (InterPro:IPR004253)
251118_at	AT3G63410	2770.2	847.3	0.305862	APG1 (ALBINO OR PALE GREEN MUTANT 1); methyltransferase
251120_at	AT3G63490	1686.8	708.3	0.419908	ribosomal protein L1 family protein
251133_at	AT5G01240	326.2	108.7	0.333231	amino acid permease, putative
251139_at	AT5G01230	106.9	52	0.486436	FtsJ-like methyltransferase family protein
251140_at	AT5G01090	387	161.3	0.416796	legume lectin family protein
251142_at	AT5G01015	253.1	68.1	0.269064	similar to unknown protein [Arabidopsis thaliana] (TAIR:AT1G65295.1); similar to hypothetical protein [Vitis vinifera] (GB:CAN82885.1); similar to unnamed protein product [Vitis vinifera] (GB:CAO45347.1)
251143_at	AT5G01220	246.8	99.2	0.401945	SQD2 (SULFOQUINOVOSYLDIACYLGLYCEROL 2); UDP-sulfoquinovose:DAG sulfoquinovosyltransferase/ transferase, transferring glycosyl groups
251146_at	AT3G63520	964.6	466.4	0.483516	CCD1 (CAROTENOID CLEAVAGE DIOXYGENASE 1)
251149_at	AT3G62940	342.8	171.6	0.500583	OTU-like cysteine protease family protein
251150_at	AT3G63120	158.3	70.8	0.447252	CYCP1;1 (cyclin p1;1); cyclin-dependent protein kinase
251151_at	AT3G63170	249.4	54.2	0.217322	similar to unknown protein [Arabidopsis thaliana] (TAIR:AT2G26310.1); similar to unnamed protein product [Vitis vinifera] (GB:CAO22529.1); contains InterPro domain Chalcone isomerase-like (InterPro:IPR016087)
251152_at	AT3G63130	111.4	30.3	0.271993	RANGAP1 (RAN GTPASE ACTIVATING PROTEIN 1); RAN GTPase activator
251154_at	AT3G63110	113.9	44.5	0.390694	ATIPT3 (Arabidopsis thaliana isopentenyltransferase 3); transferase, transferring alkyl or aryl (other than methyl) groups
251155_at	AT3G63160	3046.6	588.6	0.193199	unknown protein
251157_at	AT3G63140	2487.1	920.4	0.37007	mRNA-binding protein, putative
251169_at	AT3G63210	226.1	38.9	0.172048	MARD1 (MEDIATOR OF ABA-REGULATED DORMANCY 1)
251172_at	AT3G63190	833.5	224.3	0.269106	RRF (RIBOSOME RECYCLING FACTOR, CHLOROPLAST PRECURSOR)
251181_at	AT3G62820	175.5	65	0.37037	invertase/pectin methylesterase inhibitor family protein
251183_at	AT3G62630	411.3	104.1	0.2531	similar to calmodulin-binding protein [Arabidopsis thaliana] (TAIR:AT2G15760.1); similar to unnamed protein product [Vitis vinifera] (GB:CAO40086.1); contains InterPro domain Protein of unknown function DUF1645 (InterPro:IPR012442)
251185_at	AT3G62870	2355.8	1168.7	0.496095	60S ribosomal protein L7A (RPL7aB)
251186_at	AT3G62790	418.3	168.2	0.402104	NADH-ubiquinone oxidoreductase-related
251193_at	AT3G62910	326.4	124.6	0.38174	APG3 (ALBINO AND PALE GREEN); translation release factor
251198_at	AT3G62970	237.8	83	0.349033	protein binding / zinc ion binding
251199_at	AT3G62980	182.7	67.5	0.369458	TIR1 (TRANSPORT INHIBITOR RESPONSE 1); ubiquitin-protein ligase
251210_at	AT3G62810	188.1	83.1	0.441786	complex 1 family protein / LVR family protein
251225_at	AT3G62660	267.2	124	0.464072	GATL7 (Galacturonosyltransferase-like 7); polygalacturonate 4-alpha-galacturonosyltransferase/ transferase, transferring glycosyl groups / transferase, transferring hexosyl groups
251227_at	AT3G62700	667.2	212.8	0.318945	ATMRP10 (Arabidopsis thaliana multidrug resistance-associated protein 10)
251230_at	no_match	479.1	110.8	0.231267	no_match
251241_s_at	AT3G62460; AT3G62530	1654.3	723.1	0.437103	[AT3G62460, similar to PBS lyase HEAT-like repeat-containing protein [Arabidopsis thaliana] (TAIR:AT3G62530.1); similar to unnamed protein product [Vitis vinifera] (GB:CAO40196.1); contains InterPro domain Protein of unknown function DUF537 (InterPro:IPR007491)];[AT3G62530, PBS lyase HEAT-like repeat-containing protein]
251243_at	AT3G61870	1147.8	429.7	0.374368	similar to unknown [Populus trichocarpa] (GB:ABK95718.1)
251244_at	AT3G62060	69.2	25.3	0.365607	pectinacetylesterase family protein
251256_at	AT3G62300	67.3	29.8	0.442793	agenet domain-containing protein
251260_at	AT3G62130	98.2	48.7	0.495927	epimerase-related
251261_at	AT3G62110	476.4	154.2	0.323678	glycoside hydrolase family 28 protein / polygalacturonase (pectinase) family protein
251274_at	AT3G61700	93.6	43.6	0.465812	similar to unknown protein [Arabidopsis thaliana] (TAIR:AT2G46420.1); similar to unnamed protein product [Vitis vinifera] (GB:CAO39750.1); contains InterPro domain Conserved hypothetical protein CHP01589, plant (InterPro:IPR006476)
251287_at	AT3G61820	583.7	182.5	0.312661	aspartyl protease family protein
251289_at	AT3G61830	59.1	24.4	0.41286	ARF18 (AUXIN RESPONSE FACTOR 18); transcription factor
251305_at	AT3G62030	5842	2912.4	0.498528	ROC4 (ROTAMASE CYP 4); peptidyl-prolyl cis-trans isomerase
251308_at	AT3G61130	321.6	89.1	0.277052	GAUT1/LGT1 (Galacturonosyltransferase 1); polygalacturonate 4-alpha-galacturonosyltransferase/ transferase, transferring glycosyl groups
251309_at	AT3G61220	881.3	173.5	0.196868	short-chain dehydrogenase/reductase (SDR) family protein
251319_at	AT3G61610	46.8	15.2	0.324786	aldose 1-epimerase family protein
251323_at	AT3G61580	1477.8	645.9	0.437069	delta-8 sphingolipid desaturase (SLD1)
251330_at	AT3G61550	145	44.5	0.306897	zinc finger (C3HC4-type RING finger) family protein
251331_s_at	AT3G61650; AT5G05620	161	48.8	0.303106	[AT3G61650, TUBG1 (GAMMA-TUBULIN); structural molecule];[AT5G05620, ATGCP2/TUBG2 (GAMMA-TUBULIN); structural molecule]
251340_at	AT3G60830	132.8	51.5	0.387801	ATARP7 (ACTIN-RELATED PROTEIN 7); structural constituent of cytoskeleton
251343_at	AT3G60620	92.2	38.2	0.414317	phosphatidate cytidylyltransferase family protein
251353_at	AT3G61080	369	154.2	0.417886	fructosamine kinase family protein
251355_at	AT3G61100	109.3	40.5	0.37054	similar to unknown protein [Arabidopsis thaliana] (TAIR:AT3G61090.1); similar to unnamed protein product [Vitis vinifera] (GB:CAO40196.1); contains InterPro domain Protein of unknown function DUF537 (InterPro:IPR007491)
251365_at	AT3G61310	97.6	44.8	0.459016	DNA-binding family protein
251368_at	AT3G61380	56.6	19.3	0.340989	similar to unknown protein [Arabidopsis thaliana] (TAIR:AT2G45900.1); similar to {, related [Medicago truncatula] (GB:ABD32828.1); contains domain PTHR21726:SF4 (PTHR21726:SF4); contains domain PTHR21726 (PTHR21726)
251371_at	AT3G60360	84.6	32	0.378251	EDA14/UTP11 (EMBRYO SAC DEVELOPMENT ARREST 14)
251374_at	AT3G60390	89.8	35.5	0.395323	HAT3 (homeobox-leucine zipper protein 3); transcription factor
251376_at	AT3G60630	157.8	58	0.367554	scarecrow transcription factor family protein
251383_at	AT3G60740	97.7	29.9	0.306039	TTN1 (TITAN 1)
251387_at	AT3G60810	205.6	61.3	0.298152	similar to unnamed protein product [Vitis vinifera] (GB:CAO24482.1); contains InterPro domain Protein of unknown function DUF1499 (InterPro:IPR010865)
251392_at	AT3G60880	107	51.2	0.478505	dihydrodipicolinate synthase 1 (DHDPS1) (DHDPS) (DHPS1)
251395_at	AT2G45470	1964	317.3	0.161558	FLA8 (Arabinogalactan protein 8)
251396_at	AT3G60750	5398.5	2235.1	0.414022	transketolase, putative
251402_at	AT3G60290	114	30.3	0.265789	oxidoreductase, acting on paired donors, with incorporation or reduction of molecular oxygen, 2-oxoglutarate as one donor, and incorporation of one atom each of oxygen into both donors
251409_at	AT3G60245	4032.5	1661.5	0.412027	60S ribosomal protein L37a (RPL37aC)
251412_at	AT3G60220	40.4	16.3	0.403465	ATL4 (Arabidopsis T?xicos en Levadura 4); protein binding / zinc ion binding
251413_at	AT3G60320	745.6	268.2	0.35971	DNA binding
251414_at	AT3G60370	318.9	95.9	0.300721	immunophilin / FKBP-type peptidyl-prolyl cis-trans isomerase family protein
251415_at	AT3G60380	126.2	29.5	0.233756	similar to hydroxyproline-rich glycoprotein family protein [Arabidopsis thaliana] (TAIR:AT4G16790.1); similar to unnamed protein product [Vitis vinifera] (GB:CAO70557.1)
251418_at	AT3G60440	79.3	36.2	0.456494	similar to unknown protein [Arabidopsis thaliana] (TAIR:AT3G60450.1); similar to unnamed protein product [Vitis vinifera] (GB:CAO70569.1); contains InterPro domain Phosphoglycerate mutase (InterPro:IPR013078); contains InterPro domain PRIB5 (InterPro:IPR012398)
251425_at	AT3G60210	597.3	197.2	0.330152	chloroplast chaperonin 10, putative
251432_at	AT3G59820	108.8	40.7	0.374081	calcium-binding mitochondrial protein-related
251442_at	AT3G59980	378.4	82.8	0.218816	tRNA-binding region domain-containing protein
251443_at	AT3G59940	1316.1	578	0.439176	kelch repeat-containing F-box family protein
251446_at	AT3G59840	265.8	103.2	0.388262	similar to hypothetical protein [Vitis vinifera] (GB:CAN83312.1)
251447_at	AT3G59810	293.5	123.4	0.420443	small nuclear ribonucleoprotein F, putative / U6 snRNA-associated Sm-like protein, putative / Sm protein F, putative
251457_s_at	AT3G60970; AT3G60160	36.9	15.5	0.420054	[AT3G60970, ATMRP15 (Arabidopsis thaliana multidrug resistance-associated protein 15)];[AT3G60160, ATMRP9 (Arabidopsis thaliana multidrug resistance-associated protein 9)]
251461_at	no_match	231	50.7	0.219481	no_match
251493_at	AT3G59300	203.1	92.6	0.455933	similar to unknown protein [Arabidopsis thaliana] (TAIR:AT5G24060.1); similar to unnamed protein product [Vitis vinifera] (GB:CAO67773.1); contains domain PTHR10483:SF11 (PTHR10483:SF11); contains domain PTHR10483 (PTHR10483)
251496_at	AT3G59040	329.2	77.9	0.236634	pentatricopeptide (PPR) repeat-containing protein
251500_at	AT3G59110	154.4	58.4	0.378238	protein kinase family protein
251505_at	AT3G59052; AT3G59050	103.5	41.4	0.4	[AT3G59052, CPuORF18 (Conserved peptide upstream open reading frame 18)];[AT3G59050, ATPAO3 (POLYAMINE OXIDASE 3); oxidoreductase]
251509_at	AT3G59010	261.3	57.5	0.220054	pectinesterase family protein
251516_s_at	AT3G59310; AT3G59320	307.8	118.5	0.38499	[AT3G59310, similar to unknown protein [Arabidopsis thaliana] (TAIR:AT3G59340.1); similar to unnamed protein product [Vitis vinifera] (GB:CAO67774.1); contains InterPro domain Protein of unknown function DUF914, eukaryotic (InterPro:IPR009262)];[AT3G59320, integral membrane protein, putative]
251519_at	AT3G59400	1108.7	269.1	0.242717	GUN4 (Genomes uncoupled 4)
251524_at	AT3G58990	711.6	60.9	0.0855818	aconitase C-terminal domain-containing protein
251525_at	AT3G59000	50.8	24.9	0.490157	F-box family protein
251536_at	AT3G58610	2552.7	980.4	0.384064	ketol-acid reductoisomerase
251539_at	AT3G58690	89	40.1	0.450562	protein kinase family protein
251544_at	AT3G58790	102.6	40	0.389864	GAUT15 (Galacturonosyltransferase 15); polygalacturonate 4-alpha-galacturonosyltransferase/ transferase, transferring glycosyl groups / transferase, transferring hexosyl groups
251546_at	AT3G58830	208.3	66.4	0.318771	haloacid dehalogenase (HAD) superfamily protein
251552_at	AT3G58700	530.5	249	0.469369	60S ribosomal protein L11 (RPL11B)
251558_at	AT3G57810	106.2	30.2	0.284369	OTU-like cysteine protease family protein
251573_at	AT3G58140	364.2	107.8	0.295991	phenylalanyl-tRNA synthetase class IIc family protein
251574_at	AT3G58100	51.1	17.7	0.34638	glycosyl hydrolase family protein 17
251575_at	AT3G58120	187.9	53.4	0.284194	bZIP transcription factor family protein
251596_at	AT3G57650	257.7	114.5	0.444315	LPAT2 (Lysophosphatidyl acyltransferase 2); 1-acylglycerol-3-phosphate O-acyltransferase
251599_at	AT3G57610	775.1	288.2	0.371823	ATPURA; adenylosuccinate synthase
251601_at	AT3G57800	91.4	45.3	0.495624	basic helix-loop-helix (bHLH) family protein
251602_at	AT3G57785	303.5	139	0.45799	similar to unknown protein [Arabidopsis thaliana] (TAIR:AT2G42310.1); similar to unknown [Populus trichocarpa] (GB:ABK93776.1)
251610_at	AT3G57930	50.4	20.7	0.410714	similar to unknown protein [Arabidopsis thaliana] (TAIR:AT2G42190.1); similar to hypothetical protein [Vitis vinifera] (GB:CAN83221.1); contains InterPro domain HMG-I and HMG-Y, DNA-binding (InterPro:IPR000637)
251616_at	AT3G57990	289.2	116.8	0.403873	similar to unnamed protein product [Vitis vinifera] (GB:CAO23382.1)
251641_at	AT3G57470	105.4	46	0.436433	peptidase M16 family protein / insulinase family protein
251646_at	AT3G57780	110.3	30.6	0.277425	similar to nucleolar protein gar2-related [Arabidopsis thaliana] (TAIR:AT2G42320.1); similar to nucleolar protein gar2-related [Arabidopsis thaliana] (TAIR:AT2G42320.2); similar to unnamed protein product [Vitis vinifera] (GB:CAO23533.1)
251657_at	AT3G57000	271	79.7	0.294096	nucleolar essential protein-related
251662_at	AT3G57080	161.3	72	0.446373	eukaryotic rpb5 RNA polymerase subunit family protein
251663_at	AT3G57070	183.5	88	0.479564	glutaredoxin family protein
251664_at	AT3G56940	4773	2337.3	0.489692	AT103 (DICARBOXYLATE DIIRON 1)
251665_at	AT3G57040	245.9	54.7	0.222448	ARR9 (RESPONSE REACTOR 4); transcription regulator
251666_at	AT3G57050	533.3	200.7	0.376336	CBL (CYSTATHIONINE BETA-LYASE)
251667_at	AT3G57150	145.3	58.4	0.401927	NAP57 (ARABIDOPSIS THALIANA HOMOLOGUE OF NAP57)
251670_at	AT3G57190	146	47.6	0.326027	peptide chain release factor, putative
251676_at	AT3G57320	144.1	42.1	0.292158	similar to hypothetical protein [Vitis vinifera] (GB:CAN80638.1)
251677_at	AT3G56980	252.7	80.9	0.320142	BHLH039/ORG3 (OBP3-RESPONSIVE GENE 3); DNA binding / transcription factor
251679_at	AT3G57030	256.9	119.9	0.466719	strictosidine synthase family protein
251685_at	AT3G56430	111	31.6	0.284685	similar to unknown protein [Arabidopsis thaliana] (TAIR:AT2G40800.1); similar to unnamed protein product [Vitis vinifera] (GB:CAO41325.1); contains InterPro domain Mitochondrial import inner membrane translocase, subunit Tim21 (InterPro:IPR013261)
251690_at	AT3G56510	98.8	47.7	0.482794	TBP-binding protein, putative
251699_at	AT3G56630	127	47.6	0.374803	CYP94D2 (cytochrome P450, family 94, subfamily D, polypeptide 2); oxygen binding
251701_at	AT3G56650	383.5	167.7	0.437288	thylakoid lumenal 20 kDa protein
251712_at	AT3G56120	84.1	29.5	0.350773	Met-10+ like family protein
251720_at	AT3G56160	86.6	42.7	0.493072	bile acid:sodium symporter
251727_at	AT3G56290	286.8	107.2	0.37378	similar to hypothetical protein [Vitis vinifera] (GB:CAN75527.1)
251730_at	AT3G56330	109.7	18.7	0.170465	N2,N2-dimethylguanosine tRNA methyltransferase family protein
251735_at	AT3G56090	222	30.1	0.135586	ATFER3 (FERRITIN 3); ferric iron binding
251736_at	AT3G56130	166.6	74.2	0.445378	biotin/lipoyl attachment domain-containing protein
251737_at	AT3G56340	1447	713.8	0.493296	40S ribosomal protein S26 (RPS26C)
251740_at	AT3G56070	296.8	109.9	0.370283	ROC2 (rotamase CyP 2); peptidyl-prolyl cis-trans isomerase
251741_at	AT3G56040	245	65	0.265306	similar to hypothetical protein OsJ_018104 [Oryza sativa (japonica cultivar-group)] (GB:EAZ34621.1); similar to hypothetical protein [Vitis vinifera] (GB:CAN60362.1); similar to unnamed protein product [Vitis vinifera] (GB:CAO41406.1); contains domain Nucleotide-diphospho-sugar transferases (SSF53448); contains domain no description (G3DSA:3.90.550.10)
251744_at	AT3G56010	763.7	210.8	0.276025	similar to hypothetical protein [Vitis vinifera] (GB:CAN79918.1); similar to unnamed protein product [Vitis vinifera] (GB:CAO41393.1)
251759_at	AT3G55630	338.5	61.3	0.181093	ATDFD (A. THALIANA DHFS-FPGS HOMOLOG D); tetrahydrofolylpolyglutamate synthase
251760_at	AT3G55605	86.2	34.5	0.400232	mitochondrial glycoprotein family protein / MAM33 family protein
251762_at	AT3G55800	4210.9	1705.4	0.404997	SBPASE (SEDOHEPTULOSE-BISPHOSPHATASE); phosphoric ester hydrolase/ sedoheptulose-bisphosphatase
251775_s_at	AT2G39800; AT3G55610	632.3	212.8	0.336549	[AT2G39800, P5CS1 (DELTA1-PYRROLINE-5-CARBOXYLATE SYNTHASE 1)];[AT3G55610, P5CS2 (DELTA 1-PYRROLINE-5-CARBOXYLATE SYNTHASE 2); catalytic/ glutamate 5-kinase/ glutamate-5-semialdehyde dehydrogenase/ oxidoreductase]
251783_at	AT3G55280	953	334.7	0.351207	60S ribosomal protein L23A (RPL23aB)
251784_at	AT3G55330	1166.1	374.1	0.320813	PPL1 (PSBP-LIKE PROTEIN 1); calcium ion binding
251788_at	AT3G55420	168.2	53	0.315101	similar to hypothetical protein [Vitis vinifera] (GB:CAN83699.1)
251796_at	AT3G55360	636.2	164.7	0.258881	ATTSC13/CER10/ECR/TSC13 (ENOYL-COA REDUCTASE); 3-oxo-5-alpha-steroid 4-dehydrogenase/ fatty acid elongase/ trans-2-enoyl-CoA reductase (NADPH)
251799_at	AT3G55520	210.8	89.4	0.424099	immunophilin, putative / FKBP-type peptidyl-prolyl cis-trans isomerase, putative
251800_at	AT3G55510	126.8	51.5	0.406151	similar to unknown protein [Arabidopsis thaliana] (TAIR:AT2G18220.1); similar to unnamed protein product [Vitis vinifera] (GB:CAO68987.1); contains InterPro domain Protein of unknown function UPF0120 (InterPro:IPR005343)
251807_at	AT3G55400	294	111.8	0.380272	OVA1 (OVULE ABORTION 1); ATP binding / aminoacyl-tRNA ligase
251810_at	AT3G55250	707.6	307.4	0.434426	similar to unnamed protein product [Vitis vinifera] (GB:CAO14780.1)
251815_at	AT3G54900	1798.3	573	0.318634	CXIP1 (CAX INTERACTING PROTEIN 1)
251816_at	AT3G55005	101.6	47.8	0.470472	TON1B (TONNEAU 1B)
251819_at	AT3G55030	155.2	63.1	0.406572	PGPS2 (phosphatidylglycerolphosphate synthase 2); CDP-alcohol phosphatidyltransferase/ CDP-diacylglycerol-glycerol-3-phosphate 3-phosphatidyltransferase
251820_at	AT3G55040	574.8	175.7	0.305672	In2-1 protein, putative
251827_at	AT3G55120	121.1	57.5	0.474814	A11/CFI/TT5 (TRANSPARENT TESTA 5); chalcone isomerase
251829_at	AT3G55020	88.4	39.1	0.442308	RabGAP/TBC domain-containing protein
251830_at	AT3G55010	210.2	88.5	0.421028	ATPURM/PUR5; phosphoribosylformylglycinamidine cyclo-ligase
251834_at	AT3G55170	128.1	55.8	0.435597	60S ribosomal protein L35 (RPL35C)
251846_at	AT3G54560	230.9	77.5	0.335643	HTA11; DNA binding
251853_at	AT3G54790	202.2	56.4	0.278932	armadillo/beta-catenin repeat family protein / U-box domain-containing protein
251855_at	AT3G54690	329.7	154.3	0.468001	sugar isomerase (SIS) domain-containing protein / CBS domain-containing protein
251856_at	AT3G54720	62.1	22.4	0.360709	AMP1 (ALTERED MERISTEM PROGRAM 1); dipeptidase
251860_at	AT3G54660	958.1	452.7	0.472498	GR (GLUTATHIONE REDUCTASE); glutathione-disulfide reductase
251864_at	AT3G54920	179.9	43	0.239022	PMR6 (POWDERY MILDEW RESISTANT 6); lyase/ pectate lyase
251879_at	AT3G54200	223.7	109.1	0.487707	similar to unknown protein [Arabidopsis thaliana] (TAIR:AT3G05975.1); similar to Harpin-induced 1 [Medicago truncatula] (GB:ABE93043.1); contains InterPro domain Harpin-induced 1 (InterPro:IPR010847)
251882_at	AT3G54140	267.9	126	0.470325	proton-dependent oligopeptide transport (POT) family protein
251883_at	AT3G54210	2906.5	1037.5	0.356959	ribosomal protein L17 family protein
251885_at	AT3G54050	3269.6	1133.4	0.346648	fructose-1,6-bisphosphatase, putative / D-fructose-1,6-bisphosphate 1-phosphohydrolase, putative / FBPase, putative
251889_at	AT3G54080	78.7	35.1	0.445997	sugar binding
251890_at	AT3G54220	103.1	45.3	0.439379	SCR (SCARECROW); transcription factor
251899_at	AT3G54400	702	130.8	0.186325	aspartyl protease family protein
251919_at	AT3G53800	484.1	160.4	0.331337	armadillo/beta-catenin repeat family protein
251922_at	AT3G54030	91.6	44.9	0.490175	protein kinase family protein
251927_at	AT3G53990	707.8	260.7	0.368324	universal stress protein (USP) family protein
251929_at	AT3G53920	212	61.8	0.291509	SIGC (RNA polymerase sigma subunit C); DNA binding / DNA-directed RNA polymerase/ transcription factor
251931_at	AT3G53950	114.8	36.6	0.318815	glyoxal oxidase-related
251935_at	AT3G54090	288.6	62	0.21483	pfkB-type carbohydrate kinase family protein
251936_at	AT3G53700	158.6	20.6	0.129887	MEE40 (maternal effect embryo arrest 40)
251937_at	AT3G53400; AT3G53402	106.9	39.7	0.371375	[AT3G53400, similar to CPuORF47 (Conserved peptide upstream open reading frame 47) [Arabidopsis thaliana] (TAIR:AT5G03190.1); similar to hypothetical protein MtrDRAFT_AC148995g28v2 [Medicago truncatula] (GB:ABD32814.1); contains domain S-adenosyl-L-methionine-dependent methyltransferases (SSF53335)];[AT3G53402, CPuORF46 (Conserved peptide upstream open reading frame 46)]
251941_at	AT3G53470	371.9	143.8	0.386663	similar to unnamed protein product [Vitis vinifera] (GB:CAO18045.1)
251951_s_at	AT3G53630; AT1G55710; AT4G18692	144.9	53.4	0.36853	[AT3G53630, similar to unknown protein [Arabidopsis thaliana] (TAIR:AT4G18692.1); similar to unknown [Populus trichocarpa] (GB:ABK93366.1)];[AT1G55710, similar to unknown protein [Arabidopsis thaliana] (TAIR:AT3G53342.1)];[AT4G18692, similar to unknown protein [Arabidopsis thaliana] (TAIR:AT3G53342.1)]
251956_at	AT3G53460	2385.9	373.2	0.156419	CP29 (chloroplast 29 kDa ribonucleoprotein); RNA binding / poly(U) binding
251958_at	AT3G53560	404.1	105	0.259837	chloroplast lumen common family protein
251963_at	AT3G53570	95.5	45.6	0.477487	AFC1 (ARABIDOPSIS FUS3-COMPLEMENTING GENE 1); kinase
251964_at	AT3G53370	49.9	12.8	0.256513	DNA-binding S1FA family protein
251968_at	AT3G53100	100.1	34.4	0.343656	GDSL-motif lipase/hydrolase family protein
251969_at	AT3G53130	280.4	52.9	0.188659	LUT1 (LUTEIN DEFICIENT 1); oxygen binding
251982_at	AT3G53190	112.6	29.8	0.264654	pectate lyase family protein
251986_at	AT3G53310	82.9	35.3	0.425814	transcriptional factor B3 family protein
251987_at	AT3G53280	232.9	98.3	0.42207	CYP71B5 (CYTOCHROME P450 71B5); oxygen binding
251993_at	AT3G52960	1142.7	220.3	0.192789	peroxiredoxin type 2, putative
251994_at	AT3G52890	45.7	21	0.459519	KIPK (KCBP-INTERACTING PROTEIN KINASE); kinase
251995_at	AT3G52940	150	30.2	0.201333	FK (FACKEL); delta14-sterol reductase
251996_at	AT3G52840	685.7	235.5	0.343445	BGAL2 (beta-galactosidase 2); beta-galactosidase
252001_at	AT3G52750	427.3	85.5	0.200094	FTSZ2-2 (FtsZ2-2); structural molecule
252013_at	AT3G52860	57.4	19.2	0.334495	similar to unnamed protein product [Vitis vinifera] (GB:CAO40034.1)
252023_at	AT3G52920	180.1	73.4	0.407551	similar to unknown protein [Arabidopsis thaliana] (TAIR:AT2G36410.1); similar to unknown [Populus trichocarpa] (GB:ABK95581.1); similar to unknown [Populus trichocarpa] (GB:ABK93998.1); contains InterPro domain Protein of unknown function DUF662 (InterPro:IPR007033)
252032_at	AT3G52150	2021.1	578.4	0.286181	RNA recognition motif (RRM)-containing protein
252033_at	AT3G51950	302.7	92.3	0.304922	zinc finger (CCCH-type) family protein / RNA recognition motif (RRM)-containing protein
252039_at	AT3G52155	144	71.1	0.49375	similar to hypothetical protein OsJ_027559 [Oryza sativa (japonica cultivar-group)] (GB:EAZ44076.1); contains InterPro domain Phosphoglycerate mutase (InterPro:IPR013078)
252040_at	AT3G52060	317.6	129.3	0.407116	similar to unknown protein [Arabidopsis thaliana] (TAIR:AT5G22070.1); similar to unnamed protein product [Vitis vinifera] (GB:CAO66030.1); contains InterPro domain Protein of unknown function DUF266, plant (InterPro:IPR004949)
252041_at	AT3G52090	436.7	204.9	0.469201	ATRPB13.6 (Arabidopsis thaliana RNA polymerase II 13.6 kDa subunit); DNA binding / DNA-directed RNA polymerase
252043_at	AT3G52390	68.6	27	0.393586	tatD-related deoxyribonuclease family protein
252048_at	AT3G52500	891.7	252.2	0.282831	aspartyl protease family protein
252055_at	AT3G52580	720.5	269.5	0.374046	40S ribosomal protein S14 (RPS14C)
252062_at	AT3G52640	193.7	94.4	0.487352	nicastrin-related
252064_at	AT3G51520	290	139.2	0.48	diacylglycerol acyltransferase family
252073_at	AT3G51750	138.5	39.4	0.284477	unknown protein
252080_at	AT3G51670	614.5	224	0.364524	SEC14 cytosolic factor family protein / phosphoglyceride transfer family protein
252083_at	AT3G51960	25	10.9	0.436	bZIP family transcription factor
252092_at	AT3G51420	995.4	282.3	0.283605	strictosidine synthase family protein
252102_at	AT3G50970	440.1	152.7	0.346967	LTI30 (LOW TEMPERATURE-INDUCED 30)
252105_at	AT3G51470	49.1	17.1	0.348269	protein phosphatase 2C, putative / PP2C, putative
252116_at	AT3G51510	1073.1	382.3	0.356258	similar to unnamed protein product [Vitis vinifera] (GB:CAO14460.1)
252118_at	AT3G51400	114	38	0.333333	similar to unknown protein [Arabidopsis thaliana] (TAIR:AT4G35720.1); similar to unnamed protein product [Vitis vinifera] (GB:CAO23715.1); contains InterPro domain Protein of unknown function DUF241, plant (InterPro:IPR004320)
252122_at	AT3G51140	405.6	158.2	0.390039	heat shock protein binding
252124_at	AT3G51010	462	224.4	0.485714	similar to hypothetical protein [Vitis vinifera] (GB:CAN73508.1)
252125_at	AT3G51040	209.6	87.4	0.416985	RTH (RTE1-HOMOLOG)
252127_at	AT3G50960	43.6	19.7	0.451835	PLP3A (PHOSDUCIN-LIKE PROTEIN 3 HOMOLOG)
252130_at	AT3G50820	4315.9	1981.7	0.459163	PSBO-2/PSBO2 (PHOTOSYSTEM II SUBUNIT O-2); oxygen evolving/ poly(U) binding
252132_at	AT3G50790	403.7	135.4	0.335398	late embryogenesis abundant protein, putative / LEA protein, putative
252147_at	AT3G51270	73.3	29.1	0.396999	ATP binding / protein serine/threonine kinase
252149_at	AT3G51290	25.1	10.8	0.430279	proline-rich family protein
252158_at	AT3G50530	316.7	74.6	0.235554	CRK (CDPK-RELATED KINASE); calcium ion binding / calcium-dependent protein serine/threonine phosphatase/ kinase
252166_at	AT3G50500	1055.6	482.9	0.457465	SPK-2-2 (SNF1-RELATED PROTEIN KINASE 2.2); kinase/ protein kinase
252168_at	AT3G50440	587.2	90.3	0.153781	hydrolase
252175_at	AT3G50700	349.5	128.9	0.368813	ATIDD2 (ARABIDOPSIS THALIANA INDETERMINATE(ID)-DOMAIN 2); nucleic acid binding / transcription factor/ zinc ion binding
252178_at	AT3G50750	154.3	60.1	0.389501	brassinosteroid signalling positive regulator-related
252181_at	AT3G50685	2538.8	645.1	0.254096	similar to unnamed protein product [Vitis vinifera] (GB:CAO22868.1)
252199_at	AT3G50270	324.8	145.5	0.447968	transferase family protein
252215_at	AT3G50240	72.5	27.3	0.376552	KICP-02; microtubule motor
252220_at	AT3G49940	305.8	114.1	0.37312	LBD38 (LOB DOMAIN-CONTAINING PROTEIN 38)
252223_at	AT3G49850	61.1	29.5	0.482815	ATTRB3/TRB3 (TELOMERE REPEAT BINDING FACTOR 1); DNA binding / transcription factor
252230_at	AT3G49810	82.6	36.4	0.440678	U-box domain-containing protein
252231_at	AT3G49720	752.3	255.5	0.339625	Identical to Uncharacterized protein At3g49720 [Arabidopsis Thaliana] (GB:Q9M2Y6;GB:Q93YM8); similar to unknown protein [Arabidopsis thaliana] (TAIR:AT5G65810.1); similar to hypothetical protein [Vitis vinifera] (GB:CAN74732.1); contains domain S-adenosyl-L-methionine-dependent methyltransferases (SSF53335)
252255_at	AT3G49220	707.3	193.2	0.273151	pectinesterase family protein
252261_at	AT3G49500	80.3	37.9	0.47198	RDR6 (RNA-DEPENDENT RNA POLYMERASE 6); nucleic acid binding
252268_at	AT3G49650	47.8	20.7	0.433054	kinesin motor protein-related
252272_at	AT3G49670	339.2	95.5	0.281545	BAM2 (big apical meristem 2); ATP binding / protein serine/threonine kinase
252274_at	AT3G49680	1198.2	320.8	0.267735	ATBCAT-3/BCAT3 (BRANCHED-CHAIN AMINOTRANSFERASE 3); branched-chain-amino-acid transaminase/ catalytic
252277_at	AT3G49470	596.3	180.2	0.302197	NACA2 (NASCENT POLYPEPTIDE-ASSOCIATED COMPLEX SUBUNIT ALPHA-LIKE PROTEIN 2)
252280_at	AT3G49260	424.3	95.4	0.224841	IQD21 (IQ-DOMAIN 21, IQ-domain 21); calmodulin binding
252290_at	AT3G49140	169.6	56.7	0.334316	binding
252294_at	AT3G49010	2868.4	1207.7	0.421036	ATBBC1 (breast basic conserved 1); structural constituent of ribosome
252297_at	AT3G48930	1138.7	493.7	0.433565	EMB1080 (EMBRYO DEFECTIVE 1080); structural constituent of ribosome
252305_at	AT3G49240	63.7	25.7	0.403454	EMB1796 (EMBRYO DEFECTIVE 1796); binding
252308_at	AT3G49310	129.3	46.2	0.357309	similar to unknown protein [Arabidopsis thaliana] (TAIR:AT1G64650.2); similar to unknown protein [Arabidopsis thaliana] (TAIR:AT1G64650.1); similar to unknown protein [Arabidopsis thaliana] (TAIR:AT4G27720.1); similar to unknown [Populus trichocarpa] (GB:ABK93582.1); similar to unnamed protein product [Vitis vinifera] (GB:CAO48607.1); similar to unnamed protein product [Vitis vinifera] (GB:CAO629…
252317_at	AT3G48720	265.4	96.8	0.364732	transferase family protein
252318_at	AT3G48730	1286.1	358	0.278361	GSA2 (GLUTAMATE-1-SEMIALDEHYDE 2,1-AMINOMUTASE 2); glutamate-1-semialdehyde 2,1-aminomutase
252325_at	AT3G48560	1420.5	655.6	0.461528	CSR1 (CHLORSULFURON/IMIDAZOLINONE RESISTANT 1)
252343_at	AT3G48610	312.1	93.2	0.298622	phosphoesterase family protein
252344_s_at	AT3G48620; AT3G44160	159.9	46.6	0.291432	[AT3G48620, chloroplast outer membrane protein-related];[AT3G44160, chloroplast outer membrane protein-related]
252353_at	AT3G48200	393.4	122.9	0.312405	similar to hypothetical protein OsI_020499 [Oryza sativa (indica cultivar-group)] (GB:EAY99266.1); similar to hypothetical protein OsJ_018975 [Oryza sativa (japonica cultivar-group)] (GB:EAZ35492.1); similar to unnamed protein product [Vitis vinifera] (GB:CAO64300.1)
252362_at	AT3G48500	180.7	36.3	0.200885	PDE312/PTAC10 (PIGMENT DEFECTIVE 312); RNA binding / unfolded protein binding
252363_at	AT3G48460	144.7	47.8	0.330339	GDSL-motif lipase/hydrolase family protein
252366_at	AT3G48420	1056.3	381	0.360693	haloacid dehalogenase-like hydrolase family protein
252367_at	AT3G48360	632.8	107	0.16909	BT2 (BTB AND TAZ DOMAIN PROTEIN 2); protein binding / transcription factor/ transcription regulator
252374_at	AT3G48100	243.9	51.5	0.211152	ARR5 (ARABIDOPSIS RESPONSE REGULATOR 5); transcription regulator/ two-component response regulator
252377_at	AT3G47960	399.6	100.1	0.250501	proton-dependent oligopeptide transport (POT) family protein
252391_at	AT3G47860	1272.3	209.4	0.164584	apolipoprotein D-related
252404_at	AT3G48110	204.6	57.7	0.282014	EDD1 (EMBRYO-DEFECTIVE-DEVELOPMENT 1)
252409_at	AT3G47650	3590.2	1212.2	0.337641	bundle-sheath defective protein 2 family / bsd2 family
252410_at	AT3G47450	179.2	48.1	0.268415	ATNOA1/ATNOS1/NOA1/NOS1 (NO ASSOCIATED 1); nitric-oxide synthase
252411_at	AT3G47430	189.4	54.4	0.287223	PEX11B
252413_at	AT3G47370	800	342.4	0.428	40S ribosomal protein S20 (RPS20B)
252423_at	AT3G47590	112.2	53	0.472371	esterase/lipase/thioesterase family protein
252425_at	AT3G47620	378.6	149	0.393555	TCP family transcription factor, putative
252429_at	AT3G47500	786.3	231.2	0.294035	CDF3 (CYCLING DOF FACTOR 3); DNA binding / protein binding / transcription factor
252433_at	AT3G47560	291.8	97.2	0.333105	esterase/lipase/thioesterase family protein
252441_at	AT3G46780	3600.8	1303.1	0.361892	PTAC16 (PLASTID TRANSCRIPTIONALLY ACTIVE18); binding / catalytic
252442_at	AT3G46940	224.8	58.9	0.262011	deoxyuridine 5'-triphosphate nucleotidohydrolase family
252444_at	AT3G46980	167.9	70.3	0.418702	transporter-related
252445_at	AT3G47000	318.9	138.7	0.434933	glycosyl hydrolase family 3 protein
252467_at	AT3G47080	130.4	47.2	0.361963	binding
252468_at	AT3G46970	2879.8	359.6	0.12487	ATPHS2/PHS2 (ALPHA-GLUCAN PHOSPHORYLASE 2); phosphorylase/ transferase, transferring glycosyl groups
252473_s_at	AT3G46610; AT5G14350	137	35.3	0.257664	[AT3G46610, pentatricopeptide (PPR) repeat-containing protein];[AT5G14350, pseudogene of plastocyanin-like domain-containing protein]
252475_s_at	AT5G59570; AT3G46640	253.4	63.9	0.25217	[AT5G59570, myb family transcription factor];[AT3G46640, PCL1 (PHYTOCLOCK 1); DNA binding / transcription factor]
252481_at	AT3G46630	696.3	320.3	0.460003	similar to defective chloroplasts and leaves protein-related / DCL protein-related [Arabidopsis thaliana] (TAIR:AT1G45230.1); similar to unnamed protein product [Vitis vinifera] (GB:CAO61399.1)
252492_at	AT3G46740	614.4	165.1	0.268717	TOC75-III (translocon outer membrane complex 75-III); P-P-bond-hydrolysis-driven protein transmembrane transporter
252501_at	AT3G46880	57.9	25.3	0.43696	similar to unknown protein [Arabidopsis thaliana] (TAIR:AT5G59080.1)
252512_at	AT3G46290	181.4	56	0.30871	protein kinase, putative
252516_at	AT3G46100	181.7	74.2	0.408365	ATHRS1 (HISTIDYL-TRNA SYNTHETASE 1); histidine-tRNA ligase
252525_at	AT3G46450	87.3	30.9	0.353952	SEC14 cytosolic factor family protein / phosphoglyceride transfer family protein
252543_at	AT3G45780	1551.9	501.8	0.323346	PHOT1 (phototropin 1); kinase
252548_at	AT3G45850	211.9	30.8	0.145352	kinesin motor protein-related
252552_at	AT3G45900	123.2	55	0.446429	similar to unknown protein [Arabidopsis thaliana] (TAIR:AT5G53020.1); similar to unnamed protein product [Vitis vinifera] (GB:CAO66703.1); contains domain PTHR21596:SF1 (PTHR21596:SF1); contains domain PTHR21596 (PTHR21596)
252562_s_at	AT3G46320; AT3G45930	485.6	126.4	0.260297	[AT3G46320, histone H4];[AT3G45930, histone H4]
252563_at	AT3G45970	130.5	57.3	0.43908	ATEXLA1 (ARABIDOPSIS THALIANA EXPANSIN-LIKE A1)
252576_s_at	AT3G45450; AT3G48870	65	32	0.492308	[AT3G45450, Clp amino terminal domain-containing protein];[AT3G48870, ATCLPC (CASEINOLYTIC PROTEASE C); ATP binding / ATPase]
252591_at	AT3G45600	646.1	173.7	0.268844	TET3 (TETRASPANIN3)
252603_at	AT3G45050	403.7	184.5	0.457023	similar to unnamed protein product [Vitis vinifera] (GB:CAO16789.1)
252606_at	AT3G45010	417.2	159.9	0.383269	SCPL48 (serine carboxypeptidase-like 48); serine carboxypeptidase
252612_at	AT3G45160	478.9	84.9	0.177281	contains domain PROKAR_LIPOPROTEIN (PS51257)
252619_at	AT3G45210	286.8	74.7	0.26046	similar to unknown protein [Arabidopsis thaliana] (TAIR:AT5G60680.1); similar to unnamed protein product [Vitis vinifera] (GB:CAO21845.1); contains InterPro domain Protein of unknown function DUF584 (InterPro:IPR007608)
252624_at	AT3G44735	175.4	64.2	0.366021	PSK1 (PHYTOSULFOKINE 3 PRECURSOR); growth factor
252625_at	AT3G44750	237.5	81.6	0.343579	HD2A (HISTONE DEACETYLASE 2A); nucleic acid binding / zinc ion binding
252643_at	AT3G44590	510.2	225.6	0.44218	60S acidic ribosomal protein P2 (RPP2D)
252669_at	AT3G44100	555.2	254.3	0.458033	MD-2-related lipid recognition domain-containing protein / ML domain-containing protein
252688_at	AT3G44020	105.3	42.9	0.407407	thylakoid lumenal P17.1 protein
252711_at	AT3G43720	1164.6	395.9	0.339945	protease inhibitor/seed storage/lipid transfer protein (LTP) family protein
252712_at	AT3G43800	341.7	151.3	0.442786	ATGSTU27 (Arabidopsis thaliana Glutathione S-transferase (class tau) 27); glutathione transferase
252724_at	AT3G43540	365.5	169.8	0.464569	similar to unknown protein [Arabidopsis thaliana] (TAIR:AT5G47860.1); similar to unnamed protein product [Vitis vinifera] (GB:CAO43917.1); contains InterPro domain Protein of unknown function DUF1350 (InterPro:IPR010765)
252737_at	AT3G43220	121.4	60.7	0.5	phosphoinositide phosphatase family protein
252821_at	AT4G39860	65.7	22.1	0.336377	similar to unknown protein [Arabidopsis thaliana] (TAIR:AT2G22270.1); similar to unnamed protein product [Vitis vinifera] (GB:CAO39818.1)
252823_at	AT4G40045	254.4	127.3	0.500393	similar to unnamed protein product [Vitis vinifera] (GB:CAO46561.1)
252824_at	AT4G40030	2982.6	1346.8	0.451552	histone H3.2
252828_at	AT4G39960	293.1	86.1	0.293756	DNAJ heat shock family protein
252829_at	AT4G40060	170.8	64.2	0.375878	ATHB-16/ATHB16 (ARABIDOPSIS THALIANA HOMEOBOX PROTEIN 16); transcription activator/ transcription factor
252853_at	AT4G39710	526.6	143.4	0.272313	immunophilin, putative / FKBP-type peptidyl-prolyl cis-trans isomerase, putative
252863_at	AT4G39800	920.9	233.6	0.253665	MI-1-P SYNTHASE (Myo-inositol-1-phosphate synthase); inositol-3-phosphate synthase
252866_at	AT4G39840	156.3	61.3	0.392194	similar to unnamed protein product [Vitis vinifera] (GB:CAO21162.1); similar to unnamed protein product [Vitis vinifera] (GB:CAO48661.1)
252876_at	AT4G39970	569	278.5	0.489455	haloacid dehalogenase-like hydrolase family protein
252878_at	AT4G39460	490.6	167.1	0.340603	SAMC1/SAMT1 (S-ADENOSYLMETHIONINE CARRIER 1); S-adenosylmethionine transmembrane transporter/ binding
252880_at	AT4G39730	2621.2	632.2	0.241187	lipid-associated family protein
252885_at	AT4G39260	1416	575.2	0.406215	ATGRP8/GR-RBP8 (COLD, CIRCADIAN RHYTHM, AND RNA BINDING 1, GLYCINE-RICH PROTEIN 8); RNA binding
252888_at	AT4G39210	92.4	45	0.487013	APL3 (large subunit of AGP 3)
252901_at	AT4G39550	31.2	11.9	0.38141	kelch repeat-containing F-box family protein
252904_at	AT4G39620	157.4	38	0.241423	EMB2453 (EMBRYO DEFECTIVE 2453)
252909_at	AT4G39680	180.1	79	0.438645	SAP domain-containing protein
252911_at	AT4G39510	110.2	26.3	0.238657	CYP96A12 (cytochrome P450, family 96, subfamily A, polypeptide 12); oxygen binding
252922_at	AT4G39040	855.7	190.7	0.222858	similar to unknown protein [Arabidopsis thaliana] (TAIR:AT2G21350.1); similar to unnamed protein product [Vitis vinifera] (GB:CAO47229.1); contains InterPro domain CRS1/YhbY (InterPro:IPR001890)
252925_at	AT4G39100	208.1	89.6	0.430562	SHL1 (SHORT LIFE)
252926_at	AT4G38920	2025.1	960.4	0.474248	ATVHA-C3/AVA-P3 (vacuolar-type H(+)-ATPase C3); ATPase
252934_at	AT4G39120	114.3	27.9	0.244094	inositol monophosphatase family protein
252935_at	AT4G39150	347.6	158.7	0.456559	DNAJ heat shock N-terminal domain-containing protein
252938_at	AT4G39190	22.6	9.2	0.40708	similar to unknown protein [Arabidopsis thaliana] (TAIR:AT2G21560.1); similar to hypothetical protein with signal peptide [Cryptosporidium parvum Iowa II] (GB:XP_626648.1)
252941_at	AT4G39280	449.7	208.7	0.464087	phenylalanyl-tRNA synthetase, putative / phenylalanine--tRNA ligase, putative
252942_at	AT4G39300	164.6	68.8	0.417983	similar to unknown protein [Arabidopsis thaliana] (TAIR:AT3G13674.1); similar to unnamed protein product [Vitis vinifera] (GB:CAO47630.1)
252943_at	AT4G39330	1256.7	226.7	0.180393	mannitol dehydrogenase, putative
252946_at	AT4G39235	52.2	26.1	0.5	similar to unknown protein [Arabidopsis thaliana] (TAIR:AT3G05570.1); similar to unknown [Populus trichocarpa] (GB:ABK93095.1)
252950_at	AT4G38690	376.3	156.9	0.416955	1-phosphatidylinositol phosphodiesterase-related
252956_at	AT4G38580	398	96.5	0.242462	ATFP6 (FARNESYLATED PROTEIN 6); metal ion binding
252957_at	AT4G38680	149.5	30.4	0.203344	CSDP2/GRP2 (COLD SHOCK DOMAIN PROTEIN 2, GLYCINE RICH PROTEIN 2); nucleic acid binding
252960_at	AT4G38750	146.7	45.7	0.31152	similar to hypothetical protein [Vitis vinifera] (GB:CAN77165.1); similar to unnamed protein product [Vitis vinifera] (GB:CAO47336.1)
252965_at	AT4G38860	818.4	128.8	0.15738	auxin-responsive protein, putative
252968_at	AT4G38890	213.6	99.5	0.465824	dihydrouridine synthase family protein
252970_at	AT4G38850	199.9	55.6	0.278139	SAUR_AC1 (SMALL AUXIN UP RNA 1 FROM ARABIDOPSIS THALIANA ECOTYPE COLUMBIA)
252971_at	AT4G38770	5036.9	1368.9	0.271774	PRP4 (PROLINE-RICH PROTEIN 4)
252972_at	AT4G38840	801.1	258.7	0.322931	auxin-responsive protein, putative
252973_s_at	AT4G38740	2383	998.4	0.418968	ROC1 (rotamase CyP 1); peptidyl-prolyl cis-trans isomerase
252975_s_at	AT4G38430	188.4	70.9	0.376327	ATROPGEF1/ROPGEF1 (KINASE PARTNER PROTEIN-LIKE); Rho guanyl-nucleotide exchange factor/ protein binding
252979_at	AT4G38225	454.1	125.3	0.27593	similar to unnamed protein product [Vitis vinifera] (GB:CAO47538.1); contains domain PTHR11014 (PTHR11014); contains domain PTHR11014:SF1 (PTHR11014:SF1)
252982_at	AT4G38130	380.8	176.1	0.462447	HD1 (HISTONE DEACETYLASE19); histone deacetylase
252983_at	AT4G37980	1074.5	351.1	0.326757	ELI3-1 (ELICITOR-ACTIVATED GENE 3); binding / catalytic/ oxidoreductase/ zinc ion binding
252996_s_at	AT4G38460	308.2	155.6	0.504867	GGR (GERANYLGERANYL REDUCTASE); farnesyltranstransferase
252998_at	AT4G38510	967.5	328.6	0.339638	(VACUOLAR ATP SYNTHASE SUBUNIT B2); hydrogen ion transporting ATP synthase, rotational mechanism
253001_at	AT4G38490	345	131	0.37971	similar to Os09g0450200 [Oryza sativa (japonica cultivar-group)] (GB:NP_001063325.1); similar to hypothetical protein OsI_030553 [Oryza sativa (indica cultivar-group)] (GB:EAZ09321.1)
253004_at	AT4G38280; AT2G45250; AT4G38330	222.6	68.4	0.307278	[AT4G38280, similar to unknown protein [Arabidopsis thaliana] (TAIR:AT2G45250.1); similar to unknown [Populus trichocarpa] (GB:ABK93717.1)];[AT4G38330, similar to unknown protein [Arabidopsis thaliana] (TAIR:AT4G38290.1); contains InterPro domain Hly-III related proteins; (InterPro:IPR004254)];[AT2G45250, similar to unknown protein [Arabidopsis thaliana] (TAIR:AT4G38280.1); similar to unknown [Po…
253005_at	AT4G38100	245.2	67.7	0.276101	threonine endopeptidase
253020_at	AT4G38020	129.9	31.3	0.240955	tRNA/rRNA methyltransferase (SpoU) family protein
253021_at	AT4G38050	46.8	16.9	0.361111	transmembrane transporter
253025_at	AT4G38120	51.5	22.5	0.436893	binding
253028_at	AT4G38160	529.3	83.5	0.157756	PDE191 (PIGMENT DEFECTIVE 191)
253039_at	AT4G37760	516.1	127.6	0.247239	SQE3 (SQUALENE EPOXIDASE 3); oxidoreductase
253040_at	AT4G37800	2152.8	432	0.200669	xyloglucan:xyloglucosyl transferase, putative / xyloglucan endotransglycosylase, putative / endo-xyloglucan transferase, putative
253041_at	AT4G37870	577.7	271.9	0.47066	PCK1/PEPCK (PHOSPHOENOLPYRUVATE CARBOXYKINASE 1); ATP binding / phosphoenolpyruvate carboxykinase (ATP)
253042_at	AT4G37550	471.6	137.9	0.292409	formamidase, putative / formamide amidohydrolase, putative
253043_at	AT4G37540	81.3	27.3	0.335793	LBD39 (LOB DOMAIN-CONTAINING PROTEIN 39)
253053_at	AT4G37470	1154.2	448.4	0.388494	hydrolase, alpha/beta fold family protein
253059_s_at	AT4G37680; AT4G38320	228.2	95.6	0.418931	[AT4G37680, HHP4 (heptahelical protein 4); receptor];[AT4G38320, HHP5 (heptahelical protein 5); receptor]
253062_at	AT4G37590	62.1	31.2	0.502415	phototropic-responsive NPH3 family protein
253068_at	AT4G37820	57.9	24.6	0.42487	similar to unknown protein [Arabidopsis thaliana] (TAIR:AT2G22795.1); similar to unnamed protein product [Vitis vinifera] (GB:CAO49845.1)
253079_s_at	AT4G36190; AT4G36195	472.9	235.8	0.498626	[AT4G36190, serine-type peptidase];[AT4G36195, serine carboxypeptidase S28 family protein]
253083_at	AT4G36250	634.8	171.9	0.270794	ALDH3F1 (ALDEHYDE DEHYDROGENASE 3F1); 3-chloroallyl aldehyde dehydrogenase/ aldehyde dehydrogenase (NAD)
253090_at	AT4G36360	710.4	136	0.191441	BGAL3 (beta-galactosidase 3); beta-galactosidase
253095_at	AT4G37510	548.6	159.5	0.29074	ribonuclease III family protein
253096_at	AT4G37330	130.6	63.2	0.48392	CYP81D4 (cytochrome P450, family 81, subfamily D, polypeptide 4); oxygen binding
253104_at	AT4G36010	208	50	0.240385	pathogenesis-related thaumatin family protein
253107_at	AT4G35880	47.5	21.4	0.450526	aspartyl protease family protein
253109_at	AT4G35920	196	67.9	0.346429	MCA1 (MID1-COMPLEMENTING ACTIVITY 1)
253116_at	AT4G35850	204.2	81.2	0.397649	pentatricopeptide (PPR) repeat-containing protein
253117_at	AT4G35905	82.2	32.4	0.394161	similar to unnamed protein product [Vitis vinifera] (GB:CAO43077.1); contains InterPro domain Protein of unknown function DUF343 (InterPro:IPR005651)
253118_at	AT4G35950	195.3	66.7	0.341526	ARAC6/ATROP5/RAC2 (RHO-RELATED PROTEIN FROM PLANTS 7); GTP binding
253119_at	AT4G35980	164.5	79.7	0.484498	similar to unnamed protein product [Vitis vinifera] (GB:CAO48186.1); contains domain PTHR21068 (PTHR21068); contains domain PTHR21068:SF3 (PTHR21068:SF3)
253121_at	AT4G35890	217.8	105	0.482094	La domain-containing protein
253141_at	AT4G35440	81.2	20	0.246305	CLC-E (CHLORIDE CHANNEL E); voltage-gated chloride channel
253160_at	AT4G35760	477.5	212.5	0.445026	electron carrier/ protein disulfide oxidoreductase
253165_at	AT4G35320	168.5	30.8	0.182789	similar to unknown protein [Arabidopsis thaliana] (TAIR:AT2G17300.1); similar to hypothetical protein [Vitis vinifera] (GB:CAN78386.1)
253171_at	AT4G35040	223.9	106.6	0.476105	bZIP transcription factor family protein
253183_at	AT4G35220	245.7	116.7	0.474969	cyclase family protein
253186_at	no_match	49	20.3	0.414286	no_match
253188_at	AT4G35300	348.7	49.6	0.142243	TMT2 (TONOPLAST MONOSACCHARIDE TRANSPORTER2); carbohydrate transmembrane transporter/ nucleoside transmembrane transporter/ sugar:hydrogen ion symporter
253189_at	no_match	160.2	35.9	0.224095	no_match
253191_at	AT4G35350	130.6	55	0.421133	XCP1 (XYLEM CYSTEINE PEPTIDASE 1); cysteine-type peptidase
253197_at	AT4G35250	1155.6	501	0.433541	vestitone reductase-related
253199_at	AT4G35410	108.8	46.6	0.428309	clathrin adaptor complex small chain family protein
253200_at	AT4G34720	1749.1	878.3	0.502144	AVA-P1 (vacuolar H+-pumping ATPase 16 kDa proteolipid subunit 1); ATPase/ hydrogen ion transporting ATPase, rotational mechanism
253205_at	AT4G34490	691.4	249	0.360139	ATCAP1 (CYCLASE ASSOCIATED PROTEIN 1)
253208_at	AT4G34830	347.5	75.4	0.216978	binding
253209_at	AT4G34830	187.9	42.5	0.226184	binding
253213_at	AT4G34910	60.7	26.9	0.443163	DEAD/DEAH box helicase, putative (RH16)
253215_at	AT4G34950	1892	714.1	0.377431	nodulin family protein
253216_at	AT4G34960	192.2	53.8	0.279917	peptidyl-prolyl cis-trans isomerase, putative / cyclophilin, putative / rotamase, putative
253218_at	AT4G34980	618.4	113.5	0.183538	SLP2 (subtilisin-like serine protease 2); subtilase
253221_at	AT4G34870	2103.7	885.2	0.420782	ROC5 (ROTAMASE CYP 5); peptidyl-prolyl cis-trans isomerase
253223_at	AT4G35000	1497.4	738.8	0.493389	APX3 (ASCORBATE PEROXIDASE 3); L-ascorbate peroxidase
253233_at	AT4G34290	548	100.8	0.183942	SWIB complex BAF60b domain-containing protein
253237_at	AT4G34240	222.5	88.6	0.398202	ALDH3I1 (Aldehyde dehydrogenase 3I1); 3-chloroallyl aldehyde dehydrogenase/ aldehyde dehydrogenase (NAD)
253239_at	AT4G34500	71	34.5	0.485915	protein kinase family protein
253243_at	AT4G34560	67.4	31.4	0.465875	similar to unknown protein [Arabidopsis thaliana] (TAIR:AT5G66440.1); similar to hypothetical protein [Vitis vinifera] (GB:CAN77202.1)
253247_at	AT4G34610	92.8	35.1	0.378233	BLH6 (BELL1-LIKE HOMEODOMAIN 5); DNA binding / transcription factor
253251_at	AT4G34730	267.8	54.9	0.205004	ribosome-binding factor A family protein
253252_at	AT4G34740	143.9	68.1	0.473245	ATASE2 (GLN PHOSPHORIBOSYL PYROPHOSPHATE AMIDOTRANSFERASE 2); amidophosphoribosyltransferase
253253_at	AT4G34750	97.9	21.6	0.220633	auxin-responsive protein, putative / small auxin up RNA (SAUR_E)
253255_at	AT4G34760	223.9	62	0.276909	auxin-responsive family protein
253261_at	AT4G34430	88.3	41.2	0.466591	CHB3 (Arabidopsis thaliana switch 3D); DNA binding / transcription factor
253264_at	AT4G33950	135.5	50.9	0.375646	OST1/P44/SNRK2-6/SRK2E (OPEN STOMATA 1, SNF1-RELATED PROTEIN KINASE 2.6); calcium-dependent protein serine/threonine kinase/ kinase/ protein kinase
253270_at	AT4G34160	67.1	26.7	0.397914	CYCD3/CYCD3;1/D3 (CYCLIN D3;1); cyclin-dependent protein kinase regulator/ protein binding
253272_at	AT4G34190	3505.9	1141.5	0.325594	SEP1 (STRESS ENHANCED PROTEIN 1)
253275_at	AT4G34215	146.1	64.1	0.438741	hydrolase
253278_at	AT4G34220	246.1	85.7	0.348232	leucine-rich repeat transmembrane protein kinase, putative
253279_at	AT4G34030	265.4	86.5	0.325923	MCCB (3-METHYLCROTONYL-COA CARBOXYLASE); biotin carboxylase
253281_at	AT4G34138	70.3	27.1	0.385491	UGT73B1 (UDP-GLUCOSYL TRANSFERASE 73B1); UDP-glycosyltransferase/ abscisic acid glucosyltransferase
253283_at	AT4G34090	320	92.9	0.290313	similar to unknown protein [Arabidopsis thaliana] (TAIR:AT2G23370.1); similar to unnamed protein product [Vitis vinifera] (GB:CAO47838.1)
253285_at	AT4G34250	117.3	29.5	0.251492	fatty acid elongase, putative
253286_at	AT4G34260	256.5	70.1	0.273294	catalytic
253295_at	AT4G33760	105.2	44.3	0.421103	tRNA synthetase class II (D, K and N) family protein
253297_at	AT4G33810	46.8	20.5	0.438034	glycosyl hydrolase family 10 protein
253305_at	AT4G33666	607.6	269.2	0.443055	unknown protein
253307_at	AT4G33670	1125.3	458.5	0.407447	L-galactose dehydrogenase (L-GalDH)
253308_at	AT4G33680	1026.3	414	0.403391	AGD2 (ABERRANT GROWTH AND DEATH 2); transaminase
253310_at	AT4G33630	172.2	75.2	0.436702	EX1 (EXECUTER1)
253317_at	AT4G33960	327.9	39.4	0.120159	similar to unknown protein [Arabidopsis thaliana] (TAIR:AT2G15830.1)
253328_at	AT4G33460	114.3	38.4	0.335958	ATNAP13 (EMBRYO DEFECTIVE 2751)
253330_at	AT4G33530	311.3	136	0.436878	KUP5 (K+ uptake permease 5); potassium ion transmembrane transporter
253331_at	AT4G33490	219.1	50.1	0.228663	aspartic-type endopeptidase/ pepsin A
253335_at	AT4G33500	336.7	81.6	0.242352	protein phosphatase 2C-related / PP2C-related
253337_at	AT4G33470	447	150.9	0.337584	HDA14 (histone deacetylase 14); histone deacetylase
253340_s_at	AT4G33270; AT4G33260	46.2	19.5	0.422078	[AT4G33270, CDC20.1; signal transducer];[AT4G33260, CDC20.2; signal transducer]
253342_at	AT4G33520	316.6	156.1	0.493051	PAA1 (metal-transporting P-type ATPase 1); ATPase, coupled to transmembrane movement of ions, phosphorylative mechanism
253344_at	AT4G33550	28.9	14.2	0.491349	lipid binding
253351_at	AT4G33700	186.8	37.8	0.202355	CBS domain-containing protein
253359_at	AT4G33080	285.4	69.3	0.242817	protein kinase, putative
253362_s_at	AT4G33110; AT4G33120	384.1	113.2	0.294715	[AT4G33110, coclaurine N-methyltransferase, putative];[AT4G33120, coclaurine N-methyltransferase, putative]
253372_at	AT4G33220	886.6	425.6	0.480036	pectinesterase family protein
253384_at	AT4G32915	275.8	127	0.460479	glutamyl-tRNA(Gln) amidotransferase
253386_at	AT4G33030	569.8	163.3	0.286592	SQD1 (sulfoquinovosyldiacylglycerol 1); UDPsulfoquinovose synthase
253387_at	AT4G33010	4429.6	2055.9	0.464128	ATGLDP1 (ARABIDOPSIS THALIANA GLYCINE DECARBOXYLASE P-PROTEIN 1); glycine dehydrogenase (decarboxylating)
253388_at	AT4G32910	101.9	42.3	0.415113	similar to nucleoporin [Lotus japonicus] (GB:BAF45348.1); similar to putative nucleoporin Nup75 [Oryza sativa (japonica cultivar-group)] (GB:BAD87530.1); similar to unnamed protein product [Vitis vinifera] (GB:CAO44018.1); contains InterPro domain Nucleoporin, Nup85-like (InterPro:IPR011502)
253391_at	AT4G32590	435.8	201.9	0.463286	ferredoxin-related
253411_at	AT4G32980	115.9	22.1	0.190682	ATH1 (ARABIDOPSIS THALIANA HOMEOBOX GENE 1); transcription factor
253412_at	AT4G33000	268.8	57.5	0.213914	CBL10 (CALCINEURIN B-LIKE10); calcium ion binding
253421_at	AT4G32340	2539.2	456.6	0.17982	binding
253424_at	AT4G32330	355.7	153	0.430138	similar to unknown protein [Arabidopsis thaliana] (TAIR:AT2G25480.1); similar to unknown [Populus trichocarpa] (GB:ABK95344.1); contains InterPro domain Targeting for Xklp2 (InterPro:IPR009675)
253425_at	AT4G32190	218.4	102.5	0.469322	centromeric protein-related
253428_at	AT4G32410	1188.3	416.5	0.350501	CESA1 (CELLULOSE SYNTHASE 1); transferase, transferring glycosyl groups
253429_at	AT4G32420	86.6	32.6	0.376443	peptidyl-prolyl cis-trans isomerase cyclophilin-type family protein
253438_at	AT4G32520	293.6	110.6	0.376703	SHM3 (SERINE HYDROXYMETHYLTRANSFERASE 3); glycine hydroxymethyltransferase
253440_at	AT4G32570	411.7	97.9	0.237795	TIFY8
253442_at	AT4G32530	709.3	346.5	0.48851	vacuolar ATP synthase, putative / V-ATPase, putative
253443_at	AT4G32551	273.5	103.5	0.378428	LUG (LEUNIG)
253457_at	AT4G32060	1649	734.7	0.445543	calcium-binding EF hand family protein
253478_at	AT4G32350	67.5	17.5	0.259259	similar to unknown protein [Arabidopsis thaliana] (TAIR:AT1G79910.1); similar to unnamed protein product [Vitis vinifera] (GB:CAO65537.1); contains InterPro domain Protein of unknown function DUF292, eukaryotic (InterPro:IPR005061)
253479_at	AT4G32360	49.6	21.4	0.431452	NADP adrenodoxin-like ferredoxin reductase
253480_at	AT4G31840	93.7	23.4	0.249733	plastocyanin-like domain-containing protein
253481_at	AT4G31990	745	312.2	0.41906	ASP5 (ASPARTATE AMINOTRANSFERASE 5)
253489_at	AT4G31780	452	212.1	0.469248	MGD1 (MONOGALACTOSYLDIACYLGLYCEROL SYNTHASE 1, MONOGALACTOSYLDIACYLGLYCEROL SYNTHASE A); 1,2-diacylglycerol 3-beta-galactosyltransferase/ transferase, transferring glycosyl groups
253493_at	AT4G31820	185.7	60.2	0.324179	ENP (ENHANCER OF PINOID); signal transducer
253495_at	AT4G31850	241.7	65	0.268928	PGR3 (PROTON GRADIENT REGULATION 3)
253496_at	AT4G31870	141	61.3	0.434752	ATGPX7 (GLUTATHIONE PEROXIDASE 7); glutathione peroxidase
253530_at	AT4G31530	511.1	214.6	0.419879	binding / catalytic/ coenzyme binding
253533_at	AT4G31590	238.3	53.5	0.224507	ATCSLC05 (Cellulose synthase-like C5); transferase, transferring glycosyl groups
253535_at	AT4G31550	409.9	117.8	0.287387	WRKY11 (WRKY DNA-binding protein 11); transcription factor
253537_at	AT4G31560	350.9	137.3	0.39128	HCF153
253545_at	AT4G31310	138.9	46.3	0.333333	avirulence-responsive protein-related / avirulence induced gene (AIG) protein-related
253546_at	AT4G31040	305.8	110.8	0.362328	proton extrusion protein-related
253547_at	AT4G30950	2821.5	1090	0.386319	FAD6 (FATTY ACID DESATURASE 6); omega-6 fatty acid desaturase
253548_at	AT4G30993	573.3	224.7	0.391941	similar to hypothetical protein [Vitis vinifera] (GB:CAN67945.1); contains domain Metallo-dependent phosphatases (SSF56300)
253549_at	AT4G30930	103.1	51.9	0.503395	NFD1 (NUCLEAR FUSION DEFECTIVE 1); structural constituent of ribosome
253551_at	AT4G30996	379	162.3	0.428232	similar to unknown protein [Arabidopsis thaliana] (TAIR:AT2G24290.1); similar to H0311C03.8 [Oryza sativa (indica cultivar-group)] (GB:CAH67554.1); similar to Os04g0501800 [Oryza sativa (japonica cultivar-group)] (GB:NP_001053232.1); contains InterPro domain Protein of unknown function DUF1068 (InterPro:IPR010471)
253553_at	AT4G31050	79	25.1	0.317722	lipoyltransferase (LIP2p)
253558_at	AT4G31120	168	33.7	0.200595	ATPRMT5/PRMT5/SKB1 (SHK1 BINDING PROTEIN 1); protein methyltransferase
253559_at	AT4G31140	53.2	21.3	0.400376	glycosyl hydrolase family 17 protein
253566_at	AT4G31210	181.5	48.9	0.269421	DNA topoisomerase family protein
253574_at	AT4G31030	72.1	29.4	0.407767	contains domain PROKAR_LIPOPROTEIN (PS51257)
253581_at	AT4G30660	2439.9	333.8	0.136809	hydrophobic protein, putative / low temperature and salt responsive protein, putative
253586_s_at	AT4G30740; AT4G30710	74.4	24	0.322581	[AT4G30740, similar to unknown protein [Arabidopsis thaliana] (TAIR:AT4G30710.1); similar to unknown protein [Arabidopsis thaliana] (TAIR:AT4G30710.2); similar to hypothetical protein [Vitis vinifera] (GB:CAN67151.1); similar to unnamed protein product [Vitis vinifera] (GB:CAO66643.1)];[AT4G30710, similar to unknown protein [Arabidopsis thaliana] (TAIR:AT2G24070.2); similar to unknown protein [Ar…
253589_at	AT4G30825	155.1	41.3	0.26628	pentatricopeptide (PPR) repeat-containing protein
253597_at	AT4G30690	481	217.5	0.452183	translation initiation factor 3 (IF-3) family protein
253598_at	AT4G30800	145.6	68.9	0.473214	40S ribosomal protein S11 (RPS11B)
253600_at	AT4G30810	341.2	137.1	0.401817	SCPL29 (serine carboxypeptidase-like 29); serine carboxypeptidase
253607_at	AT4G30330	219.2	30.8	0.140511	small nuclear ribonucleoprotein E, putative / snRNP-E, putative / Sm protein E, putative
253609_at	AT4G30190	1138.7	541.1	0.475191	AHA2 (Arabidopsis H(+)-ATPase 2); ATPase
253624_at	AT4G30580	413.9	126.1	0.304663	ATS2 (EMBRYO DEFECTIVE 1995); 1-acylglycerol-3-phosphate O-acyltransferase/ acyltransferase
253627_at	AT4G30650	3256.9	150.8	0.0463017	hydrophobic protein, putative / low temperature and salt responsive protein, putative
253631_at	AT4G30440	1430.1	513.9	0.359346	GAE1 (UDP-D-GLUCURONATE 4-EPIMERASE 1); UDP-glucuronate 4-epimerase/ catalytic
253635_at	AT4G30620	331.3	59.1	0.178388	similar to unknown protein [Arabidopsis thaliana] (TAIR:AT2G24020.1); similar to unknown [Picea sitchensis] (GB:ABK26000.1); similar to Os02g0180200 [Oryza sativa (japonica cultivar-group)] (GB:NP_001046090.1); contains InterPro domain Conserved hypothetical protein CHP00103 (InterPro:IPR004401)
253643_at	AT4G29780	292.1	112.5	0.385142	similar to unknown protein [Arabidopsis thaliana] (TAIR:AT5G12010.1); similar to unnamed protein product [Vitis vinifera] (GB:CAO43835.1); contains domain PTHR22930 (PTHR22930)
253644_at	AT4G29870	198.3	87.1	0.439233	similar to membrane protein, putative [Arabidopsis thaliana] (TAIR:AT2G19340.2); similar to unnamed protein product [Vitis vinifera] (GB:CAO43189.1); contains domain PTHR13160 (PTHR13160); contains domain PTHR13160:SF2 (PTHR13160:SF2)
253650_at	AT4G30020	608.3	70.7	0.116226	subtilase family protein
253668_at	AT4G30220	531	206.7	0.389266	RUXF (SMALL NUCLEAR RIBONUCLEOPROTEIN F)
253669_at	AT4G30000	41.9	19.1	0.455847	dihydropterin pyrophosphokinase, putative / dihydropteroate synthase, putative / DHPS, putative
253688_at	AT4G29590	291.7	93.2	0.319506	methyltransferase
253692_at	AT4G29720	177.6	38.5	0.216779	ATPAO5 (POLYAMINE OXIDASE 5); amine oxidase
253695_at	AT4G29510	277.4	122.2	0.440519	ATPRMT11/PRMT11 (ARABIDOPSIS ARGININE METHYLTRANSFERASE 11); protein-arginine N-methyltransferase
253698_at	AT4G29680	164.8	43.4	0.26335	type I phosphodiesterase/nucleotide pyrophosphatase family protein
253700_at	AT4G29840	520.8	193.9	0.372312	MTO2 (METHIONINE OVER-ACCUMULATOR); threonine synthase
253701_at	AT4G29890	90.4	44.1	0.487832	choline monooxygenase, putative (CMO-like)
253716_at	AT4G29420	61.2	26.8	0.437908	F-box family protein
253726_at	AT4G29430	50	16.4	0.328	RPS15AE (ribosomal protein S15A E); structural constituent of ribosome
253728_at	AT4G29410	631.2	258	0.408745	60S ribosomal protein L28 (RPL28C)
253739_at	AT4G28760	121	48.5	0.400826	similar to unknown protein [Arabidopsis thaliana] (TAIR:AT2G20240.1); similar to hypothetical protein [Vitis vinifera] (GB:CAN81514.1); contains domain PTHR21726:SF7 (PTHR21726:SF7); contains domain PTHR21726 (PTHR21726)
253740_at	AT4G28706	202	91.2	0.451485	pfkB-type carbohydrate kinase family protein
253749_at	AT4G29080	181.5	65.4	0.360331	PAP2 (PHYTOCHROME-ASSOCIATED PROTEIN 2); transcription factor
253751_at	AT4G29070	491.8	209.4	0.425783	similar to unnamed protein product [Vitis vinifera] (GB:CAO16862.1); contains InterPro domain Phospholipase A2 (InterPro:IPR016090)
253754_at	AT4G29020	1647.6	422.3	0.256312	glycine-rich protein
253758_at	AT4G29060	957.9	245.9	0.256707	EMB2726 (EMBRYO DEFECTIVE 2726); translation elongation factor
253765_at	AT4G28740	308.1	130.1	0.422265	similar to LPA1 (LOW PSII ACCUMULATION1), binding [Arabidopsis thaliana] (TAIR:AT1G02910.1); similar to OSJNBa0043L24.5 [Oryza sativa (japonica cultivar-group)] (GB:CAE04717.1); similar to unnamed protein product [Vitis vinifera] (GB:CAO40509.1)
253773_s_at	AT4G28360; AT1G52370	378.8	174	0.459345	[AT4G28360, ribosomal protein L22 family protein];[AT1G52370, ribosomal protein L22 family protein]
253790_at	AT4G28660	1297	305.7	0.235698	PSB28 (PHOTOSYSTEM II REACTION CENTER PSB28 PROTEIN)
253797_at	no_match	73.2	33.6	0.459016	no_match
253815_at	AT4G28250	170.9	38.6	0.225863	ATEXPB3 (ARABIDOPSIS THALIANA EXPANSIN B3)
253816_at	AT4G28210	186.9	75.2	0.402354	EMB1923 (EMBRYO DEFECTIVE 1923)
253817_at	AT4G28310	136.3	48.6	0.356566	similar to unknown protein [Arabidopsis thaliana] (TAIR:AT1G52270.1); similar to unnamed protein product [Vitis vinifera] (GB:CAO69747.1)
253835_at	AT4G27820	220	51.3	0.233182	glycosyl hydrolase family 1 protein
253836_at	AT4G27840	128.9	56.4	0.437548	similar to vesicle-associated membrane protein-related [Arabidopsis thaliana] (TAIR:AT5G52990.1); similar to unnamed protein product [Vitis vinifera] (GB:CAO48644.1); contains InterPro domain Longin-like; (InterPro:IPR011012)
253849_at	AT4G28080	795.8	209.9	0.26376	binding
253855_at	AT4G28050	232.8	90.4	0.388316	TET7 (TETRASPANIN7)
253857_at	AT4G27990	475.4	235.1	0.494531	YGGT family protein
253858_at	AT4G27600	661.8	284.8	0.430341	pfkB-type carbohydrate kinase family protein
253860_at	AT4G27700	2156.1	432.3	0.200501	rhodanese-like domain-containing protein
253871_at	AT4G27440	5836.9	1329.7	0.227809	PORB (PROTOCHLOROPHYLLIDE OXIDOREDUCTASE B); oxidoreductase/ protochlorophyllide reductase
253875_at	AT4G27520	1363.1	173.8	0.127503	plastocyanin-like domain-containing protein
253876_at	AT4G27430	290.8	101.6	0.349381	CIP7 (COP1-INTERACTING PROTEIN 7)
253879_s_at	AT4G27560; AT4G27570	333.8	96.1	0.287897	[AT4G27560, glycosyltransferase family protein];[AT4G27570, glycosyltransferase family protein]
253891_at	AT4G27720	518.2	92.9	0.179274	similar to unknown protein [Arabidopsis thaliana] (TAIR:AT1G64650.2); similar to unknown protein [Arabidopsis thaliana] (TAIR:AT1G64650.1); similar to unknown protein [Arabidopsis thaliana] (TAIR:AT3G49310.1); similar to unknown [Populus trichocarpa] (GB:ABK93582.1); similar to unnamed protein product [Vitis vinifera] (GB:CAO48607.1); similar to unnamed protein product [Vitis vinifera] (GB:CAO629…
253892_at	AT4G27620	84.6	38.4	0.453901	similar to unknown protein [Arabidopsis thaliana] (TAIR:AT4G27610.3); similar to unknown protein [Arabidopsis thaliana] (TAIR:AT4G27610.1); similar to unknown protein [Arabidopsis thaliana] (TAIR:AT4G27610.2); similar to unnamed protein product [Vitis vinifera] (GB:CAO62123.1)
253899_at	AT4G27080	281.5	136.1	0.483481	ATPDIL5-4 (PDI-LIKE 5-4)
253900_at	AT4G27130	694	319.5	0.460375	eukaryotic translation initiation factor SUI1, putative
253903_at	AT4G27180	213.1	53.2	0.249648	ATK2 (ARABIDOPSIS THALIANA KINESIN 2); microtubule motor
253912_at	no_match	101.7	17.7	0.174041	no_match
253917_at	AT4G27380	102.2	49.6	0.485323	similar to hypothetical protein [Vitis vinifera] (GB:CAN79516.1)
253920_at	AT4G27230	453.1	199.4	0.440079	HTA2 (HISTONE H2A); DNA binding
253921_at	AT4G26900	146.9	70.1	0.477195	AT-HF (ARABIDOPSIS THALIANA HISF PROTEIN)
253922_at	AT4G26850	721.5	305.1	0.422869	VTC2 (VITAMIN C DEFECTIVE 2)
253928_at	AT4G26720	165.9	71.4	0.43038	PPX1 (protein phosphatase x-1); protein serine/threonine phosphatase
253943_at	AT4G27030	161	36.3	0.225466	small conjugating protein ligase
253949_at	AT4G26780	137.3	36.9	0.268755	AR192; adenyl-nucleotide exchange factor/ chaperone binding / protein binding / protein homodimerization
253956_at	AT4G26700	375.2	157.2	0.418977	ATFIM1 (Arabidopsis thaliana fimbrin 1); actin binding
253964_at	AT4G26480	321.3	134.7	0.419234	KH domain-containing protein
253970_at	AT4G26510	416	149.6	0.359615	uracil phosphoribosyltransferase / UMP pyrophosphorylase (UPT1)
253971_at	AT4G26530	2294.5	543.3	0.236784	fructose-bisphosphate aldolase, putative
253972_at	AT4G26500	204.5	62.9	0.307579	ATSUFE/CPSUFE/EMB1374 (EMBRYO DEFECTIVE 1374); enzyme activator/ transcription regulator
253973_at	AT4G26555	214.3	70.7	0.329911	immunophilin / FKBP-type peptidyl-prolyl cis-trans isomerase family protein
253977_at	AT4G26630	255.7	85.2	0.333203	GTP binding / RNA binding
253980_at	AT4G26620	196.3	90.9	0.463067	sucrase-related
253981_at	AT4G26670	697.1	98.7	0.141587	mitochondrial import inner membrane translocase subunit Tim17/Tim22/Tim23 family protein
253986_at	AT4G26210	192.4	95.6	0.496881	mitochondrial ATP synthase g subunit family protein
253989_at	AT4G26130	521.7	211	0.404447	similar to unknown protein [Arabidopsis thaliana] (TAIR:AT5G56980.1); similar to hypothetical protein [Vitis vinifera] (GB:CAN72576.1)
253995_at	AT4G26100	145.4	45.7	0.314305	CK1 (casein kinase 1-like protein 1); casein kinase I/ kinase
254004_at	AT4G26300	399.8	164.9	0.412456	EMB1027 (EMBRYO DEFECTIVE 1027); ATP binding / arginine-tRNA ligase
254011_at	AT4G26370	534.4	64.6	0.120883	antitermination NusB domain-containing protein
254012_at	AT4G26230	1040.4	405.7	0.389946	60S ribosomal protein L31 (RPL31B)
254016_at	AT4G26150	26.9	10	0.371747	CGA1 (CYTOKININ-RESPONSIVE GATA FACTOR 1); transcription factor
254029_at	AT4G25870	91	32.5	0.357143	similar to unknown protein [Arabidopsis thaliana] (TAIR:AT5G57270.3); similar to unknown protein [Arabidopsis thaliana] (TAIR:AT5G57270.1); similar to unknown protein [Arabidopsis thaliana] (TAIR:AT5G57270.2); similar to unnamed protein product [Vitis vinifera] (GB:CAO64039.1); contains InterPro domain Protein of unknown function DUF266, plant (InterPro:IPR004949)
254030_at	AT4G25890	297.7	127.1	0.42694	60S acidic ribosomal protein P3 (RPP3A)
254034_at	AT4G25960	299.6	133.4	0.44526	PGP2 (P-GLYCOPROTEIN 2); ATPase, coupled to transmembrane movement of substances
254038_at	AT4G25910	348.7	145.4	0.416977	NFU3 (NFU domain protein 3)
254041_at	AT4G25830	128.5	39.5	0.307393	integral membrane family protein
254049_at	AT4G25740	598.4	202.2	0.337901	40S ribosomal protein S10 (RPS10A)
254066_at	AT4G25480	521.6	22.5	0.0431365	DREB1A (DEHYDRATION RESPONSE ELEMENT B1A); DNA binding / transcription activator/ transcription factor
254068_at	AT4G25450	144.6	51.8	0.35823	ATNAP8 (Arabidopsis thaliana non-intrinsic ABC protein 8); ATPase, coupled to transmembrane movement of substances
254073_at	AT4G25500	326.7	141.4	0.432813	ATRSP35 (Arabidopsis thaliana arginine/serine-rich splicing factor 35); RNA binding
254080_at	AT4G25630	216.4	39.9	0.184381	FIB2 (FIBRILLARIN 2)
254085_at	AT4G24960	245.4	37.1	0.151182	ATHVA22D (Arabidopsis thaliana HVA22 homologue D)
254089_at	AT4G24800	511	193	0.377691	MA3 domain-containing protein
254098_at	AT4G25100	293.5	61.2	0.208518	FSD1 (FE SUPEROXIDE DISMUTASE 1); iron superoxide dismutase
254099_at	AT4G25130	1181.7	537.8	0.455107	peptide methionine sulfoxide reductase, putative
254102_at	AT4G25050	2526	987.6	0.390974	ACP4 (ACYL CARRIER PROTEIN 4)
254105_at	AT4G25080	2227.6	892.6	0.4007	CHLM (MAGNESIUM-PROTOPORPHYRIN IX METHYLTRANSFERASE); magnesium protoporphyrin IX methyltransferase
254117_at	AT4G24750	711	130.2	0.183122	similar to rhodanese-like domain-containing protein [Arabidopsis thaliana] (TAIR:AT3G08920.1); similar to unnamed protein product [Vitis vinifera] (GB:CAO64218.1); contains InterPro domain Rhodanese-like (InterPro:IPR001763)
254119_at	AT4G24780	1468	173.7	0.118324	pectate lyase family protein
254122_at	AT4G24510	166.7	79.5	0.476905	CER2 (ECERIFERUM 2); transferase
254124_at	AT4G24500	64.9	18.4	0.283513	hydroxyproline-rich glycoprotein family protein
254125_at	AT4G24670	80	19.4	0.2425	alliinase family protein
254126_at	AT4G24770	1828	714	0.390591	RBP31 (31-KDA RNA BINDING PROTEIN); RNA binding / poly(U) binding
254133_at	AT4G24810	90.7	30.2	0.332966	ABC1 family protein
254134_at	AT4G24830	345.7	170.6	0.493491	arginosuccinate synthase family
254137_at	AT4G24930	480.8	213.6	0.44426	thylakoid lumenal 17.9 kDa protein, chloroplast
254141_at	AT4G24620	605.8	236.7	0.390723	PGI1 (CHLOROPLASTIC PHOSPHOGLUCOSE ISOMERASE)
254148_at	AT4G24280	997.5	301.5	0.302256	CPHSC70-1 (chloroplast heat shock protein 70-1); ATP binding / unfolded protein binding
254153_at	AT4G24450	53	22	0.415094	ATGWD2/GWD3/PWD (PHOSPHOGLUCAN, WATER DIKINASE); ATP binding / kinase
254171_at	AT4G24530	95.1	40.9	0.430074	similar to unknown protein [Arabidopsis thaliana] (TAIR:AT5G65470.1); similar to unnamed protein product [Vitis vinifera] (GB:CAO61608.1); similar to expressed protein [Prunus persica] (GB:ABJ96379.1); similar to hypothetical protein [Vitis vinifera] (GB:CAN78778.1); contains InterPro domain Protein of unknown function DUF246, plant (InterPro:IPR004348)
254178_at	AT4G23880	74.9	35.6	0.4753	unknown protein
254187_at	AT4G23890	1376.6	497.2	0.36118	similar to unnamed protein product [Vitis vinifera] (GB:CAO69542.1); similar to hypothetical protein [Vitis vinifera] (GB:CAN73381.1)
254191_at	AT4G23900	76.9	36	0.46814	nucleoside diphosphate kinase 4 (NDK4)
254194_at	AT4G23980	52.4	15.9	0.303435	ARF9 (AUXIN RESPONSE FACTOR 9); transcription factor
254198_at	AT4G24090	202.8	70.4	0.34714	similar to hypothetical protein [Vitis vinifera] (GB:CAN62286.1)
254218_at	AT4G23740	260.4	64.3	0.246928	leucine-rich repeat transmembrane protein kinase, putative
254221_at	AT4G23820	871.9	374.6	0.429636	glycoside hydrolase family 28 protein / polygalacturonase (pectinase) family protein
254225_at	AT4G23670	3976.6	402.3	0.101167	major latex protein-related / MLP-related
254250_at	AT4G23290	470.2	162.7	0.346023	protein kinase family protein
254259_s_at	AT4G23430; AT4G23420	188.9	94.3	0.499206	[AT4G23430, short-chain dehydrogenase/reductase (SDR) family protein];[AT4G23420, short-chain dehydrogenase/reductase (SDR) family protein]
254267_at	AT4G22930	201.6	73.6	0.365079	PYR4 (PYRIMIDIN 4); dihydroorotase
254280_at	AT4G22756	129.8	41.2	0.317411	SMO1-2 (STEROL C4-METHYL OXIDASE); catalytic
254290_at	AT4G23000	23.8	12	0.504202	protein serine/threonine phosphatase
254293_at	AT4G23060	70	33.4	0.477143	IQD22 (IQ-domain 22); calmodulin binding
254298_at	AT4G22890	4017.1	1649.4	0.410595	PGR5-LIKE A
254303_at	AT4G22830	133.1	57.1	0.429001	similar to Os04g0379400 [Oryza sativa (japonica cultivar-group)] (GB:NP_001052589.1); similar to OSJNBb0089B03.1 [Oryza sativa (japonica cultivar-group)] (GB:CAE03987.1); similar to unknown [Picea sitchensis] (GB:ABK25760.1); contains domain PD077121 (PD077121)
254304_at	AT4G22270	59.9	29.7	0.495826	similar to unknown protein [Arabidopsis thaliana] (TAIR:AT4G03820.1); similar to unnamed protein product [Vitis vinifera] (GB:CAO23242.1)
254305_at	AT4G22200	160.5	30.2	0.188162	AKT2 (Arabidopsis K+ transporter 2); cyclic nucleotide binding / inward rectifier potassium channel
254308_at	AT4G22410	51	16.8	0.329412	ubiquitin carboxyl-terminal hydrolase family protein
254320_at	AT4G22580	77.9	31.6	0.405648	exostosin family protein
254328_at	AT4G22570	480.7	94.9	0.19742	APT3 (ADENINE PHOSPHORIBOSYL TRANSFERASE 3); adenine phosphoribosyltransferase
254329_at	AT4G22540	205.6	99.4	0.483463	oxysterol-binding family protein
254333_at	AT4G22753	120.1	43.1	0.358868	SMO1-3 (STEROL 4-ALPHA METHYL OXIDASE); catalytic
254341_at	AT4G22130	97.2	22.5	0.231481	SRF8 (STRUBBELIG-RECEPTOR FAMILY 8); kinase
254353_s_at	AT4G22285; AT4G22350	137.1	59.1	0.431072	[AT4G22285, ubiquitin thiolesterase/ zinc ion binding];[AT4G22350, ubiquitin carboxyl-terminal hydrolase family protein]
254363_at	AT4G22010	363	108	0.297521	SKS4 (SKU5 Similar 4); copper ion binding / oxidoreductase
254370_at	AT4G21750	325.5	124.5	0.382488	ATML1 (MERISTEM LAYER 1); DNA binding / transcription factor
254372_at	AT4G21620	562.7	222.8	0.395948	glycine-rich protein
254377_at	AT4G21650	81.6	35.7	0.4375	subtilase family protein
254386_at	AT4G21960	9066.1	4151.6	0.457926	PRXR1 (peroxidase 42); peroxidase
254388_at	AT4G21860	1687.5	689.6	0.408652	MSRB2 (METHIONINE SULFOXIDE REDUCTASE B 2); peptide-methionine-(S)-S-oxide reductase
254412_at	AT4G21430	57.9	21.2	0.366149	B160; transcription factor
254427_at	AT4G21190	75.9	14.1	0.185771	EMB1417 (EMBRYO DEFECTIVE 1417)
254431_at	AT4G20840	145.1	54.7	0.376981	FAD-binding domain-containing protein
254434_at	AT4G20880	90.9	43	0.473047	ethylene-responsive nuclear protein / ethylene-regulated nuclear protein (ERT2)
254438_at	AT4G20980	419.3	201.9	0.481517	eukaryotic translation initiation factor 3 subunit 7, putative / eIF-3 zeta, putative / eIF3d, putative
254444_at	AT4G20960	248.9	84.8	0.340699	cytidine/deoxycytidylate deaminase family protein
254446_at	AT4G20890	837.5	349.4	0.417194	TUB9 (tubulin beta-9 chain); structural molecule
254448_at	AT4G20870	254.8	87.4	0.343014	fatty acid hydroxylase, putative
254457_at	AT4G21170	34.7	11.4	0.32853	pentatricopeptide (PPR) repeat-containing protein
254460_at	AT4G21210	1264.4	350	0.276811	phosphoprotein phosphatase/ protein kinase
254462_at	AT4G20150	1391.9	691.8	0.497018	similar to Os07g0498300 [Oryza sativa (japonica cultivar-group)] (GB:NP_001059709.1); similar to unknown [Populus trichocarpa] (GB:ABK94837.1)
254463_at	AT4G20280	165.4	80.3	0.48549	TAF11 (TBP-ASSOCIATED FACTOR 11); transcription initiation factor
254466_at	AT4G20430	62.8	17.8	0.283439	subtilase family protein
254475_at	AT4G20440	209.4	90.3	0.431232	SMB
254480_at	AT4G20360	4689	2098.3	0.447494	AtRABE1b/AtRab8D (Arabidopsis Rab GTPase homolog E1b); translation elongation factor
254484_at	no_match	137	65.1	0.475182	no_match
254485_at	AT4G20760	370.9	108.6	0.292801	short-chain dehydrogenase/reductase (SDR) family protein
254493_at	AT4G20020	191.7	71.6	0.3735	similar to unknown protein [Arabidopsis thaliana] (TAIR:AT5G44780.1); similar to Os11g0216400 [Oryza sativa (japonica cultivar-group)] (GB:NP_001067510.1); similar to hypothetical protein OsI_034331 [Oryza sativa (indica cultivar-group)] (GB:EAY80372.1)
254501_at	AT4G20130	101.1	25	0.24728	PTAC14 (PLASTID TRANSCRIPTIONALLY ACTIVE14)
254502_at	AT4G20130	246.9	58.2	0.235723	PTAC14 (PLASTID TRANSCRIPTIONALLY ACTIVE14)
254505_at	AT4G19985	208.2	58.6	0.28146	GCN5-related N-acetyltransferase (GNAT) family protein
254535_at	AT4G19710	289.8	101	0.348516	AK-HSDH/AK-HSDH II; aspartate kinase/ homoserine dehydrogenase
254545_at	AT4G19830	173.9	81.8	0.470385	immunophilin / FKBP-type peptidyl-prolyl cis-trans isomerase family protein
254553_at	AT4G19530	619.6	236.7	0.382021	disease resistance protein (TIR-NBS-LRR class), putative
254563_at	AT4G19120	1548.9	181.7	0.117309	ERD3 (EARLY-RESPONSIVE TO DEHYDRATION 3)
254564_at	AT4G19170	1175.3	535.1	0.455288	NCED4 (NINE-CIS-EPOXYCAROTENOID DIOXYGENASE 4)
254574_at	AT4G19430	48.1	17.5	0.363825	unknown protein
254585_at	AT4G19500	158.7	60.3	0.379962	disease resistance protein (TIR-NBS-LRR class), putative
254593_s_at	AT4G18900; AT4G18905	114.8	53.7	0.46777	[AT4G18900, transducin family protein / WD-40 repeat family protein];[AT4G18905, transducin family protein / WD-40 repeat family protein]
254596_at	AT4G18975	172.6	80.5	0.466396	pentatricopeptide (PPR) repeat-containing protein
254609_at	AT4G18970	529.6	109.1	0.206005	GDSL-motif lipase/hydrolase family protein
254612_at	AT4G19100	402.8	124.8	0.309831	similar to unknown protein [Arabidopsis thaliana] (TAIR:AT5G52780.1); similar to hypothetical protein [Vitis vinifera] (GB:CAN79943.1)
254617_s_at	AT5G45775; AT4G18730	2326.1	872.5	0.375091	[AT5G45775, 60S ribosomal protein L11 (RPL11D)];[AT4G18730, RPL16B (ribosomal protein L16B); structural constituent of ribosome]
254620_at	AT4G18590	136	55.3	0.406618	similar to unknown protein [Arabidopsis thaliana] (TAIR:AT3G52630.2); similar to unknown protein [Arabidopsis thaliana] (TAIR:AT3G52630.1); similar to unknown [Populus trichocarpa] (GB:ABK94610.1); contains InterPro domain Replication factor A protein 3 (InterPro:IPR013970); contains InterPro domain Nucleic acid-binding, OB-fold-like (InterPro:IPR016027)
254623_at	AT4G18480	2466.3	805.3	0.326522	CHLI1 (CHLORINA 42); magnesium chelatase
254636_at	AT4G18700	197.2	64.3	0.326065	CIPK12 (SNF1-RELATED PROTEIN KINASE 3.9); kinase
254641_at	AT4G18800	121.6	60.6	0.498355	AtRABA1d/AtRab11B/AthSGBP (Arabidopsis Rab GTPase homolog A1d); GTP binding
254642_at	AT4G18810	173.7	52.6	0.302821	binding / catalytic/ transcription repressor
254643_at	AT4G18820	63.6	17.5	0.275157	ATP binding / DNA binding / DNA-directed DNA polymerase/ nucleoside-triphosphatase/ nucleotide binding
254646_at	AT4G18530	69.3	18.4	0.265512	similar to unknown protein [Arabidopsis thaliana] (TAIR:AT1G11170.1); similar to unnamed protein product [Vitis vinifera] (GB:CAO46884.1); contains InterPro domain Protein of unknown function DUF707 (InterPro:IPR007877)
254651_at	AT4G18160	86.2	34.3	0.397912	KCO6 (CA2+ ACTIVATED OUTWARD RECTIFYING K+ CHANNEL 6); outward rectifier potassium channel
254654_at	AT4G18040	547.6	255.2	0.466034	EIF4E (EUKARYOTIC TRANSLATION INITATION FACTOR 4E, LOSS-OF-SUSCEPTIBILITY TO POTYVIRUSES); RNA binding / translation initiation factor
254658_at	AT4G18230	185.8	69.5	0.374058	similar to unnamed protein product [Vitis vinifera] (GB:CAO66912.1); contains InterPro domain Oligosaccharide biosynthesis protein Alg14 like (InterPro:IPR013969)
254659_at	AT4G18240	356.2	105.6	0.296463	ATSS4/SSIV (STARCH SYNTHASE 4); transferase, transferring glycosyl groups
254669_at	AT4G18370	515.7	192.5	0.373279	DEG5/DEGP5/HHOA (DEGP PROTEASE 5); serine-type peptidase/ trypsin
254670_at	AT4G18390	465.6	75	0.161082	TCP family transcription factor, putative
254675_at	AT4G18465	44	18.9	0.429545	RNA helicase, putative
254680_at	AT4G18130	189.3	77.1	0.40729	PHYE (PHYTOCHROME DEFECTIVE E); G-protein coupled photoreceptor/ signal transducer
254682_at	AT4G13640	175.1	60.1	0.343232	UNE16 (unfertilized embryo sac 16); transcription factor
254684_at	AT4G13850	1059.6	456.2	0.43054	ATGRP2 (GLYCINE-RICH RNA-BINDING PROTEIN 2); RNA binding / double-stranded DNA binding / single-stranded DNA binding
254686_at	AT4G13720	272.8	122.2	0.447947	inosine triphosphate pyrophosphatase, putative / HAM1 family protein
254687_at	AT4G13770	2248.8	314.3	0.139763	CYP83A1 (CYTOCHROME P450 83A1); oxygen binding
254701_at	AT4G18030	957	239.2	0.249948	dehydration-responsive family protein
254724_at	AT4G13630	78.6	37.3	0.474555	similar to unknown protein [Arabidopsis thaliana] (TAIR:AT1G04890.1); similar to unnamed protein product [Vitis vinifera] (GB:CAO43544.1); contains InterPro domain Protein of unknown function DUF593 (InterPro:IPR007656)
254727_at	AT4G13670	229.1	67.3	0.293758	PTAC5 (PLASTID TRANSCRIPTIONALLY ACTIVE5); heat shock protein binding / unfolded protein binding
254737_at	AT4G13840	558.4	154	0.275788	transferase family protein
254740_s_at	AT4G13930; AT4G13890	783	218.4	0.278927	[AT4G13930, SHM4 (SERINE HYDROXYMETHYLTRANSFERASE 4); glycine hydroxymethyltransferase];[AT4G13890, SHM5 (SERINE HYDROXYMETHYLTRANSFERASE 5); glycine hydroxymethyltransferase]
254742_at	AT4G13430	1955.1	539.6	0.275996	aconitase family protein / aconitate hydratase family protein
254746_at	AT4G12980	653.3	106.6	0.163172	auxin-responsive protein, putative
254755_at	AT4G13220	329.4	79.9	0.242562	similar to hypothetical protein [Vitis vinifera] (GB:CAN75300.1)
254760_at	AT4G13200	431.4	142.4	0.330088	Identical to Uncharacterized protein At4g13200, chloroplast precursor [Arabidopsis Thaliana] (GB:Q8LDV3;GB:Q9SVQ7); similar to unknown [Picea sitchensis] (GB:ABK25970.1); similar to unknown [Picea sitchensis] (GB:ABK22042.1)
254761_at	AT4G13195	98.5	32.2	0.326904	CLE44 (CLAVATA3/ESR-RELATED 44)
254763_at	AT4G13170	823.5	215.4	0.261566	60S ribosomal protein L13A (RPL13aC)
254778_at	AT4G12750	89.9	34.9	0.388209	sequence-specific DNA binding / transcription factor
254783_at	AT4G12830	284.6	70	0.245959	hydrolase, alpha/beta fold family protein
254789_at	AT4G12880	1343.1	142	0.105726	plastocyanin-like domain-containing protein
254791_at	AT4G12910	309.1	85.8	0.27758	SCPL20 (serine carboxypeptidase-like 20); serine carboxypeptidase
254794_at	AT4G12970	339.2	30.2	0.089033	similar to unnamed protein product [Vitis vinifera] (GB:CAO17947.1)
254815_at	AT4G12420	1112.5	473.1	0.425258	SKU5 (skewed 5); copper ion binding
254817_at	AT4G12460	85.4	41.4	0.484778	oxysterol binding
254827_at	AT4G12650	621.4	274.7	0.442066	endomembrane protein 70, putative
254831_at	AT4G12600	527	192.5	0.365275	ribosomal protein L7Ae/L30e/S12e/Gadd45 family protein
254835_s_at	AT4G12320; AT4G12310	1104.1	201.7	0.182683	[AT4G12320, CYP706A6 (cytochrome P450, family 706, subfamily A, polypeptide 6); oxygen binding];[AT4G12310, CYP706A5 (cytochrome P450, family 706, subfamily A, polypeptide 5); oxygen binding]
254848_at	AT4G11960	263	104.9	0.398859	PGRL1B (PGR5-LIKE B)
254850_at	AT4G12000	70.5	35.6	0.504965	similar to unknown protein [Arabidopsis thaliana] (TAIR:AT4G22850.1); similar to unnamed protein product [Vitis vinifera] (GB:CAO63604.1); contains InterPro domain SNARE associated Golgi protein (InterPro:IPR015414)
254859_at	AT4G12060	547.3	230.6	0.421341	Clp amino terminal domain-containing protein
254860_at	AT4G12110	266.6	131	0.491373	SMO1-1 (STEROL-4ALPHA-METHYL OXIDASE 1-1); catalytic
254862_at	AT4G12030	414.9	52.9	0.127501	bile acid:sodium symporter family protein
254863_at	AT4G11980	78.2	36.1	0.461637	ATNUDT14 (Arabidopsis thaliana Nudix hydrolase homolog 14); hydrolase
254890_at	AT4G11600	2308.6	1020	0.441826	ATGPX6 (GLUTATHIONE PEROXIDASE 6); glutathione peroxidase
254910_at	AT4G11175	701.7	235.3	0.335328	translation initiation factor IF-1, chloroplast, putative
254911_at	AT4G11100	248.7	54.2	0.217933	similar to unknown protein [Arabidopsis thaliana] (TAIR:AT5G03060.1)
254932_at	AT4G11120	85.3	37.5	0.439625	translation elongation factor Ts (EF-Ts), putative
254938_at	AT4G10770	454	104.8	0.230837	ATOPT7 (oligopeptide transporter 7); oligopeptide transporter
254955_at	AT4G10920	444.8	217.4	0.488759	KELP; DNA binding / transcription coactivator
254958_at	AT4G11010	1787.9	677.4	0.37888	NDPK3 (NUCLEOSIDE DIPHOSPHATE KINASE 3); ATP binding / nucleoside diphosphate kinase
254980_at	AT4G10450	528.3	238.9	0.452205	60S ribosomal protein L9 (RPL90D)
254981_at	AT4G10480	954.2	328.6	0.344372	nascent polypeptide associated complex alpha chain protein, putative / alpha-NAC, putative
254982_at	AT4G10470	88.2	26.6	0.301587	similar to unknown protein [Arabidopsis thaliana] (TAIR:AT1G33050.2)
254994_at	AT4G10760	91	38.2	0.41978	EMB1706 (EMBRYO DEFECTIVE 1706); S-adenosylmethionine-dependent methyltransferase
254998_at	AT4G09760	728.7	240.9	0.330589	choline kinase, putative
255008_at	AT4G10060	651.9	235.1	0.360638	catalytic
255013_at	AT4G10000	171.3	80.4	0.469352	similar to unknown protein [Arabidopsis thaliana] (TAIR:AT5G03880.1); similar to unnamed protein product [Vitis vinifera] (GB:CAO16313.1); contains InterPro domain Thioredoxin-like fold (InterPro:IPR012336); contains InterPro domain Thioredoxin fold (InterPro:IPR012335)
255016_at	AT4G10120	349.7	166.9	0.477266	ATSPS4F; sucrose-phosphate synthase/ transferase, transferring glycosyl groups
255018_at	AT4G10090	58.1	21.9	0.376936	similar to unnamed protein product [Vitis vinifera] (GB:CAO41543.1)
255020_at	no_match	423.9	168.3	0.397028	no_match
255021_at	AT4G10330	117.2	52.4	0.447099	glycine-rich protein
255025_at	AT4G09900	188	61.8	0.328723	hydrolase, alpha/beta fold family protein
255026_at	AT4G09900	148.9	46.9	0.314976	hydrolase, alpha/beta fold family protein
255028_at	AT4G09890	202.4	70.6	0.348814	similar to unknown protein [Arabidopsis thaliana] (TAIR:AT2G47480.1); similar to unknown [Populus trichocarpa] (GB:ABK92947.1)
255032_at	AT4G09500	81.4	27.6	0.339066	glycosyltransferase family protein
255035_at	AT4G09550	184.1	47.7	0.259098	similar to unknown protein [Arabidopsis thaliana] (TAIR:AT1G73790.1); similar to unknown [Populus trichocarpa] (GB:ABK92804.1)
255036_at	AT4G09560	68.7	33.6	0.489083	peptidase/ protein binding / zinc ion binding
255041_at	AT4G09620	244.5	96.7	0.395501	similar to unnamed protein product [Vitis vinifera] (GB:CAO43686.1); contains InterPro domain Mitochodrial transcription termination factor-related (InterPro:IPR003690)
255043_at	AT4G09640	86.4	21.9	0.253472	similar to permease-related [Arabidopsis thaliana] (TAIR:AT1G34470.1); similar to hypothetical protein [Vitis vinifera] (GB:CAN81783.1); contains InterPro domain Protein of unknown function DUF803 (InterPro:IPR008521)
255046_at	AT4G09650	5094.3	1775.7	0.348566	ATP synthase delta chain, chloroplast, putative / H(+)-transporting two-sector ATPase, delta (OSCP) subunit, putative
255047_at	AT4G09670	538.8	163.8	0.304009	oxidoreductase family protein
255053_at	AT4G09730	190.8	52	0.272537	DEAD/DEAH box helicase, putative
255055_at	AT4G09810	69.8	26.8	0.383954	transporter-related
255065_s_at	AT4G08870; AT4G08900	997.9	401.1	0.401944	[AT4G08870, arginase, putative];[AT4G08900, arginase]
255066_at	AT4G08980	309.9	130.7	0.421749	F-box family protein (FBW2)
255070_at	AT4G09020	337.3	57.6	0.170768	ATISA3/ISA3 (ISOAMYLASE 3); alpha-amylase
255071_at	no_match	108	29.2	0.27037	no_match
255078_at	AT4G09010	2071.5	618.6	0.298624	APX4 (ASCORBATE PEROXIDASE 4); peroxidase
255088_at	AT4G09350	160.5	48.7	0.303427	DNAJ heat shock N-terminal domain-containing protein
255103_at	AT4G08690	62.1	24.2	0.389694	SEC14 cytosolic factor family protein / phosphoglyceride transfer family protein
255104_at	AT4G08685	745.2	208.7	0.280059	SAH7
255117_s_at	AT4G08700; AT5G41160	39.4	14	0.35533	[AT4G08700, ATPUP13 (Arabidopsis thaliana purine permease 13); purine transmembrane transporter];[AT5G41160, ATPUP12 (Arabidopsis thaliana purine permease 12); purine transmembrane transporter]
255118_at	AT4G08790	75.4	21.8	0.289125	nitrilase, putative
255130_at	AT4G08240	181.4	80.5	0.443771	similar to unknown [Populus trichocarpa] (GB:ABK93828.1)
255194_at	AT4G07410	107.9	50.5	0.468026	transducin family protein / WD-40 repeat family protein
255221_at	AT4G05150	1229.7	505.3	0.410913	octicosapeptide/Phox/Bem1p (PB1) domain-containing protein
255224_at	AT4G05400	126.6	40.3	0.318325	similar to unknown protein [Arabidopsis thaliana] (TAIR:AT4G21140.1); similar to unnamed protein product [Vitis vinifera] (GB:CAO39711.1)
255232_at	AT4G05330	172.5	42.2	0.244638	AGD13 (ARF-GAP DOMAIN 13); ARF GTPase activator/ zinc ion binding
255236_at	AT4G05520	63.7	23.2	0.364207	calcium-binding EF hand family protein
255249_at	AT4G05090	108.7	53.1	0.4885	inositol monophosphatase family protein
255260_at	AT4G05040	45.6	21.8	0.47807	ankyrin repeat family protein
255277_at	AT4G04890	334.9	68.8	0.205434	PDF2 (PROTODERMAL FACTOR2); DNA binding / transcription factor
255279_at	AT4G04950	157.9	54.1	0.342622	thioredoxin family protein
255285_at	AT4G04630	97.7	26.3	0.269191	similar to unknown protein [Arabidopsis thaliana] (TAIR:AT4G21970.1); similar to unnamed protein product [Vitis vinifera] (GB:CAO17943.1); contains InterPro domain Protein of unknown function DUF584 (InterPro:IPR007608)
255298_at	AT4G04840	1112.4	255.7	0.229863	methionine sulfoxide reductase domain-containing protein / SeIR domain-containing protein
255302_at	AT4G04830	333.1	103.6	0.311018	methionine sulfoxide reductase domain-containing protein / SeIR domain-containing protein
255304_at	AT4G04850	261.9	110.1	0.420389	KEA3 (K+ efflux antiporter 3); potassium:hydrogen antiporter
255305_at	AT4G04770	659.4	296.3	0.449348	ATABC1 (ARABIDOPSIS THALIANA NUCLEOSOME ASSEMBLY PROTEIN 1)
255328_at	AT4G04350	146.5	45.9	0.313311	EMB2369 (EMBRYO DEFECTIVE 2369); ATP binding / aminoacyl-tRNA ligase
255331_at	AT4G04330	1646.8	254.3	0.154421	similar to unnamed protein product [Vitis vinifera] (GB:CAO69665.1)
255332_at	AT4G04340	1144.1	237.9	0.207936	early-responsive to dehydration protein-related / ERD protein-related
255365_at	AT4G04040	552.1	260.3	0.471473	MEE51 (maternal effect embryo arrest 51); diphosphate-fructose-6-phosphate 1-phosphotransferase
255379_at	AT4G03520	3229.7	1387.4	0.429576	ATHM2 (Arabidopsis thioredoxin M-type 2); thiol-disulfide exchange intermediate
255412_at	AT4G02980	183.7	89.3	0.486119	ABP1 (ENDOPLASMIC RETICULUM AUXIN BINDING PROTEIN 1)
255417_at	AT4G03190	97.7	26	0.266121	GRH1 (GRR1-LIKE PROTEIN 1); ubiquitin-protein ligase
255433_at	AT4G03210	422.6	139.2	0.329389	XTH9 (XYLOGLUCAN ENDOTRANSGLUCOSYLASE/HYDROLASE 9); hydrolase, acting on glycosyl bonds
255436_at	AT4G03150	369.9	89.1	0.240876	similar to unnamed protein product [Vitis vinifera] (GB:CAO22424.1)
255440_at	AT4G02530	1994.7	762.9	0.382464	chloroplast thylakoid lumen protein
255447_at	AT4G02790	441	110.3	0.250113	GTP-binding family protein
255450_at	AT4G02850	217.7	31.6	0.145154	phenazine biosynthesis PhzC/PhzF family protein
255456_at	AT4G02920	1744.8	568.7	0.32594	similar to unknown protein [Arabidopsis thaliana] (TAIR:AT1G03340.1); similar to hypothetical protein MtrDRAFT_AC161864g5v2 [Medicago truncatula] (GB:ABE86673.1)
255458_at	AT4G02840	318.4	135.8	0.426508	small nuclear ribonucleoprotein D1, putative / snRNP core protein D1, putative / Sm protein D1, putative
255465_at	AT4G02990	249.1	63.4	0.254516	mitochondrial transcription termination factor family protein / mTERF family protein
255473_at	AT4G02450	327.3	148.4	0.453407	glycine-rich protein
255482_at	AT4G02510	827.8	278.9	0.336917	TOC159 (PLASMID PROTEIN IMPORT 2)
255483_at	AT4G02500	714.4	266	0.37234	ATXT2; UDP-xylosyltransferase/ transferase/ transferase, transferring glycosyl groups
255486_at	AT4G02600	297.7	146.1	0.490763	ATMLO1/MLO1 (MILDEW RESISTANCE LOCUS O 1); calmodulin binding
255488_at	AT4G02630	272.8	32	0.117302	protein kinase family protein
255492_at	AT4G02680	174	73.4	0.421839	EOL1 (ETO1-LIKE 1); binding / protein binding
255503_at	AT4G02420	179.7	89.3	0.496939	lectin protein kinase, putative
255506_at	AT4G02130	218.6	73.9	0.33806	GATL6/LGT10; polygalacturonate 4-alpha-galacturonosyltransferase/ transferase, transferring glycosyl groups / transferase, transferring hexosyl groups
255510_at	AT4G02020	96.6	47	0.486542	EZA1 (SWINGER); transcription factor
255513_at	AT4G02060	90.5	36.8	0.40663	PRL (PROLIFERA); ATP binding / DNA binding / DNA-dependent ATPase
255522_at	AT4G02260	249.4	80.7	0.323577	RSH1 (RELA-SPOT HOMOLOG); catalytic
255525_at	AT4G02340	409.4	183.7	0.448705	epoxide hydrolase, putative
255537_at	AT4G01690	1266.3	526.7	0.415936	PPOX (PROTOPORPHYRINOGEN OXIDASE); protoporphyrinogen oxidase
255540_at	AT4G01800	432.5	146.5	0.338728	preprotein translocase secA subunit, putative
255549_at	AT4G01950	280.3	75	0.26757	ATGPAT3/GPAT3 (GLYCEROL-3-PHOSPHATE ACYLTRANSFERASE 3); acyltransferase
255557_at	AT4G01990	34.8	15.4	0.442529	pentatricopeptide (PPR) repeat-containing protein
255558_at	AT4G01900	355.6	170	0.478065	GLB1 (glutamine synthetase B1)
255559_at	AT4G02010	108.2	27.7	0.256007	protein kinase family protein
255571_at	AT4G01220	96	44.7	0.465625	similar to RGXT1 (RHAMNOGALACTURONAN XYLOSYLTRANSFERASE 1), UDP-xylosyltransferase [Arabidopsis thaliana] (TAIR:AT4G01770.1); similar to putative alpha 1,3-xylosyltransferase [Linum usitatissimum] (GB:AAZ94713.1); contains InterPro domain Reticulon; (InterPro:IPR003388)
255583_at	AT4G01510	65.1	19.3	0.296467	ARV2
255588_at	AT4G01570	62.2	16	0.257235	pentatricopeptide (PPR) repeat-containing protein
255602_at	AT4G01026	381	143.5	0.37664	similar to unknown protein [Arabidopsis thaliana] (TAIR:AT1G01360.1); similar to hypothetical protein [Arabidopsis suecica] (GB:BAF63139.1); contains domain SSF55961 (SSF55961)
255603_at	AT4G01040	284	143.3	0.504577	glycosyl hydrolase family 18 protein
255614_at	AT4G01280	88.1	43.3	0.491487	myb family transcription factor
255623_at	AT4G01310	2927.8	1124.6	0.384111	ribosomal protein L5 family protein
255631_at	AT4G00710	168.5	63	0.373887	protein kinase family protein
255636_at	AT4G00730	150.7	54.7	0.362973	ANL2 (ANTHOCYANINLESS 2); transcription factor
255638_at	AT4G00740	318.2	110.5	0.347266	dehydration-responsive protein-related
255639_at	AT4G00760	43.3	21.2	0.489607	APRR8 (PSEUDO-RESPONSE REGULATOR 8); transcription regulator
255645_at	AT4G00880	351.6	99.6	0.283276	auxin-responsive family protein
255650_s_at	AT5G37190; AT4G00930	100.5	28.8	0.286567	[AT5G37190, CIP4 (COP1-INTERACTING PROTEIN 4)];[AT4G00930, CIP4.1]
255652_at	AT4G00950	105.6	40	0.378788	MEE47 (maternal effect embryo arrest 47); transcription factor
255657_at	AT4G00810	1271.1	531.1	0.417827	60S acidic ribosomal protein P1 (RPP1B)
255659_at	AT4G00895	702.6	178.5	0.254056	ATP synthase delta chain-related
255660_at	AT4G00755	140.2	34.6	0.24679	F-box family protein
255662_at	AT4G00400	363.3	59.9	0.164878	GPAT8 (GLYCEROL-3-PHOSPHATE ACYLTRANSFERASE 8); acyltransferase/ glycerol-3-phosphate O-acyltransferase
255663_at	AT4G00420	75.5	26.2	0.34702	double-stranded RNA-binding domain (DsRBD)-containing protein
255668_s_at	AT4G00238; AT4G00250	89	29.2	0.32809	[AT4G00238, DNA-binding storekeeper protein-related];[AT4G00250, DNA-binding storekeeper protein-related]
255674_at	AT4G00430	1298.5	296.7	0.228494	TMP-C (PLASMA MEMBRANE INTRINSIC PROTEIN 1;4); water channel
255676_at	AT4G00490	151.5	72.3	0.477228	BAM2/BMY9 (BETA-AMYLASE 2); beta-amylase
255679_at	AT4G00520	77.8	30.8	0.395887	acyl-CoA thioesterase family protein
255685_s_at	AT4G00620; AT4G00600	110.4	41.3	0.374094	[AT4G00620, tetrahydrofolate dehydrogenase/cyclohydrolase, putative];[AT4G00600, tetrahydrofolate dehydrogenase/cyclohydrolase, putative]
255686_at	AT4G00630	221.5	93.7	0.423025	KEA2 (K+ efflux antiporter); potassium:hydrogen antiporter
255687_at	no_match	40	11.4	0.285	no_match
255691_at	AT4G00370	480.7	79.5	0.165384	ANTR2 (anion transporter 2); organic anion transmembrane transporter
255692_at	AT4G00400	431.9	100.8	0.233387	GPAT8 (GLYCEROL-3-PHOSPHATE ACYLTRANSFERASE 8); acyltransferase/ glycerol-3-phosphate O-acyltransferase
255698_at	AT4G00150	82.2	34.4	0.418491	scarecrow-like transcription factor 6 (SCL6)
255706_at	AT4G00100	1763.3	800.1	0.453751	ATRPS13A (RIBOSOMAL PROTEIN S13A); structural constituent of ribosome
255711_at	AT4G00090	158.4	69.7	0.440025	transducin family protein / WD-40 repeat family protein
255718_at	AT1G32070	582.8	286.5	0.491592	ATNSI (NUCLEAR SHUTTLE INTERACTING); N-acetyltransferase
255719_at	AT1G32080	1315.1	356.9	0.271386	membrane protein, putative
255720_at	AT1G32060	6247.9	3044.2	0.487236	PRK (PHOSPHORIBULOKINASE); ATP binding / phosphoribulokinase/ protein binding
255743_at	AT1G25375	59.6	24.6	0.412752	metallo-beta-lactamase family protein
255749_at	AT1G31970	381.6	190.4	0.498952	STRS1 (STRESS RESPONSE SUPPRESSOR 1); ATP-dependent helicase
255774_at	AT1G18620	415.3	112.3	0.270407	similar to unknown protein [Arabidopsis thaliana] (TAIR:AT1G74160.1); similar to unnamed protein product [Vitis vinifera] (GB:CAO49165.1)
255779_at	AT1G18650	251.9	34.2	0.135768	glycosyl hydrolase family protein 17
255783_at	AT1G19870	110.8	41.1	0.370939	IQD32 (IQ-domain 32); calmodulin binding
255785_at	AT1G19920	483.9	107.3	0.22174	APS2 (ATP SULFURYLASE PRECURSOR)
255788_at	AT2G33310	306.8	124.2	0.404824	IAA13 (indoleacetic acid-induced protein 13); transcription factor
255791_at	AT2G33430	429.5	88.2	0.205355	plastid developmental protein DAG, putative
255792_at	AT2G33620	157.2	67	0.426209	DNA-binding family protein / AT-hook protein 1 (AHP1)
255793_at	AT2G33250	153.9	71.6	0.465237	similar to unnamed protein product [Vitis vinifera] (GB:CAO71510.1)
255795_at	AT2G33380	164.9	48.8	0.295937	RD20 (RESPONSIVE TO DESSICATION 20); calcium ion binding
255798_at	AT2G33255	381.9	93	0.243519	hydrolase
255799_at	AT4G10180	208.2	75.7	0.363593	DET1 (DE-ETIOLATED 1); catalytic
255808_at	AT4G10280	101.5	50.9	0.501478	similar to unknown protein [Arabidopsis thaliana] (TAIR:AT4G10290.1); similar to unnamed protein product [Vitis vinifera] (GB:CAO44489.1); contains InterPro domain RmlC-like jelly roll fold (InterPro:IPR014710); contains InterPro domain Protein of unknown function DUF861, cupin-3 (InterPro:IPR008579); contains InterPro domain Cupin, RmlC-type (InterPro:IPR011051)
255809_at	AT4G10300	1664.4	663.7	0.398762	similar to unknown protein [Arabidopsis thaliana] (TAIR:AT3G04300.1); similar to unknown [Populus trichocarpa] (GB:ABK95374.1); contains InterPro domain RmlC-like jelly roll fold (InterPro:IPR014710); contains InterPro domain Protein of unknown function DUF861, cupin-3 (InterPro:IPR008579); contains InterPro domain Cupin, RmlC-type (InterPro:IPR011051)
255817_at	AT2G33330	179.4	51.4	0.286511	33 kDa secretory protein-related
255819_s_at	AT2G40590; AT2G40510	1242.9	479.9	0.386113	[AT2G40590, 40S ribosomal protein S26 (RPS26B)];[AT2G40510, 40S ribosomal protein S26 (RPS26A)]
255821_at	AT2G40570	72.6	29.4	0.404959	initiator tRNA phosphoribosyl transferase family protein
255822_at	AT2G40610	1278	186.2	0.145696	ATEXPA8 (ARABIDOPSIS THALIANA EXPANSIN A8)
255826_at	AT2G40490	1297.3	403.5	0.311031	HEME2; uroporphyrinogen decarboxylase
255829_at	AT2G40540	235.3	105.5	0.448364	KT2 (POTASSIUM TRANSPORTER 2); potassium ion transmembrane transporter
255839_at	AT2G33500	58.9	27.9	0.473684	zinc finger (B-box type) family protein
255850_at	AT2G33450	2681.5	1074.2	0.400597	50S ribosomal protein L28, chloroplast (CL28)
255854_at	AT1G67050	176.4	60.6	0.343537	similar to unknown protein [Arabidopsis thaliana] (TAIR:AT5G38320.1); similar to unknown protein [Arabidopsis thaliana] (TAIR:AT5G38320.2); similar to At1g67050-like protein [Arabidopsis lyrata subsp. petraea] (GB:ABY59212.1)
255857_at	AT1G67080	381.1	176	0.461821	ABA4 (ABSCISIC ACID (ABA)-DEFICIENT 4); intramolecular oxidoreductase
255864_at	AT2G30320	75.7	31.8	0.420079	tRNA pseudouridine synthase family protein
255870_at	AT2G30280	59.9	27	0.450751	similar to unnamed protein product [Vitis vinifera] (GB:CAO21344.1)
255887_at	AT1G20370	87.6	36.5	0.416667	tRNA pseudouridine synthase family protein
255889_at	AT1G17840	490	138.9	0.283469	ABCG11/COF1/DSO/WBC11 (DESPERADO); ATPase, coupled to transmembrane movement of substances
255890_at	AT1G17850	98.4	31.5	0.320122	similar to rhodanese-like domain-containing protein [Arabidopsis thaliana] (TAIR:AT2G40760.1); similar to unnamed protein product [Vitis vinifera] (GB:CAO48450.1); contains InterPro domain Rhodanese-like (InterPro:IPR001763)
255898_at	AT1G17930	76.9	26	0.338101	similar to unknown protein [Arabidopsis thaliana] (TAIR:AT2G25010.1); similar to unnamed protein product [Vitis vinifera] (GB:CAO41085.1); contains InterPro domain Protein of unknown function DUF1723 (InterPro:IPR013541)
255899_at	AT1G17970	110.1	49.2	0.446866	zinc finger (C3HC4-type RING finger) family protein
255902_at	AT1G17880	1710	698.5	0.40848	nascent polypeptide-associated complex (NAC) domain-containing protein / BTF3b-like transcription factor, putative
255931_at	AT1G12710	237.6	37.8	0.159091	ATPP2-A12 (PHLOEM PROTEIN 2-A12); carbohydrate binding
255936_at	AT1G12680	114.2	56.2	0.492119	PEPKR2 (PHOSPHOENOLPYRUVATE CARBOXYLASE-RELATED KINASE 2); kinase
255940_at	AT1G20380	63.2	29.8	0.471519	prolyl oligopeptidase, putative / prolyl endopeptidase, putative / post-proline cleaving enzyme, putative
255943_at	AT1G22370	78.3	30.5	0.389527	ATUGT85A5 (UDP-GLUCOSYL TRANSFERASE 85A5); transferase, transferring glycosyl groups
255963_at	AT1G22310	56.4	24.7	0.437943	MBD8 (methyl-CpG-binding domain 8)
255968_at	AT1G22270	289.7	130.4	0.450121	Identical to TRM112-like protein At1g22270 [Arabidopsis Thaliana] (GB:Q8LFJ5;GB:Q9LME3); similar to unknown protein [Arabidopsis thaliana] (TAIR:AT1G78190.1); similar to unknown [Picea sitchensis] (GB:ABK23797.1); contains InterPro domain Protein of unknown function DUF343 (InterPro:IPR005651)
255969_at	AT1G22330	63	20.6	0.326984	RNA binding
255977_at	AT1G34030	1140	515	0.451754	40S ribosomal protein S18 (RPS18B)
255992_at	AT1G29790	191.4	72	0.376176	similar to (ARABIDOPSIS THALIANA RAS ASSOCIATED WITH DIABETES PROTEIN 3), methyltransferase [Arabidopsis thaliana] (TAIR:AT5G40830.1); similar to (ARABIDOPSIS THALIANA RAS ASSOCIATED WITH DIABETES PROTEIN 3), methyltransferase [Arabidopsis thaliana] (TAIR:AT5G40830.2); similar to hypothetical protein [Vitis vinifera] (GB:CAN63784.1); contains domain S-adenosyl-L-methionine-dependent methyltransfe…
256002_at	AT1G29900	448.8	154.6	0.344474	CARB (CARBAMOYL PHOSPHATE SYNTHETASE B); ATP binding / carbamoyl-phosphate synthase
256015_at	AT1G19150	1959.2	419.5	0.214118	LHCA6 (Photosystem I light harvesting complex gene 6); chlorophyll binding
256021_at	AT1G58270	469.7	195.3	0.415797	ZW9
256038_at	AT1G19170	77.7	26	0.33462	glycoside hydrolase family 28 protein / polygalacturonase (pectinase) family protein
256049_at	AT1G07010	261.2	74.6	0.285605	calcineurin-like phosphoesterase family protein
256065_at	AT1G07070	216.3	56	0.2589	60S ribosomal protein L35a (RPL35aA)
256072_at	AT1G18080	1756.3	850.5	0.484257	ATARCA (Arabidopsis thaliana Homolog of the Tobacco ArcA); nucleotide binding
256075_at	AT1G18150	304.3	105.9	0.348012	ATMPK8 (ARABIDOPSIS THALIANA MAP KINASE 8); MAP kinase
256076_at	AT1G18060	1138.6	478.9	0.420604	similar to unnamed protein product [Vitis vinifera] (GB:CAO68142.1)
256077_at	AT1G18090	63.6	26.5	0.416667	exonuclease, putative
256078_at	AT1G20670	71.1	31.7	0.445851	DNA-binding bromodomain-containing protein
256088_at	AT1G20810	475.2	168	0.353535	immunophilin / FKBP-type peptidyl-prolyl cis-trans isomerase family protein
256089_at	AT1G20830	93.3	31.7	0.339764	similar to unnamed protein product [Vitis vinifera] (GB:CAO66272.1)
256090_at	no_match	78.8	33.2	0.42132	no_match
256093_at	AT1G20823	107.6	35.1	0.326208	zinc finger (C3HC4-type RING finger) family protein
256110_at	AT1G16900	121.4	42.8	0.352554	sugar binding / transferase, transferring glycosyl groups
256112_at	AT1G16920	330.7	118.5	0.358331	RAB11 (ARABIDOPSIS RAB GTPASE HOMOLOG A1B); GTP binding
256116_at	AT1G16858; AT1G16860	198.4	51.2	0.258065	[AT1G16858, CPuORF55 (Conserved peptide upstream open reading frame 55)];[AT1G16860, merozoite surface protein-related]
256123_at	AT1G18190	60.1	28.7	0.477537	GC2 (GOLGIN CANDIDATE 2)
256130_at	AT1G18170	239.4	67.4	0.281537	immunophilin / FKBP-type peptidyl-prolyl cis-trans isomerase family protein
256134_at	AT1G13560	651.9	297.5	0.456358	AAPT1 (AMINOALCOHOLPHOSPHOTRANSFERASE 1); phosphatidyltransferase
256140_at	AT1G48650	174.5	65	0.372493	helicase domain-containing protein
256143_at	AT1G48830	1554.7	626.8	0.403165	40S ribosomal protein S7 (RPS7A)
256144_at	AT1G48630	1038.1	365.6	0.352182	guanine nucleotide-binding family protein / activated protein kinase C receptor, putative / RACK, putative
256145_at	AT1G48750	121.7	49.1	0.403451	protease inhibitor/seed storage/lipid transfer protein (LTP) family protein
256151_at	AT1G55130	136.9	34.9	0.254931	endomembrane protein 70, putative
256152_at	AT1G55150	142.7	69.8	0.489138	DEAD box RNA helicase, putative (RH20)
256156_at	AT3G08510	1463.4	563.9	0.385336	ATPLC2 (PHOSPHOLIPASE C 2); phospholipase C
256173_at	AT1G51730	193.9	87.6	0.451779	RWD domain-containing protein
256185_at	AT1G51700	442.5	114	0.257627	ADOF1 (Arabidopsis dof zinc finger protein 1); DNA binding / transcription factor
256187_at	AT1G51690	217.8	96.8	0.444444	ATB ALPHA (protein phosphatase 2A 55 kDa regulatory subunit B alpha isoform); nucleotide binding
256191_at	AT1G30130	135.2	59.1	0.43713	similar to hypothetical protein [Brassica oleracea var. alboglabra] (GB:CAA99112.1); contains InterPro domain Protein of unknown function DUF1365 (InterPro:IPR010775)
256204_at	AT1G50840	94.7	40.2	0.424498	POLGAMMA2 (polymerase gamma 2); DNA binding / DNA-directed DNA polymerase
256215_at	AT1G50900	2383.9	700.6	0.293888	similar to hypothetical protein [Vitis vinifera] (GB:CAN65357.1); similar to unnamed protein product [Vitis vinifera] (GB:CAO38995.1); contains InterPro domain Ankyrin (InterPro:IPR002110)
256221_at	AT1G56300	1378.7	668.8	0.485095	DNAJ heat shock N-terminal domain-containing protein
256228_at	AT1G56190	1256.4	433.5	0.345033	phosphoglycerate kinase, putative
256235_at	AT3G12490	827.6	402.3	0.486104	cysteine protease inhibitor, putative / cystatin, putative
256237_at	AT3G12610	957.9	161.5	0.168598	DRT100 (DNA-DAMAGE REPAIR/TOLERATION 100); protein binding
256246_at	AT3G66658	146.7	52.4	0.357192	ALDH22a1 (ALDEHYDE DEHYDROGENASE 22A1); 3-chloroallyl aldehyde dehydrogenase
256253_at	AT3G11250	238.6	72.1	0.302179	60S acidic ribosomal protein P0 (RPP0C)
256267_at	AT3G12260	1975.6	991.7	0.501974	complex 1 family protein / LVR family protein
256274_at	AT3G12080	358.2	140.8	0.393076	EMB2738 (EMBRYO DEFECTIVE 2738); GTP binding
256275_at	AT3G12110	99	24.9	0.251515	ACT11 (ACTIN-11); structural constituent of cytoskeleton
256277_at	AT3G12120	3609.8	1219.4	0.337803	FAD2 (FATTY ACID DESATURASE 2); delta12-fatty acid dehydrogenase
256286_at	AT3G12180	147.5	67.7	0.458983	cornichon family protein
256288_at	AT3G12270	77.7	25.2	0.324324	methyltransferase
256299_at	AT1G69530	1893	566.4	0.299208	ATEXPA1 (ARABIDOPSIS THALIANA EXPANSIN A1)
256304_at	AT1G69523	175.4	34	0.193843	UbiE/COQ5 methyltransferase family protein
256310_at	AT1G30360	1318.9	442.4	0.335431	ERD4 (EARLY-RESPONSIVE TO DEHYDRATION 4)
256320_at	AT3G12170	51.5	25.7	0.499029	DNAJ heat shock N-terminal domain-containing protein
256327_at	AT3G02350	477.6	211.6	0.443049	GAUT9 (Galacturonosyltransferase 9); polygalacturonate 4-alpha-galacturonosyltransferase/ transferase, transferring glycosyl groups / transferase, transferring hexosyl groups
256332_at	AT1G76890	107.7	38.1	0.35376	GT2; transcription factor
256333_at	AT1G76860	145.4	72.3	0.497249	small nuclear ribonucleoprotein, putative / snRNP, putative / Sm protein, putative
256336_at	AT1G72030	397.9	162.7	0.408897	GCN5-related N-acetyltransferase (GNAT) family protein
256341_at	AT1G72040	143.2	32.7	0.228352	deoxynucleoside kinase family
256343_at	AT1G72090	86.1	31.1	0.361208	radical SAM domain-containing protein / TRAM domain-containing protein
256365_at	AT1G66530	110.3	44	0.398912	arginyl-tRNA synthetase, putative / arginine--tRNA ligase, putative
256383_at	AT1G66820	572.3	108.6	0.189761	glycine-rich protein
256396_at	AT3G06150	277.5	112.4	0.405045	similar to unknown protein [Arabidopsis thaliana] (TAIR:AT5G19060.1); similar to unnamed protein product [Vitis vinifera] (GB:CAO71094.1); contains InterPro domain Immunoglobulin E-set (InterPro:IPR014756)
256417_s_at	AT3G11170; AT5G05580	1925.1	915.8	0.475716	[AT3G11170, FAD7 (FATTY ACID DESATURASE 7); omega-3 fatty acid desaturase];[AT5G05580, FAD8 (FATTY ACID DESATURASE 8); omega-3 fatty acid desaturase]
256419_at	no_match	51.5	21.9	0.425243	no_match
256424_at	AT1G33490	304.4	150	0.492773	similar to unknown protein [Arabidopsis thaliana] (TAIR:AT4G10140.1); similar to unnamed protein product [Vitis vinifera] (GB:CAO44530.1)
256427_at	AT3G11090	241.3	86.5	0.358475	LBD21 (LOB DOMAIN-CONTAINING PROTEIN 21)
256440_at	AT3G10970	420.6	200.4	0.476462	haloacid dehalogenase-like hydrolase family protein
256441_at	AT3G10940	755.8	46.4	0.0613919	protein phosphatase-related
256454_at	AT1G75280	1033.5	308.8	0.298791	isoflavone reductase, putative
256455_at	AT1G75190	197.9	74.7	0.377463	unknown protein
256456_at	AT1G75180	331.3	160.9	0.485663	similar to unknown protein [Arabidopsis thaliana] (TAIR:AT1G19400.1); similar to unknown protein [Arabidopsis thaliana] (TAIR:AT1G19400.2); similar to unnamed protein product [Vitis vinifera] (GB:CAO47631.1); contains domain PTHR10996:SF1 (PTHR10996:SF1); contains domain PTHR10996 (PTHR10996)
256461_s_at	AT1G36280; AT4G18440	400.1	137	0.342414	[AT1G36280, adenylosuccinate lyase, putative / adenylosuccinase, putative];[AT4G18440, adenylosuccinate lyase, putative / adenylosuccinase, putative]
256466_at	AT1G32580	154.7	43.1	0.278604	plastid developmental protein DAG, putative
256468_at	AT1G32550	578.2	238.3	0.412141	ferredoxin family protein
256469_at	AT1G32540	358.1	140.8	0.393186	LOL1 (LSD ONE LIKE 1)
256480_at	AT1G33410	164	55.5	0.338415	SAR1 (SUPPRESSOR OF AUXIN RESISTANCE1)
256482_at	AT1G31420	537.4	213.2	0.396725	leucine-rich repeat transmembrane protein kinase, putative
256483_at	AT1G31410	165.9	73.8	0.444846	putrescine-binding periplasmic protein-related
256504_at	AT1G75210	304.4	130.4	0.428384	5' nucleotidase family protein
256505_at	AT1G75200	59.7	26.7	0.447236	flavodoxin family protein / radical SAM domain-containing protein
256514_at	AT1G66130	250	82.4	0.3296	oxidoreductase N-terminal domain-containing protein
256516_at	AT1G66150	1043.6	320.6	0.307206	TMK1 (TRANSMEMBRANE KINASE 1)
256524_at	AT1G66200	2846.7	1333.6	0.468472	ATGSR2 (Arabidopsis thaliana glutamine synthase clone R2); glutamate-ammonia ligase
256525_at	AT1G66180	334	99.9	0.299102	aspartyl protease family protein
256530_at	AT1G33290	305.5	105.2	0.344354	sporulation protein-related
[truncated: 1,904 more rows]

## Sheet: WtUpwrky33Up
Table S4 Co-expression levels and fold induction (c) in all B. cinerea up-regulated genes selected from wild-type and wrky33 samples
Probe Set	Locus identifier	Description
245038_at	AT2G26560	PLP2 (PHOSPHOLIPASE A 2A); nutrient reservoir
245041_at	AT2G26530	AR781
245051_at	AT2G23320	WRKY15 (WRKY DNA-binding protein 15); transcription factor
245052_at	AT2G26440	pectinesterase family protein
245119_at	AT2G41640	similar to unknown protein [Arabidopsis thaliana] (TAIR:AT3G57380.1); similar to glycosyltransferase [Medicago truncatula] (GB:CAI30145.1); contains InterPro domain Protein of unknown function DUF563 (InterPro:IPR007657)
245156_at	AT5G12480	CPK7 (CALMODULIN-DOMAIN PROTEIN KINASE 7); calmodulin-dependent protein kinase/ kinase
245181_at	AT5G12420	similar to unknown protein [Arabidopsis thaliana] (TAIR:AT5G16350.1); similar to unnamed protein product [Vitis vinifera] (GB:CAO48523.1); contains InterPro domain Protein of unknown function UPF0089 (InterPro:IPR004255); contains InterPro domain Protein of unknown function DUF1298 (InterPro:IPR009721)
245193_at	AT1G67810	Fe-S metabolism associated domain-containing protein
245197_at	AT1G67800	copine-related
245200_at	AT1G67850	similar to unknown protein [Arabidopsis thaliana] (TAIR:AT1G13000.2); similar to unknown protein [Arabidopsis thaliana] (TAIR:AT1G13000.1); similar to unnamed protein product [Vitis vinifera] (GB:CAO42517.1); contains InterPro domain Protein of unknown function DUF707 (InterPro:IPR007877)
245244_at	AT1G44350	ILL6 (IAA-leucine resistant (ILR)-like gene 6); metallopeptidase
245249_at	AT4G16760	ACX1 (ACYL-COA OXIDASE 1)
245251_at	AT4G17615	CBL1 (CALCINEURIN B-LIKE PROTEIN 1); calcium ion binding
245252_at	AT4G17500	ATERF-1 (ETHYLENE RESPONSIVE ELEMENT BINDING FACTOR 1); DNA binding / transcription activator/ transcription factor
245254_at	AT4G14680	APS3 (ATP sulfurylase 2); sulfate adenylyltransferase (ATP)
245266_at	AT4G17070	peptidyl-prolyl cis-trans isomerase
245324_at	AT4G17260	L-lactate dehydrogenase, putative
245329_at	AT4G14365	zinc finger (C3HC4-type RING finger) family protein / ankyrin repeat family protein
245365_at	AT4G17720	RNA recognition motif (RRM)-containing protein
245393_at	AT4G16260	glycosyl hydrolase family 17 protein
245439_at	AT4G16670	similar to unknown protein [Arabidopsis thaliana] (TAIR:AT4G17350.1); similar to unnamed protein product [Vitis vinifera] (GB:CAO39969.1); contains InterPro domain Pleckstrin-like, plant (InterPro:IPR013666); contains InterPro domain Protein of unknown function DUF828, plant (InterPro:IPR008546); contains InterPro domain Pleckstrin-like (InterPro:IPR001849)
245528_at	AT4G15530	PPDK (PYRUVATE ORTHOPHOSPHATE DIKINASE); kinase/ pyruvate, phosphate dikinase
245533_at	AT4G15130	cholinephosphate cytidylyltransferase, putative / phosphorylcholine transferase, putative / CTP:phosphocholine cytidylyltransferase, putative
245599_at	AT4G14220	zinc finger (C3HC4-type RING finger) family protein
245641_at	AT1G25370	similar to unknown protein [Arabidopsis thaliana] (TAIR:AT1G68340.1); similar to unnamed protein product [Vitis vinifera] (GB:CAO68084.1); contains InterPro domain Protein of unknown function DUF1639 (InterPro:IPR012438)
245662_at	AT1G28190	similar to unknown protein [Arabidopsis thaliana] (TAIR:AT5G12340.1); similar to unknown [Picea sitchensis] (GB:ABK21062.1)
245686_at	AT5G22060	ATJ2 (Arabidopsis thaliana DnaJ homologue 2)
245711_at	AT5G04340	C2H2 (ZINC FINGER OF ARABIDOPSIS THALIANA 6); nucleic acid binding / transcription factor/ zinc ion binding
245731_at	AT1G73500	ATMKK9 (Arabidopsis thaliana MAP kinase kinase 9); kinase
245755_at	AT1G35210	similar to unknown protein [Arabidopsis thaliana] (TAIR:AT1G22470.1); similar to hypothetical protein [Vitis vinifera] (GB:CAN82663.1)
245775_at	AT1G30270	CIPK23 (CBL-INTERACTING PROTEIN KINASE 23); kinase
245794_at	AT1G32170	XTR4 (XYLOGLUCAN ENDOTRANSGLYCOSYLASE 4); hydrolase, acting on glycosyl bonds
245832_at	AT1G48850	EMB1144 (EMBRYO DEFECTIVE 1144); chorismate synthase
245854_at	AT5G13490	AAC2 (ADP/ATP CARRIER 2); ATP:ADP antiporter/ binding
245855_at	AT5G13550	SULTR4;1 (Sulfate transporter 4.1); sulfate transmembrane transporter
245866_s_at	AT1G57990; AT1G57980	[AT1G57990, ATPUP18 (Arabidopsis thaliana purine permease 18); purine transmembrane transporter];[AT1G57980, purine permease-related]
245885_at	AT5G09440	phosphate-responsive protein, putative
245956_s_at	AT5G42020; AT5G28540	[AT5G42020, BIP (LUMINAL BINDING PROTEIN); ATP binding];[AT5G28540, BIP1; ATP binding]
245977_at	AT5G13110	G6PD2 (GLUCOSE-6-PHOSPHATE DEHYDROGENASE 2); glucose-6-phosphate dehydrogenase
246028_at	AT5G21170	5'-AMP-activated protein kinase beta-2 subunit, putative
246035_at	AT5G08300	succinyl-CoA ligase (GDP-forming) alpha-chain, mitochondrial, putative / succinyl-CoA synthetase, alpha chain, putative / SCS-alpha, putative
246042_at	AT5G19440	cinnamyl-alcohol dehydrogenase, putative (CAD)
246098_at	AT5G20400	oxidoreductase, 2OG-Fe(II) oxygenase family protein
246099_at	AT5G20230	ATBCB (ARABIDOPSIS BLUE-COPPER-BINDING PROTEIN); copper ion binding
246114_at	AT5G20250	DIN10 (DARK INDUCIBLE 10); hydrolase, hydrolyzing O-glycosyl compounds
246146_at	AT5G20050	protein kinase family protein
246189_at	AT5G20910	zinc finger (C3HC4-type RING finger) family protein
246195_at	AT4G36410	UBC17 (UBIQUITIN-CONJUGATING ENZYME 17); ubiquitin-protein ligase
246213_at	AT4G36480	ATLCB1 (LONG-CHAIN BASE1); protein binding / serine C-palmitoyltransferase
246214_at	AT4G36988; AT4G36990	[AT4G36988, CPuORF49 (Conserved peptide upstream open reading frame 49)];[AT4G36990, HSF4 (HEAT SHOCK FACTOR 4); DNA binding / transcription factor]
246238_at	AT4G36670	mannitol transporter, putative
246247_at	AT4G36640	SEC14 cytosolic factor family protein / phosphoglyceride transfer family protein
246293_at	AT3G56710	SIB1 (SIGMA FACTOR BINDING PROTEIN 1); binding
246305_at	AT3G51890	protein binding / protein transporter/ structural molecule
246312_at	AT1G31930	XLG3 (EXTRA-LARGE GTP-BINDING PROTEIN 3); signal transducer
246325_at	AT1G16540	ABA3/ATABA3/LOS5/SIR3 (ABA DEFICIENT 3); Mo-molybdopterin cofactor sulfurase/ selenocysteine lyase
246327_at	AT1G16670	protein kinase family protein
246340_s_at	AT3G44860; AT3G44870	[AT3G44860, FAMT (FARNESOIC ACID CARBOXYL-O-METHYLTRANSFERASE); S-adenosylmethionine-dependent methyltransferase/ farnesoic acid O-methyltransferase];[AT3G44870, S-adenosyl-L-methionine:carboxyl methyltransferase family protein]
246396_at	AT1G58180	carbonic anhydrase family protein / carbonate dehydratase family protein
246528_at	AT5G15640	mitochondrial substrate carrier family protein
246529_at	AT5G15730	serine/threonine protein kinase, putative
246532_at	AT5G15870	glycosyl hydrolase family 81 protein
246620_at	AT5G36220	CYP81D1 (CYTOCHROME P450 91A1); oxygen binding
246631_at	AT1G50740	similar to unknown protein [Arabidopsis thaliana] (TAIR:AT3G20510.1); similar to unnamed protein product [Vitis vinifera] (GB:CAO38976.1); contains InterPro domain Protein of unknown function UPF0136, Transmembrane; (InterPro:IPR005349)
246653_at	AT5G35200	epsin N-terminal homology (ENTH) domain-containing protein
246682_at	AT5G33290	XGD1 (XYLOGALACTURONAN DEFICIENT 1); catalytic
246744_at	AT5G27760	hypoxia-responsive family protein
246777_at	AT5G27420	zinc finger (C3HC4-type RING finger) family protein
246779_at	AT5G27520	mitochondrial substrate carrier family protein
246785_at	AT5G27380	GSH2/GSHB (GLUTATHIONE SYNTHETASE 2); glutathione synthase
246789_at	AT5G27600	LACS7 (LONG-CHAIN ACYL-COA SYNTHETASE 7)
246821_at	AT5G26920	calmodulin binding
246858_at	AT5G25930	leucine-rich repeat family protein / protein kinase family protein
246863_at	AT5G25940	early nodulin-related
246870_at	AT5G26030	FC1 (FERROCHELATASE 1); ferrochelatase
246927_s_at	AT5G25260; AT5G25250	[AT5G25260, similar to unknown protein [Arabidopsis thaliana] (TAIR:AT5G25250.1); similar to unknown protein [Arabidopsis thaliana] (TAIR:AT5G64870.1); similar to unnamed protein product [Vitis vinifera] (GB:CAO44306.1); similar to hypothetical protein [Vitis vinifera] (GB:CAN77054.1); similar to 80C09_16 [Brassica rapa subsp. pekinensis] (GB:AAZ41827.1); contains domain PTHR13806:SF3 (PTHR13806:…
246931_at	AT5G25170	similar to unknown protein [Arabidopsis thaliana] (TAIR:AT2G25190.1); similar to unnamed protein product [Vitis vinifera] (GB:CAO44286.1); contains InterPro domain Protein of unknown function DUF862, eukaryotic (InterPro:IPR008580)
246943_at	AT5G25440	protein kinase family protein
246976_s_at	AT5G24810	ABC1 family protein
246989_at	AT5G67350	unknown protein
247137_at	AT5G66210	CPK28 (calcium-dependent protein kinase 28); calmodulin-dependent protein kinase
247177_at	AT5G65300	unknown protein
247197_at	AT5G65240	leucine-rich repeat family protein / protein kinase family protein
247208_at	AT5G64870	similar to unknown protein [Arabidopsis thaliana] (TAIR:AT5G25250.1); similar to unknown protein [Arabidopsis thaliana] (TAIR:AT5G25260.1); similar to 80C09_16 [Brassica rapa subsp. pekinensis] (GB:AAZ41827.1); contains domain PTHR13806:SF3 (PTHR13806:SF3); contains domain PTHR13806 (PTHR13806)
247280_at	AT5G64260	phosphate-responsive protein, putative
247304_at	AT5G63850	AAP4 (amino acid permease 4); amino acid transmembrane transporter
247327_at	AT5G64120	peroxidase, putative
247351_at	AT5G63790	ANAC102 (Arabidopsis NAC domain containing protein 102); transcription factor
247389_at	AT5G63490	CBS domain-containing protein / octicosapeptide/Phox/Bemp1 (PB1) domain-containing protein
247394_at	AT5G62860	F-box family protein-related
247426_at	AT5G62570	calmodulin-binding protein
247509_at	AT5G62020	AT-HSFB2A (Arabidopsis thaliana heat shock transcription factor B2A); DNA binding / transcription factor
247529_at	AT5G61520	hexose transporter, putative
247532_at	AT5G61560	protein kinase family protein
247554_at	AT5G61010	ATEXO70E2 (EXOCYST SUBUNIT EXO70 FAMILY PROTEIN E2); protein binding
247571_at	AT5G61210	SNAP33 (synaptosomal-associated protein 33); SNAP receptor
247573_at	AT5G61160	AACT1 (ANTHOCYANIN 5-AROMATIC ACYLTRANSFERASE 1); transferase
247604_at	AT5G60950	COBL5 (COBRA-LIKE PROTEIN 5 PRECURSOR)
247626_at	AT5G60300	lectin protein kinase family protein
247655_at	AT5G59820	RHL41 (RESPONSIVE TO HIGH LIGHT 41); nucleic acid binding / transcription factor/ zinc ion binding
247677_at	AT5G59420	oxysterol-binding family protein
247679_at	AT5G59540	oxidoreductase, 2OG-Fe(II) oxygenase family protein
247685_at	AT5G59680	leucine-rich repeat protein kinase, putative
247708_at	AT5G59550	zinc finger (C3HC4-type RING finger) family protein
247817_at	AT5G58375	similar to unknown protein [Arabidopsis thaliana] (TAIR:AT5G14602.1); similar to unnamed protein product [Vitis vinifera] (GB:CAO21327.1); contains domain PTHR12133 (PTHR12133)
247819_at	AT5G58350	WNK4 (Arabidopsis WNK kinase 4); kinase
247835_at	AT5G57910	similar to unknown protein [Arabidopsis thaliana] (TAIR:AT4G30630.1); similar to unnamed protein product [Vitis vinifera] (GB:CAO66657.1)
247864_s_at	AT1G25155; AT5G57890;AT1G25083; AT1G24909; AT1G25220; AT1G24807	[AT1G25155, anthranilate synthase beta subunit, putative];[AT5G57890, anthranilate synthase beta subunit, putative];[AT1G25083, anthranilate synthase beta subunit, putative];[AT1G24909, anthranilate synthase beta subunit, putative];[AT1G25220, ASB1 (ANTHRANILATE SYNTHASE BETA SUBUNIT 1); anthranilate synthase];[AT1G24807, anthranilate synthase beta subunit, putative]
247922_at	AT5G57500	transferase, transferring glycosyl groups
247924_at	AT5G57655	xylose isomerase family protein
247925_at	AT5G57560	TCH4 (TOUCH 4); hydrolase, acting on glycosyl bonds / xyloglucan:xyloglucosyl transferase
247930_at	AT5G57060	similar to unknown protein [Arabidopsis thaliana] (TAIR:AT4G26060.1); similar to unknown [Picea sitchensis] (GB:ABK23978.1); contains InterPro domain Channel forming colicin, C-terminal cytotoxic; (InterPro:IPR000293)
247940_at	AT5G57190	PSD2 (PHOSPHATIDYLSERINE DECARBOXYLASE 2); phosphatidylserine decarboxylase
247949_at	AT5G57220	CYP81F2 (cytochrome P450, family 81, subfamily F, polypeptide 2); oxygen binding
247954_at	AT5G56870	BGAL4 (beta-galactosidase 4); beta-galactosidase
247989_at	AT5G56350	pyruvate kinase, putative
248025_at	AT5G55850	NOI
248032_at	AT5G55860	similar to unknown protein [Arabidopsis thaliana] (TAIR:AT1G12150.1); similar to unnamed protein product [Vitis vinifera] (GB:CAO45150.1); contains InterPro domain Protein of unknown function DUF827, plant (InterPro:IPR008545)
248037_at	AT5G55930	ATOPT1 (oligopeptide transporter 1); oligopeptide transporter
248060_at	AT5G55560	protein kinase family protein
248101_at	AT5G55200	co-chaperone grpE protein, putative
248123_at	AT5G54720	ankyrin repeat family protein
248132_at	AT5G54840	GTP-binding family protein
248133_at	AT5G54850	unknown protein
248134_at	AT5G54860	integral membrane transporter family protein
248162_at	AT5G54500	FQR1 (FLAVODOXIN-LIKE QUINONE REDUCTASE 1)
248164_at	AT5G54490	PBP1 (PINOID-BINDING PROTEIN 1); calcium ion binding
248205_at	AT5G54300	similar to unknown protein [Arabidopsis thaliana] (TAIR:AT1G61260.1); similar to unnamed protein product [Vitis vinifera] (GB:CAO39207.1); contains InterPro domain Protein of unknown function DUF761, plant (InterPro:IPR008480)
248276_at	AT5G53550	YSL3 (YELLOW STRIPE LIKE 3); oligopeptide transporter
248282_at	AT5G52900	similar to unnamed protein product [Vitis vinifera] (GB:CAO49548.1)
248322_at	AT5G52760	heavy-metal-associated domain-containing protein
248327_at	AT5G52750	heavy-metal-associated domain-containing protein
248330_at	AT5G52810	ornithine cyclodeaminase/mu-crystallin family protein
248332_at	AT5G52640	HSP81-1 (HEAT SHOCK PROTEIN 81-1); ATP binding / unfolded protein binding
248335_at	AT5G52450	MATE efflux protein-related
248381_at	AT5G51830	pfkB-type carbohydrate kinase family protein
248422_at	AT5G51640	YLS7 (yellow-leaf-specific gene 7)
248487_at	AT5G51070	ERD1 (EARLY RESPONSIVE TO DEHYDRATION 1); ATP binding / ATPase
248551_at	AT5G50200	WR3 (WOUND-RESPONSIVE 3); nitrate transmembrane transporter
248607_at	AT5G49480	ATCP1 (CA2+-BINDING PROTEIN 1); calcium ion binding
248686_at	AT5G48540	33 kDa secretory protein-related
248719_at	AT5G47910	RBOHD (RESPIRATORY BURST OXIDASE PROTEIN D)
248756_at	AT5G47560	ATSDAT/ATTDT (TONOPLAST DICARBOXYLATE TRANSPORTER); malate transmembrane transporter/ sodium:dicarboxylate symporter
248769_at	AT5G47730	SEC14 cytosolic factor, putative / polyphosphoinositide-binding protein, putative
248792_at	AT5G47200	AtRABD2b/AtRab1A (Arabidopsis Rab GTPase homolog D2b); GTP binding
248794_at	AT5G47220	ATERF-2/ATERF2/ERF2 (ETHYLENE RESPONSE FACTOR 2); DNA binding / transcription activator/ transcription factor
248821_at	AT5G47070	protein kinase, putative
248833_at	AT5G47120	ATBI-1 (ARABIDOPSIS BAX INHIBITOR 1)
248896_at	AT5G46350	WRKY8 (WRKY DNA-binding protein 8); transcription factor
248934_at	AT5G46080	protein kinase family protein
248970_at	AT5G45380	sodium:solute symporter family protein
248971_at	AT5G45000	transmembrane receptor
249021_at	AT5G44820	similar to unknown protein [Arabidopsis thaliana] (TAIR:AT4G19970.1); similar to unnamed protein product [Vitis vinifera] (GB:CAO46707.1); contains domain PTHR10483:SF6 (PTHR10483:SF6); contains domain PTHR10483 (PTHR10483)
249052_at	AT5G44420	PDF1.2 (Low-molecular-weight cysteine-rich 77)
249078_at	AT5G44070	CAD1 (CADMIUM SENSITIVE 1)
249125_at	AT5G43450	2-oxoglutarate-dependent dioxygenase, putative
249139_at	AT5G43170	AZF3 (ARABIDOPSIS ZINC-FINGER PROTEIN 3); nucleic acid binding / transcription factor/ zinc ion binding
249188_at	AT5G42830	transferase family protein
249252_at	AT5G42010	WD-40 repeat family protein
249264_s_at	AT5G41750; AT5G41740	[AT5G41750, disease resistance protein (TIR-NBS-LRR class), putative];[AT5G41740, disease resistance protein (TIR-NBS-LRR class), putative]
249314_at	AT5G41180	leucine-rich repeat protein kinase, putative
249346_at	AT5G40780	LHT1 (LYSINE HISTIDINE TRANSPORTER 1); amino acid transmembrane transporter
249372_at	AT5G40760	G6PD6 (GLUCOSE-6-PHOSPHATE DEHYDROGENASE 6); glucose-6-phosphate dehydrogenase
249417_at	AT5G39670	calcium-binding EF hand family protein
249459_at	AT5G39580	peroxidase, putative
249467_at	AT5G39610	ANAC092/ATNAC2/ATNAC6 (Arabidopsis NAC domain containing protein 92); protein heterodimerization/ protein homodimerization/ transcription factor
249481_at	AT5G38900	DSBA oxidoreductase family protein
249494_at	AT5G39050	transferase family protein
249527_at	AT5G38710	proline oxidase, putative / osmotic stress-responsive proline dehydrogenase, putative
249580_at	AT5G37740	C2 domain-containing protein
249581_at	AT5G37600	ATGSR1 (Arabidopsis thaliana glutamine synthase clone R1); glutamate-ammonia ligase
249719_at	AT5G35735	auxin-responsive family protein
249777_at	AT5G24210	lipase class 3 family protein
249800_at	AT5G23660	MTN3 (ARABIDOPSIS HOMOLOG OF MEDICAGO TRUNCATULA MTN3)
249806_at	AT5G23850	similar to unknown protein [Arabidopsis thaliana] (TAIR:AT3G48980.1); similar to unnamed protein product [Vitis vinifera] (GB:CAO17250.1); contains InterPro domain Protein of unknown function DUF821, CAP10-like (InterPro:IPR008539); contains InterPro domain Lipopolysaccharide-modifying protein (InterPro:IPR006598)
249835_s_at	AT5G23490; AT5G23510	[AT5G23490, similar to unknown protein [Arabidopsis thaliana] (TAIR:AT5G08440.1); similar to unnamed protein product [Vitis vinifera] (GB:CAO67077.1)];[AT5G23510, similar to unknown protein [Arabidopsis thaliana] (TAIR:AT5G23490.1); similar to unnamed protein product [Vitis vinifera] (GB:CAO67077.1)]
249889_at	AT5G22540	similar to unknown protein [Arabidopsis thaliana] (TAIR:AT5G22550.2); similar to unnamed protein product [Vitis vinifera] (GB:CAO15956.1); contains InterPro domain Protein of unknown function DUF247, plant (InterPro:IPR004158)
249918_at	AT5G19240	Identical to Uncharacterized GPI-anchored protein At5g19240 precursor [Arabidopsis Thaliana] (GB:Q84VZ5;GB:Q8H7A4); similar to unknown protein [Arabidopsis thaliana] (TAIR:AT5G19230.1); similar to unknown [Populus trichocarpa] (GB:ABK94712.1)
249928_at	AT5G22250	CCR4-NOT transcription complex protein, putative
249942_at	AT5G22300	NIT4 (NITRILASE 4)
249983_at	AT5G18470	curculin-like (mannose-binding) lectin family protein
249984_at	AT5G18400	similar to unknown protein [Arabidopsis thaliana] (TAIR:AT5G18362.1); similar to unnamed protein product [Vitis vinifera] (GB:CAO15382.1); contains InterPro domain Protein of unknown function DUF689 (InterPro:IPR007785)
249987_at	AT5G18490	similar to unknown protein [Arabidopsis thaliana] (TAIR:AT3G04350.1); similar to hypothetical protein [Vitis vinifera] (GB:CAN77840.1); similar to hypothetical protein [Vitis vinifera] (GB:CAN61465.1); similar to unnamed protein product [Vitis vinifera] (GB:CAO40557.1); contains InterPro domain Protein of unknown function DUF946, plant (InterPro:IPR009291)
249988_at	AT5G18310	similar to unknown protein [Arabidopsis thaliana] (TAIR:AT5G48500.1); similar to unnamed protein product [Vitis vinifera] (GB:CAO38794.1)
250014_at	AT5G17990	TRP1 (TRYPTOPHAN BIOSYNTHESIS 1); anthranilate phosphoribosyltransferase
250018_at	AT5G18150	similar to unknown protein [Arabidopsis thaliana] (TAIR:AT5G14602.1); similar to unnamed protein product [Vitis vinifera] (GB:CAO23480.1); contains domain PTHR12133 (PTHR12133)
250028_at	AT5G18130	similar to unknown protein [Arabidopsis thaliana] (TAIR:AT3G03870.2); similar to unknown [Medicago truncatula] (GB:ABK28852.1)
250054_at	AT5G17860	CAX7 (CALCIUM EXCHANGER 7); calcium:sodium antiporter/ cation:cation antiporter
250062_at	AT5G17760	AAA-type ATPase family protein
250094_at	AT5G17380	pyruvate decarboxylase family protein
250100_at	AT5G16570	GLN1;4 (Glutamine synthetase 1;4); glutamate-ammonia ligase
250114_s_at	AT5G16370; AT5G16340	[AT5G16370, AMP-binding protein, putative];[AT5G16340, AMP-binding protein, putative]
250149_at	AT5G14700	cinnamoyl-CoA reductase-related
250252_at	AT5G13750	ZIFL1 (ZINC INDUCED FACILITATOR-LIKE 1); tetracycline:hydrogen antiporter/ transporter
250289_at	AT5G13190	similar to unknown [Populus trichocarpa] (GB:ABK93196.1); contains InterPro domain LPS-induced tumor necrosis factor alpha factor (InterPro:IPR006629)
250301_at	AT5G11970	similar to unknown protein [Arabidopsis thaliana] (TAIR:AT2G19460.1); similar to unnamed protein product [Vitis vinifera] (GB:CAO45667.1)
250339_at	AT5G11670	ATNADP-ME2 (NADP-MALIC ENZYME 2); malate dehydrogenase (oxaloacetate-decarboxylating) (NADP+)/ malic enzyme/ oxidoreductase, acting on NADH or NADPH, NAD or NADP as acceptor
250477_at	AT5G10190	transporter-related
250580_at	AT5G07440	GDH2 (GLUTAMATE DEHYDROGENASE 2); oxidoreductase
250657_at	AT5G07000	sulfotransferase family protein
250666_at	AT5G07100	WRKY26 (WRKY DNA-binding protein 26); transcription factor
250670_at	AT5G06860	PGIP1 (POLYGALACTURONASE INHIBITING PROTEIN 1); protein binding
250692_at	AT5G06560	similar to unknown protein [Arabidopsis thaliana] (TAIR:AT3G11850.1); similar to unknown protein [Arabidopsis thaliana] (TAIR:AT3G11850.2); similar to unnamed protein product [Vitis vinifera] (GB:CAO39886.1); contains InterPro domain Protein of unknown function DUF593 (InterPro:IPR007656)
250738_at	AT5G05730	ASA1 (ANTHRANILATE SYNTHASE ALPHA SUBUNIT 1); anthranilate synthase
250775_at	AT5G05460	hydrolase, acting on glycosyl bonds
250777_at	AT5G05440	similar to unknown protein [Arabidopsis thaliana] (TAIR:AT2G38310.1); similar to unnamed protein product [Vitis vinifera] (GB:CAO48777.1); contains InterPro domain Bet v I allergen; (InterPro:IPR000916); contains InterPro domain Streptomyces cyclase/dehydrase (InterPro:IPR005031)
250793_at	AT5G05600	oxidoreductase, 2OG-Fe(II) oxygenase family protein
250796_at	AT5G05300	similar to unknown protein [Arabidopsis thaliana] (TAIR:AT3G10930.1)
250818_at	AT5G04930	ALA1 (AMINOPHOSPHOLIPID ATPASE1); ATPase, coupled to transmembrane movement of ions, phosphorylative mechanism
250829_at	AT5G04720	ADR1-L2 (ADR1-LIKE 2); ATP binding / nucleoside-triphosphatase/ nucleotide binding / protein binding
250911_at	AT5G03730	CTR1 (CONSTITUTIVE TRIPLE RESPONSE 1); kinase/ protein serine/threonine/tyrosine kinase
250916_at	AT5G03630	ATMDAR2; monodehydroascorbate reductase (NADH)
250918_at	AT5G03610	GDSL-motif lipase/hydrolase family protein
250941_at	AT5G03320	protein kinase, putative
250944_at	AT5G03380	heavy-metal-associated domain-containing protein
250948_at	AT5G03490	UDP-glucoronosyl/UDP-glucosyl transferase family protein
250990_at	AT5G02290	NAK; kinase
251037_at	AT5G02100	UNE18 (unfertilized embryo sac 18); oxysterol binding
251054_at	AT5G01540	lectin protein kinase, putative
251059_at	AT5G01810	CIPK15 (CBL-INTERACTING PROTEIN KINASE 15); kinase/ protein kinase
251071_at	AT5G01950	ATP binding / kinase/ protein serine/threonine kinase
251107_at	AT5G01610	Identical to Uncharacterized protein At5g01610 [Arabidopsis Thaliana] (GB:Q9M015;GB:Q0WT00;GB:Q84VV4); similar to unknown protein [Arabidopsis thaliana] (TAIR:AT3G08890.1); similar to unknown protein [Arabidopsis thaliana] (TAIR:AT3G08890.2); similar to hypothetical protein [Vitis vinifera] (GB:CAN63135.1); contains InterPro domain Protein of unknown function DUF538 (InterPro:IPR007493)
251144_at	AT5G01210	transferase family protein
251163_at	AT3G63310	glutamate binding /
251191_at	AT3G62590	lipase class 3 family protein
251248_at	AT3G62150	PGP21 (P-GLYCOPROTEIN 21); ATPase, coupled to transmembrane movement of substances
251336_at	AT3G61190	BAP1 (BON ASSOCIATION PROTEIN 1)
251400_at	AT3G60420	similar to unknown protein [Arabidopsis thaliana] (TAIR:AT3G60450.1); similar to unnamed protein product [Vitis vinifera] (GB:CAO70569.1); contains InterPro domain Phosphoglycerate mutase (InterPro:IPR013078); contains InterPro domain PRIB5 (InterPro:IPR012398)
251406_at	AT3G60260	phagocytosis and cell motility protein ELMO1-related
251422_at	AT3G60540	sec61beta family protein
251475_at	AT3G59660	C2 domain-containing protein / GRAM domain-containing protein
251479_at	AT3G59700	ATHLECRK (ARABIDOPSIS THALIANA LECTIN-RECEPTOR KINASE); kinase
251520_at	AT3G59410	protein kinase family protein
251594_at	AT3G57630	exostosin family protein
251624_at	AT3G57280	similar to unknown protein [Arabidopsis thaliana] (TAIR:AT3G20510.1); similar to unnamed protein product [Vitis vinifera] (GB:CAO23643.1); contains InterPro domain Protein of unknown function UPF0136, Transmembrane; (InterPro:IPR005349)
251634_at	AT3G57480	zinc finger (C2H2 type, AN1-like) family protein
251640_at	AT3G57450	similar to unnamed protein product [Vitis vinifera] (GB:CAO40798.1)
251642_at	AT3G57520	ATSIP2 (ARABIDOPSIS THALIANA SEED IMBIBITION 2); hydrolase, hydrolyzing O-glycosyl compounds
251643_at	AT3G57550	AGK2 (GUANYLATE KINASE-ENCODING GENE 1)
251649_at	AT3G57330	ACA11 (AUTOINHIBITED CA2+-ATPASE 11); calcium-transporting ATPase/ calmodulin binding
251673_at	AT3G57240	BG3 (BETA-1,3-GLUCANASE 3); hydrolase, hydrolyzing O-glycosyl compounds
251684_at	AT3G56410	similar to unknown protein [Arabidopsis thaliana] (TAIR:AT5G05190.1); similar to unknown protein [Arabidopsis thaliana] (TAIR:AT3G61670.1); similar to hypothetical protein Kpol_1058p4 [Vanderwaltozyma polyspora DSM 70294] (GB:XP_001645325.1)
251722_at	AT3G56200	amino acid transporter family protein
251769_at	AT3G55950	protein kinase family protein
251773_at	AT3G55960	NLI interacting factor (NIF) family protein
251776_at	AT3G55620	EMB1624 (EMBRYO DEFECTIVE 1624); translation initiation factor
251786_at	AT3G55270	MKP1; MAP kinase tyrosine/serine/threonine phosphatase
251790_at	AT3G55470	C2 domain-containing protein
251797_at	AT3G55560	AGF2 (AT-HOOK PROTEIN OF GA FEEDBACK 2)
251804_at	AT3G55430	glycosyl hydrolase family 17 protein / beta-1,3-glucanase, putative
251847_at	AT3G54640	TSA1 (TRYPTOPHAN SYNTHASE ALPHA CHAIN); tryptophan synthase
251848_at	AT3G54620	ATBZIP25/BZO2H4 (ARABIDOPSIS THALIANA BASIC LEUCINE ZIPPER 25); protein heterodimerization/ transcription factor
251884_at	AT3G54150	embryo-abundant protein-related
251910_at	AT3G53810	lectin protein kinase, putative
251973_at	AT3G53180	glutamate-ammonia ligase
251975_at	AT3G53230	cell division cycle protein 48, putative / CDC48, putative
252009_at	AT3G52800	zinc finger (AN1-like) family protein
252053_at	AT3G52400	SYP122 (syntaxin 122); SNAP receptor
252068_at	AT3G51440	strictosidine synthase family protein
252076_at	AT3G51660	macrophage migration inhibitory factor family protein / MIF family protein
252114_at	AT3G51450	strictosidine synthase family protein
252117_at	AT3G51430	YLS2 (yellow-leaf-specific gene 2); strictosidine synthase
252120_at	AT3G51130	Identical to UPF0183 protein At3g51130 [Arabidopsis Thaliana] (GB:Q9SD33;GB:Q53YG9;GB:Q8LD70;GB:Q94C31); similar to unnamed protein product [Vitis vinifera] (GB:CAO48256.1); similar to Os06g0714000 [Oryza sativa (japonica cultivar-group)] (GB:NP_001058570.1); contains InterPro domain Protein of unknown function UPF0183 (InterPro:IPR005373)
252131_at	AT3G50930	AAA-type ATPase family protein
252133_at	AT3G50900	similar to unknown protein [Arabidopsis thaliana] (TAIR:AT5G66490.1); similar to hypothetical protein [Thellungiella halophila] (GB:ABB45855.1)
252134_at	AT3G50910	similar to unknown protein [Arabidopsis thaliana] (TAIR:AT5G66480.1); similar to hypothetical protein [Thellungiella halophila] (GB:ABB45854.1)
252170_at	AT3G50480	HR4 (HOMOLOG OF RPW8 4)
252214_at	AT3G50260	ATERF#011/CEJ1 (COOPERATIVELY REGULATED BY ETHYLENE AND JASMONATE 1); DNA binding / transcription factor
252217_at	AT3G50140	similar to unknown protein [Arabidopsis thaliana] (TAIR:AT3G50130.1); similar to unknown protein [Arabidopsis thaliana] (TAIR:AT3G50190.1); similar to unnamed protein product [Vitis vinifera] (GB:CAO71911.1); contains InterPro domain Protein of unknown function DUF247, plant (InterPro:IPR004158)
252234_at	AT3G49780	ATPSK4 (PHYTOSULFOKINE 4 PRECURSOR); growth factor
252250_at	AT3G49790	ATP binding
252291_s_at	AT3G49120; AT3G49110	[AT3G49120, ATPCB/ATPERX34/PERX34/PRXCB (PEROXIDASE 34); peroxidase];[AT3G49110, ATPCA/ATPRX33/PRX33/PRXCA (PEROXIDASE 33); peroxidase]
252331_s_at	AT3G48780; AT3G48790	[AT3G48780, serine C-palmitoyltransferase, putative];[AT3G48790, serine C-palmitoyltransferase, putative]
252338_at	AT3G48890	ATMP2 (MEMBRANE STEROID BINDING PROTEIN 2); heme binding / transition metal ion binding
252346_at	AT3G48650	pseudogene, At14a-related protein, similar to At14a (GI:11994571 and GI:11994573) (Arabidopsis thaliana)
252414_at	AT3G47420	glycerol-3-phosphate transporter, putative / glycerol 3-phosphate permease, putative
252415_at	AT3G47340	ASN1 (DARK INDUCIBLE 6)
252417_at	AT3G47480	calcium-binding EF hand family protein
252421_at	AT3G47540	chitinase, putative
252422_at	AT3G47550	zinc finger (C3HC4-type RING finger) family protein
252533_at	AT3G46110	signal transducer
252570_at	AT3G45300	IVD (ISOVALERYL-COA-DEHYDROGENASE)
252602_at	AT3G45040	phosphatidate cytidylyltransferase family protein
252652_at	AT3G44720	ADT4 (AROGENATE DEHYDRATASE 4); arogenate dehydratase/ prephenate dehydratase
252684_at	AT3G44400	disease resistance protein (TIR-NBS-LRR class), putative
252827_at	AT4G39950	CYP79B2 (cytochrome P450, family 79, subfamily B, polypeptide 2); oxygen binding
252831_at	AT4G39980	DHS1 (3-DEOXY-D-ARABINO-HEPTULOSONATE 7-PHOSPHATE SYNTHASE 1); 3-deoxy-7-phosphoheptulonate synthase
252851_at	AT4G40080	epsin N-terminal homology (ENTH) domain-containing protein / clathrin assembly protein-related
252862_at	AT4G39830	L-ascorbate oxidase, putative
252921_at	AT4G39030	EDS5 (ENHANCED DISEASE SUSCEPTIBILITY 5); antiporter/ transporter
252928_at	AT4G38940	kelch repeat-containing F-box family protein
252939_at	AT4G39230	isoflavone reductase, putative
252940_at	AT4G39270	leucine-rich repeat transmembrane protein kinase, putative
252981_at	AT4G38260	similar to unknown protein [Arabidopsis thaliana] (TAIR:AT1G20740.1); similar to unnamed protein product [Vitis vinifera] (GB:CAO47527.1); contains InterPro domain Protein of unknown function DUF833 (InterPro:IPR008551)
252993_at	AT4G38540	monooxygenase, putative (MO2)
253046_at	AT4G37370	CYP81D8 (cytochrome P450, family 81, subfamily D, polypeptide 8); oxygen binding
253057_at	AT4G37670	GCN5-related N-acetyltransferase (GNAT) family protein / amino acid kinase family protein
253063_at	AT4G37640	ACA2 (CALCIUM ATPASE 2); calmodulin binding
253099_s_at	AT4G37530; AT4G37520	[AT4G37530, peroxidase, putative];[AT4G37520, peroxidase 50 (PER50) (P50) (PRXR2)]
253124_at	AT4G36030	armadillo/beta-catenin repeat family protein
253161_at	AT4G35770	SEN1 (DARK INDUCIBLE 1)
253162_at	AT4G35630	PSAT (phosphoserine aminotransferase); phosphoserine transaminase
253203_at	AT4G34710	ADC2 (ARGININE DECARBOXYLASE 2)
253257_at	AT4G34390	XLG2 (EXTRA-LARGE GTP-BINDING PROTEIN 2); signal transducer
253268_s_at	AT4G34131; AT4G34135	[AT4G34131, UGT73B3 (UDP-GLUCOSYL TRANSFERASE 73B3); UDP-glycosyltransferase/ abscisic acid glucosyltransferase/ transferase, transferring hexosyl groups];[AT4G34135, UGT73B2; UDP-glucosyltransferase/ UDP-glycosyltransferase/ flavonol 3-O-glucosyltransferase]
253273_at	AT4G34180	cyclase family protein
253274_at	AT4G34200	EDA9 (embryo sac development arrest 9); NAD binding / amino acid binding / binding / catalytic/ cofactor binding / oxidoreductase, acting on the CH-OH group of donors, NAD or NADP as acceptor / phosphoglycerate dehydrogenase
253277_at	AT4G34230	CAD5 (CINNAMYL ALCOHOL DEHYDROGENASE 5); cinnamyl-alcohol dehydrogenase
253332_at	AT4G33420	peroxidase, putative
253338_at	AT4G33430	BAK1 (BRI1-ASSOCIATED RECEPTOR KINASE); kinase
253343_at	AT4G33540	metallo-beta-lactamase family protein
253377_at	AT4G33300	ADR1-L1 (ADR1-LIKE 1); ATP binding / protein binding
253414_at	AT4G33050	EDA39 (embryo sac development arrest 39); calmodulin binding
253453_at	AT4G31860	protein phosphatase 2C, putative / PP2C, putative
253485_at	AT4G31800	WRKY18 (WRKY DNA-binding protein 18); transcription factor
253534_at	AT4G31500	CYP83B1 (CYTOCHROME P450 MONOOXYGENASE 83B1); oxygen binding
253578_at	AT4G30340	ATDGK7 (DIACYLGLYCEROL KINASE 7); diacylglycerol kinase
253590_at	no_match	no_match
253606_at	AT4G30530	defense-related protein, putative
253630_at	AT4G30490	AFG1-like ATPase family protein
253637_at	AT4G30390	similar to hypothetical protein MtrDRAFT_AC148994g36v2 [Medicago truncatula] (GB:ABN05865.1)
253647_at	AT4G29950	microtubule-associated protein
253654_at	AT4G30060	similar to unknown protein [Arabidopsis thaliana] (TAIR:AT2G19160.1); similar to unnamed protein product [Vitis vinifera] (GB:CAO64039.1); contains InterPro domain Protein of unknown function DUF266, plant (InterPro:IPR004949)
253664_at	AT4G30210	ATR2 (ARABIDOPSIS P450 REDUCTASE 2)
253666_at	AT4G30270	MERI5B (MERISTEM-5); hydrolase, acting on glycosyl bonds / xyloglucan:xyloglucosyl transferase
253702_at	AT4G29900	ACA10 (autoinhibited Ca2+ -ATPase 10); calcium-transporting ATPase/ calmodulin binding
253708_at	AT4G29210	GGT3/GGT4 (GAMMA-GLUTAMYL TRANSPEPTIDASE 3); gamma-glutamyltransferase/ glutathione gamma-glutamylcysteinyltransferase
253776_at	AT4G28390	AAC3 (ADP/ATP CARRIER 3); ATP:ADP antiporter/ binding
253779_at	AT4G28490	HAESA (RECEPTOR-LIKE PROTEIN KINASE 5); ATP binding / kinase/ protein serine/threonine kinase
253819_at	AT4G28350	lectin protein kinase family protein
253827_at	AT4G28085	unknown protein
253874_at	AT4G27450	similar to unknown protein [Arabidopsis thaliana] (TAIR:AT3G15450.1); similar to unnamed protein product [Vitis vinifera] (GB:CAO39242.1); contains domain G3DSA:3.60.20.10 (G3DSA:3.60.20.10); contains domain SSF56235 (SSF56235)
253890_s_at	AT4G27585; AT5G54100	[AT4G27585, band 7 family protein];[AT5G54100, band 7 family protein]
253898_s_at	AT5G54810; AT4G27070	[AT5G54810, TSB1 (TRYPTOPHAN SYNTHASE BETA-SUBUNIT)];[AT4G27070, TSB2 (TRYPTOPHAN SYNTHASE BETA-SUBUNIT); tryptophan synthase]
253911_at	AT4G27300	S-locus protein kinase, putative
253915_at	AT4G27280	calcium-binding EF hand family protein
253950_at	AT4G26910	2-oxoacid dehydrogenase family protein
253954_at	AT4G26970	aconitate hydratase, cytoplasmic, putative / citrate hydro-lyase/aconitase, putative
253992_at	AT4G26060	similar to unknown protein [Arabidopsis thaliana] (TAIR:AT5G57060.1); similar to unnamed protein product [Vitis vinifera] (GB:CAO65021.1); contains domain PTHR10052 (PTHR10052); contains domain PTHR10052:SF2 (PTHR10052:SF2)
254032_at	AT4G25940	epsin N-terminal homology (ENTH) domain-containing protein
254040_at	AT4G25900	aldose 1-epimerase family protein
254082_at	AT4G25720	glutamine cyclotransferase family protein
254083_at	AT4G24920	protein transport protein SEC61 gamma subunit, putative
254093_at	AT4G25110	ATMC2 (METACASPASE 2); caspase
254103_at	AT4G25030	similar to unknown protein [Arabidopsis thaliana] (TAIR:AT5G45410.2); similar to unknown protein [Arabidopsis thaliana] (TAIR:AT5G45410.3); similar to unknown protein [Arabidopsis thaliana] (TAIR:AT5G45410.1); similar to unnamed protein product [Vitis vinifera] (GB:CAO68979.1); similar to hypothetical protein [Vitis vinifera] (GB:CAN81117.1)
254150_at	AT4G24350	phosphorylase family protein
254163_s_at	AT4G24340; AT4G24350	[AT4G24340, phosphorylase family protein];[AT4G24350, phosphorylase family protein]
254190_at	AT4G23885	similar to unknown protein [Arabidopsis thaliana] (TAIR:AT5G24165.1); similar to unnamed protein product [Vitis vinifera] (GB:CAO69543.1)
254211_at	AT4G23570	SGT1A (Suppressor of G2 (Two) 1A); protein binding
254241_at	AT4G23190	CRK11 (CYSTEINE-RICH RLK11); kinase
254242_at	AT4G23200	protein kinase family protein
254249_at	AT4G23280	protein kinase, putative
254255_at	AT4G23220	protein kinase family protein
254262_at	AT4G23470	hydroxyproline-rich glycoprotein family protein
254265_s_at	AT4G23140; AT4G23160	[AT4G23140, CRK6 (CYSTEINE-RICH RLK 6); kinase];[AT4G23160, protein kinase family protein]
254291_at	AT4G23010	ATUTR2/UTR2 (UDP-GALACTOSE TRANSPORTER 2)
254299_at	AT4G22920	ATNYE1/NYE1 (NON-YELLOWING 1)
254318_at	AT4G22530	embryo-abundant protein-related
254343_at	AT4G21990	APR3 (APS REDUCTASE 3)
254384_at	AT4G21870	26.5 kDa class P-related heat shock protein (HSP26.5-P)
254408_at	AT4G21390	B120; protein kinase/ sugar binding
254409_at	AT4G21400	protein kinase family protein
254410_at	AT4G21410	protein kinase family protein
254432_at	AT4G20830	FAD-binding domain-containing protein
254447_at	AT4G20860	FAD-binding domain-containing protein
254487_at	AT4G20780	calcium-binding protein, putative
254496_at	AT4G20070	ATAAH (ARABIDOPSIS THALIANA ALLANTOATE AMIDOHYDROLASE); allantoate deiminase/ metallopeptidase
254500_at	AT4G20110	vacuolar sorting receptor, putative
254549_at	AT4G19880	similar to unknown protein [Arabidopsis thaliana] (TAIR:AT5G45020.1); similar to Intracellular chloride channel [Medicago truncatula] (GB:ABC75353.2); contains InterPro domain Thioredoxin-like fold (InterPro:IPR012336); contains InterPro domain Glutathione S-transferase, C-terminal-like (InterPro:IPR010987); contains InterPro domain Glutathione S-transferase, C-terminal (InterPro:IPR004046); cont…
254573_at	AT4G19420	pectinacetylesterase family protein
254694_at	no_match	no_match
254707_at	AT4G18010	IP5PII (INOSITOL POLYPHOSPHATE 5-PHOSPHATASE II); inositol-polyphosphate 5-phosphatase
254723_at	AT4G13510	AMT1;1 (AMMONIUM TRANSPORT 1); ammonium transmembrane transporter
254741_s_at	AT4G13920; AT4G13900	[AT4G13920, disease resistance family protein / LRR family protein];[AT4G13900, pseudogene, similar to NL0D, contains leucine rich-repeat domains Pfam:PF00560, INTERPRO:IPR001611; similar to Cf-4A protein (Lycopersicon esculentum) gi|3097197|emb|CAA73187; blastp match of 33% identity and 2.9e-93 P-value to GP|4235641|gb|AAD13301.1||AF119040 NL0D {Lycopersicon esculentum}]
254759_at	AT4G13180	short-chain dehydrogenase/reductase (SDR) family protein
254784_at	AT4G12720	AtNUDT7 (ARABIDOPSIS THALIANA NUDIX HYDROLASE HOMOLOG 7); hydrolase/ nucleoside-diphosphatase
254818_at	AT4G12470	protease inhibitor/seed storage/lipid transfer protein (LTP) family protein
254832_at	AT4G12490	protease inhibitor/seed storage/lipid transfer protein (LTP) family protein
254847_at	AT4G11850	PLDGAMMA1 (maternal effect embryo arrest 54); phospholipase D
254858_at	AT4G12070	protein binding
254869_at	AT4G11890	protein kinase family protein
254894_at	AT4G11840	PLDGAMMA3 (phospholipase D gamma 3); phospholipase D
254922_at	AT4G11370	RHA1A (RING-H2 finger A1A); protein binding / zinc ion binding
254926_at	AT4G11280	ACS6 (1-AMINOCYCLOPROPANE-1-CARBOXYLIC ACID (ACC) SYNTHASE 6)
254952_at	AT4G10955; AT4G10960	[AT4G10955, lipase class 3 family protein];[AT4G10960, UGE5 (UDP-D-GLUCOSE/UDP-D-GALACTOSE 4-EPIMERASE 5); UDP-glucose 4-epimerase/ protein dimerization]
255011_at	AT4G10040	CYTC-2 (CYTOCHROME C-2); electron carrier
255116_at	AT4G08850	leucine-rich repeat family protein / protein kinase family protein
255133_at	AT4G08320	tetratricopeptide repeat (TPR)-containing protein
255151_at	AT4G08180	oxysterol-binding family protein
255230_at	AT4G05390	ATRFNR1 (ROOT FNR 1); oxidoreductase
255259_at	AT4G05020	NDB2 (NAD(P)H DEHYDROGENASE B2); disulfide oxidoreductase
255284_at	AT4G04610	APR1 (PAPS REDUCTASE HOMOLOG 19)
255319_at	AT4G04220	disease resistance family protein
255462_at	AT4G02940	oxidoreductase, 2OG-Fe(II) oxygenase family protein
255479_at	AT4G02380	SAG21 (SENESCENCE-ASSOCIATED GENE 21)
255504_at	AT4G02200	drought-responsive family protein
255543_at	AT4G01870	tolB protein-related
255564_s_at	AT4G01770; AT4G01750	[AT4G01770, RGXT1 (RHAMNOGALACTURONAN XYLOSYLTRANSFERASE 1); UDP-xylosyltransferase];[AT4G01750, RGXT2 (RHAMNOGALACTURONAN XYLOSYLTRANSFERASE 2); UDP-xylosyltransferase]
255595_at	AT4G01700	chitinase, putative
255596_at	AT4G01720	WRKY47 (WRKY DNA-binding protein 47); transcription factor
255599_at	AT4G01010	ATCNGC13 (cyclic nucleotide gated channel 13); calmodulin binding / cyclic nucleotide binding / ion channel
255654_at	AT4G00970	protein kinase family protein
255677_at	AT4G00500	lipase class 3 family protein / calmodulin-binding heat-shock protein-related
255716_at	AT4G00330	CRCK2 (calmodulin-binding receptor-like cytoplasmic kinase 2); kinase
255733_at	AT1G25400	similar to unknown protein [Arabidopsis thaliana] (TAIR:AT1G68440.1); similar to unnamed protein product [Vitis vinifera] (GB:CAO42150.1)
255753_at	AT1G18570	MYB51 (MYB DOMAIN PROTEIN 51); DNA binding / transcription factor
255859_at	AT5G34930	arogenate dehydrogenase
255880_at	AT1G67060	similar to unnamed protein product [Vitis vinifera] (GB:CAO49338.1)
255895_at	AT1G18020; AT1G17990	[AT1G18020, 12-oxophytodienoate reductase, putative];[AT1G17990, 12-oxophytodienoate reductase, putative]
255923_at	AT1G22180	SEC14 cytosolic factor family protein / phosphoglyceride transfer family protein
255942_at	AT1G22360	ATUGT85A2 (UDP-GLUCOSYL TRANSFERASE 85A2); UDP-glycosyltransferase/ glucuronosyltransferase/ transferase, transferring glycosyl groups
255967_at	AT1G22280	protein phosphatase 2C, putative / PP2C, putative
256008_s_at	AT1G34040; AT1G34060	[AT1G34040, alliinase family protein];[AT1G34060, alliinase family protein]
256017_at	AT1G19180	JAZ1/TIFY10A (JASMONATE-ZIM-DOMAIN PROTEIN 1); protein binding
256046_at	no_match	no_match
256050_at	AT1G07000	ATEXO70B2 (exocyst subunit EXO70 family protein B2); protein binding
256100_at	AT1G13750	calcineurin-like phosphoesterase family protein
256129_at	AT1G18210	calcium-binding protein, putative
256169_at	AT1G51800	leucine-rich repeat protein kinase, putative
256170_at	AT1G51790	kinase
256178_s_at	AT1G51760; AT1G51780	[AT1G51760, IAR3 (IAA-ALANINE RESISTANT 3); metallopeptidase];[AT1G51780, ILL5 (IAA-leucine resistant (ILR)-like gene 5); metallopeptidase]
256183_at	AT1G51660	ATMKK4 (MITOGEN-ACTIVATED PROTEIN KINASE KINASE 4); MAP kinase kinase/ kinase
256245_at	AT3G12580	HSP70 (heat shock protein 70); ATP binding
256300_at	AT1G69490	NAP (NAC-LIKE, ACTIVATED BY AP3/PI); transcription factor
256308_s_at	AT1G30420; AT1G30410	[AT1G30420, ATMRP12 (Arabidopsis thaliana multidrug resistance-associated protein 12)];[AT1G30410, ATMRP13 (Arabidopsis thaliana multidrug resistance-associated protein 13)]
256337_at	AT1G72060	serine-type endopeptidase inhibitor
256366_at	AT1G66880	serine/threonine protein kinase family protein
256380_at	AT1G66680	AR401
256433_at	AT3G10985	SAG20 (WOUND-INDUCED PROTEIN 12)
256451_s_at	AT1G75170	SEC14 cytosolic factor family protein / phosphoglyceride transfer family protein
256526_at	AT1G66090	disease resistance protein (TIR-NBS class), putative
256633_at	AT3G28340	GATL10 (Galacturonosyltransferase-like 10); polygalacturonate 4-alpha-galacturonosyltransferase/ transferase, transferring hexosyl groups
256725_at	AT2G34070	similar to unknown protein [Arabidopsis thaliana] (TAIR:AT1G29050.1); similar to unnamed protein product [Vitis vinifera] (GB:CAO48076.1); contains InterPro domain Protein of unknown function DUF231, plant (InterPro:IPR004253)
256735_at	AT3G29400	ATEXO70E1 (exocyst subunit EXO70 family protein E1); protein binding
256787_at	AT3G13790	ATBFRUCT1/ATCWINV1 (ARABIDOPSIS THALIANA CELL WALL INVERTASE 1); beta-fructofuranosidase/ hydrolase, hydrolyzing O-glycosyl compounds
256799_at	AT3G18560	similar to unknown protein [Arabidopsis thaliana] (TAIR:AT1G49000.1); similar to unnamed protein product [Vitis vinifera] (GB:CAO68009.1)
256835_at	AT3G22890	APS1 (ATP sulfurylase 3)
256922_at	AT3G19010	oxidoreductase, 2OG-Fe(II) oxygenase family protein
256972_at	AT3G21140	FMN binding
256981_at	AT3G13380	BRL3 (BRI1-LIKE 3); protein binding / protein kinase
257037_at	AT3G19130	ATRBP47B (RNA-BINDING PROTEIN 47B); RNA binding
257038_at	AT3G19260	LAG1 HOMOLOG 2 (LONGEVITY ASSURANCE GENE1 HOMOLOG 2)
257058_at	AT3G15352	ATCOX17 (Arabidopsis thaliana cytochrome c oxidase 17)
257074_at	AT3G19660	similar to unnamed protein product [Vitis vinifera] (GB:CAO49873.1)
257088_at	AT3G20510	similar to unknown protein [Arabidopsis thaliana] (TAIR:AT1G50740.1); similar to unnamed protein product [Vitis vinifera] (GB:CAO38976.1); contains InterPro domain Protein of unknown function UPF0136, Transmembrane; (InterPro:IPR005349)
257122_at	AT3G20250	APUM5 (ARABIDOPSIS PUMILIO 5); RNA binding
257206_at	AT3G16530	legume lectin family protein
257216_at	AT3G14990	4-methyl-5(b-hydroxyethyl)-thiazole monophosphate biosynthesis protein, putative
257252_at	AT3G24170	ATGR1 (GLUTATHIONE-DISULFIDE REDUCTASE); glutathione-disulfide reductase
257264_at	AT3G22060	receptor protein kinase-related
257277_at	AT3G14470	disease resistance protein (NBS-LRR class), putative
257315_at	AT3G30775	ERD5 (EARLY RESPONSIVE TO DEHYDRATION 5); proline dehydrogenase
257365_x_at	AT2G26020	PDF1.2b (plant defensin 1.2b)
257401_at	AT1G23550	SRO2 (SIMILAR TO RCD ONE 2); NAD+ ADP-ribosyltransferase
257535_at	AT3G09490	chloroplast lumen common family protein
257536_at	AT3G02800	phosphoprotein phosphatase
257621_at	AT3G20410	CPK9 (CALMODULIN-DOMAIN PROTEIN KINASE 9); calmodulin-dependent protein kinase/ kinase
257623_at	AT3G26210	CYP71B23 (cytochrome P450, family 71, subfamily B, polypeptide 23); oxygen binding
257636_at	AT3G26200	CYP71B22 (cytochrome P450, family 71, subfamily B, polypeptide 22); oxygen binding
257644_at	AT3G25780	AOC3 (ALLENE OXIDE CYCLASE 3)
257690_at	AT3G12830	auxin-responsive family protein
257700_at	AT3G12740	LEM3 (ligand-effect modulator 3) family protein / CDC50 family protein
257766_at	AT3G23030	IAA2 (indoleacetic acid-induced protein 2); transcription factor
257784_at	AT3G26980	MUB4 (MEMBRANE-ANCHORED UBIQUITIN-FOLD PROTEIN 4 PRECURSOR)
257785_at	AT3G26980	MUB4 (MEMBRANE-ANCHORED UBIQUITIN-FOLD PROTEIN 4 PRECURSOR)
257805_at	AT3G18830	ATPLT5 (POLYOL TRANSPORTER 5); D-ribose transmembrane transporter/ D-xylose transmembrane transporter/ carbohydrate transmembrane transporter/ galactose transmembrane transporter/ glucose transmembrane transporter/ glycerol transmembrane transporter/ hydr
257828_at	AT3G26670	similar to permease-related [Arabidopsis thaliana] (TAIR:AT3G23870.1); similar to unnamed protein product [Vitis vinifera] (GB:CAO49131.1); contains InterPro domain Protein of unknown function DUF803 (InterPro:IPR008521)
257829_at	AT3G26680	SNM1 (SENSITIVE TO NITROGEN MUSTARD 1)
257902_at	AT3G28450	leucine-rich repeat transmembrane protein kinase, putative
257951_at	AT3G21700	GTP binding
258002_at	AT3G28930	AIG2 (AVRRPT2-INDUCED GENE 2)
258037_at	AT3G21230	4CL5 (4-COUMARATE:COA LIGASE 5); 4-coumarate-CoA ligase
258047_at	AT3G21240	4CL2 (4-coumarate:CoA ligase 2); 4-coumarate-CoA ligase
258063_at	AT3G14620	CYP72A8 (cytochrome P450, family 72, subfamily A, polypeptide 8); oxygen binding
258072_at	AT3G26090	RGS1 (REGULATOR OF G-PROTEIN SIGNALING 1)
258075_at	AT3G25900	ATHMT-1/HMT-1; homocysteine S-methyltransferase
258084_at	AT3G26020	serine/threonine protein phosphatase 2A (PP2A) regulatory subunit B', putative
258100_at	AT3G23550	MATE efflux family protein
258132_at	AT3G24550	ATPERK1 (PROLINE EXTENSIN-LIKE RECEPTOR KINASE 1); ATP binding / protein kinase
258133_at	AT3G24500	ATMBF1C/MBF1C (MULTIPROTEIN BRIDGING FACTOR 1C); DNA binding / transcription coactivator/ transcription factor
258173_at	AT3G21630	CERK1 (CHITIN ELICITOR RECEPTOR KINASE 1); kinase/ receptor signaling protein/ transmembrane receptor protein kinase
258201_at	AT3G13910	similar to unknown protein [Arabidopsis thaliana] (TAIR:AT2G19460.1); similar to unknown [Populus trichocarpa] (GB:ABK95751.1)
258207_at	AT3G14050	RSH2 (RELA-SPOT HOMOLOG); catalytic
258262_at	AT3G15770	similar to unknown protein [Arabidopsis thaliana] (TAIR:AT5G25360.1); similar to unknown [Populus trichocarpa] (GB:ABK94402.1)
258277_at	AT3G26830	PAD3 (PHYTOALEXIN DEFICIENT 3); oxygen binding
258282_at	AT3G26910	hydroxyproline-rich glycoprotein family protein
258362_at	AT3G14280	similar to hypothetical protein [Vitis vinifera] (GB:CAN62135.1)
258452_at	AT3G22370	AOX1A (alternative oxidase 1A); alternative oxidase
258463_at	AT3G17410	serine/threonine protein kinase, putative
258577_at	AT3G04220	disease resistance protein (TIR-NBS-LRR class), putative
258617_at	AT3G03000	calmodulin, putative
258665_at	AT3G08710	ATH9 (thioredoxin H-type 9); thiol-disulfide exchange intermediate
258692_at	AT3G08640	alphavirus core protein family
258729_at	AT3G11900	ANT1 (AROMATIC AND NEUTRAL TRANSPORTER 1); amino acid transmembrane transporter
258786_at	AT3G11820	SYP121 (syntaxin 121); SNAP receptor
258787_at	AT3G11840	U-box domain-containing protein
258791_at	AT3G04720	PR4 (PATHOGENESIS-RELATED 4)
258803_at	AT3G04670	WRKY39 (WRKY DNA-binding protein 39); transcription factor
258815_at	AT3G04000	short-chain dehydrogenase/reductase (SDR) family protein
258830_at	AT3G07090	similar to unknown protein [Arabidopsis thaliana] (TAIR:AT5G25170.1); similar to unnamed protein product [Vitis vinifera] (GB:CAO46108.1); contains InterPro domain Protein of unknown function DUF862, eukaryotic (InterPro:IPR008580)
258852_at	AT3G06300	AT-P4H-2 (A. THALIANA P4H ISOFORM 2); oxidoreductase, acting on paired donors, with incorporation or reduction of molecular oxygen, 2-oxoglutarate as one donor, and incorporation of one atom each of oxygen into both donors / procollagen-proline 4-dioxygen
258856_at	AT3G02040	SRG3 (SENESCENCE-RELATED GENE 3); glycerophosphodiester phosphodiesterase
258880_at	AT3G06420	ATG8H (AUTOPHAGY 8H); microtubule binding
258915_at	AT3G10640	VPS60.1
258921_at	AT3G10500	ANAC053 (Arabidopsis NAC domain containing protein 53); transcription factor
258947_at	AT3G01830	calmodulin-related protein, putative
258979_at	AT3G09440	heat shock cognate 70 kDa protein 3 (HSC70-3) (HSP70-3)
259019_at	AT3G07370	ATCHIP/CHIP (CARBOXYL TERMINUS OF HSC70-INTERACTING PROTEIN); ubiquitin-protein ligase
259033_at	AT3G09410	pectinacetylesterase family protein
259037_at	AT3G09350	armadillo/beta-catenin repeat family protein
259105_at	AT3G05500	rubber elongation factor (REF) family protein
259109_at	AT3G05580	serine/threonine protein phosphatase, putative
259129_at	AT3G02150	PTF1 (PLASTID TRANSCRIPTION FACTOR 1); transcription factor
259191_at	AT3G01720	similar to unknown protein [Arabidopsis thaliana] (TAIR:AT5G13500.3); similar to unknown protein [Arabidopsis thaliana] (TAIR:AT5G13500.2); similar to unknown protein [Arabidopsis thaliana] (TAIR:AT5G13500.1); similar to unnamed protein product [Vitis vinifera] (GB:CAO14632.1); similar to predicted protein [Physcomitrella patens subsp. patens] (GB:EDQ59308.1); similar to predicted protein [Physco…
259211_at	AT3G09020	alpha 1,4-glycosyltransferase family protein / glycosyltransferase sugar-binding DXD motif-containing protein
259272_at	AT3G01290	band 7 family protein
259312_at	AT3G05200	ATL6 (Arabidopsis T?xicos en Levadura 6); protein binding / zinc ion binding
259385_at	AT1G13470	similar to unknown protein [Arabidopsis thaliana] (TAIR:AT1G13520.1); similar to unnamed protein product [Vitis vinifera] (GB:CAO42040.1); contains InterPro domain Protein of unknown function DUF1262 (InterPro:IPR010683)
259403_at	AT1G17745	PGDH (3-PHOSPHOGLYCERATE DEHYDROGENASE); phosphoglycerate dehydrogenase
259428_at	AT1G01560	ATMPK11 (Arabidopsis thaliana MAP kinase 11); MAP kinase/ kinase
259479_at	AT1G19020	similar to unknown protein [Arabidopsis thaliana] (TAIR:AT3G48180.1); similar to unnamed protein product [Vitis vinifera] (GB:CAO40966.1)
259546_at	AT1G35350	similar to SHB1 (SHORT HYPOCOTYL UNDER BLUE1) [Arabidopsis thaliana] (TAIR:AT4G25350.1); similar to EXS family protein / ERD1/XPR1/SYG1 family protein [Arabidopsis thaliana] (TAIR:AT1G26730.1); similar to ATP binding / ATPase, coupled to transmembrane movement of substances [Arabidopsis thaliana] (TAIR:AT1G14040.1); similar to unnamed protein product [Vitis vinifera] (GB:CAO68453.1); similar to u…
259598_at	AT1G27980	pyridoxal-dependent decarboxylase family protein
259626_at	AT1G42990	ATBZIP60 (BASIC REGION/LEUCINE ZIPPER MOTIF 60); DNA binding / transcription factor
259749_at	AT1G71100	RSW10 (RADIAL SWELLING 10); ribose-5-phosphate isomerase
259841_at	AT1G52200	similar to unknown protein [Arabidopsis thaliana] (TAIR:AT3G18470.1); similar to unnamed protein product [Vitis vinifera] (GB:CAO45876.1); contains InterPro domain Protein of unknown function Cys-rich (InterPro:IPR006461)
259875_s_at	AT1G76690; AT1G76680	[AT1G76690, OPR2 (12-oxophytodienoate reductase 2); 12-oxophytodienoate reductase];[AT1G76680, OPR1 (12-oxophytodienoate reductase 1); 12-oxophytodienoate reductase]
259879_at	AT1G76650	CML38; calcium ion binding
259911_at	AT1G72680	cinnamyl-alcohol dehydrogenase, putative
259925_at	AT1G75040	PR5 (PATHOGENESIS-RELATED GENE 5)
259979_at	AT1G76600	similar to unknown protein [Arabidopsis thaliana] (TAIR:AT1G21010.1); similar to hypothetical protein [Vitis vinifera] (GB:CAN67638.1)
259980_at	AT1G76520	auxin efflux carrier family protein
260110_at	AT1G63350	disease resistance protein (CC-NBS-LRR class), putative
260205_at	AT1G70700	JAZ9/TIFY7 (JASMONATE-ZIM-DOMAIN PROTEIN 9)
260239_at	AT1G74360	leucine-rich repeat transmembrane protein kinase, putative
260243_at	AT1G63720	similar to hydroxyproline-rich glycoprotein family protein [Arabidopsis thaliana] (TAIR:AT5G52430.1); similar to unknown [Thellungiella halophila] (GB:ABJ98061.1)
260255_at	AT1G74330	ATP binding / protein kinase
260297_at	AT1G80280	hydrolase, alpha/beta fold family protein
260327_at	AT1G63840	zinc finger (C3HC4-type RING finger) family protein
260345_at	AT1G69270	RPK1 (RECEPTOR-LIKE PROTEIN KINASE 1); kinase
260387_at	AT1G74100	sulfotransferase family protein
260391_at	AT1G74020	SS2 (STRICTOSIDINE SYNTHASE 2); strictosidine synthase
260399_at	AT1G72520	lipoxygenase, putative
260401_at	AT1G69840	band 7 family protein
260411_at	AT1G69890	similar to unknown protein [Arabidopsis thaliana] (TAIR:AT1G27100.1); similar to unknown [Populus trichocarpa] (GB:ABK94560.1); contains InterPro domain Protein of unknown function DUF569 (InterPro:IPR007679); contains InterPro domain Actin-crosslinking proteins (InterPro:IPR008999)
260418_s_at	AT1G69750; AT1G66590	[AT1G69750, cox19 family protein];[AT1G66590, cox19 family protein]
260429_at	AT1G72450	JAZ6/TIFY11B (JASMONATE-ZIM-DOMAIN PROTEIN 6)
260434_at	AT1G68330	similar to unknown protein [Arabidopsis thaliana] (TAIR:AT1G48780.1); similar to unnamed protein product [Vitis vinifera] (GB:CAO42164.1)
260472_at	AT1G10990	unknown protein
260477_at	AT1G11050	protein kinase family protein
260551_at	AT2G43510	ATTI1 (ARABIDOPSIS THALIANA TRYPSIN INHIBITOR PROTEIN 1)
260567_at	AT2G43820	GT/UGT74F2 (UDP-GLUCOSYLTRANSFERASE 74F2); UDP-glucosyltransferase/ UDP-glycosyltransferase/ transferase, transferring glycosyl groups / transferase, transferring hexosyl groups
260592_at	AT1G55850	ATCSLE1 (Cellulose synthase-like E1); cellulose synthase/ transferase, transferring glycosyl groups
260635_at	AT1G62422	similar to unknown protein [Arabidopsis thaliana] (TAIR:AT1G12020.1); similar to unknown [Brassica rapa] (GB:ABL97977.1)
260651_at	AT1G32460	unknown protein
260664_at	AT1G19510	myb family transcription factor
260665_at	AT1G19360	similar to RRA2 (REDUCED RESIDUAL ARABINOSE 2) [Arabidopsis thaliana] (TAIR:AT1G75110.1); similar to unnamed protein product [Vitis vinifera] (GB:CAO61198.1); contains InterPro domain Reticulon; (InterPro:IPR003388)
260772_at	AT1G49050	aspartyl protease family protein
260783_at	AT1G06160	ethylene-responsive factor, putative
260804_at	AT1G78410	VQ motif-containing protein
260847_s_at	AT1G17290; AT1G72330	[AT1G17290, ALAAT1 (ALANINE AMINOTRANSFERAS); alanine transaminase];[AT1G72330, ALAAT2 (ALANINE AMINOTRANSFERASE 2); alanine transaminase]
260852_at	AT1G21900	emp24/gp25L/p24 family protein
260900_s_at	AT1G21400; AT5G34780	[AT1G21400, 2-oxoisovalerate dehydrogenase, putative / 3-methyl-2-oxobutanoate dehydrogenase, putative / branched-chain alpha-keto acid dehydrogenase E1 alpha subunit, putative];[AT5G34780, dehydrogenase E1 component family protein]
260915_at	AT1G02660	lipase class 3 family protein
260943_at	AT1G45145	ATTRX5 (thioredoxin H-type 5); thiol-disulfide exchange intermediate
260974_at	AT1G53440	leucine-rich repeat family protein / protein kinase family protein
260975_at	AT1G53430	leucine-rich repeat family protein / protein kinase family protein
261023_at	AT1G12200	flavin-containing monooxygenase family protein / FMO family protein
261029_at	AT1G17330	metal-dependent phosphohydrolase HD domain-containing protein-related
261033_at	AT1G17380	JAZ5/TIFY11A (JASMONATE-ZIM-DOMAIN PROTEIN 5)
261109_at	AT1G75450	CKX5 (CYTOKININ OXIDASE 5); cytokinin dehydrogenase
261110_at	AT1G75440	UBC16 (UBIQUITIN-CONJUGATING ENZYME 16); ubiquitin-protein ligase
261140_at	AT1G19680	protein binding / zinc ion binding
261167_at	AT1G04980	ATPDIL2-2 (PDI-LIKE 2-2); thiol-disulfide exchange intermediate
261192_at	AT1G32870	ANAC013 (Arabidopsis NAC domain containing protein 13); transcription factor
261240_at	AT1G32940	ATSBT3.5; subtilase
261378_at	AT1G18890	ATCDPK1; calmodulin-dependent protein kinase/ kinase/ protein kinase
261413_at	AT1G07630	PLL5 (POL-like 5); protein serine/threonine phosphatase
261443_at	AT1G28480	GRX480; thiol-disulfide exchange intermediate
261449_at	AT1G21120	O-methyltransferase, putative
261450_s_at	AT1G21110; AT1G21120	[AT1G21110, O-methyltransferase, putative];[AT1G21120, O-methyltransferase, putative]
261456_at	AT1G21050	similar to unknown protein [Arabidopsis thaliana] (TAIR:AT1G76610.1); similar to hypothetical protein [Vitis vinifera] (GB:CAN67637.1); contains InterPro domain Protein of unknown function DUF617, plant (InterPro:IPR006460)
261459_at	AT1G21100	O-methyltransferase, putative
261501_at	AT1G28390	protein kinase family protein
261525_at	AT1G14330	kelch repeat-containing F-box family protein
261526_at	AT1G14370	APK2A (PROTEIN KINASE 2A); kinase
261569_at	AT1G01060	LHY (LATE ELONGATED HYPOCOTYL); DNA binding / transcription factor
261618_at	AT1G33110	MATE efflux family protein
[truncated: 201 more rows]

## Sheet: WtDownwrky33Down
Table S4 Co-expression levels and fold repression (d) in all B. cinerea repressed genes selected from wild-type and wrky33 samples
[truncated: 848 more rows]
