# Supplementary material for: Microarray analysis of Arabidopsis WRKY33 mutants in response to the necrotrophic fungus Botrytis cinerea
Source: PLoS One. 2017 Feb 16;12(2):e0172343. doi: 10.1371/journal.pone.0172343 (PMC5313235; doi:10.1371/journal.pone.0172343)
Supplement: S5 Table — (XLSX) [file pone.0172343.s005.xlsx]

## Sheet: 35SWRKYUpregulation
Table S5 Expression Levels and fold induction (a) in all B. cinerea induced genes selected from 35S:WRKY33 samples
35S:WRKY33-0: 35S:WRKY33 at 0 hpi with B. cinerea FC: Fold change
35S:WRKY33-24: 35S:WRKY33 at 24 hpi with B. cinerea
Probe Set	Locus Identifier	35S:WRKY33-0	35S:WRKY33-24	FC	Description
245038_at	AT2G26560	461.5	6771.4	14.6726	PLP2 (PHOSPHOLIPASE A 2A); nutrient reservoir
245051_at	AT2G23320	150.9	391.8	2.59642	WRKY15 (WRKY DNA-binding protein 15); transcription factor
245052_at	AT2G26440	352.4	1119.4	3.1765	pectinesterase family protein
245084_at	AT2G23290	28.5	62.3	2.18596	AtMYB70 (myb domain protein 70); DNA binding / transcription factor
245156_at	AT5G12480	73.8	161.3	2.18564	CPK7 (CALMODULIN-DOMAIN PROTEIN KINASE 7); calmodulin-dependent protein kinase/ kinase
245167_s_at	AT2G33120; AT2G33110	516.3	1160.6	2.24792	[AT2G33120, SAR1 (SYNAPTOBREVIN-RELATED PROTEIN 1)];[AT2G33110, ATVAMP723 (Arabidopsis thaliana vesicle-associated membrane protein 723)]
245178_at	AT5G12390	137.4	325.5	2.369	binding
245181_at	AT5G12420	73.8	282.2	3.82385	similar to unknown protein [Arabidopsis thaliana] (TAIR:AT5G16350.1); similar to unnamed protein product [Vitis vinifera] (GB:CAO48523.1); contains InterPro domain Protein of unknown function UPF0089 (InterPro:IPR004255); contains InterPro domain Protein of unknown function DUF1298 (InterPro:IPR009721)
245193_at	AT1G67810	88.4	1671.8	18.9118	Fe-S metabolism associated domain-containing protein
245228_at	AT3G29810	18.3	46.2	2.52459	COBL2 (COBRA-LIKE PROTEIN 2 PRECURSOR)
245249_at	AT4G16760	343.4	1286.6	3.74665	ACX1 (ACYL-COA OXIDASE 1)
245251_at	AT4G17615	52	128.4	2.46923	CBL1 (CALCINEURIN B-LIKE PROTEIN 1); calcium ion binding
245252_at	AT4G17500	103.6	1109	10.7046	ATERF-1 (ETHYLENE RESPONSIVE ELEMENT BINDING FACTOR 1); DNA binding / transcription activator/ transcription factor
245254_at	AT4G14680	311.6	995	3.1932	APS3 (ATP sulfurylase 2); sulfate adenylyltransferase (ATP)
245264_at	AT4G17245	107.5	458.4	4.26419	zinc finger (C3HC4-type RING finger) family protein
245266_at	AT4G17070	73	557.9	7.64247	peptidyl-prolyl cis-trans isomerase
245317_at	AT4G15610	34.1	1081.5	31.7155	integral membrane family protein
245325_at	AT4G14130	8.8	39.8	4.52273	XTR7 (XYLOGLUCAN ENDOTRANSGLYCOSYLASE 7); hydrolase, acting on glycosyl bonds
245329_at	AT4G14365	277	1130.5	4.08123	zinc finger (C3HC4-type RING finger) family protein / ankyrin repeat family protein
245363_at	AT4G15120	18	76.7	4.26111	VQ motif-containing protein
245365_at	AT4G17720	215.9	605.7	2.80547	RNA recognition motif (RRM)-containing protein
245367_at	AT4G16265	45.8	133	2.90393	DNA-directed RNA polymerase II, putative
245393_at	AT4G16260	237.9	5485.8	23.0593	glycosyl hydrolase family 17 protein
245398_at	AT4G14900	41	84.1	2.05122	hydroxyproline-rich glycoprotein family protein
245431_at	AT4G17080	91.7	189.3	2.06434	MORN (Membrane Occupation and Recognition Nexus) repeat-containing protein /phosphatidylinositol-4-phosphate 5-kinase-related
245528_at	AT4G15530	147.7	1316.1	8.91063	PPDK (PYRUVATE ORTHOPHOSPHATE DIKINASE); kinase/ pyruvate, phosphate dikinase
245543_at	AT4G15260	31.6	74.8	2.36709	UDP-glucoronosyl/UDP-glucosyl transferase family protein
245599_at	AT4G14220	72.4	194.3	2.6837	zinc finger (C3HC4-type RING finger) family protein
245641_at	AT1G25370	47.6	190.1	3.9937	similar to unknown protein [Arabidopsis thaliana] (TAIR:AT1G68340.1); similar to unnamed protein product [Vitis vinifera] (GB:CAO68084.1); contains InterPro domain Protein of unknown function DUF1639 (InterPro:IPR012438)
245662_at	AT1G28190	80.1	778.5	9.7191	similar to unknown protein [Arabidopsis thaliana] (TAIR:AT5G12340.1); similar to unknown [Picea sitchensis] (GB:ABK21062.1)
245668_at	AT1G28330	182.8	523.3	2.86269	DRM1 (DORMANCY-ASSOCIATED PROTEIN 1)
245686_at	AT5G22060	244.7	978	3.99673	ATJ2 (Arabidopsis thaliana DnaJ homologue 2)
245694_at	AT5G04170	243	519.9	2.13951	calcium-binding EF hand family protein
245702_at	AT5G04220	58.4	147.8	2.53082	ATSYTC/NTMC2T1.3/NTMC2TYPE1.3/SYTC
245711_at	AT5G04340	243.2	984.2	4.04688	C2H2 (ZINC FINGER OF ARABIDOPSIS THALIANA 6); nucleic acid binding / transcription factor/ zinc ion binding
245731_at	AT1G73500	266.3	759.8	2.85317	ATMKK9 (Arabidopsis thaliana MAP kinase kinase 9); kinase
245755_at	AT1G35210	70.8	202.2	2.85593	similar to unknown protein [Arabidopsis thaliana] (TAIR:AT1G22470.1); similar to hypothetical protein [Vitis vinifera] (GB:CAN82663.1)
245775_at	AT1G30270	47.3	212	4.48203	CIPK23 (CBL-INTERACTING PROTEIN KINASE 23); kinase
245794_at	AT1G32170	37.3	158.5	4.24933	XTR4 (XYLOGLUCAN ENDOTRANSGLYCOSYLASE 4); hydrolase, acting on glycosyl bonds
245832_at	AT1G48850	343.5	862.5	2.51092	EMB1144 (EMBRYO DEFECTIVE 1144); chorismate synthase
245854_at	AT5G13490	100.8	627.2	6.22222	AAC2 (ADP/ATP CARRIER 2); ATP:ADP antiporter/ binding
245855_at	AT5G13550	119.5	332.8	2.78494	SULTR4;1 (Sulfate transporter 4.1); sulfate transmembrane transporter
245866_s_at	AT1G57990; AT1G57980	535.3	1117.9	2.08836	[AT1G57990, ATPUP18 (Arabidopsis thaliana purine permease 18); purine transmembrane transporter];[AT1G57980, purine permease-related]
245879_at	AT5G09420	28.9	100.6	3.48097	ATTOC64-V/MTOM64 (ARABIDOPSIS THALIANA TRANSLOCON AT THE OUTER MEMBRANE OF CHLOROPLASTS 64-V); amidase
245885_at	AT5G09440	64.4	333.2	5.17391	phosphate-responsive protein, putative
245925_at	AT5G28770	278.6	691.7	2.48277	BZO2H3 (ARABIDOPSIS THALIANA BASIC LEUCINE ZIPPER 63); DNA binding / protein heterodimerization/ transcription factor
245934_at	AT5G09330	70.4	167.8	2.38352	ANAC082 (Arabidopsis NAC domain containing protein 82); transcription factor
245977_at	AT5G13110	98.6	298.6	3.0284	G6PD2 (GLUCOSE-6-PHOSPHATE DEHYDROGENASE 2); glucose-6-phosphate dehydrogenase
246028_at	AT5G21170	185.5	410.5	2.21294	5'-AMP-activated protein kinase beta-2 subunit, putative
246029_at	AT5G21090	1428.3	3213.1	2.2496	leucine-rich repeat protein, putative
246035_at	AT5G08300	410.4	884.1	2.15424	succinyl-CoA ligase (GDP-forming) alpha-chain, mitochondrial, putative / succinyl-CoA synthetase, alpha chain, putative / SCS-alpha, putative
246042_at	AT5G19440	444.6	908.2	2.04274	cinnamyl-alcohol dehydrogenase, putative (CAD)
246098_at	AT5G20400	31.1	199.5	6.41479	oxidoreductase, 2OG-Fe(II) oxygenase family protein
246099_at	AT5G20230	1549.1	7272.2	4.69447	ATBCB (ARABIDOPSIS BLUE-COPPER-BINDING PROTEIN); copper ion binding
246114_at	AT5G20250	571.2	2453.7	4.29569	DIN10 (DARK INDUCIBLE 10); hydrolase, hydrolyzing O-glycosyl compounds
246133_at	AT5G20960	35.8	692.1	19.3324	AAO1 (ALDEHYDE OXIDASE 1)
246189_at	AT5G20910	109.2	262	2.39927	zinc finger (C3HC4-type RING finger) family protein
246195_at	AT4G36410	49.6	225.3	4.54234	UBC17 (UBIQUITIN-CONJUGATING ENZYME 17); ubiquitin-protein ligase
246213_at	AT4G36480	124.2	267.3	2.15217	ATLCB1 (LONG-CHAIN BASE1); protein binding / serine C-palmitoyltransferase
246214_at	AT4G36988; AT4G36990	50.1	326.5	6.51697	[AT4G36988, CPuORF49 (Conserved peptide upstream open reading frame 49)];[AT4G36990, HSF4 (HEAT SHOCK FACTOR 4); DNA binding / transcription factor]
246238_at	AT4G36670	446.5	1031	2.30907	mannitol transporter, putative
246247_at	AT4G36640	56.4	314.8	5.58156	SEC14 cytosolic factor family protein / phosphoglyceride transfer family protein
246293_at	AT3G56710	254.9	1085.6	4.25893	SIB1 (SIGMA FACTOR BINDING PROTEIN 1); binding
246302_at	AT3G51860	33.5	101.5	3.02985	CAX3 (cation exchanger 3); cation:cation antiporter
246305_at	AT3G51890	81	335.1	4.13704	protein binding / protein transporter/ structural molecule
246309_at	AT3G51790	68.3	175.3	2.56662	ATG1 (G1p-related protein)
246312_at	AT1G31930	82.1	211.3	2.57369	XLG3 (EXTRA-LARGE GTP-BINDING PROTEIN 3); signal transducer
246327_at	AT1G16670	100	231.6	2.316	protein kinase family protein
246350_at	AT1G16650	22.4	47.4	2.11607	similar to unnamed protein product [Vitis vinifera] (GB:CAO23849.1); contains domain S-adenosyl-L-methionine-dependent methyltransferases (SSF53335); contains domain CGI-41 METHYLTRANSFERASE (PTHR12496)
246384_at	AT1G77370	240.9	557.8	2.31548	glutaredoxin, putative
246396_at	AT1G58180	171.6	575	3.35082	carbonic anhydrase family protein / carbonate dehydratase family protein
246401_at	AT1G57560	11.1	48.8	4.3964	AtMYB50 (myb domain protein 50); DNA binding / transcription factor
246422_at	AT5G17060	90	205.6	2.28444	ATARFB1B; GTP binding
246448_at	AT5G16800	103	242.2	2.35146	GCN5-related N-acetyltransferase (GNAT) family protein
246523_at	AT5G15850	60	189.8	3.16333	COL1 (CONSTANS-LIKE 1); transcription factor/ zinc ion binding
246524_at	AT5G15860	21.1	54.9	2.6019	ATPCME (PRENYLCYSTEINE METHYLESTERASE); prenylcysteine methylesterase
246528_at	AT5G15640	113.4	270.1	2.38183	mitochondrial substrate carrier family protein
246529_at	AT5G15730	79.6	260.3	3.2701	serine/threonine protein kinase, putative
246584_at	AT5G14730	41.8	175.7	4.20335	similar to unknown protein [Arabidopsis thaliana] (TAIR:AT3G01513.1); similar to unnamed protein product [Vitis vinifera] (GB:CAO64332.1); similar to hypothetical protein [Vitis vinifera] (GB:CAN65788.1)
246595_at	AT5G14780	1297.4	3459	2.6661	FDH (FORMATE DEHYDROGENASE); NAD binding / binding / catalytic/ cofactor binding / oxidoreductase, acting on the CH-OH group of donors, NAD or NADP as acceptor
246597_at	AT5G14760	21.6	43.7	2.02315	AO (L-ASPARTATE OXIDASE); L-aspartate oxidase
246607_at	AT5G35370	39.9	92	2.30576	carbohydrate binding / kinase
246620_at	AT5G36220	143.1	339.7	2.37386	CYP81D1 (CYTOCHROME P450 91A1); oxygen binding
246627_s_at	AT2G45300; AT1G48860	465.3	954.4	2.05115	[AT2G45300, 3-phosphoshikimate 1-carboxyvinyltransferase / 5-enolpyruvylshikimate-3-phosphate / EPSP synthase];[AT1G48860, 3-phosphoshikimate 1-carboxyvinyltransferase, putative / 5-enolpyruvylshikimate-3-phosphate, putative / EPSP synthase, putative]
246653_at	AT5G35200	150.8	426.3	2.82692	epsin N-terminal homology (ENTH) domain-containing protein
246682_at	AT5G33290	182.4	688.5	3.77467	XGD1 (XYLOGALACTURONAN DEFICIENT 1); catalytic
246744_at	AT5G27760	500.3	4404.4	8.80352	hypoxia-responsive family protein
246749_at	AT5G27830	192.3	403.1	2.0962	similar to hypothetical protein [Vitis vinifera] (GB:CAN74239.1); contains InterPro domain Folate receptor (InterPro:IPR004269)
246777_at	AT5G27420	286	992.2	3.46923	zinc finger (C3HC4-type RING finger) family protein
246779_at	AT5G27520	103.2	220.8	2.13953	mitochondrial substrate carrier family protein
246785_at	AT5G27380	692.7	3227.8	4.65974	GSH2/GSHB (GLUTATHIONE SYNTHETASE 2); glutathione synthase
246789_at	AT5G27600	57.9	279.7	4.83074	LACS7 (LONG-CHAIN ACYL-COA SYNTHETASE 7)
246821_at	AT5G26920	127.3	278.3	2.18617	calmodulin binding
246831_at	AT5G26340	1040.8	2747.7	2.63999	MSS1 (SUGAR TRANSPORT PROTEIN 13); carbohydrate transmembrane transporter/ hexose:hydrogen symporter/ high-affinity hydrogen:glucose symporter/ sugar:hydrogen ion symporter
246858_at	AT5G25930	106.9	610.4	5.71001	leucine-rich repeat family protein / protein kinase family protein
246863_at	AT5G25940	279.1	861.4	3.08635	early nodulin-related
246870_at	AT5G26030	335.2	893	2.66408	FC1 (FERROCHELATASE 1); ferrochelatase
246927_s_at	AT5G25260; AT5G25250	30.5	1144.1	37.5115	[AT5G25260, similar to unknown protein [Arabidopsis thaliana] (TAIR:AT5G25250.1); similar to unknown protein [Arabidopsis thaliana] (TAIR:AT5G64870.1); similar to unnamed protein product [Vitis vinifera] (GB:CAO44306.1); similar to hypothetical protein [Vitis vinifera] (GB:CAN77054.1); similar to 80C09_16 [Brassica rapa subsp. pekinensis] (GB:AAZ41827.1); contains domain PTHR13806:SF3 (PTHR13806:…
246931_at	AT5G25170	96.6	301.2	3.11801	similar to unknown protein [Arabidopsis thaliana] (TAIR:AT2G25190.1); similar to unnamed protein product [Vitis vinifera] (GB:CAO44286.1); contains InterPro domain Protein of unknown function DUF862, eukaryotic (InterPro:IPR008580)
246943_at	AT5G25440	68.9	175	2.53991	protein kinase family protein
246962_s_at	AT5G24800	115.5	251	2.17316	ATBZIP9/BZO2H2 (BASIC LEUCINE ZIPPER O2 HOMOLOG 2); DNA binding / protein heterodimerization/ transcription factor
246976_s_at	AT5G24810	130.4	274.7	2.1066	ABC1 family protein
246988_at	AT5G67340	31	100.7	3.24839	armadillo/beta-catenin repeat family protein / U-box domain-containing protein
246989_at	AT5G67350	29.8	108.2	3.63087	unknown protein
247026_at	AT5G67080	44.8	448.3	10.0067	MAPKKK19 (Mitogen-activated protein kinase kinase kinase 19); kinase
247176_at	AT5G65110	247.3	495.7	2.00445	ACX2 (ACYL-COA OXIDASE 2); acyl-CoA oxidase
247197_at	AT5G65240	30.1	87.2	2.89701	leucine-rich repeat family protein / protein kinase family protein
247275_at	AT5G64370	238.4	491.2	2.0604	BETA-UP (BETA-UREIDOPROPIONASE); beta-ureidopropionase
247280_at	AT5G64260	169.5	438.9	2.58938	phosphate-responsive protein, putative
247302_at	AT5G63880	217.1	441.1	2.03178	VPS20.1
247304_at	AT5G63850	134.6	328.3	2.43908	AAP4 (amino acid permease 4); amino acid transmembrane transporter
247312_at	AT5G63970	25.4	88.4	3.48031	copine-related
247314_at	AT5G64000	17.8	38.4	2.1573	SAL2; 3'(2'),5'-bisphosphate nucleotidase/ inositol or phosphatidylinositol phosphatase
247327_at	AT5G64120	109.3	1567.3	14.3394	peroxidase, putative
247338_at	AT5G63680	179.2	557.5	3.11105	pyruvate kinase, putative
247351_at	AT5G63790	306	749.4	2.44902	ANAC102 (Arabidopsis NAC domain containing protein 102); transcription factor
247370_at	AT5G63320	40.5	84.4	2.08395	similar to unknown protein [Arabidopsis thaliana] (TAIR:AT2G22795.1); similar to hypothetical protein PFE0440w [Plasmodium falciparum 3D7] (GB:XP_001351647.1); contains domain FALZ-RELATED BROMODOMAIN-CONTAINING PROTEINS (PTHR22880); contains domain GCN5 GENERAL CONTROL OF AMINO-ACID SYNTHESIS 5-LIKE 2, GCNL2 (PTHR22880:SF2)
247389_at	AT5G63490	121	329	2.71901	CBS domain-containing protein / octicosapeptide/Phox/Bemp1 (PB1) domain-containing protein
247394_at	AT5G62860	33.3	82.1	2.46547	F-box family protein-related
247412_at	AT5G63010	24.6	63.7	2.58943	WD-40 repeat family protein
247418_at	AT5G63030	156.3	314.4	2.01152	glutaredoxin, putative
247474_at	AT5G62280	80.6	229.5	2.84739	similar to unknown protein [Arabidopsis thaliana] (TAIR:AT2G45360.1); similar to unnamed protein product [Vitis vinifera] (GB:CAO49726.1); contains InterPro domain Protein of unknown function DUF1442 (InterPro:IPR009902)
247487_at	AT5G62150	24.2	323.8	13.3802	peptidoglycan-binding LysM domain-containing protein
247491_at	AT5G61880	20.9	49.7	2.37799	signaling molecule-related
247493_at	AT5G61900	36.2	78.9	2.17956	BON1 (BONZAI1); calcium-dependent phospholipid binding
247509_at	AT5G62020	70.2	153.5	2.18661	AT-HSFB2A (Arabidopsis thaliana heat shock transcription factor B2A); DNA binding / transcription factor
247529_at	AT5G61520	155.8	571.7	3.66945	hexose transporter, putative
247532_at	AT5G61560	27.2	175.9	6.46691	protein kinase family protein
247545_at	AT5G61530	280.9	582.7	2.0744	small G protein family protein / RhoGAP family protein
247554_at	AT5G61010	84.1	236.4	2.81094	ATEXO70E2 (EXOCYST SUBUNIT EXO70 FAMILY PROTEIN E2); protein binding
247573_at	AT5G61160	158.1	5833.5	36.8975	AACT1 (ANTHOCYANIN 5-AROMATIC ACYLTRANSFERASE 1); transferase
247610_at	AT5G60630	13.6	89.1	6.55147	unknown protein
247626_at	AT5G60300	74.5	216.1	2.90067	lectin protein kinase family protein
247629_at	AT5G60410	75.1	153.1	2.03862	ATSIZ1/SIZ1; DNA binding / SUMO ligase
247630_at	AT5G60410	232.8	483.3	2.07603	ATSIZ1/SIZ1; DNA binding / SUMO ligase
247655_at	AT5G59820	123.8	386.1	3.11874	RHL41 (RESPONSIVE TO HIGH LIGHT 41); nucleic acid binding / transcription factor/ zinc ion binding
247677_at	AT5G59420	434.1	1251.8	2.88367	oxysterol-binding family protein
247679_at	AT5G59540	545.5	1620.7	2.97104	oxidoreductase, 2OG-Fe(II) oxygenase family protein
247686_at	AT5G59700	27.8	213.3	7.67266	protein kinase, putative
247696_at	AT5G59780	83.6	242.7	2.90311	MYB59 (myb domain protein 59); DNA binding / transcription factor
247704_at	AT5G59510	13.8	29.3	2.12319	DVL18/RTFL5 (ROTUNDIFOLIA LIKE 5)
247707_at	AT5G59450	121.9	250.2	2.0525	scarecrow-like transcription factor 11 (SCL11)
247792_at	AT5G58787	124.1	407.7	3.28525	zinc finger (C3HC4-type RING finger) family protein
247793_at	AT5G58650	108.6	231.3	2.12983	PSY1 (PLANT PEPTIDE CONTAINING SULFATED TYROSINE 1)
247817_at	AT5G58375	293.4	978.8	3.33606	similar to unknown protein [Arabidopsis thaliana] (TAIR:AT5G14602.1); similar to unnamed protein product [Vitis vinifera] (GB:CAO21327.1); contains domain PTHR12133 (PTHR12133)
247819_at	AT5G58350	52.6	345.5	6.56844	WNK4 (Arabidopsis WNK kinase 4); kinase
247835_at	AT5G57910	31	200.1	6.45484	similar to unknown protein [Arabidopsis thaliana] (TAIR:AT4G30630.1); similar to unnamed protein product [Vitis vinifera] (GB:CAO66657.1)
247863_at	AT5G57900	119.3	248.8	2.0855	SKIP1 (SKP1 INTERACTING PARTNER 1)
247864_s_at	AT1G25155; AT5G57890; AT1G25083; AT1G24909; AT1G25220; AT1G24807	257.8	1939.7	7.52405	[AT1G25155, anthranilate synthase beta subunit, putative];[AT5G57890, anthranilate synthase beta subunit, putative];[AT1G25083, anthranilate synthase beta subunit, putative];[AT1G24909, anthranilate synthase beta subunit, putative];[AT1G25220, ASB1 (ANTHRANILATE SYNTHASE BETA SUBUNIT 1); anthranilate synthase];[AT1G24807, anthranilate synthase beta subunit, putative]
247923_at	AT5G57490	192.3	442.6	2.30161	porin, putative
247924_at	AT5G57655	228	620.8	2.72281	xylose isomerase family protein
247930_at	AT5G57060	143.4	404.3	2.81939	similar to unknown protein [Arabidopsis thaliana] (TAIR:AT4G26060.1); similar to unknown [Picea sitchensis] (GB:ABK23978.1); contains InterPro domain Channel forming colicin, C-terminal cytotoxic; (InterPro:IPR000293)
247940_at	AT5G57190	22.1	47.3	2.14027	PSD2 (PHOSPHATIDYLSERINE DECARBOXYLASE 2); phosphatidylserine decarboxylase
247949_at	AT5G57220	197.6	2000.5	10.124	CYP81F2 (cytochrome P450, family 81, subfamily F, polypeptide 2); oxygen binding
247954_at	AT5G56870	98.6	1520	15.4158	BGAL4 (beta-galactosidase 4); beta-galactosidase
247989_at	AT5G56350	333.7	776.5	2.32694	pyruvate kinase, putative
248025_at	AT5G55850	265.7	801.4	3.01618	NOI
248040_at	AT5G55970	88.6	180.4	2.03612	zinc finger (C3HC4-type RING finger) family protein
248045_at	AT5G56030	714.6	1436.9	2.01078	HSP81-2 (EARLY-RESPONSIVE TO DEHYDRATION 8); ATP binding
248060_at	AT5G55560	41.8	235.5	5.63397	protein kinase family protein
248088_at	AT5G55070	455.5	976.3	2.14336	2-oxoacid dehydrogenase family protein
248101_at	AT5G55200	88.5	233.5	2.63842	co-chaperone grpE protein, putative
248123_at	AT5G54720	34.8	107.1	3.07759	ankyrin repeat family protein
248129_at	AT5G54780	31.3	80	2.55591	RAB GTPase activator
248132_at	AT5G54840	52.8	393.5	7.45265	GTP-binding family protein
248133_at	AT5G54850	25.1	70.2	2.79681	unknown protein
248134_at	AT5G54860	110.6	295.3	2.66998	integral membrane transporter family protein
248138_at	AT5G54960	1256.9	2771.8	2.20527	PDC2 (PYRUVATE DECARBOXYLASE-2); pyruvate decarboxylase
248162_at	AT5G54500	850.8	3198.8	3.75976	FQR1 (FLAVODOXIN-LIKE QUINONE REDUCTASE 1)
248164_at	AT5G54490	76.1	342	4.49409	PBP1 (PINOID-BINDING PROTEIN 1); calcium ion binding
248195_at	AT5G54110	149.5	364.4	2.43746	ATMAMI (ARABIDOPSIS THALIANA MEMBRANE-ASSOCIATED MANNITOL-INDUCED); structural molecule
248200_at	AT5G54160	1109.2	2933	2.64425	ATOMT1 (O-METHYLTRANSFERASE 1)
248205_at	AT5G54300	49.7	109.2	2.19718	similar to unknown protein [Arabidopsis thaliana] (TAIR:AT1G61260.1); similar to unnamed protein product [Vitis vinifera] (GB:CAO39207.1); contains InterPro domain Protein of unknown function DUF761, plant (InterPro:IPR008480)
248276_at	AT5G53550	95.1	337.3	3.54679	YSL3 (YELLOW STRIPE LIKE 3); oligopeptide transporter
248282_at	AT5G52900	59	135.7	2.3	similar to unnamed protein product [Vitis vinifera] (GB:CAO49548.1)
248311_at	AT5G52570	21.4	53	2.47664	BETA-OHASE 2 (BETA-CAROTENE HYDROXYLASE 2); beta-carotene hydroxylase
248322_at	AT5G52760	34.4	203.3	5.90988	heavy-metal-associated domain-containing protein
248327_at	AT5G52750	220.6	580.6	2.63191	heavy-metal-associated domain-containing protein
248330_at	AT5G52810	50.9	157	3.08448	ornithine cyclodeaminase/mu-crystallin family protein
248332_at	AT5G52640	23.5	337.3	14.3532	HSP81-1 (HEAT SHOCK PROTEIN 81-1); ATP binding / unfolded protein binding
248335_at	AT5G52450	137.1	602.9	4.39752	MATE efflux protein-related
248349_at	AT5G52240	438.9	1049	2.39007	MSBP1 (MEMBRANE STEROID BINDING PROTEIN 1)
248381_at	AT5G51830	87.5	1074.2	12.2766	pfkB-type carbohydrate kinase family protein
248422_at	AT5G51640	74.1	189.6	2.5587	YLS7 (yellow-leaf-specific gene 7)
248429_at	AT5G51770	30.1	100.6	3.34219	protein kinase family protein
248462_at	AT5G50960	218.1	444.8	2.03943	nucleotide-binding family protein
248487_at	AT5G51070	202.5	1846	9.11605	ERD1 (EARLY RESPONSIVE TO DEHYDRATION 1); ATP binding / ATPase
248551_at	AT5G50200	66.1	324.5	4.90923	WR3 (WOUND-RESPONSIVE 3); nitrate transmembrane transporter
248592_at	AT5G49280	27.8	73.8	2.65468	hydroxyproline-rich glycoprotein family protein
248607_at	AT5G49480	150.6	304.5	2.02191	ATCP1 (CA2+-BINDING PROTEIN 1); calcium ion binding
248622_at	AT5G49360	392.7	1294	3.29514	BXL1 (BETA-XYLOSIDASE 1); hydrolase, hydrolyzing O-glycosyl compounds
248629_at	AT5G48970	71.3	144.9	2.03226	mitochondrial substrate carrier family protein
248686_at	AT5G48540	362.1	1542.9	4.26098	33 kDa secretory protein-related
248719_at	AT5G47910	366.1	1059.2	2.8932	RBOHD (RESPIRATORY BURST OXIDASE PROTEIN D)
248756_at	AT5G47560	271.9	1341.7	4.93453	ATSDAT/ATTDT (TONOPLAST DICARBOXYLATE TRANSPORTER); malate transmembrane transporter/ sodium:dicarboxylate symporter
248766_at	AT5G47580	64.6	130.6	2.02167	similar to unknown protein [Arabidopsis thaliana] (TAIR:AT4G17250.1); similar to hypothetical protein [Vitis vinifera] (GB:CAN71257.1); similar to hypothetical protein 40.t00008 [Brassica oleracea] (GB:ABD65133.1); similar to unnamed protein product [Vitis vinifera] (GB:CAO16486.1)
248769_at	AT5G47730	44.7	295.3	6.60626	SEC14 cytosolic factor, putative / polyphosphoinositide-binding protein, putative
248792_at	AT5G47200	545.4	1165.8	2.13751	AtRABD2b/AtRab1A (Arabidopsis Rab GTPase homolog D2b); GTP binding
248794_at	AT5G47220	190.7	1538.2	8.06607	ATERF-2/ATERF2/ERF2 (ETHYLENE RESPONSE FACTOR 2); DNA binding / transcription activator/ transcription factor
248819_at	AT5G47050	22.5	53.3	2.36889	ATP binding / protein binding / shikimate kinase/ zinc ion binding
248889_at	AT5G46230	45.2	140.4	3.10619	similar to unknown protein [Arabidopsis thaliana] (TAIR:AT1G09310.1); similar to unnamed protein product [Vitis vinifera] (GB:CAO14438.1); contains InterPro domain Protein of unknown function DUF538 (InterPro:IPR007493)
248896_at	AT5G46350	29.1	93.4	3.20962	WRKY8 (WRKY DNA-binding protein 8); transcription factor
248934_at	AT5G46080	85.2	181.1	2.12559	protein kinase family protein
248970_at	AT5G45380	33.1	167.3	5.05438	sodium:solute symporter family protein
248980_at	AT5G45090	25.4	79.4	3.12598	ATPP2-A7 (Phloem protein 2-A7); transmembrane receptor
249021_at	AT5G44820	40.5	158.4	3.91111	similar to unknown protein [Arabidopsis thaliana] (TAIR:AT4G19970.1); similar to unnamed protein product [Vitis vinifera] (GB:CAO46707.1); contains domain PTHR10483:SF6 (PTHR10483:SF6); contains domain PTHR10483 (PTHR10483)
249052_at	AT5G44420	621.1	8145.4	13.1145	PDF1.2 (Low-molecular-weight cysteine-rich 77)
249089_at	AT5G44240	117.1	290.2	2.47822	haloacid dehalogenase-like hydrolase family protein
249125_at	AT5G43450	185.7	981.7	5.28648	2-oxoglutarate-dependent dioxygenase, putative
249139_at	AT5G43170	39	99.5	2.55128	AZF3 (ARABIDOPSIS ZINC-FINGER PROTEIN 3); nucleic acid binding / transcription factor/ zinc ion binding
249233_at	AT5G42150	155	344.3	2.22129	electron carrier/ protein disulfide oxidoreductase
249252_at	AT5G42010	18.4	44.9	2.44022	WD-40 repeat family protein
249264_s_at	AT5G41750; AT5G41740	79.3	173.5	2.18789	[AT5G41750, disease resistance protein (TIR-NBS-LRR class), putative];[AT5G41740, disease resistance protein (TIR-NBS-LRR class), putative]
249343_at	AT5G40650	159.9	336.5	2.10444	SDH2-2 (succinate dehydrogenase 2-2)
249346_at	AT5G40780	194.5	1063.6	5.46838	LHT1 (LYSINE HISTIDINE TRANSPORTER 1); amino acid transmembrane transporter
249372_at	AT5G40760	181.6	610	3.35903	G6PD6 (GLUCOSE-6-PHOSPHATE DEHYDROGENASE 6); glucose-6-phosphate dehydrogenase
249377_at	AT5G40690	28	104.5	3.73214	similar to unknown protein [Arabidopsis thaliana] (TAIR:AT2G41730.1); similar to unnamed protein product [Vitis vinifera] (GB:CAO14635.1)
249378_at	AT5G40450	484.4	1569	3.23906	similar to unknown protein [Arabidopsis thaliana] (TAIR:AT3G28770.1); similar to hypothetical protein Kpol_1058p4 [Vanderwaltozyma polyspora DSM 70294] (GB:XP_001645325.1)
249417_at	AT5G39670	11.4	136.9	12.0088	calcium-binding EF hand family protein
249459_at	AT5G39580	15	90.1	6.00667	peroxidase, putative
249467_at	AT5G39610	22	172.6	7.84545	ANAC092/ATNAC2/ATNAC6 (Arabidopsis NAC domain containing protein 92); protein heterodimerization/ protein homodimerization/ transcription factor
249481_at	AT5G38900	33.4	1237.8	37.0599	DSBA oxidoreductase family protein
249489_at	AT5G39090	19	76.9	4.04737	transferase family protein
249494_at	AT5G39050	93	554.3	5.96022	transferase family protein
249527_at	AT5G38710	38.8	382.9	9.86856	proline oxidase, putative / osmotic stress-responsive proline dehydrogenase, putative
249580_at	AT5G37740	84.6	200	2.36407	C2 domain-containing protein
249581_at	AT5G37600	1783	3802.2	2.13247	ATGSR1 (Arabidopsis thaliana glutamine synthase clone R1); glutamate-ammonia ligase
249618_at	AT5G37490	16.7	65.1	3.8982	U-box domain-containing protein
249638_at	AT5G36880	274.9	689	2.50637	acetyl-CoA synthetase, putative / acetate-CoA ligase, putative
249719_at	AT5G35735	841.9	1905.4	2.26321	auxin-responsive family protein
249754_at	AT5G24530	56.7	185.4	3.26984	oxidoreductase, 2OG-Fe(II) oxygenase family protein
249770_at	AT5G24110	20.7	196.4	9.48792	WRKY30 (WRKY DNA-binding protein 30); transcription factor
249777_at	AT5G24210	254.9	886.1	3.47627	lipase class 3 family protein
249806_at	AT5G23850	56.3	162.3	2.88277	similar to unknown protein [Arabidopsis thaliana] (TAIR:AT3G48980.1); similar to unnamed protein product [Vitis vinifera] (GB:CAO17250.1); contains InterPro domain Protein of unknown function DUF821, CAP10-like (InterPro:IPR008539); contains InterPro domain Lipopolysaccharide-modifying protein (InterPro:IPR006598)
249835_s_at	AT5G23490; AT5G23510	228.3	904.6	3.96233	[AT5G23490, similar to unknown protein [Arabidopsis thaliana] (TAIR:AT5G08440.1); similar to unnamed protein product [Vitis vinifera] (GB:CAO67077.1)];[AT5G23510, similar to unknown protein [Arabidopsis thaliana] (TAIR:AT5G23490.1); similar to unnamed protein product [Vitis vinifera] (GB:CAO67077.1)]
249889_at	AT5G22540	24.9	52.4	2.10442	similar to unknown protein [Arabidopsis thaliana] (TAIR:AT5G22550.2); similar to unnamed protein product [Vitis vinifera] (GB:CAO15956.1); contains InterPro domain Protein of unknown function DUF247, plant (InterPro:IPR004158)
249895_at	AT5G22500	41.5	97.8	2.35663	acyl CoA reductase, putative / male-sterility protein, putative
249941_at	AT5G22270	712.1	1481.9	2.08103	similar to unknown protein [Arabidopsis thaliana] (TAIR:AT5G06270.1); similar to unnamed protein product [Vitis vinifera] (GB:CAO15841.1); similar to hypothetical protein [Vitis vinifera] (GB:CAN79170.1)
249942_at	AT5G22300	124.6	2100.8	16.8604	NIT4 (NITRILASE 4)
249944_at	AT5G22290	60.4	123.1	2.03808	ANAC089 (Arabidopsis NAC domain containing protein 89); transcription factor
249983_at	AT5G18470	244.8	1095.2	4.47386	curculin-like (mannose-binding) lectin family protein
249984_at	AT5G18400	161.8	399.7	2.47033	similar to unknown protein [Arabidopsis thaliana] (TAIR:AT5G18362.1); similar to unnamed protein product [Vitis vinifera] (GB:CAO15382.1); contains InterPro domain Protein of unknown function DUF689 (InterPro:IPR007785)
249987_at	AT5G18490	98.1	399	4.06728	similar to unknown protein [Arabidopsis thaliana] (TAIR:AT3G04350.1); similar to hypothetical protein [Vitis vinifera] (GB:CAN77840.1); similar to hypothetical protein [Vitis vinifera] (GB:CAN61465.1); similar to unnamed protein product [Vitis vinifera] (GB:CAO40557.1); contains InterPro domain Protein of unknown function DUF946, plant (InterPro:IPR009291)
249988_at	AT5G18310	223.9	609.3	2.7213	similar to unknown protein [Arabidopsis thaliana] (TAIR:AT5G48500.1); similar to unnamed protein product [Vitis vinifera] (GB:CAO38794.1)
250014_at	AT5G17990	585.2	2161	3.69275	TRP1 (TRYPTOPHAN BIOSYNTHESIS 1); anthranilate phosphoribosyltransferase
250018_at	AT5G18150	199	456.7	2.29497	similar to unknown protein [Arabidopsis thaliana] (TAIR:AT5G14602.1); similar to unnamed protein product [Vitis vinifera] (GB:CAO23480.1); contains domain PTHR12133 (PTHR12133)
250028_at	AT5G18130	191.2	972.7	5.08734	similar to unknown protein [Arabidopsis thaliana] (TAIR:AT3G03870.2); similar to unknown [Medicago truncatula] (GB:ABK28852.1)
250032_at	AT5G18170	545.2	1178.2	2.16104	GDH1 (GLUTAMATE DEHYDROGENASE 1); oxidoreductase
250033_at	AT5G18110	213	446.3	2.09531	NCBP (NOVEL CAP-BINDING PROTEIN); RNA binding / translation initiation factor
250054_at	AT5G17860	51.7	623.7	12.0638	CAX7 (CALCIUM EXCHANGER 7); calcium:sodium antiporter/ cation:cation antiporter
250065_at	AT5G17910	70.7	154.9	2.19095	similar to unknown protein [Arabidopsis thaliana] (TAIR:AT2G29620.1); similar to hypothetical protein [Glycine max] (GB:BAB41198.1)
250094_at	AT5G17380	204.4	1948.5	9.53278	pyruvate decarboxylase family protein
250097_at	AT5G17280	156.8	447.1	2.8514	similar to Os09g0530900 [Oryza sativa (japonica cultivar-group)] (GB:NP_001063752.1); similar to unknown [Populus trichocarpa] (GB:ABK92656.1)
250100_at	AT5G16570	35.2	92.5	2.62784	GLN1;4 (Glutamine synthetase 1;4); glutamate-ammonia ligase
250113_at	AT5G16320	26.9	58.2	2.16357	FRL1 (FRIGIDA LIKE 1)
250114_s_at	AT5G16370; AT5G16340	191.3	471.5	2.46472	[AT5G16370, AMP-binding protein, putative];[AT5G16340, AMP-binding protein, putative]
250185_at	AT5G14310	59.4	153.6	2.58586	ATCXE16 (ARABIDOPSIS THALIANA CARBOXYESTERASE 16); hydrolase
250252_at	AT5G13750	108.1	431.7	3.99352	ZIFL1 (ZINC INDUCED FACILITATOR-LIKE 1); tetracycline:hydrogen antiporter/ transporter
250287_at	AT5G13330	13	62.2	4.78462	RAP2.6L (related to AP2 6L); DNA binding / transcription factor
250289_at	AT5G13190	444	1994.3	4.49167	similar to unknown [Populus trichocarpa] (GB:ABK93196.1); contains InterPro domain LPS-induced tumor necrosis factor alpha factor (InterPro:IPR006629)
250301_at	AT5G11970	126.8	361	2.847	similar to unknown protein [Arabidopsis thaliana] (TAIR:AT2G19460.1); similar to unnamed protein product [Vitis vinifera] (GB:CAO45667.1)
250306_at	AT5G12170	46.9	103.7	2.21109	similar to unknown protein [Arabidopsis thaliana] (TAIR:AT5G19380.1); similar to unnamed protein product [Vitis vinifera] (GB:CAO16866.1); contains domain Multidrug resistance efflux transporter EmrE (SSF103481)
250307_at	AT5G12170	159.5	364.1	2.28276	similar to unknown protein [Arabidopsis thaliana] (TAIR:AT5G19380.1); similar to unnamed protein product [Vitis vinifera] (GB:CAO16866.1); contains domain Multidrug resistance efflux transporter EmrE (SSF103481)
250323_at	AT5G12880	9.7	69.4	7.15464	proline-rich family protein
250327_at	AT5G12050	112.2	296.6	2.64349	similar to unnamed protein product [Vitis vinifera] (GB:CAO45643.1)
250339_at	AT5G11670	3457	8952.6	2.5897	ATNADP-ME2 (NADP-MALIC ENZYME 2); malate dehydrogenase (oxaloacetate-decarboxylating) (NADP+)/ malic enzyme/ oxidoreductase, acting on NADH or NADPH, NAD or NADP as acceptor
250380_at	AT5G11600	47	105.9	2.25319	similar to unknown protein [Arabidopsis thaliana] (TAIR:AT1G19990.1); similar to unnamed protein product [Vitis vinifera] (GB:CAO44023.1)
250381_at	AT5G11610	69.9	171.1	2.44778	exostosin family protein
250385_at	AT5G11520	440.1	962.6	2.18723	ASP3 (ASPARTATE AMINOTRANSFERASE 3)
250477_at	AT5G10190	80	198.4	2.48	transporter-related
250513_at	AT5G09890	110.7	259.2	2.34146	protein kinase, putative
250575_at	AT5G08240	44.2	322	7.28507	similar to unknown protein [Arabidopsis thaliana] (TAIR:AT5G23160.1)
250580_at	AT5G07440	173.8	396.6	2.28193	GDH2 (GLUTAMATE DEHYDROGENASE 2); oxidoreductase
250604_at	AT5G07830	257.4	705.3	2.74009	ATGUS2 (ARABIDOPSIS THALIANA GLUCURONIDASE 2); beta-glucuronidase
250657_at	AT5G07000	36.1	264.1	7.31579	sulfotransferase family protein
250666_at	AT5G07100	29.9	212.1	7.09365	WRKY26 (WRKY DNA-binding protein 26); transcription factor
250670_at	AT5G06860	156.3	559.4	3.57901	PGIP1 (POLYGALACTURONASE INHIBITING PROTEIN 1); protein binding
250680_at	AT5G06570	16.3	36.3	2.22699	hydrolase
250692_at	AT5G06560	139.7	300.7	2.15247	similar to unknown protein [Arabidopsis thaliana] (TAIR:AT3G11850.1); similar to unknown protein [Arabidopsis thaliana] (TAIR:AT3G11850.2); similar to unnamed protein product [Vitis vinifera] (GB:CAO39886.1); contains InterPro domain Protein of unknown function DUF593 (InterPro:IPR007656)
250738_at	AT5G05730	665.2	3683.6	5.53758	ASA1 (ANTHRANILATE SYNTHASE ALPHA SUBUNIT 1); anthranilate synthase
250741_at	AT5G05790	23.5	70	2.97872	myb family transcription factor
250775_at	AT5G05460	26.8	63.6	2.37313	hydrolase, acting on glycosyl bonds
250777_at	AT5G05440	40.7	436.3	10.7199	similar to unknown protein [Arabidopsis thaliana] (TAIR:AT2G38310.1); similar to unnamed protein product [Vitis vinifera] (GB:CAO48777.1); contains InterPro domain Bet v I allergen; (InterPro:IPR000916); contains InterPro domain Streptomyces cyclase/dehydrase (InterPro:IPR005031)
250788_at	AT5G05570	35.5	77.2	2.17465	transducin family protein / WD-40 repeat family protein
250793_at	AT5G05600	106.4	946.2	8.89286	oxidoreductase, 2OG-Fe(II) oxygenase family protein
250818_at	AT5G04930	297.5	907.5	3.05042	ALA1 (AMINOPHOSPHOLIPID ATPASE1); ATPase, coupled to transmembrane movement of ions, phosphorylative mechanism
250829_at	AT5G04720	135.7	294.3	2.16875	ADR1-L2 (ADR1-LIKE 2); ATP binding / nucleoside-triphosphatase/ nucleotide binding / protein binding
250911_at	AT5G03730	136.4	399.1	2.92595	CTR1 (CONSTITUTIVE TRIPLE RESPONSE 1); kinase/ protein serine/threonine/tyrosine kinase
250916_at	AT5G03630	642.4	2409.7	3.75109	ATMDAR2; monodehydroascorbate reductase (NADH)
250918_at	AT5G03610	72.8	608.5	8.35852	GDSL-motif lipase/hydrolase family protein
250929_at	AT5G03290	547.5	1163.7	2.12548	isocitrate dehydrogenase, putative / NAD+ isocitrate dehydrogenase, putative
250944_at	AT5G03380	277.2	677	2.44228	heavy-metal-associated domain-containing protein
250948_at	AT5G03490	41.9	159.7	3.81146	UDP-glucoronosyl/UDP-glucosyl transferase family protein
251037_at	AT5G02100	75.2	242.2	3.22074	UNE18 (unfertilized embryo sac 18); oxysterol binding
251054_at	AT5G01540	88.8	182.2	2.0518	lectin protein kinase, putative
251059_at	AT5G01810	49.6	178.8	3.60484	CIPK15 (CBL-INTERACTING PROTEIN KINASE 15); kinase/ protein kinase
251071_at	AT5G01950	51.9	122.9	2.36802	ATP binding / kinase/ protein serine/threonine kinase
251109_at	AT5G01600	81.1	499	6.1529	ATFER1 (FERRETIN 1); ferric iron binding
251144_at	AT5G01210	144.5	468.3	3.24083	transferase family protein
251163_at	AT3G63310	145.2	604.4	4.16253	glutamate binding /
251200_at	AT3G63010	19.2	83.1	4.32812	ATGID1B/GID1B (GA INSENSITIVE DWARF1B); hydrolase
251248_at	AT3G62150	31.9	962.4	30.1693	PGP21 (P-GLYCOPROTEIN 21); ATPase, coupled to transmembrane movement of substances
251277_at	AT3G61760	13.9	31.4	2.25899	dynamin-like protein B (DL1B)
251282_at	AT3G61630	43.6	149.6	3.43119	CRF6 (CYTOKININ RESPONSE FACTOR 6); DNA binding / transcription factor
251322_at	AT3G61440	3099.6	6260.8	2.01987	ATCYSC1 (BETA-SUBSTITUTED ALA SYNTHASE 3;1); L-3-cyanoalanine synthase/ cysteine synthase
251342_at	AT3G60690	205.7	435.6	2.11765	auxin-responsive family protein
251379_at	AT3G60680	36.7	97.6	2.6594	similar to unknown protein [Arabidopsis thaliana] (TAIR:AT2G45260.1); similar to unnamed protein product [Vitis vinifera] (GB:CAO24509.1); contains InterPro domain Protein of unknown function DUF641, plant (InterPro:IPR006943)
251400_at	AT3G60420	45.8	226.5	4.94541	similar to unknown protein [Arabidopsis thaliana] (TAIR:AT3G60450.1); similar to unnamed protein product [Vitis vinifera] (GB:CAO70569.1); contains InterPro domain Phosphoglycerate mutase (InterPro:IPR013078); contains InterPro domain PRIB5 (InterPro:IPR012398)
251406_at	AT3G60260	67	193.2	2.88358	phagocytosis and cell motility protein ELMO1-related
251422_at	AT3G60540	50.2	173	3.44622	sec61beta family protein
251427_at	AT3G60130	293.4	922.4	3.14383	glycosyl hydrolase family 1 protein / beta-glucosidase, putative (YLS1)
251436_at	AT3G59900	9.3	48.5	5.21505	(ARGOS); unknown protein
251475_at	AT3G59660	112.5	353.6	3.14311	C2 domain-containing protein / GRAM domain-containing protein
251478_at	AT3G59690	19.8	86.4	4.36364	IQD13 (IQ-domain 13); calmodulin binding
251479_at	AT3G59700	21.2	66.9	3.15566	ATHLECRK (ARABIDOPSIS THALIANA LECTIN-RECEPTOR KINASE); kinase
251520_at	AT3G59410	99.4	269.1	2.70724	protein kinase family protein
251553_at	AT3G58710	35.9	89.1	2.48189	WRKY69 (WRKY DNA-binding protein 69); transcription factor
251594_at	AT3G57630	43.1	194.6	4.51508	exostosin family protein
251623_at	AT3G57390	31.4	63.6	2.02548	AGL18 (AGAMOUS-LIKE 18); transcription factor
251624_at	AT3G57280	371.1	1034.4	2.78739	similar to unknown protein [Arabidopsis thaliana] (TAIR:AT3G20510.1); similar to unnamed protein product [Vitis vinifera] (GB:CAO23643.1); contains InterPro domain Protein of unknown function UPF0136, Transmembrane; (InterPro:IPR005349)
251625_at	AT3G57260	27.3	82.7	3.0293	BGL2 (PATHOGENESIS-RELATED PROTEIN 2); glucan 1,3-beta-glucosidase/ hydrolase, hydrolyzing O-glycosyl compounds
251634_at	AT3G57480	63.7	135.9	2.13344	zinc finger (C2H2 type, AN1-like) family protein
251642_at	AT3G57520	215	1374.2	6.39163	ATSIP2 (ARABIDOPSIS THALIANA SEED IMBIBITION 2); hydrolase, hydrolyzing O-glycosyl compounds
251643_at	AT3G57550	135.6	646.3	4.76622	AGK2 (GUANYLATE KINASE-ENCODING GENE 1)
251649_at	AT3G57330	216.9	1107.2	5.10466	ACA11 (AUTOINHIBITED CA2+-ATPASE 11); calcium-transporting ATPase/ calmodulin binding
251659_at	AT3G57090	381.8	881	2.30749	BIGYIN; binding
251673_at	AT3G57240	13.7	187.2	13.6642	BG3 (BETA-1,3-GLUCANASE 3); hydrolase, hydrolyzing O-glycosyl compounds
251684_at	AT3G56410	67.7	208.5	3.07976	similar to unknown protein [Arabidopsis thaliana] (TAIR:AT5G05190.1); similar to unknown protein [Arabidopsis thaliana] (TAIR:AT3G61670.1); similar to hypothetical protein Kpol_1058p4 [Vanderwaltozyma polyspora DSM 70294] (GB:XP_001645325.1)
251705_at	AT3G56400	536.5	1106.9	2.06319	WRKY70 (WRKY DNA-binding protein 70); transcription factor
251722_at	AT3G56200	173	1019.2	5.89133	amino acid transporter family protein
251769_at	AT3G55950	24.5	288.5	11.7755	protein kinase family protein
251770_at	AT3G55970	20	65.8	3.29	oxidoreductase, 2OG-Fe(II) oxygenase family protein
251773_at	AT3G55960	244.2	919.2	3.76413	NLI interacting factor (NIF) family protein
251776_at	AT3G55620	444.2	969.4	2.18235	EMB1624 (EMBRYO DEFECTIVE 1624); translation initiation factor
251790_at	AT3G55470	25.6	387.1	15.1211	C2 domain-containing protein
251797_at	AT3G55560	55.8	178.7	3.20251	AGF2 (AT-HOOK PROTEIN OF GA FEEDBACK 2)
251804_at	AT3G55430	309.1	807.1	2.61113	glycosyl hydrolase family 17 protein / beta-1,3-glucanase, putative
251809_at	AT3G55600	49.8	102.6	2.06024	similar to cation exchanger, putative (CAX10) [Arabidopsis thaliana] (TAIR:AT1G54110.1); similar to unnamed protein product [Vitis vinifera] (GB:CAO43197.1); contains domain PD119426 (PD119426)
251847_at	AT3G54640	793.4	5963.7	7.51664	TSA1 (TRYPTOPHAN SYNTHASE ALPHA CHAIN); tryptophan synthase
251848_at	AT3G54620	140.2	465	3.31669	ATBZIP25/BZO2H4 (ARABIDOPSIS THALIANA BASIC LEUCINE ZIPPER 25); protein heterodimerization/ transcription factor
251884_at	AT3G54150	28.5	771.9	27.0842	embryo-abundant protein-related
251902_at	AT3G54110	372.6	1037.9	2.78556	ATPUMP1; binding / oxidative phosphorylation uncoupler
251903_at	AT3G54120	40.5	85.5	2.11111	reticulon family protein (RTNLB12)
251910_at	AT3G53810	49.3	218.4	4.43002	lectin protein kinase, putative
251973_at	AT3G53180	244.2	634.6	2.59869	glutamate-ammonia ligase
251975_at	AT3G53230	31.9	74.2	2.32602	cell division cycle protein 48, putative / CDC48, putative
252076_at	AT3G51660	232.7	1152.8	4.95402	macrophage migration inhibitory factor family protein / MIF family protein
252117_at	AT3G51430	162	508.9	3.14136	YLS2 (yellow-leaf-specific gene 2); strictosidine synthase
252120_at	AT3G51130	191.2	405.7	2.12186	Identical to UPF0183 protein At3g51130 [Arabidopsis Thaliana] (GB:Q9SD33;GB:Q53YG9;GB:Q8LD70;GB:Q94C31); similar to unnamed protein product [Vitis vinifera] (GB:CAO48256.1); similar to Os06g0714000 [Oryza sativa (japonica cultivar-group)] (GB:NP_001058570.1); contains InterPro domain Protein of unknown function UPF0183 (InterPro:IPR005373)
252131_at	AT3G50930	140.2	468.2	3.33951	AAA-type ATPase family protein
252133_at	AT3G50900	146.4	378.3	2.58402	similar to unknown protein [Arabidopsis thaliana] (TAIR:AT5G66490.1); similar to hypothetical protein [Thellungiella halophila] (GB:ABB45855.1)
252134_at	AT3G50910	86.1	221.3	2.57027	similar to unknown protein [Arabidopsis thaliana] (TAIR:AT5G66480.1); similar to hypothetical protein [Thellungiella halophila] (GB:ABB45854.1)
252165_at	AT3G50550	85.1	188.7	2.21739	unknown protein
252170_at	AT3G50480	142.1	1425.6	10.0324	HR4 (HOMOLOG OF RPW8 4)
252183_at	AT3G50740	305.1	757.6	2.48312	UGT72E1 (UDP-glucosyl transferase 72E1); UDP-glycosyltransferase/ coniferyl-alcohol glucosyltransferase/ transferase, transferring glycosyl groups
252217_at	AT3G50140	14.1	29.3	2.07801	similar to unknown protein [Arabidopsis thaliana] (TAIR:AT3G50130.1); similar to unknown protein [Arabidopsis thaliana] (TAIR:AT3G50190.1); similar to unnamed protein product [Vitis vinifera] (GB:CAO71911.1); contains InterPro domain Protein of unknown function DUF247, plant (InterPro:IPR004158)
252234_at	AT3G49780	76.8	287.4	3.74219	ATPSK4 (PHYTOSULFOKINE 4 PRECURSOR); growth factor
252250_at	AT3G49790	91.2	205.7	2.25548	ATP binding
252265_at	AT3G49620	67.2	4578.7	68.1354	DIN11 (DARK INDUCIBLE 11); oxidoreductase
252291_s_at	AT3G49120; AT3G49110	832.6	4674.1	5.61386	[AT3G49120, ATPCB/ATPERX34/PERX34/PRXCB (PEROXIDASE 34); peroxidase];[AT3G49110, ATPCA/ATPRX33/PRX33/PRXCA (PEROXIDASE 33); peroxidase]
252303_at	AT3G49210	14.3	137.1	9.58741	similar to unknown protein [Arabidopsis thaliana] (TAIR:AT3G49200.1); similar to condensation domain-containing protein [Arabidopsis thaliana] (TAIR:AT3G49190.1); similar to unnamed protein product [Vitis vinifera] (GB:CAO48523.1); contains InterPro domain Protein of unknown function UPF0089 (InterPro:IPR004255); contains InterPro domain Protein of unknown function DUF1298 (InterPro:IPR009721)
252331_s_at	AT3G48780; AT3G48790	53.3	233.1	4.37336	[AT3G48780, serine C-palmitoyltransferase, putative];[AT3G48790, serine C-palmitoyltransferase, putative]
252338_at	AT3G48890	280.9	2275.5	8.10075	ATMP2 (MEMBRANE STEROID BINDING PROTEIN 2); heme binding / transition metal ion binding
252400_at	AT3G48020	25.1	57	2.27092	similar to F-box family protein-related [Arabidopsis thaliana] (TAIR:AT5G62860.1); similar to unknown [Populus trichocarpa] (GB:ABK95323.1)
252403_at	AT3G48080	12.3	63.7	5.17886	lipase class 3 family protein / disease resistance protein-related
252414_at	AT3G47420	32.1	279.9	8.71963	glycerol-3-phosphate transporter, putative / glycerol 3-phosphate permease, putative
252415_at	AT3G47340	24.2	142	5.86777	ASN1 (DARK INDUCIBLE 6)
252421_at	AT3G47540	92.6	250.7	2.70734	chitinase, putative
252422_at	AT3G47550	389	790.8	2.0329	zinc finger (C3HC4-type RING finger) family protein
252462_at	AT3G47250	480.3	1073.3	2.23465	similar to unknown protein [Arabidopsis thaliana] (TAIR:AT3G47200.1); similar to unknown protein [Arabidopsis thaliana] (TAIR:AT3G47200.2); similar to unnamed protein product [Vitis vinifera] (GB:CAO15956.1); contains InterPro domain Protein of unknown function DUF247, plant (InterPro:IPR004158)
252533_at	AT3G46110	56.5	134.8	2.38584	signal transducer
252570_at	AT3G45300	91.6	259.9	2.83734	IVD (ISOVALERYL-COA-DEHYDROGENASE)
252602_at	AT3G45040	90.7	323.4	3.5656	phosphatidate cytidylyltransferase family protein
252652_at	AT3G44720	95.1	542.5	5.70452	ADT4 (AROGENATE DEHYDRATASE 4); arogenate dehydratase/ prephenate dehydratase
252684_at	AT3G44400	14.7	40.7	2.76871	disease resistance protein (TIR-NBS-LRR class), putative
252825_at	AT4G39890	35	86.1	2.46	AtRABH1c (Arabidopsis Rab GTPase homolog H1c); GTP binding
252827_at	AT4G39950	230.1	2243	9.74794	CYP79B2 (cytochrome P450, family 79, subfamily B, polypeptide 2); oxygen binding
252831_at	AT4G39980	709.4	2658.5	3.74753	DHS1 (3-DEOXY-D-ARABINO-HEPTULOSONATE 7-PHOSPHATE SYNTHASE 1); 3-deoxy-7-phosphoheptulonate synthase
252851_at	AT4G40080	35.6	112.1	3.14888	epsin N-terminal homology (ENTH) domain-containing protein / clathrin assembly protein-related
252870_at	AT4G39940	641.7	1353.9	2.10986	AKN2 (APS-KINASE 2); ATP binding / kinase/ transferase, transferring phosphorus-containing groups
252879_at	AT4G39390	87.7	177.3	2.02166	transporter-related
252921_at	AT4G39030	31.5	299	9.49206	EDS5 (ENHANCED DISEASE SUSCEPTIBILITY 5); antiporter/ transporter
252939_at	AT4G39230	50.2	206.3	4.10956	isoflavone reductase, putative
252940_at	AT4G39270	38.6	226.5	5.86788	leucine-rich repeat transmembrane protein kinase, putative
252993_at	AT4G38540	61.6	1274.3	20.6867	monooxygenase, putative (MO2)
253044_at	AT4G37290	70.3	1251.3	17.7994	similar to unknown protein [Arabidopsis thaliana] (TAIR:AT2G23270.1); similar to hypothetical protein [Vitis vinifera] (GB:CAN62855.1)
253046_at	AT4G37370	155.9	979.4	6.28223	CYP81D8 (cytochrome P450, family 81, subfamily D, polypeptide 8); oxygen binding
253052_at	AT4G37310	177.5	418.1	2.35549	CYP81H1 (cytochrome P450, family 81, subfamily H, polypeptide 1); oxygen binding
253057_at	AT4G37670	66.9	349.1	5.21824	GCN5-related N-acetyltransferase (GNAT) family protein / amino acid kinase family protein
253063_at	AT4G37640	124.2	647.5	5.21337	ACA2 (CALCIUM ATPASE 2); calmodulin binding
253088_at	AT4G36220	436.8	1074.2	2.45925	FAH1 (FERULATE-5-HYDROXYLASE 1); ferulate 5-hydroxylase
253099_s_at	AT4G37530; AT4G37520	49.1	1984.9	40.4257	[AT4G37530, peroxidase, putative];[AT4G37520, peroxidase 50 (PER50) (P50) (PRXR2)]
253124_at	AT4G36030	63.4	148.4	2.34069	armadillo/beta-catenin repeat family protein
253125_at	AT4G36040	1070.1	2436.1	2.27652	DNAJ heat shock N-terminal domain-containing protein (J11)
253161_at	AT4G35770	109.4	4147.9	37.915	SEN1 (DARK INDUCIBLE 1)
253162_at	AT4G35630	964.7	4314.1	4.47196	PSAT (phosphoserine aminotransferase); phosphoserine transaminase
253163_at	AT4G35750	695.3	1423.4	2.04717	Rho-GTPase-activating protein-related
253167_at	AT4G35310	548.9	1207.8	2.2004	CPK5 (CALMODULIN-DOMAIN PROTEIN KINASE 5); calmodulin-dependent protein kinase/ kinase
253173_at	AT4G35110	54.5	286.8	5.26239	similar to unknown protein [Arabidopsis thaliana] (TAIR:AT2G16900.1); contains InterPro domain Phospholipase-like, arabidopsis (InterPro:IPR007942)
253203_at	AT4G34710	165	380.7	2.30727	ADC2 (ARGININE DECARBOXYLASE 2)
253210_at	AT4G34840	33	66.6	2.01818	ATMTN2; methylthioadenosine nucleosidase
253245_at	AT4G34590; AT4G34588	146.3	687.1	4.69651	[AT4G34590, GBF6 (ARABIDOPSIS THALIANA BASIC LEUCINE-ZIPPER 11); DNA binding / protein heterodimerization/ transcription factor];[AT4G34588, CPuORF2 (Conserved peptide upstream open reading frame 2)]
253273_at	AT4G34180	730.8	2483.2	3.39792	cyclase family protein
253274_at	AT4G34200	454	2658.4	5.85551	EDA9 (embryo sac development arrest 9); NAD binding / amino acid binding / binding / catalytic/ cofactor binding / oxidoreductase, acting on the CH-OH group of donors, NAD or NADP as acceptor / phosphoglycerate dehydrogenase
253277_at	AT4G34230	105.7	1203.5	11.386	CAD5 (CINNAMYL ALCOHOL DEHYDROGENASE 5); cinnamyl-alcohol dehydrogenase
253338_at	AT4G33430	121.8	379.7	3.11741	BAK1 (BRI1-ASSOCIATED RECEPTOR KINASE); kinase
253343_at	AT4G33540	185.7	550.1	2.9623	metallo-beta-lactamase family protein
253358_at	AT4G32940	1808.2	4359.9	2.41118	GAMMA-VPE (Vacuolar processing enzyme gamma); cysteine-type endopeptidase
253414_at	AT4G33050	513.9	2610.2	5.0792	EDA39 (embryo sac development arrest 39); calmodulin binding
253453_at	AT4G31860	158.4	563	3.55429	protein phosphatase 2C, putative / PP2C, putative
253534_at	AT4G31500	1686.6	4954.1	2.93733	CYP83B1 (CYTOCHROME P450 MONOOXYGENASE 83B1); oxygen binding
253578_at	AT4G30340	80.5	199.5	2.47826	ATDGK7 (DIACYLGLYCEROL KINASE 7); diacylglycerol kinase
253590_at	no_match	26.8	190.6	7.11194	no_match
253596_s_at	AT4G30730; AT4G30750	122.5	269.1	2.19673	[AT4G30730, similar to unknown protein [Arabidopsis thaliana] (TAIR:AT4G30750.1)];[AT4G30750, similar to unknown protein [Arabidopsis thaliana] (TAIR:AT4G30730.1)]
253606_at	AT4G30530	1208.4	3253.3	2.69224	defense-related protein, putative
253630_at	AT4G30490	110.5	278.9	2.52398	AFG1-like ATPase family protein
253637_at	AT4G30390	120.1	564.1	4.69692	similar to hypothetical protein MtrDRAFT_AC148994g36v2 [Medicago truncatula] (GB:ABN05865.1)
253646_at	AT4G29810	314.7	683.9	2.17318	ATMKK2 (MAP KINASE KINASE 2); MAP kinase kinase/ kinase
253647_at	AT4G29950	96.3	274.4	2.84943	microtubule-associated protein
253654_at	AT4G30060	87.9	309	3.51536	similar to unknown protein [Arabidopsis thaliana] (TAIR:AT2G19160.1); similar to unnamed protein product [Vitis vinifera] (GB:CAO64039.1); contains InterPro domain Protein of unknown function DUF266, plant (InterPro:IPR004949)
253664_at	AT4G30210	339.5	966.3	2.84624	ATR2 (ARABIDOPSIS P450 REDUCTASE 2)
253666_at	AT4G30270	292.9	3477.3	11.872	MERI5B (MERISTEM-5); hydrolase, acting on glycosyl bonds / xyloglucan:xyloglucosyl transferase
253702_at	AT4G29900	173.5	648.9	3.74006	ACA10 (autoinhibited Ca2+ -ATPase 10); calcium-transporting ATPase/ calmodulin binding
253708_at	AT4G29210	99.3	291.3	2.93353	GGT3/GGT4 (GAMMA-GLUTAMYL TRANSPEPTIDASE 3); gamma-glutamyltransferase/ glutathione gamma-glutamylcysteinyltransferase
253747_at	AT4G29050	32.7	69.2	2.11621	lectin protein kinase family protein
253776_at	AT4G28390	67	257.6	3.84478	AAC3 (ADP/ATP CARRIER 3); ATP:ADP antiporter/ binding
253779_at	AT4G28490	72.1	259.5	3.59917	HAESA (RECEPTOR-LIKE PROTEIN KINASE 5); ATP binding / kinase/ protein serine/threonine kinase
253796_at	AT4G28460	23.1	220	9.52381	unknown protein
253804_at	AT4G28230	27.5	63.5	2.30909	similar to unnamed protein product [Vitis vinifera] (GB:CAO41238.1)
253819_at	AT4G28350	13	64.2	4.93846	lectin protein kinase family protein
253827_at	AT4G28085	26.9	583.8	21.7026	unknown protein
253840_at	AT4G27780	45.6	93.2	2.04386	ACBP2 (ACYL-COA BINDING PROTEIN ACBP 2)
253841_at	AT4G27830	209	790.8	3.78373	glycosyl hydrolase family 1 protein
253874_at	AT4G27450	139.4	732.5	5.25466	similar to unknown protein [Arabidopsis thaliana] (TAIR:AT3G15450.1); similar to unnamed protein product [Vitis vinifera] (GB:CAO39242.1); contains domain G3DSA:3.60.20.10 (G3DSA:3.60.20.10); contains domain SSF56235 (SSF56235)
253890_s_at	AT4G27585; AT5G54100	128.3	408	3.18005	[AT4G27585, band 7 family protein];[AT5G54100, band 7 family protein]
253898_s_at	AT5G54810; AT4G27070	1117.2	6375.3	5.7065	[AT5G54810, TSB1 (TRYPTOPHAN SYNTHASE BETA-SUBUNIT)];[AT4G27070, TSB2 (TRYPTOPHAN SYNTHASE BETA-SUBUNIT); tryptophan synthase]
253911_at	AT4G27300	449.5	1390.8	3.0941	S-locus protein kinase, putative
253915_at	AT4G27280	374.8	814	2.17182	calcium-binding EF hand family protein
253950_at	AT4G26910	573.1	1583	2.76217	2-oxoacid dehydrogenase family protein
253954_at	AT4G26970	695.6	1858.4	2.67165	aconitate hydratase, cytoplasmic, putative / citrate hydro-lyase/aconitase, putative
253987_at	AT4G26270	99.9	257.4	2.57658	phosphofructokinase family protein
253992_at	AT4G26060	53.8	187.1	3.4777	similar to unknown protein [Arabidopsis thaliana] (TAIR:AT5G57060.1); similar to unnamed protein product [Vitis vinifera] (GB:CAO65021.1); contains domain PTHR10052 (PTHR10052); contains domain PTHR10052:SF2 (PTHR10052:SF2)
254040_at	AT4G25900	428.2	1636.6	3.82205	aldose 1-epimerase family protein
254042_at	AT4G25810	17.6	637.5	36.2216	XTR6 (XYLOGLUCAN ENDOTRANSGLYCOSYLASE 6); hydrolase, acting on glycosyl bonds
254082_at	AT4G25720	209.6	651.2	3.10687	glutamine cyclotransferase family protein
254083_at	AT4G24920	872.7	2264.7	2.59505	protein transport protein SEC61 gamma subunit, putative
254103_at	AT4G25030	212.6	1193.8	5.61524	similar to unknown protein [Arabidopsis thaliana] (TAIR:AT5G45410.2); similar to unknown protein [Arabidopsis thaliana] (TAIR:AT5G45410.3); similar to unknown protein [Arabidopsis thaliana] (TAIR:AT5G45410.1); similar to unnamed protein product [Vitis vinifera] (GB:CAO68979.1); similar to hypothetical protein [Vitis vinifera] (GB:CAN81117.1)
254150_at	AT4G24350	315.8	2028	6.42179	phosphorylase family protein
254163_s_at	AT4G24340; AT4G24350	368.3	2958.3	8.03231	[AT4G24340, phosphorylase family protein];[AT4G24350, phosphorylase family protein]
254167_at	AT4G24400	120.5	259.4	2.1527	CIPK8 (CBL-INTERACTING PROTEIN KINASE 8); kinase
254189_at	AT4G24000	15.4	37	2.4026	ATCSLG2 (Cellulose synthase-like G2); transferase/ transferase, transferring glycosyl groups
254190_at	AT4G23885	44.8	223.5	4.98884	similar to unknown protein [Arabidopsis thaliana] (TAIR:AT5G24165.1); similar to unnamed protein product [Vitis vinifera] (GB:CAO69543.1)
254197_at	AT4G24040	29.2	59.3	2.03082	ATTRE1/TRE1 (TREHALASE 1); alpha,alpha-trehalase/ trehalase
254210_at	AT4G23450	13.9	32	2.30216	zinc finger (C3HC4-type RING finger) family protein
254211_at	AT4G23570	226.1	487.9	2.15789	SGT1A (Suppressor of G2 (Two) 1A); protein binding
254241_at	AT4G23190	66.7	286.3	4.29235	CRK11 (CYSTEINE-RICH RLK11); kinase
254249_at	AT4G23280	12.2	123	10.082	protein kinase, putative
254262_at	AT4G23470	197.2	688.6	3.49189	hydroxyproline-rich glycoprotein family protein
254276_at	AT4G22820	142.1	326.3	2.29627	zinc finger (AN1-like) family protein
254289_at	AT4G22980	16	62.8	3.925	similar to catalytic/ pyridoxal phosphate binding [Arabidopsis thaliana] (TAIR:AT5G51920.1); similar to unnamed protein product [Vitis vinifera] (GB:CAO63651.1); contains domain PTHR14237 (PTHR14237)
254291_at	AT4G23010	194.9	936.6	4.80554	ATUTR2/UTR2 (UDP-GALACTOSE TRANSPORTER 2)
254299_at	AT4G22920	82.8	250.8	3.02899	ATNYE1/NYE1 (NON-YELLOWING 1)
254318_at	AT4G22530	52.9	358	6.76749	embryo-abundant protein-related
254331_s_at	AT4G22710; AT4G22690	3038.8	6603.4	2.17303	[AT4G22710, CYP706A2 (cytochrome P450, family 706, subfamily A, polypeptide 2); oxygen binding];[AT4G22690, CYP706A1 (cytochrome P450, family 706, subfamily A, polypeptide 1); oxygen binding]
254343_at	AT4G21990	320.7	1080.3	3.36857	APR3 (APS REDUCTASE 3)
254346_at	AT4G21980	202.9	408.7	2.01429	APG8A (autophagy 8A)
254384_at	AT4G21870	110.3	513	4.65095	26.5 kDa class P-related heat shock protein (HSP26.5-P)
254408_at	AT4G21390	41.8	367.9	8.80144	B120; protein kinase/ sugar binding
254409_at	AT4G21400	18.6	108.9	5.85484	protein kinase family protein
254410_at	AT4G21410	19.3	116.8	6.05181	protein kinase family protein
254432_at	AT4G20830	464.2	1139	2.45368	FAD-binding domain-containing protein
254447_at	AT4G20860	165.1	541.8	3.28165	FAD-binding domain-containing protein
254487_at	AT4G20780	160.8	740.9	4.60759	calcium-binding protein, putative
254496_at	AT4G20070	64.3	155	2.41058	ATAAH (ARABIDOPSIS THALIANA ALLANTOATE AMIDOHYDROLASE); allantoate deiminase/ metallopeptidase
254500_at	AT4G20110	58.1	194.3	3.34423	vacuolar sorting receptor, putative
254521_at	AT5G44820	26.4	126.1	4.77652	similar to unknown protein [Arabidopsis thaliana] (TAIR:AT4G19970.1); similar to unnamed protein product [Vitis vinifera] (GB:CAO46707.1); contains domain PTHR10483:SF6 (PTHR10483:SF6); contains domain PTHR10483 (PTHR10483)
254549_at	AT4G19880	501.8	1764.8	3.51694	similar to unknown protein [Arabidopsis thaliana] (TAIR:AT5G45020.1); similar to Intracellular chloride channel [Medicago truncatula] (GB:ABC75353.2); contains InterPro domain Thioredoxin-like fold (InterPro:IPR012336); contains InterPro domain Glutathione S-transferase, C-terminal-like (InterPro:IPR010987); contains InterPro domain Glutathione S-transferase, C-terminal (InterPro:IPR004046); cont…
254561_at	AT4G19160	163.4	330.8	2.02448	binding
254571_at	AT4G19370	17.4	534.3	30.7069	similar to unknown protein [Arabidopsis thaliana] (TAIR:AT1G31720.1); similar to unknown [Picea sitchensis] (GB:ABK21519.1); similar to Os02g0703300 [Oryza sativa (japonica cultivar-group)] (GB:NP_001047854.1); contains InterPro domain Protein of unknown function DUF1218 (InterPro:IPR009606)
254573_at	AT4G19420	133	543.9	4.08947	pectinacetylesterase family protein
254577_at	AT4G19450	129	374.9	2.9062	nodulin-related
254624_at	AT4G18580	80.7	237.6	2.94424	unknown protein
254660_at	AT4G18250	15.5	258	16.6452	receptor serine/threonine kinase, putative
254665_at	AT4G18340	10	30.5	3.05	glycosyl hydrolase family 17 protein
254673_at	AT4G18430	13.7	394	28.7591	AtRABA1e (Arabidopsis Rab GTPase homolog A1e); GTP binding
254681_at	AT4G18140	32.7	77.6	2.37309	similar to NLI interacting factor (NIF) family protein [Arabidopsis thaliana] (TAIR:AT5G46410.1); similar to unnamed protein product [Vitis vinifera] (GB:CAO66897.1)
254694_at	no_match	215.7	582.5	2.70051	no_match
254707_at	AT4G18010	83	283	3.40964	IP5PII (INOSITOL POLYPHOSPHATE 5-PHOSPHATASE II); inositol-polyphosphate 5-phosphatase
254723_at	AT4G13510	283.6	918.7	3.23942	AMT1;1 (AMMONIUM TRANSPORT 1); ammonium transmembrane transporter
254759_at	AT4G13180	165.7	502.9	3.035	short-chain dehydrogenase/reductase (SDR) family protein
254784_at	AT4G12720	270	1012.2	3.74889	AtNUDT7 (ARABIDOPSIS THALIANA NUDIX HYDROLASE HOMOLOG 7); hydrolase/ nucleoside-diphosphatase
254805_at	AT4G12480	67	610.7	9.11493	pEARLI 1; lipid binding
254812_at	AT4G12250	46.4	106.8	2.30172	GAE5 (UDP-D-GLUCURONATE 4-EPIMERASE 5); catalytic
254818_at	AT4G12470	75.4	944.4	12.5252	protease inhibitor/seed storage/lipid transfer protein (LTP) family protein
254819_at	AT4G12500	33.1	1083.5	32.7341	protease inhibitor/seed storage/lipid transfer protein (LTP) family protein
254832_at	AT4G12490	93.1	1555.1	16.7035	protease inhibitor/seed storage/lipid transfer protein (LTP) family protein
254833_s_at	AT4G12290; AT4G12280	181.7	453.3	2.49477	[AT4G12290, copper amine oxidase, putative];[AT4G12280, copper amine oxidase family protein]
254834_at	AT4G12300	106.4	273.4	2.56955	CYP706A4 (cytochrome P450, family 706, subfamily A, polypeptide 4); oxygen binding
254847_at	AT4G11850	35.4	226.8	6.40678	PLDGAMMA1 (maternal effect embryo arrest 54); phospholipase D
254857_at	AT4G12120	18	130.3	7.23889	SEC1B; protein transporter
254858_at	AT4G12070	133.5	287.5	2.15356	protein binding
254869_at	AT4G11890	15	116	7.73333	protein kinase family protein
254894_at	AT4G11840	11	45.1	4.1	PLDGAMMA3 (phospholipase D gamma 3); phospholipase D
254914_at	AT4G11290	41.7	134	3.21343	peroxidase, putative
254919_at	AT4G11360	441	1002.8	2.27392	RHA1B (RING-H2 finger A1B); protein binding / zinc ion binding
254922_at	AT4G11370	118	975.3	8.26525	RHA1A (RING-H2 finger A1A); protein binding / zinc ion binding
254926_at	AT4G11280	485.9	2096.7	4.31509	ACS6 (1-AMINOCYCLOPROPANE-1-CARBOXYLIC ACID (ACC) SYNTHASE 6)
254952_at	AT4G10955; AT4G10960	36.2	131.5	3.6326	[AT4G10955, lipase class 3 family protein];[AT4G10960, UGE5 (UDP-D-GLUCOSE/UDP-D-GALACTOSE 4-EPIMERASE 5); UDP-glucose 4-epimerase/ protein dimerization]
254964_at	AT4G11080	28.5	89.1	3.12632	high mobility group (HMG1/2) family protein
255011_at	AT4G10040	178.9	688.3	3.8474	CYTC-2 (CYTOCHROME C-2); electron carrier
255059_at	AT4G09420	43.5	112.5	2.58621	disease resistance protein (TIR-NBS class), putative
255061_at	AT4G08930	96.4	217.7	2.2583	ATAPRL6 (APR-LIKE 6)
255110_at	AT4G08770	20.5	2599.2	126.79	peroxidase, putative
255133_at	AT4G08320	80.4	195.1	2.42662	tetratricopeptide repeat (TPR)-containing protein
255151_at	AT4G08180	55	111	2.01818	oxysterol-binding family protein
255230_at	AT4G05390	141.1	642.6	4.55422	ATRFNR1 (ROOT FNR 1); oxidoreductase
255259_at	AT4G05020	83.3	789.2	9.47419	NDB2 (NAD(P)H DEHYDROGENASE B2); disulfide oxidoreductase
255280_at	AT4G04960	75.6	200.9	2.65741	lectin protein kinase, putative
255283_at	AT4G04620	64.5	133.1	2.06357	ATG8B (AUTOPHAGY 8B); microtubule binding
255284_at	AT4G04610	524	1889.6	3.60611	APR1 (PAPS REDUCTASE HOMOLOG 19)
255310_at	AT4G04955	74.7	223.6	2.99331	ATALN (ARABIDOPSIS ALLANTOINASE); allantoinase/ hydrolase
255319_at	AT4G04220	57.3	124.3	2.16928	disease resistance family protein
255413_at	AT4G03140	20	47	2.35	oxidoreductase
255462_at	AT4G02940	88.6	330.8	3.73363	oxidoreductase, 2OG-Fe(II) oxygenase family protein
255479_at	AT4G02380	416.5	4172.5	10.018	SAG21 (SENESCENCE-ASSOCIATED GENE 21)
255504_at	AT4G02200	95.6	254.1	2.65795	drought-responsive family protein
255543_at	AT4G01870	66.2	166.1	2.50906	tolB protein-related
255553_at	AT4G01960	97.6	252.1	2.58299	similar to unknown protein [Arabidopsis thaliana] (TAIR:AT1G02380.1); similar to unnamed protein product [Vitis vinifera] (GB:CAO40142.1)
255564_s_at	AT4G01770; AT4G01750	13.4	32.3	2.41045	[AT4G01770, RGXT1 (RHAMNOGALACTURONAN XYLOSYLTRANSFERASE 1); UDP-xylosyltransferase];[AT4G01750, RGXT2 (RHAMNOGALACTURONAN XYLOSYLTRANSFERASE 2); UDP-xylosyltransferase]
255595_at	AT4G01700	37.6	288.9	7.68351	chitinase, putative
255599_at	AT4G01010	33.5	194	5.79104	ATCNGC13 (cyclic nucleotide gated channel 13); calmodulin binding / cyclic nucleotide binding / ion channel
255627_at	AT4G00955	29.8	64.9	2.17785	similar to protein kinase family protein [Arabidopsis thaliana] (TAIR:AT2G23450.2); similar to protein kinase family protein [Arabidopsis thaliana] (TAIR:AT2G23450.1); similar to unnamed protein product [Vitis vinifera] (GB:CAO41616.1); contains InterPro domain EGF (InterPro:IPR006210)
255677_at	AT4G00500	46.6	112.2	2.40773	lipase class 3 family protein / calmodulin-binding heat-shock protein-related
255716_at	AT4G00330	211	439.2	2.08152	CRCK2 (calmodulin-binding receptor-like cytoplasmic kinase 2); kinase
255733_at	AT1G25400	89.2	252	2.82511	similar to unknown protein [Arabidopsis thaliana] (TAIR:AT1G68440.1); similar to unnamed protein product [Vitis vinifera] (GB:CAO42150.1)
255735_at	AT1G25520	170.5	412.3	2.41818	similar to unknown protein [Arabidopsis thaliana] (TAIR:AT1G68650.1); similar to unnamed protein product [Vitis vinifera] (GB:CAO42107.1); contains InterPro domain Protein of unknown function UPF0016; (InterPro:IPR001727)
255742_at	AT1G25560	365.4	818.7	2.24056	AP2 domain-containing transcription factor, putative
255753_at	AT1G18570	100.8	1275.1	12.6498	MYB51 (MYB DOMAIN PROTEIN 51); DNA binding / transcription factor
255859_at	AT5G34930	57.5	125.1	2.17565	arogenate dehydrogenase
255860_at	AT5G34940	50.6	120.3	2.37747	ATGUS3 (ARABIDOPSIS THALIANA GLUCURONIDASE 3); beta-glucuronidase
255895_at	AT1G18020; AT1G17990	155.7	474.4	3.04689	[AT1G18020, 12-oxophytodienoate reductase, putative];[AT1G17990, 12-oxophytodienoate reductase, putative]
255923_at	AT1G22180	118.3	454.9	3.84531	SEC14 cytosolic factor family protein / phosphoglyceride transfer family protein
255942_at	AT1G22360	136.1	529.3	3.88905	ATUGT85A2 (UDP-GLUCOSYL TRANSFERASE 85A2); UDP-glycosyltransferase/ glucuronosyltransferase/ transferase, transferring glycosyl groups
255967_at	AT1G22280	347.1	755.6	2.17689	protein phosphatase 2C, putative / PP2C, putative
256008_s_at	AT1G34040; AT1G34060	19.8	78.7	3.97475	[AT1G34040, alliinase family protein];[AT1G34060, alliinase family protein]
256017_at	AT1G19180	578.1	1369.5	2.36897	JAZ1/TIFY10A (JASMONATE-ZIM-DOMAIN PROTEIN 1); protein binding
256024_at	AT1G58340	13.6	36.5	2.68382	ZF14; transporter
256046_at	no_match	83.1	239.4	2.88087	no_match
256050_at	AT1G07000	89.7	367.1	4.09253	ATEXO70B2 (exocyst subunit EXO70 family protein B2); protein binding
256058_at	AT1G07240	152.1	309.7	2.03616	UDP-glucoronosyl/UDP-glucosyl transferase family protein
256100_at	AT1G13750	96.9	259.6	2.67905	calcineurin-like phosphoesterase family protein
256129_at	AT1G18210	307.3	1051	3.42011	calcium-binding protein, putative
256159_at	AT1G30135	28.2	368.5	13.0674	JAZ8/TIFY5A (JASMONATE-ZIM-DOMAIN PROTEIN 8)
256169_at	AT1G51800	16.4	244.5	14.9085	leucine-rich repeat protein kinase, putative
256170_at	AT1G51790	28.5	103.8	3.64211	kinase
256178_s_at	AT1G51760; AT1G51780	115.4	2274.4	19.7088	[AT1G51760, IAR3 (IAA-ALANINE RESISTANT 3); metallopeptidase];[AT1G51780, ILL5 (IAA-leucine resistant (ILR)-like gene 5); metallopeptidase]
256183_at	AT1G51660	83.4	495.1	5.93645	ATMKK4 (MITOGEN-ACTIVATED PROTEIN KINASE KINASE 4); MAP kinase kinase/ kinase
256243_at	AT3G12500	91.8	797.4	8.68627	ATHCHIB (BASIC CHITINASE); chitinase
256245_at	AT3G12580	35.3	258.2	7.31445	HSP70 (heat shock protein 70); ATP binding
256308_s_at	AT1G30420; AT1G30410	37.3	86.3	2.31367	[AT1G30420, ATMRP12 (Arabidopsis thaliana multidrug resistance-associated protein 12)];[AT1G30410, ATMRP13 (Arabidopsis thaliana multidrug resistance-associated protein 13)]
256328_at	AT3G02360	867.2	2263.6	2.61024	6-phosphogluconate dehydrogenase family protein
256337_at	AT1G72060	158.7	538	3.39004	serine-type endopeptidase inhibitor
256351_at	AT1G54960	30.9	89.6	2.89968	ANP2 (Arabidopsis NPK1-related protein kinase 2); kinase
256366_at	AT1G66880	82.2	214.1	2.60462	serine/threonine protein kinase family protein
256380_at	AT1G66680	180.7	654.8	3.62369	AR401
256431_s_at	AT3G11010; AT5G27060	12.2	29.6	2.42623	[AT3G11010, disease resistance family protein / LRR family protein];[AT5G27060, disease resistance family protein]
256433_at	AT3G10985	148	731	4.93919	SAG20 (WOUND-INDUCED PROTEIN 12)
256451_s_at	AT1G75170	38.3	243.5	6.3577	SEC14 cytosolic factor family protein / phosphoglyceride transfer family protein
256526_at	AT1G66090	53.6	250.4	4.67164	disease resistance protein (TIR-NBS class), putative
256600_at	AT3G14850	22.3	45.3	2.03139	similar to unknown protein [Arabidopsis thaliana] (TAIR:AT1G29050.1); similar to unnamed protein product [Vitis vinifera] (GB:CAO39470.1); contains InterPro domain Protein of unknown function DUF231, plant (InterPro:IPR004253)
256616_at	AT3G22260	51.4	158.4	3.08171	OTU-like cysteine protease family protein
256617_at	AT3G22240	1531.8	4594.4	2.99935	unknown protein
256627_at	AT3G19970	22.7	65.5	2.88546	similar to unknown protein [Arabidopsis thaliana] (TAIR:AT2G18245.1); similar to unnamed protein product [Vitis vinifera] (GB:CAO66476.1); contains InterPro domain Protein of unknown function DUF829, eukaryotic (InterPro:IPR008547)
256735_at	AT3G29400	126.9	254.8	2.00788	ATEXO70E1 (exocyst subunit EXO70 family protein E1); protein binding
256756_at	AT3G25610	82.4	641.1	7.78034	haloacid dehalogenase-like hydrolase family protein
256762_at	AT3G25655	10.1	25.5	2.52475	unknown protein
256771_at	AT3G13700; AT3G13710	38.5	90.8	2.35844	[AT3G13700, RNA-binding protein, putative];[AT3G13710, prenylated rab acceptor (PRA1) family protein]
256787_at	AT3G13790	73	1325.6	18.1589	ATBFRUCT1/ATCWINV1 (ARABIDOPSIS THALIANA CELL WALL INVERTASE 1); beta-fructofuranosidase/ hydrolase, hydrolyzing O-glycosyl compounds
256793_at	AT3G22160	66.1	413.7	6.2587	VQ motif-containing protein
256799_at	AT3G18560	43.5	93.3	2.14483	similar to unknown protein [Arabidopsis thaliana] (TAIR:AT1G49000.1); similar to unnamed protein product [Vitis vinifera] (GB:CAO68009.1)
256835_at	AT3G22890	1625.4	3751.1	2.3078	APS1 (ATP sulfurylase 3)
256874_at	AT3G26320	30.2	71.9	2.38079	CYP71B36 (cytochrome P450, family 71, subfamily B, polypeptide 36); oxygen binding
256883_at	AT3G26440	23.3	351.3	15.0773	similar to unknown protein [Arabidopsis thaliana] (TAIR:AT1G13000.2); similar to unknown protein [Arabidopsis thaliana] (TAIR:AT1G13000.1); similar to unnamed protein product [Vitis vinifera] (GB:CAO42517.1); contains InterPro domain Protein of unknown function DUF707 (InterPro:IPR007877)
256922_at	AT3G19010	1289.2	2606.6	2.02187	oxidoreductase, 2OG-Fe(II) oxygenase family protein
256972_at	AT3G21140	91	187.1	2.05604	FMN binding
257038_at	AT3G19260	153.2	839.5	5.47977	LAG1 HOMOLOG 2 (LONGEVITY ASSURANCE GENE1 HOMOLOG 2)
257055_at	AT3G15351	39.6	86.8	2.19192	similar to hypothetical protein OsI_025123 [Oryza sativa (indica cultivar-group)] (GB:EAZ03891.1)
257058_at	AT3G15352	55.8	299.9	5.37455	ATCOX17 (Arabidopsis thaliana cytochrome c oxidase 17)
257061_at	AT3G18250	39.6	796.4	20.1111	contains domain PROKAR_LIPOPROTEIN (PS51257)
257074_at	AT3G19660	60.4	149.8	2.48013	similar to unnamed protein product [Vitis vinifera] (GB:CAO49873.1)
257088_at	AT3G20510	151.8	627.1	4.13109	similar to unknown protein [Arabidopsis thaliana] (TAIR:AT1G50740.1); similar to unnamed protein product [Vitis vinifera] (GB:CAO38976.1); contains InterPro domain Protein of unknown function UPF0136, Transmembrane; (InterPro:IPR005349)
257122_at	AT3G20250	78.9	180.5	2.28771	APUM5 (ARABIDOPSIS PUMILIO 5); RNA binding
257136_at	AT3G12890	5.8	18.4	3.17241	ASML2 (ACTIVATOR OF SPOMIN::LUC2)
257194_at	AT3G13110	591.3	1517	2.56553	AtSerat2;2 (SERINE ACETYLTRANSFERASE 1); serine O-acetyltransferase
257206_at	AT3G16530	1056.3	11008.8	10.422	legume lectin family protein
257216_at	AT3G14990	219.7	1227	5.58489	4-methyl-5(b-hydroxyethyl)-thiazole monophosphate biosynthesis protein, putative
257232_at	AT3G16500	87	242.5	2.78736	PAP1 (PHYTOCHROME-ASSOCIATED PROTEIN 1); transcription factor
257252_at	AT3G24170	307.8	847	2.75179	ATGR1 (GLUTATHIONE-DISULFIDE REDUCTASE); glutathione-disulfide reductase
257264_at	AT3G22060	309	949.3	3.07217	receptor protein kinase-related
257315_at	AT3G30775	36.5	677.2	18.5534	ERD5 (EARLY RESPONSIVE TO DEHYDRATION 5); proline dehydrogenase
257365_x_at	AT2G26020	707	6848.5	9.6867	PDF1.2b (plant defensin 1.2b)
257382_at	AT2G40750	160.7	560.2	3.486	WRKY54 (WRKY DNA-binding protein 54); transcription factor
257535_at	AT3G09490	13.4	55.9	4.17164	chloroplast lumen common family protein
257536_at	AT3G02800	20.3	244.4	12.0394	phosphoprotein phosphatase
257583_at	AT1G66480	32.2	130.1	4.04037	PMI2 (plastid movement impaired 2)
257621_at	AT3G20410	170.1	673.8	3.9612	CPK9 (CALMODULIN-DOMAIN PROTEIN KINASE 9); calmodulin-dependent protein kinase/ kinase
257623_at	AT3G26210	84	666.9	7.93929	CYP71B23 (cytochrome P450, family 71, subfamily B, polypeptide 23); oxygen binding
257624_at	AT3G26220	43.1	128	2.96984	CYP71B3 (cytochrome P450, family 71, subfamily B, polypeptide 3); oxygen binding
257636_at	AT3G26200	105	1460.7	13.9114	CYP71B22 (cytochrome P450, family 71, subfamily B, polypeptide 22); oxygen binding
257644_at	AT3G25780	66.2	236	3.56495	AOC3 (ALLENE OXIDE CYCLASE 3)
257654_at	AT3G13310	159.2	528.7	3.32098	DNAJ heat shock N-terminal domain-containing protein
257686_at	AT3G12800	269.6	543.5	2.01595	short-chain dehydrogenase/reductase (SDR) family protein
257690_at	AT3G12830	50.5	166.3	3.29307	auxin-responsive family protein
257700_at	AT3G12740	559.6	2740	4.89635	LEM3 (ligand-effect modulator 3) family protein / CDC50 family protein
257758_at	AT3G22980	64.2	139	2.16511	elongation factor Tu family protein
257763_s_at	AT3G23120; AT3G23110	11.7	26	2.22222	[AT3G23120, leucine-rich repeat family protein];[AT3G23110, disease resistance family protein]
257766_at	AT3G23030	372.4	1004	2.69603	IAA2 (indoleacetic acid-induced protein 2); transcription factor
257805_at	AT3G18830	492.3	1062.3	2.15783	ATPLT5 (POLYOL TRANSPORTER 5); D-ribose transmembrane transporter/ D-xylose transmembrane transporter/ carbohydrate transmembrane transporter/ galactose transmembrane transporter/ glucose transmembrane transporter/ glycerol transmembrane transporter/ hydr
257828_at	AT3G26670	122.2	413.5	3.3838	similar to permease-related [Arabidopsis thaliana] (TAIR:AT3G23870.1); similar to unnamed protein product [Vitis vinifera] (GB:CAO49131.1); contains InterPro domain Protein of unknown function DUF803 (InterPro:IPR008521)
257829_at	AT3G26680	24.4	61.2	2.5082	SNM1 (SENSITIVE TO NITROGEN MUSTARD 1)
257830_at	AT3G26690	16.2	42.5	2.62346	ATNUDT13 (ARABIDOPSIS THALIANA NUDIX HYDROLASE HOMOLOG 13); hydrolase
257869_at	AT3G25160	11.2	23.8	2.125	ER lumen protein retaining receptor family protein
257918_at	AT3G23230	22.4	211.1	9.42411	ethylene-responsive factor, putative
257919_at	AT3G23250	27.9	69.2	2.48029	AtMYB15/AtY19/MYB15 (myb domain protein 15); DNA binding / transcription factor
257927_at	AT3G23240	24.1	179	7.42739	ATERF1/ERF1 (ETHYLENE RESPONSE FACTOR 1); DNA binding / transcription activator/ transcription factor
257939_at	AT3G19930	300.7	713.2	2.3718	STP4 (SUGAR TRANSPORTER 4); carbohydrate transmembrane transporter/ sugar:hydrogen ion symporter
257951_at	AT3G21700	48.7	111.3	2.28542	GTP binding
257967_at	AT3G19910	179.4	468.2	2.60981	zinc finger (C3HC4-type RING finger) family protein
257978_at	AT3G20860	25.6	90.8	3.54687	ATNEK5; kinase
258002_at	AT3G28930	361.1	2271.3	6.28995	AIG2 (AVRRPT2-INDUCED GENE 2)
258037_at	AT3G21230	47.5	155.9	3.28211	4CL5 (4-COUMARATE:COA LIGASE 5); 4-coumarate-CoA ligase
258047_at	AT3G21240	25.6	68.4	2.67188	4CL2 (4-coumarate:CoA ligase 2); 4-coumarate-CoA ligase
258049_at	AT3G16220	171.6	369.7	2.15443	similar to RNA binding / catalytic [Arabidopsis thaliana] (TAIR:AT3G16230.1); similar to unnamed protein product [Vitis vinifera] (GB:CAO45862.1); contains InterPro domain Predicted eukaryotic LigT; (InterPro:IPR009210)
258063_at	AT3G14620	325.2	1121.3	3.44803	CYP72A8 (cytochrome P450, family 72, subfamily A, polypeptide 8); oxygen binding
258072_at	AT3G26090	102.7	240.2	2.33885	RGS1 (REGULATOR OF G-PROTEIN SIGNALING 1)
258084_at	AT3G26020	128.9	282.8	2.19395	serine/threonine protein phosphatase 2A (PP2A) regulatory subunit B', putative
258100_at	AT3G23550	519.6	4817.7	9.27194	MATE efflux family protein
258107_at	AT3G23560	42.5	183.5	4.31765	ALF5 (ABERRANT LATERAL ROOT FORMATION 5); antiporter/ transporter
258108_at	AT3G23570	511.4	1291.4	2.52522	dienelactone hydrolase family protein
258133_at	AT3G24500	61	174.1	2.8541	ATMBF1C/MBF1C (MULTIPROTEIN BRIDGING FACTOR 1C); DNA binding / transcription coactivator/ transcription factor
258140_at	AT3G24503	1088.8	4396.8	4.03821	ALDH2C4 (REDUCED EPIDERMAL FLUORESCENCE1); 3-chloroallyl aldehyde dehydrogenase/ aldehyde dehydrogenase (NAD)
258158_at	AT3G17790	134	413.5	3.08582	ATACP5 (acid phosphatase 5); acid phosphatase/ protein serine/threonine phosphatase
258173_at	AT3G21630	107.8	264.6	2.45455	CERK1 (CHITIN ELICITOR RECEPTOR KINASE 1); kinase/ receptor signaling protein/ transmembrane receptor protein kinase
258179_at	AT3G21690	188.4	473.8	2.51486	MATE efflux family protein
258180_at	no_match	16.9	39.8	2.35503	no_match
258201_at	AT3G13910	68.7	309.6	4.50655	similar to unknown protein [Arabidopsis thaliana] (TAIR:AT2G19460.1); similar to unknown [Populus trichocarpa] (GB:ABK95751.1)
258211_at	AT3G17890	32.9	77.3	2.34954	unknown protein
258262_at	AT3G15770	39.8	127.1	3.19347	similar to unknown protein [Arabidopsis thaliana] (TAIR:AT5G25360.1); similar to unknown [Populus trichocarpa] (GB:ABK94402.1)
258277_at	AT3G26830	48.3	4838.6	100.178	PAD3 (PHYTOALEXIN DEFICIENT 3); oxygen binding
258282_at	AT3G26910	57.2	127.9	2.23601	hydroxyproline-rich glycoprotein family protein
258362_at	AT3G14280	13	27.7	2.13077	similar to hypothetical protein [Vitis vinifera] (GB:CAN62135.1)
258369_at	AT3G14310	1921.9	3856.9	2.00682	ATPME3 (Arabidopsis thaliana pectin methylesterase 3)
258436_at	AT3G16720	65.8	152.7	2.32067	ATL2 (Arabidopsis T?xicos en Levadura 2); protein binding / zinc ion binding
258439_at	AT3G17240	376.7	855.9	2.2721	LPD2 (LIPOAMIDE DEHYDROGENASE 2); FAD binding / dihydrolipoyl dehydrogenase/ oxidoreductase
258452_at	AT3G22370	389.7	1401.3	3.59584	AOX1A (alternative oxidase 1A); alternative oxidase
258463_at	AT3G17410	298.6	668.9	2.24012	serine/threonine protein kinase, putative
258537_at	AT3G04210	387.5	1212.7	3.12955	disease resistance protein (TIR-NBS class), putative
258577_at	AT3G04220	20.8	54	2.59615	disease resistance protein (TIR-NBS-LRR class), putative
258615_at	AT3G02740	235.2	494.1	2.10077	aspartyl protease family protein
258617_at	AT3G03000	70.6	160.9	2.27904	calmodulin, putative
258650_at	AT3G09830	131.3	297.2	2.26352	protein kinase, putative
258665_at	AT3G08710	261.7	661.5	2.5277	ATH9 (thioredoxin H-type 9); thiol-disulfide exchange intermediate
258692_at	AT3G08640	402.8	1263.6	3.13704	alphavirus core protein family
258706_at	AT3G09570	255.9	521.4	2.03751	similar to unknown protein [Arabidopsis thaliana] (TAIR:AT5G18520.1); similar to unnamed protein product [Vitis vinifera] (GB:CAO18079.1); contains InterPro domain Transmembrane receptor, eukaryota; (InterPro:IPR009637)
258707_at	AT3G09480	23.3	70.4	3.02146	histone H2B, putative
258729_at	AT3G11900	132.5	481.2	3.6317	ANT1 (AROMATIC AND NEUTRAL TRANSPORTER 1); amino acid transmembrane transporter
258744_at	AT3G05830	17.7	39	2.20339	Encodes alpha-helical IF (intermediate filament)-like protein.
258786_at	AT3G11820	270.3	1091.9	4.03959	SYP121 (syntaxin 121); SNAP receptor
258787_at	AT3G11840	122.1	303.9	2.48894	U-box domain-containing protein
258791_at	AT3G04720	1608.1	7271.1	4.52155	PR4 (PATHOGENESIS-RELATED 4)
258803_at	AT3G04670	75.3	207.6	2.75697	WRKY39 (WRKY DNA-binding protein 39); transcription factor
258809_at	AT3G04070	13.8	94.1	6.81884	ANAC047 (Arabidopsis NAC domain containing protein 47); transcription factor
258815_at	AT3G04000	31.2	84.8	2.71795	short-chain dehydrogenase/reductase (SDR) family protein
258830_at	AT3G07090	308.2	739.3	2.39877	similar to unknown protein [Arabidopsis thaliana] (TAIR:AT5G25170.1); similar to unnamed protein product [Vitis vinifera] (GB:CAO46108.1); contains InterPro domain Protein of unknown function DUF862, eukaryotic (InterPro:IPR008580)
258852_at	AT3G06300	162.4	486	2.99261	AT-P4H-2 (A. THALIANA P4H ISOFORM 2); oxidoreductase, acting on paired donors, with incorporation or reduction of molecular oxygen, 2-oxoglutarate as one donor, and incorporation of one atom each of oxygen into both donors / procollagen-proline 4-dioxygen
258856_at	AT3G02040	47.7	135.2	2.83438	SRG3 (SENESCENCE-RELATED GENE 3); glycerophosphodiester phosphodiesterase
258882_at	AT3G06330	191.9	405.5	2.11308	zinc finger (C3HC4-type RING finger) family protein
258915_at	AT3G10640	114.4	309.9	2.70892	VPS60.1
258921_at	AT3G10500	103.3	597.6	5.78509	ANAC053 (Arabidopsis NAC domain containing protein 53); transcription factor
258925_at	AT3G10420	128.1	288.5	2.25215	sporulation protein-related
258947_at	AT3G01830	46.6	143.3	3.07511	calmodulin-related protein, putative
258975_at	AT3G01970	16.8	492.3	29.3036	WRKY45 (WRKY DNA-binding protein 45); transcription factor
258979_at	AT3G09440	895	3097.6	3.46101	heat shock cognate 70 kDa protein 3 (HSC70-3) (HSP70-3)
259019_at	AT3G07370	95.8	201.4	2.1023	ATCHIP/CHIP (CARBOXYL TERMINUS OF HSC70-INTERACTING PROTEIN); ubiquitin-protein ligase
259033_at	AT3G09410	31.5	1131	35.9048	pectinacetylesterase family protein
259037_at	AT3G09350	87.9	255.2	2.9033	armadillo/beta-catenin repeat family protein
259058_at	AT3G03470	126.1	369.7	2.9318	CYP89A9 (cytochrome P450, family 87, subfamily A, polypeptide 9); oxygen binding
259126_at	AT3G02280	28.2	59.3	2.10284	flavodoxin family protein
259178_at	AT3G01650	64.5	166.1	2.57519	RGLG1 (RING DOMAIN LIGASE1); protein binding / zinc ion binding
259191_at	AT3G01720	86.6	348.3	4.02194	similar to unknown protein [Arabidopsis thaliana] (TAIR:AT5G13500.3); similar to unknown protein [Arabidopsis thaliana] (TAIR:AT5G13500.2); similar to unknown protein [Arabidopsis thaliana] (TAIR:AT5G13500.1); similar to unnamed protein product [Vitis vinifera] (GB:CAO14632.1); similar to predicted protein [Physcomitrella patens subsp. patens] (GB:EDQ59308.1); similar to predicted protein [Physco…
259211_at	AT3G09020	120.1	708.2	5.89675	alpha 1,4-glycosyltransferase family protein / glycosyltransferase sugar-binding DXD motif-containing protein
259230_at	AT3G07780	80.9	174.3	2.15451	protein binding / zinc ion binding
259246_s_at	AT3G07730; AT4G01170	9.7	29.1	3	[AT3G07730, similar to unknown protein [Arabidopsis thaliana] (TAIR:AT4G01170.1); similar to hypothetical protein OsJ_017835 [Oryza sativa (japonica cultivar-group)] (GB:EAZ34352.1); similar to Os05g0423200 [Oryza sativa (japonica cultivar-group)] (GB:NP_001055589.1)];[AT4G01170, similar to unknown protein [Arabidopsis thaliana] (TAIR:AT3G07730.1); similar to hypothetical protein OsJ_017835 [Oryz…
259271_at	AT3G01170	61.1	122.9	2.01146	structural constituent of ribosome
259272_at	AT3G01290	414.5	3701	8.92883	band 7 family protein
259309_at	AT3G05050	67.1	153.3	2.28465	protein kinase family protein
259312_at	AT3G05200	246.8	715.2	2.89789	ATL6 (Arabidopsis T?xicos en Levadura 6); protein binding / zinc ion binding
259340_at	AT3G03870	94.2	198.6	2.10828	similar to unknown protein [Arabidopsis thaliana] (TAIR:AT5G18130.2)
259373_at	AT1G69160	41.6	88	2.11538	unknown protein
259385_at	AT1G13470	23.8	142.9	6.0042	similar to unknown protein [Arabidopsis thaliana] (TAIR:AT1G13520.1); similar to unnamed protein product [Vitis vinifera] (GB:CAO42040.1); contains InterPro domain Protein of unknown function DUF1262 (InterPro:IPR010683)
259403_at	AT1G17745	507	1888.7	3.72525	PGDH (3-PHOSPHOGLYCERATE DEHYDROGENASE); phosphoglycerate dehydrogenase
259410_at	AT1G13340	41.3	195.2	4.72639	similar to unknown protein [Arabidopsis thaliana] (TAIR:AT1G34220.2); similar to unknown [Carica papaya] (GB:ABS01355.1); contains InterPro domain Protein of unknown function DUF292, eukaryotic (InterPro:IPR005061)
259428_at	AT1G01560	81.8	277.8	3.39609	ATMPK11 (Arabidopsis thaliana MAP kinase 11); MAP kinase/ kinase
259434_at	AT1G01490	672.6	1843.6	2.74101	heavy-metal-associated domain-containing protein
259443_at	AT1G02360	33.2	99.2	2.98795	chitinase, putative
259445_at	AT1G02400	29.3	298.6	10.1911	ATGA2OX6/DTA1 (GIBBERELLIN 2-OXIDASE 6); gibberellin 2-beta-dioxygenase
259474_at	AT1G19130	258.5	686.5	2.65571	similar to unknown [Populus trichocarpa] (GB:ABK94529.1); contains InterPro domain Protein of unknown function DUF985 (InterPro:IPR009327); contains InterPro domain RmlC-like jelly roll fold (InterPro:IPR014710)
259479_at	AT1G19020	429.6	3047.1	7.09288	similar to unknown protein [Arabidopsis thaliana] (TAIR:AT3G48180.1); similar to unnamed protein product [Vitis vinifera] (GB:CAO40966.1)
259489_at	AT1G15790	23.9	61.4	2.56904	similar to protein binding / transcription cofactor [Arabidopsis thaliana] (TAIR:AT1G15780.1); similar to Os08g0564800 [Oryza sativa (japonica cultivar-group)] (GB:NP_001062533.1); similar to hypothetical protein OsJ_027171 [Oryza sativa (japonica cultivar-group)] (GB:EAZ43688.1); similar to CTV.22 [Poncirus trifoliata] (GB:AAN62354.1)
259502_at	AT1G15670	101.3	643.1	6.34847	kelch repeat-containing F-box family protein
259546_at	AT1G35350	174.6	550.8	3.15464	similar to SHB1 (SHORT HYPOCOTYL UNDER BLUE1) [Arabidopsis thaliana] (TAIR:AT4G25350.1); similar to EXS family protein / ERD1/XPR1/SYG1 family protein [Arabidopsis thaliana] (TAIR:AT1G26730.1); similar to ATP binding / ATPase, coupled to transmembrane movement of substances [Arabidopsis thaliana] (TAIR:AT1G14040.1); similar to unnamed protein product [Vitis vinifera] (GB:CAO68453.1); similar to u…
259559_at	AT1G21240	16.3	235.6	14.454	WAK3 (WALL ASSOCIATED KINASE 3); kinase/ protein serine/threonine kinase
259561_at	AT1G21250	332.3	1668.8	5.02197	WAK1 (CELL WALL-ASSOCIATED KINASE); kinase
259598_at	AT1G27980	47.5	234.1	4.92842	pyridoxal-dependent decarboxylase family protein
259618_at	AT1G48000	13.2	44.4	3.36364	MYB112 (myb domain protein 112); DNA binding / transcription factor
259749_at	AT1G71100	84.6	367.1	4.33924	RSW10 (RADIAL SWELLING 10); ribose-5-phosphate isomerase
259751_at	AT1G71030	938.7	1995.9	2.12624	ATMYBL2 (Arabidopsis myb-like 2); DNA binding / transcription factor
259841_at	AT1G52200	172.3	2673.1	15.5142	similar to unknown protein [Arabidopsis thaliana] (TAIR:AT3G18470.1); similar to unnamed protein product [Vitis vinifera] (GB:CAO45876.1); contains InterPro domain Protein of unknown function Cys-rich (InterPro:IPR006461)
259852_at	AT1G72280	22.8	75.2	3.29825	AERO1 (ARABIDOPSIS ENDOPLASMIC RETICULUM OXIDOREDUCTINS 1); FAD binding / electron carrier/ oxidoreductase, acting on sulfur group of donors, disulfide as acceptor / protein binding
259875_s_at	AT1G76690; AT1G76680	444.9	1451.8	3.26321	[AT1G76690, OPR2 (12-oxophytodienoate reductase 2); 12-oxophytodienoate reductase];[AT1G76680, OPR1 (12-oxophytodienoate reductase 1); 12-oxophytodienoate reductase]
259911_at	AT1G72680	108	499.6	4.62593	cinnamyl-alcohol dehydrogenase, putative
259922_at	AT1G72770	44.5	93.4	2.09888	HAB1 (HOMOLOGY TO ABI1); protein serine/threonine phosphatase
259925_at	AT1G75040	152	349.9	2.30197	PR5 (PATHOGENESIS-RELATED GENE 5)
259952_at	AT1G71400	20.2	48.4	2.39604	disease resistance family protein / LRR family protein
259961_at	AT1G53700	14.6	41.1	2.81507	WAG1; kinase
259980_at	AT1G76520	572.8	1667.6	2.91131	auxin efflux carrier family protein
260037_at	AT1G68840	355.2	896.1	2.5228	RAV2 (REGULATOR OF THE ATPASE OF THE VACUOLAR MEMBRANE); DNA binding / transcription factor
260046_at	AT1G73805	40	120.7	3.0175	calmodulin binding
260064_at	AT1G73730	61.3	125.2	2.04241	EIL3 (ETHYLENE-INSENSITIVE3-LIKE3); transcription factor
260070_at	AT1G73830	59.7	135.7	2.27303	BEE3 (BR ENHANCED EXPRESSION 3); DNA binding / transcription factor
260083_at	AT1G63220	67.6	166.7	2.46598	C2 domain-containing protein
260144_at	AT1G71960	19.3	57.7	2.98964	ABC transporter family protein
260153_at	AT1G52760	407.3	899.2	2.20771	esterase/lipase/thioesterase family protein
260220_at	AT1G74650	23.9	50.1	2.09623	AtMYB31/AtY13 (myb domain protein 31); DNA binding / transcription factor
260239_at	AT1G74360	34.8	381.4	10.9598	leucine-rich repeat transmembrane protein kinase, putative
260243_at	AT1G63720	40.5	367	9.06173	similar to hydroxyproline-rich glycoprotein family protein [Arabidopsis thaliana] (TAIR:AT5G52430.1); similar to unknown [Thellungiella halophila] (GB:ABJ98061.1)
260297_at	AT1G80280	39.6	148.4	3.74747	hydrolase, alpha/beta fold family protein
260327_at	AT1G63840	68.6	282.7	4.12099	zinc finger (C3HC4-type RING finger) family protein
260345_at	AT1G69270	82.7	183.1	2.21403	RPK1 (RECEPTOR-LIKE PROTEIN KINASE 1); kinase
260367_at	AT1G69760	106.3	387.1	3.64158	similar to unknown protein [Arabidopsis thaliana] (TAIR:AT1G26920.1); similar to hypothetical protein [Ricinus communis] (GB:CAH56540.1)
260387_at	AT1G74100	661.5	3056.4	4.62041	sulfotransferase family protein
260391_at	AT1G74020	37.3	216.4	5.80161	SS2 (STRICTOSIDINE SYNTHASE 2); strictosidine synthase
260401_at	AT1G69840	284.8	616	2.16292	band 7 family protein
260418_s_at	AT1G69750; AT1G66590	109.6	350.8	3.20073	[AT1G69750, cox19 family protein];[AT1G66590, cox19 family protein]
260429_at	AT1G72450	520.1	1958.9	3.76639	JAZ6/TIFY11B (JASMONATE-ZIM-DOMAIN PROTEIN 6)
260434_at	AT1G68330	45.9	115.3	2.51198	similar to unknown protein [Arabidopsis thaliana] (TAIR:AT1G48780.1); similar to unnamed protein product [Vitis vinifera] (GB:CAO42164.1)
260440_at	AT1G68160	63	127.1	2.01746	similar to unknown protein [Arabidopsis thaliana] (TAIR:AT1G10820.1); similar to unknown protein [Arabidopsis thaliana] (TAIR:AT1G10820.2); similar to unnamed protein product [Vitis vinifera] (GB:CAO15416.1)
260472_at	AT1G10990	34.8	260.2	7.47701	unknown protein
260477_at	AT1G11050	114.9	314.1	2.73368	protein kinase family protein
260496_at	AT2G41700	93.3	237.3	2.54341	ATPase, coupled to transmembrane movement of substances / amino acid transmembrane transporter
260522_x_at	AT2G41730	63.9	1064.3	16.6557	similar to unknown protein [Arabidopsis thaliana] (TAIR:AT5G24640.1); similar to unnamed protein product [Vitis vinifera] (GB:CAO14635.1)
260546_at	AT2G43520	38.5	131.8	3.42338	ATTI2 (ARABIDOPSIS THALIANA TRYPSIN INHIBITOR PROTEIN 2); trypsin inhibitor
260551_at	AT2G43510	136.3	872.4	6.40059	ATTI1 (ARABIDOPSIS THALIANA TRYPSIN INHIBITOR PROTEIN 1)
260556_at	AT2G43620	43.5	295.6	6.7954	chitinase, putative
260560_at	AT2G43590	64.1	2158.4	33.6724	chitinase, putative
260567_at	AT2G43820	88	442.5	5.02841	GT/UGT74F2 (UDP-GLUCOSYLTRANSFERASE 74F2); UDP-glucosyltransferase/ UDP-glycosyltransferase/ transferase, transferring glycosyl groups / transferase, transferring hexosyl groups
260592_at	AT1G55850	191.4	747.4	3.90491	ATCSLE1 (Cellulose synthase-like E1); cellulose synthase/ transferase, transferring glycosyl groups
260602_at	AT1G55920	440.3	922.7	2.09562	AtSerat2;1 (SERINE ACETYLTRANSFERASE 1)
260614_at	AT1G53390	147.6	363.9	2.46545	ATPase, coupled to transmembrane movement of substances
260635_at	AT1G62422	105.2	234.3	2.22719	similar to unknown protein [Arabidopsis thaliana] (TAIR:AT1G12020.1); similar to unknown [Brassica rapa] (GB:ABL97977.1)
260637_at	AT1G62380	1763.1	4673.8	2.6509	ACO2 (ACC OXIDASE 2)
260651_at	AT1G32460	628.9	2196.4	3.49245	unknown protein
260664_at	AT1G19510	20.8	107.6	5.17308	myb family transcription factor
260665_at	AT1G19360	353.6	822.7	2.32664	similar to RRA2 (REDUCED RESIDUAL ARABINOSE 2) [Arabidopsis thaliana] (TAIR:AT1G75110.1); similar to unnamed protein product [Vitis vinifera] (GB:CAO61198.1); contains InterPro domain Reticulon; (InterPro:IPR003388)
260697_at	AT1G32530	53.6	124.1	2.3153	zinc finger (C3HC4-type RING finger) family protein
260766_at	AT1G48960	34.2	71.9	2.10234	universal stress protein (USP) family protein
260772_at	AT1G49050	128.8	283.4	2.20031	aspartyl protease family protein
260783_at	AT1G06160	61.2	1758.8	28.7386	ethylene-responsive factor, putative
260784_at	AT1G06180	15.8	93.5	5.91772	ATMYB13 (myb domain protein 13); DNA binding / transcription factor
260804_at	AT1G78410	42.2	434.4	10.2938	VQ motif-containing protein
260807_at	AT1G78310	52.1	106.2	2.03839	VQ motif-containing protein
260833_at	AT1G06800	18.8	49.6	2.6383	lipase class 3 family protein
260840_at	AT1G29050	71.6	621.7	8.68296	similar to unknown protein [Arabidopsis thaliana] (TAIR:AT2G34070.1); similar to unnamed protein product [Vitis vinifera] (GB:CAO48076.1); contains InterPro domain Protein of unknown function DUF231, plant (InterPro:IPR004253)
260852_at	AT1G21900	203.4	567.1	2.7881	emp24/gp25L/p24 family protein
260855_at	AT1G21920	153.7	400.1	2.60312	MORN (Membrane Occupation and Recognition Nexus) repeat-containing protein /phosphatidylinositol-4-phosphate 5-kinase-related
260897_at	AT1G29330	35.9	90.3	2.51532	ERD2 (ER lumen protein retaining receptor 2); receptor
260900_s_at	AT1G21400; AT5G34780	53.8	250.1	4.6487	[AT1G21400, 2-oxoisovalerate dehydrogenase, putative / 3-methyl-2-oxobutanoate dehydrogenase, putative / branched-chain alpha-keto acid dehydrogenase E1 alpha subunit, putative];[AT5G34780, dehydrogenase E1 component family protein]
260904_at	AT1G02450	12.2	31.9	2.61475	NIMIN-1/NIMIN1; protein binding
260915_at	AT1G02660	72.2	259	3.58726	lipase class 3 family protein
260943_at	AT1G45145	330	999.4	3.02848	ATTRX5 (thioredoxin H-type 5); thiol-disulfide exchange intermediate
260954_at	AT1G06130	177.1	416.7	2.35291	GLX2-4 (GLYOXALASE 2-4); hydroxyacylglutathione hydrolase
260959_at	AT1G06050	48.9	138.3	2.82822	similar to unknown protein [Arabidopsis thaliana] (TAIR:AT5G10750.1); similar to unnamed protein product [Vitis vinifera] (GB:CAO64823.1); contains InterPro domain Protein of unknown function DUF1336 (InterPro:IPR009769)
260974_at	AT1G53440	188.8	378.2	2.00318	leucine-rich repeat family protein / protein kinase family protein
260975_at	AT1G53430	181.7	639.4	3.51899	leucine-rich repeat family protein / protein kinase family protein
261020_at	AT1G26390	17	819.8	48.2235	FAD-binding domain-containing protein
261021_at	AT1G26380	23.5	3287	139.872	FAD-binding domain-containing protein
261027_at	AT1G01340	21.1	154.6	7.32701	ATCNGC10 (CYCLIC NUCLEOTIDE GATED CHANNEL 10); calmodulin binding / cyclic nucleotide binding / ion channel
261029_at	AT1G17330	22.4	66.5	2.96875	metal-dependent phosphohydrolase HD domain-containing protein-related
261109_at	AT1G75450	18.4	45.6	2.47826	CKX5 (CYTOKININ OXIDASE 5); cytokinin dehydrogenase
261140_at	AT1G19680	37.2	93.2	2.50538	protein binding / zinc ion binding
261167_at	AT1G04980	58.4	126.1	2.15925	ATPDIL2-2 (PDI-LIKE 2-2); thiol-disulfide exchange intermediate
261192_at	AT1G32870	37	140	3.78378	ANAC013 (Arabidopsis NAC domain containing protein 13); transcription factor
261205_at	AT1G12790	34.8	74.3	2.13506	similar to unnamed protein product [Vitis vinifera] (GB:CAO44590.1); contains InterPro domain RuvA domain 2-like (InterPro:IPR010994)
261216_at	AT1G33030	26.8	685.4	25.5746	O-methyltransferase family 2 protein
261240_at	AT1G32940	24.5	231.4	9.4449	ATSBT3.5; subtilase
261317_at	AT1G53030	85.5	202.5	2.36842	cytochrome c oxidase copper chaperone family protein
261339_at	AT1G35710	42.3	131.1	3.09929	leucine-rich repeat transmembrane protein kinase, putative
261378_at	AT1G18890	87.7	188.8	2.15279	ATCDPK1; calmodulin-dependent protein kinase/ kinase/ protein kinase
261394_at	AT1G79680	42.5	363.6	8.55529	wall-associated kinase, putative
261395_at	AT1G79700	49.1	124.5	2.53564	ovule development protein, putative
261403_at	AT1G79590	177.2	360.3	2.0333	SYP52 (SYNTAXIN OF PLANTS 52)
261413_at	AT1G07630	77.5	192.4	2.48258	PLL5 (POL-like 5); protein serine/threonine phosphatase
261449_at	AT1G21120	22.6	337.6	14.9381	O-methyltransferase, putative
261450_s_at	AT1G21110; AT1G21120	35.9	344.9	9.60724	[AT1G21110, O-methyltransferase, putative];[AT1G21120, O-methyltransferase, putative]
261456_at	AT1G21050	190.4	631	3.31408	similar to unknown protein [Arabidopsis thaliana] (TAIR:AT1G76610.1); similar to hypothetical protein [Vitis vinifera] (GB:CAN67637.1); contains InterPro domain Protein of unknown function DUF617, plant (InterPro:IPR006460)
261459_at	AT1G21100	181.6	680.7	3.74835	O-methyltransferase, putative
261524_at	AT1G14300	90.3	183.9	2.03654	binding
261525_at	AT1G14330	86.6	258	2.97921	kelch repeat-containing F-box family protein
261526_at	AT1G14370	62.8	209	3.32803	APK2A (PROTEIN KINASE 2A); kinase
261618_at	AT1G33110	81	438.3	5.41111	MATE efflux family protein
261676_at	AT1G18480	99.5	229.7	2.30854	calcineurin-like phosphoesterase family protein
261700_at	AT1G32690	29.8	102.2	3.42953	similar to unknown protein [Arabidopsis thaliana] (TAIR:AT2G35200.1); similar to hypothetical protein [Vitis vinifera] (GB:CAN63850.1)
261711_at	AT1G32700	270.2	619.7	2.29349	zinc-binding family protein
261718_at	AT1G18390	124.4	368.6	2.96302	protein kinase family protein
261719_at	AT1G18380	52.9	183.7	3.47259	Identical to Uncharacterized protein At1g18380 precursor [Arabidopsis Thaliana] (GB:Q5BQ05;GB:Q5Q0G6;GB:Q8RX30;GB:Q9LPQ6); similar to unknown protein [Arabidopsis thaliana] (TAIR:AT1G67025.1); similar to unnamed protein product [Vitis vinifera] (GB:CAO68096.1)
261727_at	AT1G76090	139.3	321.8	2.31012	SMT3 (S-adenosyl-methionine-sterol-C-methyltransferase 3); S-adenosylmethionine-dependent methyltransferase
261748_at	AT1G76070	54.8	235.4	4.29562	Identical to Uncharacterized protein At1g76070 [Arabidopsis Thaliana] (GB:Q9SGS5;GB:Q8LAC9;GB:Q9LQR1); similar to unknown protein [Arabidopsis thaliana] (TAIR:AT1G20310.1); similar to hypothetical protein [Vitis vinifera] (GB:CAN83887.1)
261756_at	AT1G08315	80.7	166	2.057	armadillo/beta-catenin repeat family protein
261758_at	AT1G08250	67	155.1	2.31493	ADT6 (AROGENATE DEHYDRATASE 6); arogenate dehydratase/ prephenate dehydratase
261766_at	AT1G15580	20.6	47.6	2.31068	IAA5 (indoleacetic acid-induced protein 5); transcription factor
261771_at	AT1G76150	325	935.5	2.87846	maoC-like dehydratase domain-containing protein
261784_at	AT1G08220	17.8	40.8	2.29213	similar to unnamed protein product [Vitis vinifera] (GB:CAO16719.1); contains InterPro domain ATP10 (InterPro:IPR007849)
261785_at	AT1G08230	36.1	75.8	2.09972	amino acid transporter family protein
261836_at	AT1G16090	25.6	246.4	9.625	WAKL7 (WALL ASSOCIATED KINASE-LIKE 7)
261852_at	AT1G50440	169.5	368.2	2.17227	zinc finger (C3HC4-type RING finger) family protein
261865_at	AT1G50430	384	769.6	2.00417	DWF5 (DWARF 5); sterol delta7 reductase
261892_at	AT1G80840	357.7	1439	4.02292	WRKY40 (WRKY DNA-binding protein 40); transcription factor
261895_at	AT1G80830	137.6	317.7	2.30887	NRAMP1 (NRAMP metal ion transporter 1); manganese ion transmembrane transporter/ metal ion transmembrane transporter
261934_at	AT1G22400	32.5	892.4	27.4585	ATUGT85A1/UGT85A1 (UDP-GLUCOSYL TRANSFERASE 85A1); UDP-glycosyltransferase/ glucuronosyltransferase/ transferase, transferring glycosyl groups / transferase, transferring hexosyl groups
261951_at	AT1G64490	46.2	139.3	3.01515	similar to unknown protein [Arabidopsis thaliana] (TAIR:AT5G42060.1); contains domain DEK C-terminal domain (SSF109715)
261973_at	AT1G64610	41	180.1	4.39268	WD-40 repeat family protein
261979_at	AT1G37130	1372.8	2794.8	2.03584	NIA2 (NITRATE REDUCTASE 2)
261983_at	AT1G33770	21.9	48.6	2.21918	protein kinase family protein
262017_at	AT1G35550	58.8	118.7	2.01871	elongation factor Tu C-terminal domain-containing protein
262026_at	AT1G35670	104.1	322.1	3.09414	ATCDPK2 (CALCIUM-DEPENDENT PROTEIN KINASE 2); calmodulin-dependent protein kinase/ kinase
262038_at	AT1G35580	132.2	302.5	2.2882	CINV1 (CYTOSOLIC INVERTASE 1); beta-fructofuranosidase
262043_at	AT1G80190	37.1	106.9	2.8814	PSF1
262049_at	AT1G80180	301.7	1042.2	3.45442	similar to unknown protein [Arabidopsis thaliana] (TAIR:AT1G15400.2); similar to unknown protein [Arabidopsis thaliana] (TAIR:AT1G15400.3); similar to unknown protein [Arabidopsis thaliana] (TAIR:AT1G15400.1); similar to hypothetical protein MtrDRAFT_AC148340g12v2 [Medicago truncatula] (GB:ABD28396.1)
262082_s_at	AT1G56140; AT1G56130; AT1G56120	114.6	271.7	2.37086	[AT1G56140, leucine-rich repeat family protein / protein kinase family protein];[AT1G56130, leucine-rich repeat family protein / protein kinase family protein];[AT1G56120, leucine-rich repeat family protein / protein kinase family protein]
262085_at	AT1G56060	21.4	541.1	25.285	similar to unknown protein [Arabidopsis thaliana] (TAIR:AT2G32190.1); similar to unnamed protein product [Vitis vinifera] (GB:CAO68639.1); contains domain PD188784 (PD188784)
262093_at	AT1G56145	25	59.9	2.396	leucine-rich repeat family protein / protein kinase family protein
262116_at	AT1G02816	114	301	2.64035	similar to unknown protein [Arabidopsis thaliana] (TAIR:AT4G02370.1); similar to unnamed protein product [Vitis vinifera] (GB:CAO40037.1); contains InterPro domain Protein of unknown function DUF538 (InterPro:IPR007493)
262118_at	AT1G02850	23.8	171.2	7.19328	glycosyl hydrolase family 1 protein
262119_s_at	AT1G02930; AT1G02920	2063.6	8839.3	4.28344	[AT1G02930, ATGSTF6 (EARLY RESPONSIVE TO DEHYDRATION 11); glutathione transferase];[AT1G02920, ATGSTF7 (GLUTATHIONE S-TRANSFERASE 11); glutathione transferase]
262131_at	AT1G02900	16.9	48.3	2.85799	RALFL1 (RALF-LIKE 1)
262165_at	AT1G75020	133.2	435.8	3.27177	LPAT4; acyltransferase
262177_at	AT1G74710	58.3	280.5	4.81132	ICS1 (ISOCHORISMATE SYNTHASEI); isochorismate synthase
262219_at	AT1G74750	37.6	85.2	2.26596	pentatricopeptide (PPR) repeat-containing protein
262237_at	AT1G48320	106.8	257.1	2.4073	thioesterase family protein
262251_at	AT1G53760	72.4	188.2	2.59945	similar to unnamed protein product [Vitis vinifera] (GB:CAO45535.1)
262381_at	AT1G72900	97.1	776.6	7.99794	disease resistance protein (TIR-NBS class), putative
262407_at	AT1G34630	33.5	76.5	2.28358	similar to unknown protein [Arabidopsis thaliana] (TAIR:AT5G51150.1); similar to Os03g0190900 [Oryza sativa (japonica cultivar-group)] (GB:NP_001049229.1); similar to hypothetical protein OsI_010090 [Oryza sativa (indica cultivar-group)] (GB:EAY88857.1); contains domain PTHR12459 (PTHR12459)
262422_at	no_match	71.8	177.6	2.47354	no_match
262456_at	AT1G11260	513.7	1130.5	2.2007	STP1 (SUGAR TRANSPORTER 1); carbohydrate transmembrane transporter/ sugar:hydrogen ion symporter
262461_at	AT1G50360	33	69.7	2.11212	VIIIA (Myosin-like protein VIIA); motor
262567_at	AT1G34300	108.3	271.7	2.50877	lectin protein kinase family protein
262571_at	AT1G15430	50.9	199.2	3.91356	similar to zinc ion binding [Arabidopsis thaliana] (TAIR:AT1G80220.1); similar to Os01g0612600 [Oryza sativa (japonica cultivar-group)] (GB:NP_001043557.1); similar to hypothetical protein OsI_002789 [Oryza sativa (indica cultivar-group)] (GB:EAY74942.1); contains InterPro domain Protein of unknown function DUF1644 (InterPro:IPR012866)
262582_at	AT1G15410	70.9	142.4	2.00846	aspartate-glutamate racemase family
262583_at	AT1G15110	22.2	70.9	3.19369	phosphatidyl serine synthase family protein
262592_at	AT1G15400	319.9	752.6	2.35261	similar to unknown protein [Arabidopsis thaliana] (TAIR:AT1G80180.1); similar to hypothetical protein MtrDRAFT_AC148340g12v2 [Medicago truncatula] (GB:ABD28396.1)
262599_at	AT1G15350	89	253.2	2.84494	similar to unknown protein [Arabidopsis thaliana] (TAIR:AT5G25360.1); similar to hypothetical protein [Glycine max] (GB:AAN03467.1)
262605_at	AT1G15170	35.4	75.7	2.13842	MATE efflux family protein
262607_at	AT1G13990	222	683.2	3.07748	similar to unnamed protein product [Vitis vinifera] (GB:CAO68469.1)
262635_at	AT1G06570	127.4	485.2	3.80848	PDS1 (PHYTOENE DESATURATION 1)
262656_at	AT1G14200	90.1	212	2.35294	zinc finger (C3HC4-type RING finger) family protein
262657_at	AT1G14210	70.3	162.9	2.31721	ribonuclease T2 family protein
262694_at	AT1G62790	153.2	495.5	3.23433	protease inhibitor/seed storage/lipid transfer protein (LTP) family protein
262703_at	AT1G16510	45	126.9	2.82	auxin-responsive family protein
262762_at	AT1G10700	192.9	890.3	4.61534	ribose-phosphate pyrophosphokinase 3 / phosphoribosyl diphosphate synthetase 3 (PRS3)
262772_at	AT1G13210	219.2	721.6	3.29197	ACA.L (AUTOINHIBITED CA2+/ATPASE II); ATPase, coupled to transmembrane movement of ions, phosphorylative mechanism / calmodulin binding
262793_at	AT1G13110	1025	3333.3	3.252	CYP71B7 (cytochrome P450, family 71, subfamily B, polypeptide 7); oxygen binding
262798_at	AT1G20980	286.2	572.6	2.0007	SPL14 (SQUAMOSA PROMOTER BINDING PROTEIN-LIKE 14); DNA binding / transcription factor
262803_at	AT1G21000	418.7	1177	2.81108	zinc-binding family protein
262832_s_at	AT1G14870; AT1G14880	290	3881.5	13.3845	[AT1G14870, Identical to Uncharacterized protein At1g14870 [Arabidopsis Thaliana] (GB:Q9LQU4); similar to unknown protein [Arabidopsis thaliana] (TAIR:AT5G35525.1); similar to unnamed protein product [Vitis vinifera] (GB:CAO42338.1); contains InterPro domain Aspartic acid and asparagine hydroxylation site (InterPro:IPR000152); contains InterPro domain Protein of unknown function Cys-rich (InterPr…
262870_at	AT1G64710	262.4	1233	4.69893	alcohol dehydrogenase, putative
262899_at	AT1G59870	2524.3	5463.4	2.16432	PDR8/PEN3 (PLEIOTROPIC DRUG RESISTANCE8); ATPase, coupled to transmembrane movement of substances / cadmium ion transmembrane transporter
262910_at	AT1G59710	62.3	182.1	2.92295	similar to unknown protein [Arabidopsis thaliana] (TAIR:AT1G27100.1); similar to unknown [Populus trichocarpa] (GB:ABK94560.1); contains InterPro domain Protein of unknown function DUF569 (InterPro:IPR007679); contains InterPro domain Actin-crosslinking proteins (InterPro:IPR008999)
262913_at	AT1G59960	167	467.4	2.7988	aldo/keto reductase, putative
262930_at	AT1G65690	21.7	256.3	11.8111	harpin-induced protein-related / HIN1-related / harpin-responsive protein-related
262932_at	AT1G65820	1202.6	3291.9	2.73732	microsomal glutathione s-transferase, putative
262947_at	AT1G75750	498.5	1299.1	2.60602	GASA1 (GAST1 PROTEIN HOMOLOG 1)
262992_at	AT1G54210	68.9	188.4	2.7344	ATG12a (AUTOPHAGY 12); protein binding
263015_at	AT1G23440	197.6	562.3	2.84565	pyrrolidone-carboxylate peptidase family protein
263046_at	AT2G05380	343	1531.1	4.46385	GRP3S (GLYCINE-RICH PROTEIN 3 SHORT ISOFORM)
263076_at	AT2G17520	139.6	343.4	2.45989	IRE1A (Yeast endoribonuclease/protein kinase IRE1-like gene); kinase
263126_at	AT1G78460	715.6	4519.1	6.31512	SOUL heme-binding family protein
263157_at	AT1G54100	392.2	1106.8	2.82203	ALDH7B4 (ALDEHYDE DEHYDROGENASE 7B4); 3-chloroallyl aldehyde dehydrogenase
263210_at	AT1G10585	17.7	149.6	8.45198	transcription factor
263216_s_at	AT1G30720; AT1G30730	66.1	212.7	3.21785	[AT1G30720, FAD-binding domain-containing protein];[AT1G30730, FAD-binding domain-containing protein]
263221_at	AT1G30620	96.7	393.9	4.07342	HSR8/MUR4/UXE1 (MURUS 4); UDP-arabinose 4-epimerase/ catalytic
263222_at	AT1G30640	58.1	124.9	2.14974	protein kinase, putative
263241_at	AT2G16500	381.9	3126.1	8.18565	ADC1 (ARGININE DECARBOXYLASE 1)
263243_at	AT2G31350	112	265.9	2.37411	GLX2-5 (GLYOXALASE 2-5); hydroxyacylglutathione hydrolase/ iron ion binding / zinc ion binding
263274_at	AT2G11520	126.6	273.5	2.16035	CRCK3 (calmodulin-binding receptor-like cytoplasmic kinase 3); kinase
263348_at	AT2G05710	517.2	1053.4	2.03674	aconitate hydratase, cytoplasmic, putative / citrate hydro-lyase/aconitase, putative
263403_at	AT2G04040	10.7	803.9	75.1308	ATDTX1; antiporter/ multidrug efflux pump/ multidrug transporter/ transporter
263406_at	AT2G04160	65.4	138.8	2.12232	AIR3 (Auxin-Induced in Root cultures 3); subtilase
263429_at	AT2G22250	71.2	322.6	4.5309	AAT/ATAAT/MEE17 (maternal effect embryo arrest 17); aspartate transaminase
263443_at	AT2G28630	214	757.3	3.53879	beta-ketoacyl-CoA synthase family protein
263457_at	AT2G22300	131.1	290.8	2.21815	ethylene-responsive calmodulin-binding protein, putative (SR1)
263467_at	AT2G31730	17	37.2	2.18824	ethylene-responsive protein, putative
263472_at	AT2G31955	143.2	439.3	3.06774	CNX2 (COFACTOR OF NITRATE REDUCTASE AND XANTHINE DEHYDROGENASE 2); catalytic
263515_at	AT2G21640	74.9	216.8	2.89453	similar to unknown protein [Arabidopsis thaliana] (TAIR:AT3G05570.1); similar to unknown protein [Arabidopsis thaliana] (TAIR:AT4G39235.1); similar to hypothetical protein OsI_027197 [Oryza sativa (indica cultivar-group)] (GB:EAZ05965.1)
263517_at	AT2G21620	799.7	2890.9	3.61498	RD2 (RESPONSIVE TO DESSICATION 2)
263539_at	AT2G24850	14.3	193	13.4965	TAT3 (TYROSINE AMINOTRANSFERASE 3); transaminase
263541_at	AT2G24860	410.2	829.2	2.02145	chaperone protein dnaJ-related
263565_at	AT2G15390	112.2	537.5	4.79055	FUT4 (fucosyltransferase 4); fucosyltransferase/ transferase, transferring glycosyl groups
263582_at	AT2G17120	173.1	433.4	2.50376	LYM2 (LYSM DOMAIN GPI-ANCHORED PROTEIN 2 PRECURSOR)
263598_at	AT2G01850	500	1314.1	2.6282	EXGT-A3 (endo-xyloglucan transferase A3); hydrolase, acting on glycosyl bonds / xyloglucan:xyloglucosyl transferase
263619_at	AT2G04650	49.3	100.2	2.03245	ADP-glucose pyrophosphorylase family protein
263681_at	AT1G26840	32.6	122.6	3.76074	ATORC6/ORC6 (Origin recognition complex protein 6); DNA binding
263749_at	AT2G21520	244.2	512.3	2.09787	transporter
263776_s_at	AT2G46430; AT2G46440	146.9	456.6	3.10824	[AT2G46430, ATCNGC3 (CYCLIC NUCLEOTIDE GATED CHANNEL 3); calmodulin binding / cyclic nucleotide binding / ion channel];[AT2G46440, ATCNGC11 (cyclic nucleotide gated channel 11); calmodulin binding / cyclic nucleotide binding / ion channel]
263807_at	AT2G04400	503.1	2857.2	5.67919	indole-3-glycerol phosphate synthase (IGPS)
263836_at	AT2G40330	36.1	218.3	6.04709	Bet v I allergen family protein
263845_at	AT2G37040	226	912.3	4.03673	PAL1 (PHE AMMONIA LYASE 1); phenylalanine ammonia-lyase
263847_at	AT2G36970	102.8	286.6	2.78794	UDP-glucoronosyl/UDP-glucosyl transferase family protein
263866_at	AT2G36950	105.2	630.6	5.9943	heavy-metal-associated domain-containing protein
263904_at	AT2G36380	97.7	502.3	5.14125	ATPDR6/PDR6 (PLEIOTROPIC DRUG RESISTANCE 6); ATPase, coupled to transmembrane movement of substances
263931_at	AT2G36220	215.5	466	2.16241	similar to unknown protein [Arabidopsis thaliana] (TAIR:AT3G52710.1); similar to unnamed protein product [Vitis vinifera] (GB:CAO15901.1)
263935_at	AT2G35930	151.6	490.7	3.23681	U-box domain-containing protein
264008_at	AT2G21120	180.4	551.8	3.05876	similar to unknown protein [Arabidopsis thaliana] (TAIR:AT4G38730.1); similar to unnamed protein product [Vitis vinifera] (GB:CAO64612.1); contains InterPro domain Protein of unknown function DUF803 (InterPro:IPR008521)
264040_at	AT2G03730	138.3	331.6	2.39769	ACR5 (ACT Domain Repeat 5)
264042_at	AT2G03760	100	791.6	7.916	ST (steroid sulfotransferase); sulfotransferase
264052_at	AT2G22330	165.6	438.9	2.65036	CYP79B3 (cytochrome P450, family 79, subfamily B, polypeptide 3); oxygen binding
264083_at	AT2G31230	62.2	440.7	7.08521	ATERF15 (ETHYLENE-RESPONSIVE ELEMENT BINDING FACTOR 15); DNA binding / transcription activator/ transcription factor
264091_at	AT1G79110	30.2	66.6	2.2053	protein binding / zinc ion binding
264107_s_at	AT2G13790; AT2G13800	211.9	522.9	2.46767	[AT2G13790, ATSERK4 (SOMATIC EMBRYOGENESIS RECEPTOR-LIKE KINASE 4); protein binding / protein kinase/ transmembrane receptor protein serine/threonine kinase];[AT2G13800, ATSERK5 (SOMATIC EMBRYOGENESIS RECEPTOR LIKE KINASE 5); ATP binding / protein kinase/ transmembrane receptor protein serine/threonine kinase]
264178_at	AT1G02170	90.3	249.6	2.76412	LOL3 (LSD ONE LIKE 3); caspase/ cysteine-type endopeptidase
264223_s_at	AT3G16030	41.4	86.3	2.08454	CES101 (CALLUS EXPRESSION OF RBCS 101); carbohydrate binding / kinase
264244_at	AT1G60440	167.8	397.8	2.37068	ATCOAA/ATPANK1 (PANTOTHENATE KINASE 1); pantothenate kinase
264279_s_at	AT1G78820; AT1G78830	2050.6	4975.4	2.42631	[AT1G78820, curculin-like (mannose-binding) lectin family protein / PAN domain-containing protein];[AT1G78830, curculin-like (mannose-binding) lectin family protein]
264299_s_at	AT1G78850; AT1G78860	873.9	3675.2	4.20552	[AT1G78850, curculin-like (mannose-binding) lectin family protein];[AT1G78860, curculin-like (mannose-binding) lectin family protein]
264328_at	AT1G04100	37.4	86.1	2.30214	IAA10 (indoleacetic acid-induced protein 10); transcription factor
264338_at	AT1G70300	36.5	108.9	2.98356	KUP6 (K+ uptake permease 6); potassium ion transmembrane transporter
264348_at	AT1G12110	409.9	937.5	2.28714	NRT1.1 (NITRATE TRANSPORTER 1.1); transporter
264355_at	AT1G03210	110.2	242.6	2.20145	phenazine biosynthesis PhzC/PhzF family protein
264365_s_at	AT1G03220; AT1G03230	211.2	789.4	3.73769	[AT1G03220, extracellular dermal glycoprotein, putative / EDGP, putative];[AT1G03230, extracellular dermal glycoprotein, putative / EDGP, putative]
264433_at	AT1G61810	7.9	289.4	36.6329	BGLU45; hydrolase, hydrolyzing O-glycosyl compounds
264434_at	AT1G10340	14.7	39	2.65306	ankyrin repeat family protein
264447_at	AT1G27300	66.1	155.4	2.35098	similar to unnamed protein product [Vitis vinifera] (GB:CAO66149.1)
264458_at	AT1G10410	125.9	310.2	2.46386	similar to CW14 [Arabidopsis thaliana] (TAIR:AT1G59650.1); similar to expressed protein [Oryza sativa (japonica cultivar-group)] (GB:ABF98316.1); contains InterPro domain Protein of unknown function DUF1336 (InterPro:IPR009769)
264460_at	AT1G10170	49.8	197.3	3.96185	ATNFXL1; transcription factor
264467_at	AT1G10140	133.3	1147.9	8.6114	similar to unknown protein [Arabidopsis thaliana] (TAIR:AT1G58420.1); contains InterPro domain Uncharacterised conserved protein UCP031279 (InterPro:IPR016972)
264482_at	AT1G77210	241.3	510	2.11355	sugar transporter, putative
264504_at	AT1G09430	414.8	948.7	2.28713	ACLA-3 (ATP-citrate lyase A-3)
264506_at	AT1G09560	113.2	694.5	6.13516	GLP5 (GERMIN-LIKE PROTEIN 5); manganese ion binding / metal ion binding / nutrient reservoir
264524_at	AT1G10070	31.3	1063.5	33.9776	ATBCAT-2; branched-chain-amino-acid transaminase/ catalytic
264529_at	AT1G30820	109.3	234.3	2.14364	CTP synthase, putative / UTP--ammonia ligase, putative
264574_at	AT1G05300	39.6	103.2	2.60606	ZIP5 (ZINC TRANSPORTER 5 PRECURSOR); cation transmembrane transporter
264580_at	AT1G05340	42.2	226.9	5.37678	similar to unknown protein [Arabidopsis thaliana] (TAIR:AT2G32210.1)
264590_at	AT2G17710	85.1	448.5	5.27027	similar to unnamed protein product [Vitis vinifera] (GB:CAO42932.1)
264592_at	AT2G17720	211.5	1130.5	5.34515	oxidoreductase, 2OG-Fe(II) oxygenase family protein
264616_at	AT2G17740	27.1	423.5	15.6273	DC1 domain-containing protein
264624_at	AT1G08930	973	3002	3.0853	ERD6 (EARLY RESPONSE TO DEHYDRATION 6); carbohydrate transmembrane transporter/ sugar:hydrogen ion symporter
264627_at	AT1G65520	57.6	127.1	2.2066	enoyl-CoA hydratase/isomerase family protein
264645_at	AT1G08940	50.2	399.9	7.96614	phosphoglycerate/bisphosphoglycerate mutase family protein
264663_at	AT1G09970	234	1419	6.0641	leucine-rich repeat transmembrane protein kinase, putative
264703_at	AT1G69960	180.3	610.5	3.38602	PP2A (SERINE/THREONINE PROTEIN PHOSPHATASE 2A); protein serine/threonine phosphatase
264708_at	AT1G09740	73.9	435.5	5.8931	ethylene-responsive protein, putative
264736_at	AT1G62200	196.9	676.6	3.43626	proton-dependent oligopeptide transport (POT) family protein
264746_at	AT1G62300	80	352.8	4.41	WRKY6 (WRKY DNA-binding protein 6); transcription factor
264756_at	AT1G61370	19.8	95.6	4.82828	S-locus lectin protein kinase family protein
264757_at	AT1G61360	33.4	221.6	6.63473	S-locus lectin protein kinase family protein
264767_at	AT1G61380	92.4	200.3	2.16775	S-locus protein kinase, putative
264772_at	AT1G22930	77	264.1	3.42987	T-complex protein 11
264774_at	AT1G22890	1179.9	3971.9	3.3663	unknown protein
264841_at	AT1G03740	126.3	436.7	3.45764	protein kinase family protein
264851_at	AT2G17290	51.6	191	3.70155	CPK6 (CALCIUM-DEPENDENT PROTEIN KINASE 6); calmodulin-dependent protein kinase/ kinase
264866_at	AT1G24140	88.7	287.7	3.24352	matrixin family protein
264871_at	AT1G24180	157.2	378	2.40458	IAR4 (IAA-conjugate-resistant 4); pyruvate dehydrogenase (acetyl-transferring)
264883_s_at	AT1G61250; AT1G11180	462.3	1329.6	2.87605	[AT1G61250, SC3 (SECRETORY CARRIER 3); transmembrane transporter];[AT1G11180, secretory carrier membrane protein (SCAMP) family protein]
264894_at	AT1G23040	46.9	151.3	3.22601	hydroxyproline-rich glycoprotein family protein
264901_at	AT1G23090	139.3	1203.4	8.63891	AST91 (SULFATE TRANSPORTER 91); sulfate transmembrane transporter
264904_s_at	AT4G35460; AT2G17420	211.3	451.7	2.13772	[AT4G35460, NTR1 (NADPH-dependent thioredoxin reductase 1)];[AT2G17420, NTRA (NADPH-dependent thioredoxin reductase 2)]
264929_at	AT1G60730	41.7	382.7	9.17746	aldo/keto reductase family protein
264951_at	AT1G76970	30.2	120.4	3.98675	VHS domain-containing protein / GAT domain-containing protein
264956_at	AT1G76990	448.2	969.6	2.16332	ACR3 (ACT Domain Repeat 3)
264968_at	AT1G67360	307.3	632.1	2.05695	rubber elongation factor (REF) family protein
264986_at	AT1G27130	699	2795.5	3.99928	ATGSTU13 (GLUTATHIONE S-TRANSFERASE 12); glutathione transferase
264996_at	AT1G67230	99.5	219.7	2.20804	LINC1 (LITTLE NUCLEI1)
265008_at	AT1G61560	30.2	99.5	3.2947	MLO6 (MILDEW RESISTANCE LOCUS O 6); calmodulin binding
265028_at	AT1G24530	38.3	104.8	2.73629	transducin family protein / WD-40 repeat family protein
265061_at	AT1G61640	44	153.2	3.48182	ABC1 family protein
265067_at	AT1G03850	27.1	298.3	11.0074	glutaredoxin family protein
265075_at	AT1G55450	1017.6	2124.7	2.08795	embryo-abundant protein-related
265116_at	AT1G62480	321.4	1119.3	3.48258	vacuolar calcium-binding protein-related
265194_at	AT1G05010	1910.8	7240.3	3.78915	EFE (ETHYLENE FORMING ENZYME)
265200_s_at	AT2G36800; AT2G36790	29.7	144.8	4.87542	[AT2G36800, DOGT1 (DON-GLUCOSYLTRANSFERASE); UDP-glycosyltransferase/ transferase, transferring glycosyl groups];[AT2G36790, UGT73C6 (UDP-GLUCOSYL TRANSFERASE 73C6); UDP-glucosyltransferase/ UDP-glycosyltransferase/ transferase, transferring glycosyl groups]
265208_at	AT2G36690	14.5	61	4.2069	oxidoreductase, 2OG-Fe(II) oxygenase family protein
265220_at	AT2G02040	436.3	1167.3	2.67545	ATPTR2-B (NITRATE TRANSPORTER 1); transporter
265260_at	AT2G43000	20.7	337.4	16.2995	ANAC042 (Arabidopsis NAC domain containing protein 42); transcription factor
265359_at	AT2G16720	20.3	70.2	3.45813	MYB7 (myb domain protein 7); DNA binding / transcription factor
265385_at	AT2G20900	77.2	442.3	5.72927	diacylglycerol kinase, putative
265450_at	AT2G46620	202.3	491.8	2.43104	AAA-type ATPase family protein
265460_at	AT2G46600	698.3	1901.7	2.72333	calcium-binding protein, putative
265470_at	AT2G37150	30.8	69.8	2.26623	zinc finger (C3HC4-type RING finger) family protein
265471_at	AT2G37130	82.6	282.1	3.41525	peroxidase 21 (PER21) (P21) (PRXR5)
265476_at	AT2G15570	70.5	199.5	2.82979	ATHM3 (ARABIDOPSIS THIOREDOXIN M-TYPE 3); thiol-disulfide exchange intermediate
265511_at	AT2G05540	60.3	343.9	5.70315	glycine-rich protein
265572_at	no_match	91.6	514.1	5.61245	no_match
265597_at	AT2G20142	16.9	94.6	5.59763	transmembrane receptor
265648_at	AT2G27500	237	690.4	2.91308	glycosyl hydrolase family 17 protein
265661_at	AT2G24360	253.1	514.9	2.03437	serine/threonine/tyrosine kinase, putative
265668_at	AT2G32020	13.8	84.3	6.1087	GCN5-related N-acetyltransferase (GNAT) family protein
265670_s_at	AT2G32190; AT2G32210	157.5	434.1	2.75619	[AT2G32190, similar to unknown protein [Arabidopsis thaliana] (TAIR:AT2G32210.1); similar to unknown [Populus trichocarpa] (GB:ABK92801.1); contains domain PD188784 (PD188784)];[AT2G32210, similar to unknown protein [Arabidopsis thaliana] (TAIR:AT2G32190.1); similar to unknown [Populus trichocarpa] (GB:ABK92801.1); contains domain PD188784 (PD188784)]
265679_at	AT2G32240	355.5	2537.5	7.13783	similar to unknown protein [Arabidopsis thaliana] (TAIR:AT1G05320.1); similar to unknown protein [Arabidopsis thaliana] (TAIR:AT1G05320.3); similar to unknown protein [Arabidopsis thaliana] (TAIR:AT1G05320.2); similar to unnamed protein product [Vitis vinifera] (GB:CAO63724.1); contains domain PD023692 (PD023692); contains domain PTHR23160 (PTHR23160)
265713_at	AT2G03530	105.5	314	2.9763	UPS2 (UREIDE PERMEASE 2)
265720_at	AT2G40110	80.6	175.1	2.17246	yippee family protein
265725_at	AT2G32030	23.6	207.8	8.80508	GCN5-related N-acetyltransferase (GNAT) family protein
265728_at	AT2G31990	31.6	110.6	3.5	exostosin family protein
265733_at	AT2G01190	57.6	160.4	2.78472	octicosapeptide/Phox/Bem1p (PB1) domain-containing protein
265768_at	AT2G48020	158.2	410.9	2.59735	sugar transporter, putative
265772_at	AT2G48010	31.2	73.4	2.35256	RKF3 (RECEPTOR-LIKE KINASE IN IN FLOWERS 3); kinase
265837_at	AT2G14560	327.4	1260.3	3.84942	similar to unknown protein [Arabidopsis thaliana] (TAIR:AT1G33840.1); similar to unnamed protein product [Vitis vinifera] (GB:CAO48825.1); contains InterPro domain Protein of unknown function DUF567 (InterPro:IPR007612)
265958_at	AT2G37250	103.5	253.1	2.44541	ADK/ATPADK1 (ADENOSINE KINASE); adenylate kinase/ nucleotide kinase
265996_at	AT2G24200	1659.7	3803.9	2.29192	cytosol aminopeptidase
265999_at	AT2G24100	18.2	104.9	5.76374	similar to unknown protein [Arabidopsis thaliana] (TAIR:AT4G30780.1); similar to unnamed protein product [Vitis vinifera] (GB:CAO66612.1)
266000_at	AT2G24180	236.8	1749.5	7.38809	CYP71B6 (CYTOCHROME P450 71B6); oxygen binding
266010_at	AT2G37430	38.7	332.3	8.58656	zinc finger (C2H2 type) family protein (ZAT11)
266017_at	AT2G18690	138	2362	17.1159	similar to unknown protein [Arabidopsis thaliana] (TAIR:AT2G18680.1); similar to hypothetical protein OsI_029427 [Oryza sativa (indica cultivar-group)] (GB:EAZ08195.1)
266070_at	AT2G18660	31.7	395.5	12.4763	EXLB3 (EXPANSIN-LIKE B3 PRECURSOR)
266071_at	AT2G18680; AT2G18670	59.1	286.8	4.85279	[AT2G18680, similar to unknown protein [Arabidopsis thaliana] (TAIR:AT2G18690.1); similar to hypothetical protein OsI_029427 [Oryza sativa (indica cultivar-group)] (GB:EAZ08195.1)];[AT2G18670, zinc finger (C3HC4-type RING finger) family protein]
266101_at	AT2G37940	412.9	986.8	2.38992	similar to phosphatidic acid phosphatase-related / PAP2-related [Arabidopsis thaliana] (TAIR:AT3G54020.1); similar to unnamed protein product [Vitis vinifera] (GB:CAO15746.1); contains domain PTHR21290:SF1 (PTHR21290:SF1); contains domain PTHR21290 (PTHR21290)
266106_at	AT2G45170	245	693.6	2.83102	AtATG8e (AUTOPHAGY 8E); microtubule binding
266142_at	AT2G39030	115.7	2162.7	18.6923	GCN5-related N-acetyltransferase (GNAT) family protein
266150_s_at	AT2G12290; AT4G19700	41.3	174	4.21308	[AT2G12290, similar to protein binding / zinc ion binding [Arabidopsis thaliana] (TAIR:AT4G19700.1); similar to unknown [Populus trichocarpa] (GB:ABK94891.1)];[AT4G19700, protein binding / zinc ion binding]
266156_at	AT2G28110	19.2	47.1	2.45312	FRA8 (FRAGILE FIBER8); transferase
266167_at	AT2G38860	212.6	2632.2	12.381	YLS5 (yellow-leaf-specific gene 5)
266168_at	AT2G38870	367.8	2478.1	6.73763	protease inhibitor, putative
266181_at	AT2G02390	126.7	501.9	3.96133	ATGSTZ1 (GLUTATHIONE S-TRANSFERASE 18); glutathione transferase
266182_at	AT2G02370	115	258.4	2.24696	similar to unknown protein [Arabidopsis thaliana] (TAIR:AT1G12450.1); similar to unnamed protein product [Vitis vinifera] (GB:CAO22255.1); contains InterPro domain SNARE associated Golgi protein (InterPro:IPR015414)
266186_at	AT2G38960	19.7	51.2	2.59898	AERO2 (ARABIDOPSIS ENDOPLASMIC RETICULUM OXIDOREDUCTINS 2); FAD binding / electron carrier/ oxidoreductase, acting on sulfur group of donors, disulfide as acceptor / protein binding
266238_at	AT2G29400	232	568.3	2.44957	TOPP1 (TYPE ONE PROTEIN PHOSPHATASE 1); protein serine/threonine phosphatase
266290_at	AT2G29490	24.2	68.9	2.84711	ATGSTU1 (GLUTATHIONE S-TRANSFERASE 19); glutathione transferase
266292_at	AT2G29350	36	489.8	13.6056	SAG13 (Senescence-associated gene 13); oxidoreductase
266294_at	AT2G29500	18.6	39.8	2.13978	17.6 kDa class I small heat shock protein (HSP17.6B-CI)
266342_at	AT2G01540	93.1	278.4	2.99033	C2 domain-containing protein
266348_at	AT2G01450	197.3	442.8	2.2443	ATMPK17 (Arabidopsis thaliana MAP kinase 17); MAP kinase
266360_at	AT2G32250	49.2	116.1	2.35976	FRS2 (FAR1-RELATED SEQUENCE 2); zinc ion binding
266368_at	AT2G41380	11.6	164.2	14.1552	embryo-abundant protein-related
266371_at	AT2G41410	389.9	2979.4	7.64145	calmodulin, putative
266385_at	AT2G14610	33	505.2	15.3091	PR1 (PATHOGENESIS-RELATED GENE 1)
266389_s_at	AT2G32320; AT2G31580	50.2	104.4	2.07968	[AT2G32320, similar to unknown protein [Arabidopsis thaliana] (TAIR:AT2G31580.1); similar to unnamed protein product [Vitis vinifera] (GB:CAO71745.1); similar to hypothetical protein [Vitis vinifera] (GB:CAN62815.1); contains InterPro domain tRNAHis guanylyltransferase (InterPro:IPR007537)];[AT2G31580, similar to unknown protein [Arabidopsis thaliana] (TAIR:AT2G32320.1); similar to unnamed protei…
266461_at	AT2G47730	1001.1	2067.2	2.06493	ATGSTF8 (GLUTATHIONE S-TRANSFERASE 8); glutathione transferase
266464_at	AT2G47800	27	102.4	3.79259	ATMRP4 (Arabidopsis thaliana multidrug resistance-associated protein 4)
266474_at	AT2G31110	88.9	216.9	2.43982	similar to unknown protein [Arabidopsis thaliana] (TAIR:AT2G42570.1); similar to unnamed protein product [Vitis vinifera] (GB:CAO69853.1); contains InterPro domain Protein of unknown function DUF231, plant (InterPro:IPR004253)
266476_at	AT2G31090	196.2	416.2	2.1213	unknown protein
266536_at	AT2G16900	90.1	457.6	5.0788	similar to unknown protein [Arabidopsis thaliana] (TAIR:AT4G35110.2); similar to unknown protein [Arabidopsis thaliana] (TAIR:AT4G35110.3); similar to unknown protein [Arabidopsis thaliana] (TAIR:AT4G35110.4); similar to hypothetical protein [Vitis vinifera] (GB:CAN73143.1); contains InterPro domain Phospholipase-like, arabidopsis (InterPro:IPR007942)
266552_at	AT2G46330	1410.4	2848.7	2.01978	AGP16 (ARABINOGALACTAN PROTEIN 16)
266581_at	AT2G46140	31.8	137.7	4.33019	late embryogenesis abundant protein, putative / LEA protein, putative
266615_s_at	AT2G35660; AT2G29720	104.5	484.5	4.63636	[AT2G35660, CTF2A; monooxygenase];[AT2G29720, CTF2B; monooxygenase]
266618_at	AT2G35480	21	50.3	2.39524	similar to unknown protein [Arabidopsis thaliana] (TAIR:AT1G32260.1); similar to unnamed protein product [Vitis vinifera] (GB:CAO63339.1)
266703_at	AT2G19880	93.9	235.6	2.50905	ceramide glucosyltransferase, putative
266746_s_at	AT2G02930; AT4G02520	1182.1	7600.7	6.42983	[AT2G02930, ATGSTF3 (GLUTATHIONE S-TRANSFERASE 16); glutathione transferase];[AT4G02520, ATGSTF2 (Arabidopsis thaliana Glutathione S-transferase (class phi) 2); glutathione transferase]
266761_at	AT2G47130	34.9	132	3.78223	short-chain dehydrogenase/reductase (SDR) family protein
266780_at	AT2G29110	6	18.1	3.01667	ATGLR2.8 (Arabidopsis thaliana glutamate receptor 2.8)
266781_at	AT2G28940	42.9	122.1	2.84615	protein kinase family protein
266799_at	AT2G22860	24.5	88	3.59184	ATPSK2 (PHYTOSULFOKINE 2 PRECURSOR); growth factor
266800_at	AT2G22880	47.6	213.5	4.48529	VQ motif-containing protein
266835_at	AT2G29990	49	466.6	9.52245	NDA2 (ALTERNATIVE NAD(P)H DEHYDROGENASE 2); NADH dehydrogenase
266872_at	AT2G44730	35.8	79.9	2.23184	transcription factor
266882_at	AT2G44670	403.8	956.9	2.36974	senescence-associated protein-related
266884_at	AT2G44790	25.5	517.3	20.2863	UCC2 (UCLACYANIN 2); copper ion binding
266983_at	AT2G39400	512.5	1064.2	2.07649	hydrolase, alpha/beta fold family protein
266992_at	AT2G39200	12.1	110.3	9.1157	MLO12 (MILDEW RESISTANCE LOCUS O 12); calmodulin binding
266993_at	AT2G39210	124	972.1	7.83952	nodulin family protein
267034_at	AT2G38310	425.3	1183.2	2.78204	similar to unknown protein [Arabidopsis thaliana] (TAIR:AT5G05440.1); similar to unnamed protein product [Vitis vinifera] (GB:CAO48777.1); contains InterPro domain Bet v I allergen; (InterPro:IPR000916); contains InterPro domain Streptomyces cyclase/dehydrase (InterPro:IPR005031)
267064_at	AT2G41110	231.4	514.7	2.22429	CAM2 (CALMODULIN-2); calcium ion binding
267083_at	AT2G41100	1206.7	5876.2	4.86964	TCH3 (TOUCH 3)
267084_at	AT2G41180	371.2	2112.1	5.68992	sigA-binding protein-related
267142_at	AT2G38290	117	608.9	5.20427	ATAMT2 (AMMONIUM TRANSPORTER 2); ammonium transmembrane transporter
267154_at	AT2G30870	2536.5	6828.7	2.69217	ATGSTF10 (EARLY DEHYDRATION-INDUCED 13); glutathione transferase
267181_at	AT2G37760	64.6	136	2.10526	aldo/keto reductase family protein
267199_at	AT2G30990	244	552.6	2.26475	similar to unknown protein [Arabidopsis thaliana] (TAIR:AT1G29240.1); similar to hypothetical protein [Vitis vinifera] (GB:CAN81695.1); contains InterPro domain Protein of unknown function DUF688 (InterPro:IPR007789)
267209_at	AT2G30930	542.3	1330.8	2.45399	similar to unknown protein [Arabidopsis thaliana] (TAIR:AT1G06540.1)
267230_at	AT2G44080	65.6	839	12.7896	ARL (ARGOS-LIKE)
267246_at	AT2G30250	134.6	346.9	2.57727	WRKY25 (WRKY DNA-binding protein 25); transcription factor
267289_at	AT2G23770	12.3	63.5	5.1626	protein kinase family protein / peptidoglycan-binding LysM domain-containing protein
267293_at	AT2G23810	958.3	1917.5	2.00094	TET8 (TETRASPANIN8)
267300_at	AT2G30140	36.7	472.8	12.8828	UDP-glucoronosyl/UDP-glucosyl transferase family protein
267315_at	no_match	87.8	227.8	2.59453	no_match
267385_at	AT2G44380	13.8	29.5	2.13768	DC1 domain-containing protein
267391_at	AT2G44480	12.1	100.2	8.28099	glycosyl hydrolase family 1 protein
267469_at	AT2G30590	71.4	163.9	2.29552	WRKY21 (WRKY DNA-binding protein 21); transcription factor
267470_at	AT2G30490	250.1	574.2	2.29588	ATC4H/C4H/CYP73A5 (CINNAMATE 4-HYDROXYLASE, CINNAMATE-4-HYDROXYLASE); trans-cinnamate 4-monooxygenase
267483_at	AT2G02810	58.4	120.5	2.06336	ATUTR1/UTR1 (UDP-GALACTOSE TRANSPORTER 1); UDP-galactose transmembrane transporter/ UDP-glucose transmembrane transporter/ pyrimidine nucleotide sugar transmembrane transporter
267490_at	AT2G19130	89.4	196.6	2.19911	S-locus lectin protein kinase family protein
267496_at	AT2G30550	98.5	296.9	3.01421	lipase class 3 family protein
267515_at	AT2G45680	19.1	41.7	2.18325	TCP family transcription factor, putative
267523_at	AT2G30600	360.2	901.8	2.50361	BTB/POZ domain-containing protein
267524_at	AT2G30600	291.2	688.2	2.36332	BTB/POZ domain-containing protein
267537_at	AT2G41880	69.8	469.1	6.72063	GK-1 (GUANYLATE KINASE 1); guanylate kinase
267546_at	AT2G32680	30.6	92.4	3.01961	disease resistance family protein
267567_at	AT2G30770	31.7	2470.3	77.9274	CYP71A13 (CYTOCHROME P450, FAMILY 71, SUBFAMILY A, POLYPEPTIDE 13); indoleacetaldoxime dehydratase/ oxygen binding
267576_at	AT2G30640	11.8	26.3	2.22881	transposable element gene
267624_at	AT2G39660	178.6	360.1	2.01624	BIK1 (BOTRYTIS-INDUCED KINASE1); kinase
267627_at	AT2G42270	16.9	41.4	2.4497	U5 small nuclear ribonucleoprotein helicase, putative
267628_at	AT2G42280	54.9	191.1	3.48087	basic helix-loop-helix (bHLH) family protein

## Sheet: 35SWRKYDownregulation
Table S5 Expression levels and fold repression (b) in all B. cinerea repressed genes selected from 35S:WRKY33 samples
35S:WRKY33-0: 35S:WRKY33 at 0 hpi with B. cinerea FC: Fold change
35S:WRKY33-24: 35S:WRKY33 at 24 hpi with B. cinerea
Probe Set	Locus Identifier	wrky33-0	wrky33-24	FC	Description
245027_at	AT2G26550	103.7	49	0.472517	HO2 (HEME OXYGENASE 2); heme oxygenase (decyclizing)
245049_at	ATCG00050	220.2	105.4	0.478656	Homologous to the bacterial ribosomal protein S16
245088_at	AT2G39850	173.2	77.4	0.446882	subtilase
245094_at	AT2G40840	1479.3	449.9	0.30413	DPE2 (DISPROPORTIONATING ENZYME 2); 4-alpha-glucanotransferase/ heteroglycan binding
245112_at	AT2G41540	112.9	42.1	0.372896	GPDHC1; NAD binding / glycerol-3-phosphate dehydrogenase (NAD+)
245118_at	AT2G41680	565.5	240.5	0.425287	thioredoxin reductase, putative / NADPH-dependent thioredoxin reductase, putative
245127_at	AT2G47600	304.2	130.4	0.428665	ATMHX (MAGNESIUM/PROTON EXCHANGER); cation:cation antiporter
245130_at	AT2G45340	106.4	24.8	0.233083	leucine-rich repeat transmembrane protein kinase, putative
245142_at	AT2G45270	107.5	51.2	0.476279	glycoprotease M22 family protein
245150_at	AT2G47590	394.2	90.4	0.229325	PHR2 (PHOTOLYASE/BLUE-LIGHT RECEPTOR 2)
245165_at	AT2G33180	442.8	170.7	0.385501	similar to unnamed protein product [Vitis vinifera] (GB:CAO41107.1)
245188_at	AT1G67660	408	97.5	0.238971	DNA binding / magnesium ion binding / nuclease
245196_at	AT1G67750	235.6	34.2	0.145161	pectate lyase family protein
245201_at	AT1G67840	319.5	154.2	0.482629	ATP-binding region, ATPase-like domain-containing protein
245213_at	AT1G44575	4862.9	2288.8	0.470666	NPQ4 (NONPHOTOCHEMICAL QUENCHING)
245215_at	AT1G67830	109.9	42.4	0.385805	ATFXG1 (ALPHA-FUCOSIDASE 1); alpha-L-fucosidase/ carboxylesterase
245256_at	AT4G15090	51.3	21.8	0.424951	FAR1 (FAR-RED IMPAIRED RESPONSE 1)
245263_at	AT4G17740	114.5	49.9	0.435808	C-terminal processing protease, putative
245270_at	AT4G14960	2036.4	808.8	0.397171	TUA6 (tubulin alpha-6 chiain)
245296_at	AT4G16370	991.2	279.5	0.281981	ATOPT3 (OLIGOPEPTIDE TRANSPORTER); oligopeptide transporter
245301_at	AT4G17190	136.7	54.2	0.396489	FPS2 (FARNESYL DIPHOSPHATE SYNTHASE 2); dimethylallyltranstransferase/ geranyltranstransferase
245302_at	AT4G17695	48.2	22.9	0.475104	KAN3 (KANADI 3); DNA binding / transcription factor
245304_at	AT4G15630	384.9	186.2	0.483762	integral membrane family protein
245318_at	AT4G16980	2452.6	1000	0.407731	arabinogalactan-protein family
245319_at	AT4G16146	981.8	151.2	0.154003	similar to unknown protein [Arabidopsis thaliana] (TAIR:AT1G69510.2); similar to unknown protein [Arabidopsis thaliana] (TAIR:AT1G69510.1); similar to unknown protein [Arabidopsis thaliana] (TAIR:AT1G69510.3); similar to unnamed protein product [Vitis vinifera] (GB:CAO44882.1); contains InterPro domain Lg106-like (InterPro:IPR012482)
245326_at	AT4G14100	129.9	42	0.323326	transferase, transferring glycosyl groups
245341_at	AT4G16447	39.6	16	0.40404	unknown protein
245347_at	AT4G14890	687.9	198.9	0.289141	ferredoxin family protein
245348_at	AT4G17770	257.5	43.2	0.167767	ATTPS5 (Arabidopsis thaliana trehalose phosphatase/synthase 5); transferase, transferring glycosyl groups / trehalose-phosphatase
245354_at	AT4G17600	1340.8	444.5	0.331518	LIL3:1; transcription factor
245357_at	AT4G17560	850	312	0.367059	ribosomal protein L19 family protein
245368_at	AT4G15510	208.3	82	0.393663	photosystem II reaction center PsbP family protein
245383_at	AT4G17810	129.8	51.4	0.395994	nucleic acid binding / transcription factor/ zinc ion binding
245388_at	AT4G16410	1267.3	523.5	0.413083	similar to hypothetical protein [Vitis vinifera] (GB:CAN73304.1); similar to unnamed protein product [Vitis vinifera] (GB:CAO39941.1); contains InterPro domain Protein of unknown function DUF751 (InterPro:IPR008470)
245392_at	AT4G15680	136.2	50.9	0.373715	glutaredoxin family protein
245399_at	AT4G17340	1703.6	810.6	0.475816	DELTA-TIP2/TIP2;2 (tonoplast intrinsic protein 2;2); water channel
245408_at	AT4G17180	53.1	22.8	0.429379	glycosyl hydrolase family 17 protein
245422_at	AT4G17470	71.7	22.5	0.313808	palmitoyl protein thioesterase family protein
245433_at	AT4G17140	224	102.4	0.457143	pleckstrin homology (PH) domain-containing protein
245446_at	AT4G16800	130.1	62.9	0.483474	enoyl-CoA hydratase, putative
245474_at	AT4G16060	167.9	81.7	0.486599	similar to unnamed protein product [Vitis vinifera] (GB:CAO44835.1)
245494_at	AT4G16390	279.2	58.7	0.210244	chloroplastic RNA-binding protein P67, putative
245501_at	AT4G15620	140	25.2	0.18	integral membrane family protein
245505_at	AT4G15690	159.7	53.4	0.334377	glutaredoxin family protein
245514_at	no_match	32.7	13.4	0.409786	no_match
245516_at	AT4G15820	26.2	12.3	0.469466	wound-responsive protein-related
245532_at	AT4G15110	314.2	131.5	0.418523	CYP97B3 (cytochrome P450, family 97, subfamily B, polypeptide 3); oxygen binding
245569_at	AT4G14660	67.1	27.6	0.411326	RNA polymerase Rpb7 N-terminal domain-containing protein
245574_at	AT4G14750	51.9	24.9	0.479769	IQD19 (IQ-DOMAIN 19); calmodulin binding
245575_at	AT4G14760	144.1	64.4	0.446912	M protein repeat-containing protein
245581_at	AT4G14840	19	8.6	0.452632	similar to unknown protein [Arabidopsis thaliana] (TAIR:AT3G22520.1); similar to unnamed protein product [Vitis vinifera] (GB:CAO71183.1)
245593_at	AT4G14550	61.4	26	0.423453	IAA14 (SOLITARY ROOT); transcription factor
245594_at	AT4G14570	177.9	78	0.438449	acylaminoacyl-peptidase-related
245602_at	AT4G14270	1205.1	523.9	0.434736	Protein containing PAM2 motif which mediates interaction with the PABC domain of polyadenyl binding proteins.
245618_at	AT4G14510	57.8	20.1	0.347751	similar to unknown protein [Arabidopsis thaliana] (TAIR:AT3G23070.1); similar to hypothetical protein [Vitis vinifera] (GB:CAN79523.1); similar to unnamed protein product [Vitis vinifera] (GB:CAO71295.1); contains InterPro domain CRS1/YhbY (InterPro:IPR001890)
245627_at	AT1G56600	124.1	22.9	0.184529	ATGOLS2 (ARABIDOPSIS THALIANA GALACTINOL SYNTHASE 2); transferase, transferring glycosyl groups / transferase, transferring hexosyl groups
245629_at	AT1G56580	721.6	340.6	0.472007	similar to unknown protein [Arabidopsis thaliana] (TAIR:AT1G09310.1); similar to unknown [Populus trichocarpa] (GB:ABK94967.1); contains InterPro domain Protein of unknown function DUF538 (InterPro:IPR007493)
245644_at	AT1G25320	99.5	35.9	0.360804	leucine-rich repeat transmembrane protein kinase, putative
245645_at	AT1G24764	50.4	19.8	0.392857	ATMAP70-2 (microtubule-associated proteins 70-2); microtubule binding
245657_at	AT1G56720	95.5	34.6	0.362304	protein kinase family protein
245671_at	AT1G28230	232.5	114.3	0.491613	PUP1 (PURINE PERMEASE 1); purine transmembrane transporter
245688_at	AT1G28290	128.2	51.7	0.403276	AGP31 (ARABINOGALACTAN-PROTEIN 31); structural constituent of cell wall
245698_at	AT5G04160	153	70.3	0.459477	phosphate translocator-related
245701_at	AT5G04140	1755.5	687.1	0.391398	GLS1/GLU1/GLUS (FERREDOXIN-DEPENDENT GLUTAMATE SYNTHASE 1); glutamate synthase (ferredoxin)
245726_at	AT1G73360	20	8.6	0.43	HDG11 (HOMEODOMAIN GLABROUS11); DNA binding / transcription factor
245730_at	AT1G73470	441.6	166.6	0.377264	similar to unnamed protein product [Vitis vinifera] (GB:CAO68549.1)
245736_at	AT1G73330	50.5	17.8	0.352475	ATDR4 (Arabidopsis thaliana drought-repressed 4)
245743_at	AT1G51080	112.1	12.5	0.111508	similar to unnamed protein product [Vitis vinifera] (GB:CAO41687.1)
245744_at	AT1G51110	541.9	239.2	0.44141	plastid-lipid associated protein PAP / fibrillin family protein
245745_at	AT1G51110	651.7	287.4	0.441	plastid-lipid associated protein PAP / fibrillin family protein
245746_at	AT1G51070	223.8	94.4	0.421805	basic helix-loop-helix (bHLH) family protein
245747_at	AT1G51100	194.4	53.9	0.277263	similar to unnamed protein product [Vitis vinifera] (GB:CAO39038.1)
245748_at	AT1G51140	105.6	25.1	0.237689	basic helix-loop-helix (bHLH) family protein
245749_at	AT1G51090	456.7	15.5	0.0339391	heavy-metal-associated domain-containing protein
245776_at	AT1G30260	247.7	47.9	0.193379	AGL79 (AGAMOUS-LIKE 79)
245777_at	AT1G73540	586.2	99.8	0.170249	ATNUDT21 (Arabidopsis thaliana Nudix hydrolase homolog 21); hydrolase
245789_at	AT1G32090	84.5	24.2	0.286391	early-responsive to dehydration protein-related / ERD protein-related
245790_at	AT1G32200	451.4	205.3	0.454807	ATS1 (ACYLTRANSFERASE 1)
245793_at	AT1G32220	864.6	428.5	0.495605	binding / catalytic/ coenzyme binding
245797_at	AT1G45230	203.1	48.7	0.239783	defective chloroplasts and leaves protein-related / DCL protein-related
245806_at	AT1G45474	1079.5	539.1	0.499398	LHCA5 (Photosystem I light harvesting complex gene 5)
245816_at	AT1G26210	101.7	45.8	0.450344	similar to unknown protein [Arabidopsis thaliana] (TAIR:AT1G68870.1)
245818_at	AT1G26100	78.5	31.7	0.403822	cytochrome B561 family protein
245828_at	AT1G57820	81.9	37.6	0.459096	ORTH2/VIM1 (VARIANT IN METHYLATION 1); DNA binding / chromatin binding / double-stranded methylated DNA binding / histone binding / methyl-CpG binding / methyl-CpNpG binding / methyl-CpNpN binding
245830_at	AT1G57790	77.7	38.9	0.500644	F-box family protein
245840_at	AT1G58420	194.8	39.1	0.200719	similar to unknown protein [Arabidopsis thaliana] (TAIR:AT1G10140.1); contains InterPro domain Uncharacterised conserved protein UCP031279 (InterPro:IPR016972)
245843_at	no_match	138.9	50.7	0.365011	no_match
245845_at	AT1G26150	182.9	50.2	0.274467	protein kinase
245852_at	AT5G13510	2150.2	893.5	0.415543	ribosomal protein L10 family protein
245876_at	AT1G26230	213.2	41	0.192308	chaperonin, putative
245881_at	AT5G09462; AT5G09460; AT5G09463; AT5G09461	115.4	49.7	0.430676	[AT5G09462, CPuORF42 (Conserved peptide upstream open reading frame 42)];[AT5G09460, transcription factor/ transcription regulator];[AT5G09463, CPuORF41 (Conserved peptide upstream open reading frame 41)];[AT5G09461, CPuORF43 (Conserved peptide upstream open reading frame 43)]
245901_at	AT5G11060	339.7	160.8	0.473359	KNAT4 (KNOTTED1-LIKE HOMEOBOX GENE 4); transcription factor
245906_at	AT5G11070	582	131.9	0.226632	similar to unknown protein [Arabidopsis thaliana] (TAIR:AT5G35090.1)
245928_s_at	AT5G24770; AT5G24780	710.4	58.2	0.0819257	[AT5G24770, VSP2 (VEGETATIVE STORAGE PROTEIN 2); acid phosphatase];[AT5G24780, VSP1 (VEGETATIVE STORAGE PROTEIN 1); acid phosphatase]
245930_at	AT5G09240	124	59.9	0.483065	transcriptional coactivator p15 (PC4) family protein
245937_at	AT5G19750	206.4	71.8	0.347868	peroxisomal membrane 22 kDa family protein
245943_at	AT5G19500	52.3	23.6	0.451243	tryptophan/tyrosine permease family protein
245948_at	AT5G19540	987.5	417.1	0.42238	similar to unknown [Brassica napus] (GB:AAY21212.1); similar to unknown [Brassica napus] (GB:ABP73257.1); similar to unknown protein [Brassica napus] (GB:ABN48558.1)
245952_at	AT5G28500	518	129.9	0.250772	similar to unknown protein [Arabidopsis thaliana] (TAIR:AT3G04550.1); similar to unnamed protein product [Vitis vinifera] (GB:CAO65032.1)
245980_at	AT5G13140	284.2	57.7	0.203026	similar to unknown protein [Arabidopsis thaliana] (TAIR:AT3G26960.1); similar to unknown [Euphorbia pulcherrima] (GB:ABO43960.1); contains InterPro domain Pollen Ole e 1 allergen and extensin (InterPro:IPR006041)
245985_at	AT5G13120	1139.6	517.7	0.454282	peptidyl-prolyl cis-trans isomerase cyclophilin-type family protein
245993_at	AT5G20700	636.5	158.9	0.249647	senescence-associated protein-related
246003_at	AT5G20720	3136.5	1388.3	0.442627	CPN20 (CHAPERONIN 20); calmodulin binding
246004_at	AT5G20630	3696.3	267.1	0.0722615	GLP3 (GERMIN-LIKE PROTEIN 3); manganese ion binding / metal ion binding / nutrient reservoir
246007_at	AT5G08410	921.1	443	0.480947	FTRA2 (ferredoxin/thioredoxin reductase subunit A (variable subunit) 2); ferredoxin:thioredoxin reductase
246011_at	AT5G08330	700.7	298	0.425289	TCP family transcription factor, putative
246019_at	AT5G10690	245.9	70.9	0.288329	pentatricopeptide (PPR) repeat-containing protein / CBS domain-containing protein
246021_at	AT5G21100	164.2	66.6	0.405603	L-ascorbate oxidase, putative
246033_at	AT5G08280	1992	774.1	0.388604	HEMC (HYDROXYMETHYLBILANE SYNTHASE); hydroxymethylbilane synthase
246036_at	AT5G08370	207.6	61.5	0.296243	ATAGAL2 (ARABIDOPSIS THALIANA ALPHA-GALACTOSIDASE 2); alpha-galactosidase
246041_at	AT5G19290	280.6	126.8	0.451889	esterase/lipase/thioesterase family protein
246056_at	AT5G08390	72.2	36.1	0.5	similar to transducin family protein / WD-40 repeat family protein [Arabidopsis thaliana] (TAIR:AT5G23430.2); similar to transducin family protein / WD-40 repeat family protein [Arabidopsis thaliana] (TAIR:AT5G23430.1); similar to H0801D08.1 [Oryza sativa (indica cultivar-group)] (GB:CAJ86243.1); similar to H0402C08.11 [Oryza sativa (indica cultivar-group)] (GB:CAJ86235.1); similar to unnamed pro…
246057_at	AT5G08400	138.3	68.5	0.4953	similar to unknown protein [Arabidopsis thaliana] (TAIR:AT4G29400.1); similar to unnamed protein product [Vitis vinifera] (GB:CAO65989.1)
246074_at	AT5G20130	167.2	73.4	0.438995	similar to unnamed protein product [Vitis vinifera] (GB:CAO21131.1)
246076_at	AT5G20280	409.2	200.9	0.490958	ATSPS1F (SUCROSE PHOSPHATE SYNTHASE 1F); sucrose-phosphate synthase/ transferase, transferring glycosyl groups
246097_at	AT5G20270	111.1	24.8	0.223222	HHP1 (HEPTAHELICAL TRANSMEMBRANE PROTEIN1)
246110_at	AT5G20140	202.2	75	0.37092	SOUL heme-binding family protein
246122_at	AT5G20380	170.9	71.3	0.417203	transporter-related
246124_at	AT5G20060	415.4	197.6	0.475686	phospholipase/carboxylesterase family protein
246126_at	AT5G20070	155.6	59.2	0.380463	ATNUDT19 (Arabidopsis thaliana Nudix hydrolase homolog 19); hydrolase
246135_at	AT5G20885	163.2	77.6	0.47549	zinc finger (C3HC4-type RING finger) family protein
246144_at	AT5G20110	49	23.7	0.483673	dynein light chain, putative
246152_at	AT5G20040	112.7	32.8	0.291038	ATIPT9 (Arabidopsis thaliana isopentenyltransferase 9); ATP binding / tRNA isopentenyltransferase
246159_at	AT5G20935	320.1	121.8	0.380506	similar to unnamed protein product [Vitis vinifera] (GB:CAO67410.1)
246185_at	AT5G20980	105.2	51.8	0.492395	ATMS3 (METHIONINE SYNTHASE 3); 5-methyltetrahydropteroyltriglutamate-homocysteine S-methyltransferase/ methionine synthase
246194_at	AT4G37000	579.9	204.9	0.353337	ACD2 (ACCELERATED CELL DEATH 2)
246199_at	AT4G36530	704.7	238.8	0.338868	hydrolase, alpha/beta fold family protein
246200_at	AT4G37240	144.8	37	0.255525	similar to unknown protein [Arabidopsis thaliana] (TAIR:AT2G23690.1); similar to unnamed protein product [Vitis vinifera] (GB:CAO45438.1); similar to hypothetical protein [Vitis vinifera] (GB:CAN61825.1)
246209_at	AT4G36870	82.5	41.4	0.501818	BLH2 (BEL1-LIKE HOMEODOMAIN 2, SAWTOOTH 1); DNA binding / transcription factor
246212_at	AT4G36930	25.5	9.4	0.368627	SPT (SPATULA); DNA binding / transcription factor
246231_at	AT4G37080	215.2	53.1	0.246747	similar to unknown protein [Arabidopsis thaliana] (TAIR:AT5G42690.2); similar to hypothetical protein [Populus tremula] (GB:CAM84232.1); contains InterPro domain Protein of unknown function DUF547 (InterPro:IPR006869)
246237_at	AT4G36390	453.6	216.3	0.476852	radical SAM domain-containing protein / TRAM domain-containing protein
246265_at	AT1G31860	148.5	68.2	0.459259	AT-IE (Arabidopsis thaliana bifunctional HisI-HisE protein)
246268_at	AT1G31800	480.6	190	0.395339	CYP97A3/LUT5 (CYTOCHROME P450-TYPE MONOOXYGENASE 97A3); carotene beta-ring hydroxylase/ oxygen binding
246269_at	AT4G37110	83.2	18.5	0.222356	protein binding / zinc ion binding
246275_at	AT4G36540	616.6	189.1	0.306682	BEE2 (BR ENHANCED EXPRESSION 2); DNA binding / transcription factor
246278_at	AT4G37190	71.8	30.2	0.420613	similar to Os03g0240900 [Oryza sativa (japonica cultivar-group)] (GB:NP_001049512.1); similar to Os12g0586400 [Oryza sativa (japonica cultivar-group)] (GB:NP_001067157.1); similar to hypothetical protein OsI_037654 [Oryza sativa (indica cultivar-group)] (GB:EAY83695.1); contains InterPro domain Tubulin/FtsZ, GTPase; (InterPro:IPR003008)
246280_at	AT4G36660	161.9	69.6	0.429895	similar to unknown protein [Arabidopsis thaliana] (TAIR:AT5G65650.1); similar to unnamed protein product [Vitis vinifera] (GB:CAO22870.1); contains InterPro domain Protein of unknown function DUF1195 (InterPro:IPR010608)
246281_at	AT4G36940	208.3	65	0.31205	nicotinate phosphoribosyltransferase
246288_at	AT1G31850	199.9	66.3	0.331666	dehydration-responsive protein, putative
246289_at	AT3G56880	1058.1	283.4	0.267839	VQ motif-containing protein
246296_at	AT3G56750	96.2	45.5	0.472973	similar to unknown protein [Arabidopsis thaliana] (TAIR:AT2G41150.2); similar to unnamed protein product [Vitis vinifera] (GB:CAO18205.1)
246303_at	AT3G51870	238.2	51.2	0.214945	mitochondrial substrate carrier family protein
246308_at	AT3G51820	764.2	232.1	0.303716	ATG4/CHLG/G4 (CHLOROPHYLL SYNTHASE); chlorophyll synthetase
246313_at	AT1G31920	118.7	41	0.345409	pentatricopeptide (PPR) repeat-containing protein
246317_at	AT3G56900	87	39	0.448276	aladin-related / adracalin-related
246322_at	AT1G16680	89.3	28.7	0.321389	DNAJ heat shock N-terminal domain-containing protein / S-locus protein, putative
246329_at	AT3G43610	68.7	30	0.436681	tubulin binding
246339_at	AT3G44890	1560.4	576.5	0.369457	RPL9 (ribosomal protein L9); structural constituent of ribosome
246346_at	AT3G56810	36.5	18.3	0.50137	unknown protein
246371_at	AT1G51940	300.1	122.5	0.408197	protein kinase family protein / peptidoglycan-binding LysM domain-containing protein
246387_at	AT1G77400	28.9	13	0.449827	similar to hydroxyproline-rich glycoprotein family protein [Arabidopsis thaliana] (TAIR:AT1G21695.1)
246403_at	AT1G57590	113.2	22.1	0.19523	carboxylesterase
246411_at	AT1G57770	192.2	44	0.228928	amine oxidase family
246417_at	AT5G16990	285.1	139.5	0.489302	NADP-dependent oxidoreductase, putative
246425_at	AT5G17420	43.9	16.7	0.38041	IRX3 (IRREGULAR XYLEM 3, MURUS 10); cellulose synthase
246429_at	AT5G17450	70.5	30.1	0.42695	heavy-metal-associated domain-containing protein / copper chaperone (CCH)-related
246434_at	AT5G17520	390.3	108.9	0.279016	RCP1 (ROOT CAP 1)
246449_at	AT5G16810	150.8	56.1	0.372016	ATP binding / protein kinase
246450_at	AT5G16820	108.8	45.1	0.414522	HSF3 (HEAT SHOCK FACTOR 3); DNA binding / transcription factor
246454_at	AT5G16710	1397.9	687.3	0.491666	DHAR3 (DEHYDROASCORBATE REDUCTASE 1); glutathione dehydrogenase (ascorbate)
246465_at	no_match	28.8	13.1	0.454861	no_match
246476_at	AT5G16730	142.2	50.1	0.352321	similar to unknown protein [Arabidopsis thaliana] (TAIR:AT3G02930.1); similar to unnamed protein product [Vitis vinifera] (GB:CAO62148.1); contains InterPro domain Spectrin repeat (InterPro:IPR002017)
246481_s_at	AT5G15960; AT5G15970	8822.3	794.9	0.0901012	[AT5G15960, KIN1];[AT5G15970, KIN2 (COLD-RESPONSIVE 6.6)]
246483_at	AT5G16000	155.9	71	0.45542	NIK1 (NSP-INTERACTING KINASE 1); kinase
246484_at	AT5G16040	77.7	38.2	0.491634	regulator of chromosome condensation (RCC1) family protein
246487_at	AT5G16030	1055.6	499.9	0.47357	similar to unknown protein [Arabidopsis thaliana] (TAIR:AT3G02500.1); similar to hypothetical protein [Cleome spinosa] (GB:ABD96956.1)
246492_at	AT5G16140	139.9	69.2	0.494639	peptidyl-tRNA hydrolase family protein
246505_at	AT5G16250	132.9	47.7	0.358916	similar to unknown protein [Arabidopsis thaliana] (TAIR:AT3G02640.1); similar to unnamed protein product [Vitis vinifera] (GB:CAO50168.1)
246509_at	AT5G16715	169.4	46.4	0.273908	EMB2247 (EMBRYO DEFECTIVE 2247); ATP binding / aminoacyl-tRNA ligase
246516_at	AT5G15740	100.5	47.2	0.469652	similar to unknown protein [Arabidopsis thaliana] (TAIR:AT3G02250.1); similar to hypothetical protein [Cleome spinosa] (GB:ABD96934.1); similar to unnamed protein product [Vitis vinifera] (GB:CAO49221.1); similar to hypothetical protein [Cleome spinosa] (GB:ABD96844.1); contains InterPro domain Protein of unknown function DUF246, plant (InterPro:IPR004348)
246518_at	AT5G15770	88.9	28.5	0.320585	ATGNA1 (ARABIDOPSIS THALIANA GLUCOSE-6-PHOSPHATE ACETYLTRANSFERASE 1); N-acetyltransferase/ glucosamine 6-phosphate N-acetyltransferase
246548_at	AT5G14910	1544	732.5	0.474417	heavy-metal-associated domain-containing protein
246549_at	AT5G15050	328.4	75.9	0.231121	glycosyltransferase family 14 protein / core-2/I-branching enzyme family protein
246550_at	AT5G14920	847.3	385	0.454385	gibberellin-regulated family protein
246562_at	AT5G15580	64.7	29.3	0.452859	LNG1 (LONGIFOLIA1)
246573_at	AT1G31690	129.9	37	0.284834	copper ion binding
246576_at	AT1G31650	149.6	44.2	0.295455	ATROPGEF14/ROPGEF14 (KINASE PARTNER PROTEIN-LIKE); Rho guanyl-nucleotide exchange factor/
246580_at	AT1G31770	36.3	14.4	0.396694	ABC transporter family protein
246603_at	AT1G31690	274.5	82.9	0.302004	copper ion binding
246633_at	AT1G29720	41.8	15.1	0.361244	protein kinase family protein
246651_at	AT5G35170	804	330.7	0.411318	adenylate kinase family protein
246654_s_at	AT5G35220; AT5G35210	275.6	100.3	0.363933	[AT5G35220, EGY1 (ETHYLENE-DEPENDENT GRAVITROPISM-DEFICIENT AND YELLOW-GREEN 1); sterol regulatory element-binding protein site 2 protease];[AT5G35210, peptidase M50 family protein / sterol-regulatory element binding protein (SREBP) site 2 protease family protein]
246673_at	AT5G30510	2702	1274	0.471503	RPS1 (ribosomal protein S1); RNA binding
246708_at	AT5G28150	132.4	63.6	0.480363	similar to unknown protein [Arabidopsis thaliana] (TAIR:AT3G04860.1); similar to hypothetical protein [Vitis vinifera] (GB:CAN64151.1); contains InterPro domain Protein of unknown function DUF868, plant (InterPro:IPR008586)
246746_at	AT5G27820	395.9	114.2	0.288457	ribosomal protein L18 family protein
246748_at	AT5G27730	125.9	60.2	0.478157	similar to unknown protein [Arabidopsis thaliana] (TAIR:AT5G47900.1); similar to Os01g0931100 [Oryza sativa (japonica cultivar-group)] (GB:NP_001045294.1); similar to hypothetical protein OsI_004939 [Oryza sativa (indica cultivar-group)] (GB:EAY77092.1)
246756_at	AT5G27930	287.1	122.8	0.427726	protein phosphatase 2C, putative / PP2C, putative
246778_at	AT5G27450	93.2	44.4	0.476395	MK/MVK; mevalonate kinase
246783_at	AT5G27360	69.5	31.1	0.447482	SFP2; carbohydrate transmembrane transporter/ sugar:hydrogen ion symporter
246800_at	AT5G26780	533.6	251.3	0.470952	SHM2 (SERINE HYDROXYMETHYLTRANSFERASE 2); glycine hydroxymethyltransferase
246803_at	AT5G26980	29.2	14.3	0.489726	SYP41 (SYNTAXIN OF PLANTS 41); SNAP receptor
246818_at	AT5G27270	82.3	40.3	0.489672	EMB976 (EMBRYO DEFECTIVE 976)
246820_at	AT5G26910	68.4	29	0.423977	similar to unknown protein [Arabidopsis thaliana] (TAIR:AT3G58650.1); similar to unknown protein [Arabidopsis thaliana] (TAIR:AT3G05750.1); similar to unknown protein [Arabidopsis thaliana] (TAIR:AT3G05750.2); similar to unnamed protein product [Vitis vinifera] (GB:CAO17458.1)
246829_at	AT5G26570	762.1	85.5	0.11219	PWD (PHOSPHOGLUCAN WATER DIKINASE); catalytic
246837_at	no_match	40	19.8	0.495	no_match
246847_at	AT5G26820	181	81.9	0.452486	ferroportin-related
246849_at	AT5G26850	125.7	46.7	0.371519	binding
246885_at	AT5G26230	78.9	21.9	0.277567	similar to hypothetical protein [Vitis vinifera] (GB:CAN75978.1)
246891_at	AT5G25490	25.6	11.4	0.445312	zinc finger (Ran-binding) family protein
246901_at	AT5G25630	273.9	125	0.456371	pentatricopeptide (PPR) repeat-containing protein
246908_at	AT5G25610	2897.4	852.3	0.29416	RD22 (RESPONSIVE TO DESSICATION 22)
246919_at	AT5G25460	1963	899.2	0.458074	similar to unknown protein [Arabidopsis thaliana] (TAIR:AT5G11420.1); similar to unknown [Ricinus communis] (GB:CAB02653.1); contains InterPro domain Protein of unknown function DUF642 (InterPro:IPR006946)
246922_at	AT5G25110	321	139.9	0.435826	CIPK25 (CBL-INTERACTING PROTEIN KINASE 25); kinase
246932_at	AT5G25190	161.3	57.6	0.357099	ethylene-responsive element-binding protein, putative
246947_at	AT5G25120	45.5	20.6	0.452747	CYP71B11 (cytochrome P450, family 71, subfamily B, polypeptide 11); oxygen binding
246986_at	AT5G67280	299.9	49.8	0.166055	RLK (RECEPTOR-LIKE KINASE); ATP binding / kinase/ protein serine/threonine kinase
246993_at	AT5G67450	65.6	11.2	0.170732	AZF1 (ARABIDOPSIS ZINC-FINGER PROTEIN 1); nucleic acid binding / transcription factor/ zinc ion binding
246998_at	AT5G67370	909.8	240.8	0.264674	similar to unknown protein [Arabidopsis thaliana] (TAIR:AT5G11840.1); similar to hypothetical protein [Vitis vinifera] (GB:CAN75014.1); contains InterPro domain Protein of unknown function DUF1230 (InterPro:IPR009631)
247001_at	AT5G67330	1143.5	533.7	0.466725	ATNRAMP4 (Arabidopsis natural resistance-associated macrophage (NRAMP) protein 4); manganese ion transmembrane transporter/ metal ion transmembrane transporter
247036_at	AT5G67130	183.3	81.4	0.444081	phospholipase C
247037_at	AT5G67070	886.4	309.4	0.349052	RALFL34 (RALF-LIKE 34)
247040_at	AT5G67150	113.6	24.6	0.216549	transferase family protein
247056_at	AT5G66750	33	15.5	0.469697	CHR01/DDM1 (DECREASED DNA METHYLATION 1); helicase
247074_at	AT5G66590	211.9	89.9	0.424257	allergen V5/Tpx-1-related family protein
247079_at	AT5G66055	215.7	76	0.352341	AKRP/EMB2036 (EMBRYO DEFECTIVE 2036); protein binding
247085_at	AT5G66310	28.6	13.1	0.458042	kinesin motor family protein
247095_at	AT5G66400	104.1	34.7	0.333333	RAB18 (RESPONSIVE TO ABA 18)
247098_at	AT5G66470	333.6	93.1	0.279077	GTP binding / RNA binding
247100_at	AT5G66520	69.6	20.6	0.295977	pentatricopeptide (PPR) repeat-containing protein
247101_at	AT5G66530	704.1	258.1	0.366567	aldose 1-epimerase family protein
247111_at	AT5G65880	84.6	36	0.425532	unknown protein
247118_at	AT5G65890	64.7	31.5	0.486862	ACR1 (ACT DOMAIN REPEAT 1)
247120_at	AT5G65990	169.3	66.4	0.392203	amino acid transporter family protein
247151_at	AT5G65640	92.8	31.1	0.335129	BHLH093 (BETA HLH PROTEIN 93); DNA binding / transcription factor
247153_at	AT5G65700	210.1	100.6	0.47882	BAM1 (big apical meristem 1); ATP binding / kinase/ protein serine/threonine kinase
247161_at	AT5G65810	274.7	128.9	0.469239	similar to unknown protein [Arabidopsis thaliana] (TAIR:AT3G49720.1); similar to unknown protein [Arabidopsis thaliana] (TAIR:AT3G49720.2); similar to hypothetical protein [Vitis vinifera] (GB:CAN74732.1); contains domain S-adenosyl-L-methionine-dependent methyltransferases (SSF53335)
247162_at	AT5G65730	940.6	369.9	0.39326	xyloglucan:xyloglucosyl transferase, putative / xyloglucan endotransglycosylase, putative / endo-xyloglucan transferase, putative
247166_at	AT5G65840	497	225.9	0.454527	similar to antioxidant/ oxidoreductase [Arabidopsis thaliana] (TAIR:AT2G37240.1); similar to hypothetical protein [Vitis vinifera] (GB:CAN81556.1); contains InterPro domain Thioredoxin-like fold (InterPro:IPR012336); contains InterPro domain Thioredoxin fold (InterPro:IPR012335)
247168_at	AT5G65860	132.8	58.9	0.443524	ankyrin repeat family protein
247178_at	AT5G65205	53.5	22.2	0.414953	short-chain dehydrogenase/reductase (SDR) family protein
247186_at	AT5G65470	165.4	65.7	0.397219	similar to unknown protein [Arabidopsis thaliana] (TAIR:AT4G24530.1); similar to unnamed protein product [Vitis vinifera] (GB:CAO61608.1); similar to unknown [Populus trichocarpa] (GB:ABK95421.1); similar to hypothetical protein [Vitis vinifera] (GB:CAN78778.1); contains InterPro domain Protein of unknown function DUF246, plant (InterPro:IPR004348)
247191_at	AT5G65310	298.9	96.7	0.32352	ATHB5 (ARABIDOPSIS THALIANA HOMEOBOX PROTEIN 5); transcription factor
247210_at	AT5G65020	712.5	193.8	0.272	ANNAT2 (ANNEXIN ARABIDOPSIS 2); calcium ion binding / calcium-dependent phospholipid binding
247216_at	AT5G64860	507.4	109.7	0.2162	DPE1 (DISPROPORTIONATING ENZYME); 4-alpha-glucanotransferase
247218_at	AT5G65010	556.2	169.6	0.304926	ASN2 (ASPARAGINE SYNTHETASE 2); asparagine synthase (glutamine-hydrolyzing)
247232_at	AT5G64940	520.5	173.4	0.333141	ATATH13 (ABC2 homolog 13)
247235_at	AT5G64580	144.8	38.5	0.265884	AAA-type ATPase family protein
247246_at	AT5G64620	449.6	115.2	0.256228	C/VIF2 (CELL WALL / VACUOLAR INHIBITOR OF FRUCTOSIDASE 2); pectinesterase inhibitor
247265_at	AT5G64550; AT5G64552	54.6	17.9	0.327839	[AT5G64550, loricrin-related];[AT5G64552, CPuORF22 (Conserved peptide upstream open reading frame 22)]
247268_at	AT5G64080	120	24	0.2	protease inhibitor/seed storage/lipid transfer protein (LTP) family protein
247273_at	AT5G64342; AT5G64340; AT5G64343; AT5G64341	63.3	24.3	0.383886	[AT5G64342, CPuORF39 (Conserved peptide upstream open reading frame 39)];[AT5G64340, SAC51 (SUPPRESSOR OF ACAULIS 51); transcription factor/ transcription regulator];[AT5G64343, CPuORF38 (Conserved peptide upstream open reading frame 38)];[AT5G64341, CPuORF40 (Conserved peptide upstream open reading frame 40)]
247278_at	AT5G64380	211.1	99.4	0.470867	fructose-1,6-bisphosphatase family protein
247288_at	AT5G64330	252.7	114.7	0.453898	NPH3 (NON-PHOTOTROPIC HYPOCOTYL 3); signal transducer
247289_at	AT5G64290	448	212.3	0.473884	DCT/DIT2.1 (DICARBOXYLATE TRANSPORT); oxoglutarate:malate antiporter
247291_at	AT5G64480	99.3	38.1	0.383686	similar to hypothetical protein MtrDRAFT_AC148396g23v2 [Medicago truncatula] (GB:ABN05732.1)
247307_at	AT5G63860	582.6	255.8	0.439066	UVR8 (UVB-RESISTANCE 8)
247316_at	AT5G64030	449.2	200.5	0.446349	dehydration-responsive protein-related
247331_at	AT5G63530	182.4	85.4	0.468202	ATFP3 (Arabidopsis thaliana farnesylated protein 3); metal ion binding
247340_at	AT5G63700	84.2	32.1	0.381235	zinc finger (C3HC4 type RING finger) family protein
247347_at	AT5G63780	766.5	190.8	0.248924	SHA1 (SHOOT APICAL MERISTEM ARREST 1); protein binding / zinc ion binding
247362_at	AT5G63140	93.9	25.2	0.268371	ATPAP29/PAP29 (purple acid phosphatase 29); acid phosphatase/ protein serine/threonine phosphatase
247367_at	AT5G63290	26	11.6	0.446154	coproporphyrinogen oxidase-related
247376_at	AT5G63310	1305	454.2	0.348046	NDPK2 (NUCLEOSIDE DIPHOSPHATE KINASE 2); ATP binding / nucleoside diphosphate kinase
247377_at	AT5G63180	1174.8	372.5	0.317075	pectate lyase family protein
247385_at	AT5G63420	69	16.6	0.24058	EMB2746 (EMBRYO DEFECTIVE 2746); catalytic
247386_at	AT5G63420	144.1	33.8	0.234559	EMB2746 (EMBRYO DEFECTIVE 2746); catalytic
247400_at	AT5G62840	159.5	42.3	0.265204	phosphoglycerate/bisphosphoglycerate mutase family protein
247401_at	AT5G62790	752.2	257.9	0.342861	DXR (1-DEOXY-D-XYLULOSE 5-PHOSPHATE REDUCTOISOMERASE)
247404_at	AT5G62890	395	162.9	0.412405	permease, putative
247406_at	AT5G62920	168.9	29.2	0.172883	ARR6 (RESPONSE REGULATOR 6); transcription regulator/ two-component response regulator
247409_at	AT5G62980	246.6	117.5	0.47648	dihydroneopterin aldolase, putative
247414_at	AT5G63050	311.4	141.3	0.453757	EMB2759 (EMBRYO DEFECTIVE 2759)
247417_at	AT5G63040	135.8	53.8	0.396171	similar to unknown protein [Arabidopsis thaliana] (TAIR:AT1G48460.1); similar to unnamed protein product [Vitis vinifera] (GB:CAO64290.1)
247436_at	AT5G62530	209	89.2	0.426794	ALDH12A1 (Aldehyde dehydrogenase 12A1); 1-pyrroline-5-carboxylate dehydrogenase/ 3-chloroallyl aldehyde dehydrogenase
247439_at	AT5G62670	286.5	116.1	0.405236	AHA11 (ARABIDOPSIS H(+)-ATPASE 11); ATPase
247441_at	AT5G62710	70.6	26.9	0.38102	leucine-rich repeat family protein / protein kinase family protein
247442_s_at	AT5G62690; AT5G62700	1022.3	461.2	0.45114	[AT5G62690, TUB2 (Tubulin beta-2); structural molecule];[AT5G62700, TUB3 (TUBULIN BETA-3); structural molecule]
247443_at	AT5G62720	726.7	182.1	0.250585	integral membrane HPP family protein
247452_at	AT5G62430	116.7	44.1	0.377892	CDF1 (CYCLING DOF FACTOR 1); DNA binding / protein binding / transcription factor
247455_at	AT5G62470	122.2	40.9	0.334697	MYB96 (myb domain protein 96); DNA binding / transcription factor
247467_at	AT5G62130	81	19	0.234568	Per1-like protein-related
247470_at	AT5G62220	210.6	100.4	0.476733	exostosin family protein
247482_at	AT5G62410	43.7	17.9	0.409611	SMC2 (STRUCTURAL MAINTENANCE OF CHROMOSOMES 2)
247486_at	AT5G62140	139.6	34.6	0.247851	similar to unknown [Populus trichocarpa] (GB:ABK94834.1)
247498_at	AT5G61810	187.6	83.2	0.443497	mitochondrial substrate carrier family protein
247510_at	AT5G62030	62.8	15.3	0.243631	diphthamide synthesis DPH2 family protein
247522_at	AT5G61340	87.5	30.9	0.353143	similar to unknown protein [Arabidopsis thaliana] (TAIR:AT1G26650.1); similar to hypothetical protein [Vitis vinifera] (GB:CAN78131.1)
247525_at	AT5G61380	184.2	56	0.304017	TOC1 (TIMING OF CAB EXPRESSION 1); transcription regulator
247541_at	AT5G61660	1508.1	612.4	0.406074	glycine-rich protein
247549_at	AT5G61420	392.9	40.8	0.103843	MYB28 (MYB DOMAIN PROTEIN 28); DNA binding / transcription factor
247556_at	AT5G61040	49.2	22.8	0.463415	similar to unknown protein [Arabidopsis thaliana] (TAIR:AT5G08010.1); similar to unnamed protein product [Vitis vinifera] (GB:CAO41860.1)
247563_at	AT5G61130	139.5	57.2	0.410036	glycosyl hydrolase family protein 17
247580_at	AT5G61330	175.1	78.7	0.449457	rRNA processing protein-related
247585_at	AT5G60680	797.4	344.8	0.432405	similar to unknown protein [Arabidopsis thaliana] (TAIR:AT3G45210.1); similar to unnamed protein product [Vitis vinifera] (GB:CAO21845.1); contains InterPro domain Protein of unknown function DUF584 (InterPro:IPR007608)
247601_at	AT5G60850	345.4	167.3	0.484366	OBP4 (OBF BINDING PROTEIN 4); DNA binding / transcription factor
247609_at	AT5G60940	105.4	46.1	0.437381	transducin family protein / WD-40 repeat family protein
247638_at	AT5G60490	88.2	42	0.47619	FLA12 (fasciclin-like arabinogalactan-protein 12)
247659_at	AT5G60040	30.1	10.3	0.342193	NRPC1 (nuclear RNA polymerase C 1); DNA binding / DNA-directed RNA polymerase
247668_at	AT5G60100	139.1	34.6	0.248742	APRR3 (PSEUDO-RESPONSE REGULATOR 3); transcription regulator
247673_at	AT5G60230	54.7	22.4	0.409506	SEN2 (SPLICING ENDONUCLEASE 2); tRNA-intron endonuclease
247694_at	AT5G59750	291.9	127.3	0.436108	riboflavin biosynthesis protein, putative
247706_at	AT5G59480	172.5	72.2	0.418551	haloacid dehalogenase-like hydrolase family protein
247716_at	AT5G59350	200.4	42.2	0.210579	similar to unnamed protein product [Vitis vinifera] (GB:CAO21684.1)
247741_at	AT5G58960	152.6	56.8	0.372215	GIL1 (GRAVITROPIC IN THE LIGHT)
247746_at	AT5G58970	164.6	53.3	0.323815	ATUCP2 (UNCOUPLING PROTEIN 2); oxidative phosphorylation uncoupler
247760_at	AT5G59130	313.3	52.6	0.16789	subtilase family protein
247786_at	AT5G58600	144.5	53	0.366782	PMR5 (POWDERY MILDEW RESISTANT 5)
247813_at	AT5G58330	1517.6	695.6	0.458355	malate dehydrogenase (NADP), chloroplast, putative
247816_at	AT5G58260	666.8	183.9	0.275795	Encodes subunit NDH-N of NAD(P)H:plastoquinone dehydrogenase complex (Ndh complex) present in the thylakoid membrane of chloroplasts. This subunit is thought to be required for Ndh complex assembly.
247826_at	AT5G58480	111.3	32.6	0.292902	glycosyl hydrolase family 17 protein
247834_at	AT5G58490	407	192.7	0.473464	cinnamoyl-CoA reductase family
247848_at	AT5G58120	50.6	21.4	0.422925	disease resistance protein (TIR-NBS-LRR class), putative
247853_at	AT5G58140	513.4	174.3	0.339501	PHOT2 (NON PHOTOTROPIC HYPOCOTYL 1-LIKE); kinase
247856_at	AT5G58300	50.9	21.8	0.428291	leucine-rich repeat transmembrane protein kinase, putative
247862_at	AT5G58250	843.8	265.5	0.314648	similar to hypothetical protein [Vitis vinifera] (GB:CAN75840.1); contains domain PD020337 (PD020337)
247880_at	AT5G57780	93.5	29.1	0.31123	transcription regulator
247881_at	AT5G57700	121.4	26.9	0.221582	BNR/Asp-box repeat family protein
247884_at	AT5G57800	209.8	105.6	0.503337	CER3/FLP1/WAX2/YRE (ECERIFERUM 3); catalytic
247889_at	AT5G57930	455	142.8	0.313846	APO2 (ACCUMULATION OF PHOTOSYSTEM ONE 2)
247891_at	AT5G57960	126.5	50.5	0.399209	GTP-binding family protein
247899_at	AT5G57345	1048.2	424.7	0.405171	similar to unknown [Populus trichocarpa x Populus deltoides] (GB:ABK96592.1)
247901_at	AT5G57300	65.2	32.3	0.495399	UbiE/COQ5 methyltransferase family protein
247903_at	AT5G57340	136.2	60.1	0.441263	similar to hypothetical protein MtrDRAFT_AC155282g59v2 [Medicago truncatula] (GB:ABN08100.1)
247908_at	AT5G57440	139.1	54.4	0.391086	GS1 (GLYCEROL-3-PHOSPHATASE 2); hydrolase
247931_at	AT5G57040	1484.1	709.3	0.477933	lactoylglutathione lyase family protein / glyoxalase I family protein
247936_at	AT5G57030	396.2	133.2	0.336194	LUT2 (LUTEIN DEFICIENT 2); lycopene epsilon cyclase
247937_at	AT5G57110	263.9	44	0.16673	ACA8 (AUTOINHIBITED CA2+ -ATPASE, ISOFORM 8); calcium-transporting ATPase/ calmodulin binding
247943_at	AT5G57170	309.5	94.8	0.3063	macrophage migration inhibitory factor family protein / MIF family protein
247944_at	AT5G57100	62.5	30.7	0.4912	transporter-related
247946_at	AT5G57180	168.8	50.8	0.300948	CIA2 (CHLOROPLAST IMPORT APPARATUS 2)
247964_at	AT5G56600	446.1	146.8	0.329074	PFN3/PRF3 (PROFILIN 3); actin binding
247977_at	AT5G56850	131.9	56.5	0.428355	similar to unknown [Populus trichocarpa x Populus deltoides] (GB:ABK96358.1)
248016_at	AT5G56380	61.1	14.8	0.242226	F-box family protein
248028_at	AT5G55620	888	217.7	0.245158	similar to unknown protein [Arabidopsis thaliana] (TAIR:AT3G09950.1); similar to unnamed protein product [Vitis vinifera] (GB:CAO39940.1)
248042_at	AT5G55960	341	102.3	0.3	similar to unnamed protein product [Vitis vinifera] (GB:CAO45175.1); contains InterPro domain Protein of unknown function UPF0118 (InterPro:IPR002549)
248046_at	AT5G56040	101.8	43.2	0.424361	leucine-rich repeat protein kinase, putative
248053_at	no_match	29.7	10.4	0.350168	no_match
248069_at	AT5G55650	23.2	7.8	0.336207	unknown protein
248070_at	AT5G55660	156.9	65.4	0.416826	GTP binding / RNA binding
248074_at	AT5G55730	298	67.3	0.225839	FLA1
248075_at	AT5G55740	169.8	32.9	0.193757	CRR21 (CHLORORESPIRATORY REDUCTION 21)
248085_at	AT5G55480	110.6	38.9	0.351718	glycerophosphoryl diester phosphodiesterase family protein
248093_at	AT5G55210	151.2	72.2	0.477513	similar to unknown protein [Arabidopsis thaliana] (TAIR:AT4G22320.1); similar to unnamed protein product [Vitis vinifera] (GB:CAO38898.1)
248094_at	AT5G55220	531	92.1	0.173446	trigger factor type chaperone family protein
248095_at	AT5G55230	479	217.9	0.454906	ATMAP65-1 (MICROTUBULE-ASSOCIATED PROTEINS 65-1); microtubule binding
248105_at	AT5G55280	447.5	162.3	0.362682	FTSZ1-1 (FtsZ1-1); structural molecule
248140_at	AT5G54980	187.2	81.8	0.436966	integral membrane family protein
248153_at	AT5G54250	113.9	56.2	0.493415	ATCNGC4 (DEFENSE, NO DEATH 2); calmodulin binding / cation channel/ cyclic nucleotide binding
248187_at	AT5G53940	417.4	192.7	0.461667	yippee family protein
248197_at	AT5G54190	173.7	46.8	0.26943	PORA (Protochlorophyllide reductase A); oxidoreductase/ protochlorophyllide reductase
248201_at	AT5G54180	97	37	0.381443	PTAC15 (PLASTID TRANSCRIPTIONALLY ACTIVE15)
248235_at	AT5G53860	465.8	176.4	0.378703	EMB2737 (EMBRYO DEFECTIVE 2737)
248242_at	AT5G53580	498.2	144.6	0.290245	aldo/keto reductase family protein
248270_at	AT5G53450	2481.1	1029.3	0.414856	ORG1 (OBP3-RESPONSIVE GENE 1); kinase
248287_at	AT5G52970	660.8	207.4	0.313862	thylakoid lumen 15.0 kDa protein
248291_at	AT5G53020	68.8	27.7	0.402616	similar to unknown protein [Arabidopsis thaliana] (TAIR:AT3G45900.1); similar to unnamed protein product [Vitis vinifera] (GB:CAO48642.1); contains domain gb def: Emb|CAB82814.1 (PTHR21596:SF5); contains domain RIBONUCLEASE P PROTEIN SUBUNIT P38-RELATED (PTHR21596)
248296_at	AT5G53090	27	13.2	0.488889	oxidoreductase
248303_at	AT5G53170	191.1	88.9	0.465201	FTSH11 (FtsH protease 11); ATP-dependent peptidase/ ATPase/ metallopeptidase
248329_at	AT5G52780	643.8	283.2	0.439888	similar to unknown protein [Arabidopsis thaliana] (TAIR:AT4G19100.1); similar to unnamed protein product [Vitis vinifera] (GB:CAO49500.1)
248336_at	AT5G52420	205.1	84.7	0.412969	similar to unknown protein [Arabidopsis thaliana] (TAIR:AT5G23920.1); similar to unnamed protein product [Vitis vinifera] (GB:CAO49441.1)
248337_at	AT5G52310	1776.7	79.3	0.0446333	COR78 (COLD REGULATED 78)
248338_at	AT5G52440	833.1	317.1	0.380627	HCF106 (High chlorophyll fluorescence 106)
248344_at	AT5G52280	46.2	17.6	0.380952	protein transport protein-related
248353_at	AT5G52320	148.3	44.4	0.299393	CYP96A4 (cytochrome P450, family 96, subfamily A, polypeptide 4); oxygen binding
248380_at	AT5G51820	508.9	129	0.253488	PGM (PHOSPHOGLUCOMUTASE)
248387_at	AT5G51960	254	125.1	0.49252	similar to unknown [Brassica juncea] (GB:ABM54450.1)
248391_at	AT5G52030	107.7	54.2	0.50325	TraB protein-related
248399_at	AT5G52010	122.5	38.7	0.315918	zinc finger (C2H2 type) family protein
248401_at	AT5G52110	76.1	31.8	0.417871	HCF208 (HIGH CHLOROPHYLL FLUORESCENCE 208)
248402_at	AT5G52100	234.8	72.2	0.307496	CRR1 (CHLORORESPIRATION REDUCTION 1); dihydrodipicolinate reductase
248409_at	AT5G51545	525.4	172.3	0.327941	LPA2 (LOW PSII ACCUMULATION2)
248418_at	AT5G51660	78	38.6	0.494872	CPSF160; nucleic acid binding
248419_at	AT5G51550	549.7	209.2	0.380571	phosphate-responsive 1 family protein
248420_at	AT5G51560	159	39.2	0.246541	leucine-rich repeat transmembrane protein kinase, putative
248427_at	AT5G51750	194.7	83.3	0.427838	ATSBT1.3; subtilase
248432_at	AT5G51390	97.1	36.1	0.371782	unknown protein
248449_at	AT5G51110	1603.9	688.5	0.429266	similar to dehydratase family [Arabidopsis thaliana] (TAIR:AT1G29810.1); similar to unnamed protein product [Vitis vinifera] (GB:CAO62291.1); contains InterPro domain Transcriptional coactivator/pterin dehydratase (InterPro:IPR001533)
248460_at	AT5G50915	89.7	24.4	0.272018	basic helix-loop-helix (bHLH) family protein
248493_at	AT5G51100	160.8	68.2	0.424129	FSD2 (FE SUPEROXIDE DISMUTASE 2); iron superoxide dismutase
248502_at	AT5G50450	302.3	146.9	0.485941	zinc finger (MYND type) family protein
248507_at	AT5G50420	204.3	60.4	0.295644	similar to unknown protein [Arabidopsis thaliana] (TAIR:AT1G53770.1); similar to unknown protein [Arabidopsis thaliana] (TAIR:AT1G17270.1); similar to Os07g0572600 [Oryza sativa (japonica cultivar-group)] (GB:NP_001060060.1); similar to hypothetical protein [Vitis vinifera] (GB:CAN80219.1); contains domain PTHR13398 (PTHR13398)
248511_at	AT5G50375	186.5	68.6	0.367828	CPI1 (CYCLOPROPYL ISOMERASE)
248527_at	AT5G50740	109.5	18.1	0.165297	metal ion binding
248541_at	AT5G50180	171	86.3	0.504678	protein kinase, putative
248547_at	AT5G50280	113.6	43.4	0.382042	EMB1006 (EMBRYO DEFECTIVE 1006)
248552_at	AT5G50250	664.6	243.5	0.366386	31 kDa ribonucleoprotein, chloroplast, putative / RNA-binding protein RNP-T, putative / RNA-binding protein 1/2/3, putative / RNA-binding protein cp31, putative
248557_at	AT5G49980	418	185.5	0.44378	AFB5 (AUXIN F-BOX PROTEIN 5); ubiquitin-protein ligase
248597_at	AT5G49160	132.3	42.7	0.322751	MET1 (DECREASED METHYLATION 2DNA)
248603_at	AT5G49430	41.3	15.8	0.382567	transducin family protein / WD-40 repeat family protein
248605_at	AT5G49410	20.5	9.7	0.473171	similar to unknown protein [Arabidopsis thaliana] (TAIR:AT1G73940.1); similar to unnamed protein product [Vitis vinifera] (GB:CAO48310.1)
248608_at	AT5G49460	321.2	159.4	0.496264	ACLB-2 (ATP-citrate lyase B-2)
248613_at	AT5G49555	158.9	44.6	0.28068	amine oxidase-related
248619_at	AT5G49630	393.1	123	0.312897	AAP6 (AMINO ACID PERMEASE 6); amino acid transmembrane transporter
248623_at	AT5G49170	51.7	23.1	0.446809	similar to unknown protein [Arabidopsis thaliana] (TAIR:AT3G06840.1); similar to unnamed protein product [Vitis vinifera] (GB:CAO44815.1)
248624_at	AT5G48790	944.2	437	0.462826	similar to unknown protein [Arabidopsis thaliana] (TAIR:AT1G73060.1); similar to unnamed protein product [Vitis vinifera] (GB:CAO49997.1)
248625_at	AT5G48880	499.5	152.1	0.304505	KAT5/PKT1/PKT2 (PEROXISOMAL 3-KETO-ACYL-COA THIOLASE 1, PEROXISOMAL 3-KETO-ACYL-COA THIOLASE 2); acetyl-CoA C-acyltransferase
248628_at	AT5G48960	152.4	54.8	0.35958	5' nucleotidase family protein
248634_at	AT5G49030	183.4	58.6	0.31952	OVA2 (OVULE ABORTION 2); ATP binding / aminoacyl-tRNA ligase
248640_at	AT5G48910	78.4	34.2	0.436224	pentatricopeptide (PPR) repeat-containing protein
248646_at	AT5G49100	104.5	23	0.220096	similar to unknown protein [Arabidopsis thaliana] (TAIR:AT3G06868.1); similar to unnamed protein product [Vitis vinifera] (GB:CAO44794.1)
248656_at	AT5G48460	110.1	40.4	0.366939	fimbrin-like protein, putative
248669_at	AT5G48730	139.7	49.6	0.355047	pentatricopeptide (PPR) repeat-containing protein
248679_at	AT5G48830	150	43.9	0.292667	similar to unnamed protein product [Vitis vinifera] (GB:CAO46087.1)
248681_at	AT5G48900	389.6	138.3	0.354979	pectate lyase family protein
248687_at	AT5G48300	908.1	401.2	0.441802	ADG1 (ADP GLUCOSE PYROPHOSPHORYLASE SMALL SUBUNIT 1); glucose-1-phosphate adenylyltransferase
248688_at	AT5G48220	340.3	107.4	0.315604	indole-3-glycerol phosphate synthase, putative
248709_at	AT5G48470	94.4	34.7	0.367585	similar to unnamed protein product [Vitis vinifera] (GB:CAO17042.1)
248710_at	AT5G48480	131	65.3	0.498473	Identical to Uncharacterized protein At5g48480 [Arabidopsis Thaliana] (GB:Q9LV66); similar to unknown [Populus trichocarpa] (GB:ABK95611.1); contains domain SSF54593 (SSF54593)
248744_at	AT5G48250	399.7	75.7	0.189392	zinc finger (B-box type) family protein
248745_at	no_match	45.5	20.6	0.452747	no_match
248753_at	AT5G47630	102.8	38.7	0.376459	MTACP3 (MITOCHONDRIAL ACYL CARRIER PROTEIN 3); acyl carrier
248764_at	AT5G47640	233.5	64.2	0.274946	CCAAT-box binding transcription factor subunit B (NF-YB) (HAP3 ) (AHAP3) family (Hap3b)
248772_at	AT5G47800	33.7	16.7	0.495549	phototropic-responsive NPH3 family protein
248784_at	AT5G47380	34.8	13.2	0.37931	similar to unknown protein [Arabidopsis thaliana] (TAIR:AT5G66600.1); similar to unknown protein [Arabidopsis thaliana] (TAIR:AT5G66600.3); similar to hypothetical protein 24.t00022 [Brassica oleracea] (GB:ABD64944.1); contains InterPro domain Protein of unknown function DUF547 (InterPro:IPR006869)
248798_at	AT5G47190	1400.6	516.2	0.368556	ribosomal protein L19 family protein
248845_at	AT5G46470	57.3	28	0.488656	disease resistance protein (TIR-NBS-LRR class), putative
248847_at	AT5G46510	39.4	16.3	0.413706	disease resistance protein (TIR-NBS-LRR class), putative
248853_at	AT5G46570	119.5	43.2	0.361506	protein kinase family protein
248854_at	AT5G46580	315.3	74.8	0.237234	pentatricopeptide (PPR) repeat-containing protein
248861_at	AT5G46700	149.7	72.5	0.484302	TET1/TRN2 (TETRASPANIN2)
248888_at	AT5G46240	96.7	42.5	0.439504	KAT1 (K+ ATPASE 1); cyclic nucleotide binding / inward rectifier potassium channel
248890_at	AT5G46270	78.9	24.8	0.314322	ATP binding / nucleoside-triphosphatase/ nucleotide binding / protein binding / transmembrane receptor
248891_at	AT5G46280	107.1	44.6	0.416433	DNA replication licensing factor, putative
248906_at	AT5G46420	405.3	149.1	0.367876	16S rRNA processing protein RimM family
248912_at	AT5G45670	146.2	32	0.218878	GDSL-motif lipase/hydrolase family protein
248920_at	AT5G45930	511.5	147.2	0.287781	CHLI2; magnesium chelatase
248921_at	AT5G45950	740.4	151.6	0.204754	GDSL-motif lipase/hydrolase family protein
248923_at	AT5G45940	78.3	33.3	0.425287	ATNUDT11 (Arabidopsis thaliana Nudix hydrolase homolog 11); hydrolase
248961_at	AT5G45650	439	194	0.441913	subtilase family protein
248962_at	AT5G45680	1301.5	416.5	0.320015	FK506-binding protein 1 (FKBP13)
248964_at	AT5G45340	292.7	58.6	0.200205	CYP707A3 (cytochrome P450, family 707, subfamily A, polypeptide 3); oxygen binding
248975_at	AT5G45040	185.9	52.3	0.281334	cytochrome c6 (ATC6)
248997_at	AT5G45300	70.1	28.1	0.400856	BAM8/BMY2 (BETA-AMYLASE 8); beta-amylase
249002_at	AT5G44520	326.1	125.4	0.384545	ribose 5-phosphate isomerase-related
249007_at	AT5G44650	844.9	386.6	0.457569	similar to unnamed protein product [Vitis vinifera] (GB:CAO44475.1)
249015_at	AT5G44730	121.3	49.5	0.408079	haloacid dehalogenase-like hydrolase family protein
249020_at	AT5G44800	62.5	31.5	0.504	CHR4/MI-2-LIKE (chromatin remodeling 4); ATP binding / DNA binding / chromatin binding / helicase
249026_at	AT5G44785	235.9	95.7	0.40568	OSB3; single-stranded DNA binding
249044_at	AT5G44370	68.1	29.2	0.428781	transporter-related
249047_at	AT5G44410	107.6	32	0.297398	FAD-binding domain-containing protein
249059_at	AT5G44530	108.2	43.2	0.399261	subtilase family protein
249090_at	AT5G43745	81.4	36.3	0.445946	phosphotransferase-related
249091_at	AT5G43860	68.1	26.7	0.39207	ATCLH2 (Chlorophyll-chlorophyllido hydrolase 2)
249093_at	AT5G43880	111.5	48.1	0.43139	similar to unknown protein [Arabidopsis thaliana] (TAIR:AT4G28760.2); similar to unknown protein [Arabidopsis thaliana] (TAIR:AT4G28760.1); similar to hypothetical protein [Vitis vinifera] (GB:CAN81514.1); contains domain PTHR21726:SF6 (PTHR21726:SF6); contains domain PTHR21726 (PTHR21726)
249109_at	AT5G43700	258.4	118.2	0.45743	ATAUX2-11 (indoleacetic acid-induced protein 4); transcription factor
249115_at	AT5G43810	113.4	46.7	0.411817	ZLL (ZWILLE)
249120_at	AT5G43750	936.9	415.8	0.443804	similar to unnamed protein product [Vitis vinifera] (GB:CAO71280.1)
249124_at	AT5G43740	76.4	29.1	0.38089	disease resistance protein (CC-NBS-LRR class), putative
249138_at	AT5G43070	104.4	38.7	0.37069	WPP1 (WPP domain protein 1)
249162_at	AT5G42765	296.5	110.3	0.372007	similar to unnamed protein product [Vitis vinifera] (GB:CAO61157.1); contains InterPro domain Twin-arginine translocation pathway signal (InterPro:IPR006311)
249167_at	AT5G42860	60.4	28.5	0.471854	similar to unknown protein [Arabidopsis thaliana] (TAIR:AT1G45688.1); similar to H0814G11.12 [Oryza sativa (indica cultivar-group)] (GB:CAJ86345.1); similar to CAA30379.1 protein [Oryza sativa] (GB:CAB53482.1)
249174_at	AT5G42900	223	10.5	0.0470852	similar to unknown protein [Arabidopsis thaliana] (TAIR:AT4G33980.1); similar to hypothetical protein [Vitis vinifera] (GB:CAN75496.1)
249193_at	AT5G42480	165.9	71.4	0.43038	ARC6 (ACCUMULATION AND REPLICATION OF CHLOROPLASTS 6)
249214_at	AT5G42720	68.6	33.9	0.494169	glycosyl hydrolase family 17 protein
249216_at	AT5G42240	282.1	92.2	0.326834	SCPL42 (serine carboxypeptidase-like 42); serine carboxypeptidase
249224_at	AT5G42130	188.2	57	0.302869	mitochondrial substrate carrier family protein
249230_at	AT5G42070	505.1	179.6	0.355573	similar to unnamed protein product [Vitis vinifera] (GB:CAO69519.1)
249231_at	AT5G42030	288.9	101.1	0.349948	ABIL4 (ABL INTERACTOR-LIKE PROTEIN 4)
249235_at	AT5G42100	229.6	108.1	0.470819	ATBG_PAP/ATBG_PPAP (A. THALIANA BETA-1,3-GLUCANASE_PUTATIVE); glucan endo-1,3-beta-D-glucosidase/ hydrolase, hydrolyzing O-glycosyl compounds
249238_at	AT5G41970	245.5	107.7	0.438697	similar to unknown protein [Arabidopsis thaliana] (TAIR:AT3G49320.1); similar to unnamed protein product [Vitis vinifera] (GB:CAO62930.1); contains InterPro domain Metal-dependent protein hydrolase (InterPro:IPR003226)
249244_at	AT5G42270	1577.4	717.1	0.454609	VAR1 (VARIEGATED 1); ATP-dependent peptidase/ ATPase/ metallopeptidase
249247_at	AT5G42310	317.1	119.5	0.376853	pentatricopeptide (PPR) repeat-containing protein
249267_at	AT5G41600	401.4	143.3	0.357	BTI3 (VIRB2-INTERACTING PROTEIN 3)
249275_at	AT5G41870	80.9	38.3	0.473424	glycoside hydrolase family 28 protein / polygalacturonase (pectinase) family protein
249279_at	AT5G41920	71.9	23.4	0.325452	scarecrow transcription factor family protein
249282_at	AT5G41760	218.4	91.8	0.42033	nucleotide-sugar transporter family protein
249288_at	AT5G41050	243.4	97.9	0.402219	similar to unknown protein [Arabidopsis thaliana] (TAIR:AT3G26960.1); similar to unnamed protein product [Vitis vinifera] (GB:CAO49052.1)
249318_at	AT5G40870	196.6	77.6	0.39471	ATUK/UPRT1 (URIDINE KINASE/URACIL PHOSPHORIBOSYLTRANSFERASE 1); ATP binding / kinase/ uracil phosphoribosyltransferase/ uridine kinase
249320_at	AT5G40910	34.4	9.7	0.281977	disease resistance protein (TIR-NBS-LRR class), putative
249347_at	AT5G40830	222.1	102.8	0.462855	(ARABIDOPSIS THALIANA RAS ASSOCIATED WITH DIABETES PROTEIN 3); methyltransferase
249354_at	AT5G40480	189.7	78.5	0.413811	EMB3012 (EMBRYO DEFECTIVE 3012)
249383_at	AT5G39860	123.3	25.3	0.205191	PRE1 (PACLOBUTRAZOL RESISTANCE1); DNA binding / transcription factor
249392_at	AT5G40150	90.5	22.7	0.250829	peroxidase, putative
249404_at	AT5G40160	223.9	98.2	0.438589	EMB506 (EMBRYO DEFECTIVE 506); protein binding
249411_at	AT5G40390	298.5	46.5	0.155779	SIP1 (SEED IMBIBITION 1-LIKE); galactinol-sucrose galactosyltransferase/ hydrolase, hydrolyzing O-glycosyl compounds
249421_at	AT5G39830	256.4	110.8	0.432137	DEG8/DEGP8 (DEGP PROTEASE 8); peptidase/ serine-type peptidase/ trypsin
249425_at	AT5G39790	150.2	36.2	0.241012	5'-AMP-activated protein kinase beta-1 subunit-related
249433_at	AT5G39940	69.7	34.1	0.48924	oxidoreductase
249434_at	AT5G39960	47.6	20.8	0.436975	GTP-binding family protein
249456_at	AT5G39410	379.8	125.4	0.330174	binding / catalytic
249464_at	AT5G39710	59.8	28.2	0.471572	EMB2745 (EMBRYO DEFECTIVE 2745)
249472_at	AT5G39210	325.6	63.7	0.195639	CRR7 (CHLORORESPIRATORY REDUCTION 7)
249482_at	AT5G38980	3265.8	1171	0.358565	unknown protein
249510_at	AT5G38510	310	109.3	0.352581	rhomboid family protein
249524_at	AT5G38520	726.7	259.2	0.356681	hydrolase, alpha/beta fold family protein
249540_at	AT5G38120	31.2	13.7	0.439103	4-coumarate--CoA ligase family protein / 4-coumaroyl-CoA synthase family protein
249554_at	AT5G38290	196.7	68.8	0.349771	peptidyl-tRNA hydrolase family protein
249583_at	AT5G37770	518	103.5	0.199807	TCH2 (TOUCH 2); calcium ion binding
249610_at	AT5G37360	851.1	316.3	0.371637	similar to unnamed protein product [Vitis vinifera] (GB:CAO38751.1)
249612_at	AT5G37290	61.3	28	0.45677	armadillo/beta-catenin repeat family protein
249628_at	AT5G37580	66.8	32	0.479042	protein binding
249639_at	AT5G36930	96.2	45.7	0.475052	disease resistance protein (TIR-NBS-LRR class), putative
249641_at	AT5G36950	46.4	19.2	0.413793	DEGP10 (DEGP PROTEASE 10); serine-type peptidase/ trypsin
249644_at	AT5G37010	37.7	8.9	0.236074	similar to unknown protein [Arabidopsis thaliana] (TAIR:AT1G65710.1); similar to hypothetical protein [Vitis vinifera] (GB:CAN76723.1)
249659_s_at	AT5G36710; AT5G36800	64.7	30.5	0.471406	[AT5G36710, similar to unknown protein [Arabidopsis thaliana] (TAIR:AT5G36800.1); similar to unknown [Brassica rapa] (GB:ABL97950.1); contains domain PROKAR_LIPOPROTEIN (PS51257)];[AT5G36800, similar to unknown protein [Arabidopsis thaliana] (TAIR:AT5G36710.1); similar to unknown [Brassica rapa] (GB:ABL97950.1); contains domain PROKAR_LIPOPROTEIN (PS51257)]
249685_at	no_match	551.9	109.8	0.198949	no_match
249691_at	AT5G36170	341.7	131	0.383377	HCF109 (HIGH CHLOROPHYLL FLUORESCENT 109); translation release factor
249693_at	AT5G35750	85.2	24.1	0.282864	AHK2 (ARABIDOPSIS HISTIDINE KINASE 2)
249694_at	AT5G35790	619.2	230	0.371447	G6PD1 (GLUCOSE-6-PHOSPHATE DEHYDROGENASE 1); glucose-6-phosphate dehydrogenase
249718_at	AT5G35740	90.9	38.7	0.425743	glycosyl hydrolase family protein 17
249726_at	AT5G35480	84.2	36.6	0.434679	unknown protein
249727_at	AT5G35490	237.2	90.2	0.38027	unknown protein
249732_at	AT5G24420	155.6	47.4	0.304627	glucosamine/galactosamine-6-phosphate isomerase-related
249741_at	AT5G24470	789.1	314.5	0.398555	APRR5 (PSEUDO-RESPONSE REGULATOR 5); transcription regulator
249762_at	AT5G24000	30.4	14.8	0.486842	similar to unknown protein [Arabidopsis thaliana] (TAIR:AT5G52540.1); similar to hypothetical protein [Vitis vinifera] (GB:CAN74772.1); contains InterPro domain Protein of unknown function DUF819 (InterPro:IPR008537)
249764_at	AT5G24020	195.2	75.9	0.388832	MIND (ACCUMULATION AND REPLICATION OF CHLOROPLAST 11)
249785_at	AT5G24300	397.7	148.2	0.372643	ATSS1/SSI (STARCH SYNTHASE I); transferase, transferring glycosyl groups
249808_at	AT5G23890	131.9	58.9	0.44655	similar to unknown protein [Arabidopsis thaliana] (TAIR:AT5G52410.2); similar to unnamed protein product [Vitis vinifera] (GB:CAO49433.1)
249810_at	AT5G23920	331	138.2	0.417523	similar to unknown protein [Arabidopsis thaliana] (TAIR:AT5G52420.1); similar to unnamed protein product [Vitis vinifera] (GB:CAO49441.1)
249817_at	AT5G23820	387.4	108.4	0.279814	MD-2-related lipid recognition domain-containing protein / ML domain-containing protein
249826_at	AT5G23310	211.5	56.5	0.267139	FSD3 (FE SUPEROXIDE DISMUTASE 3); iron superoxide dismutase
249842_at	AT5G23550	176.8	83.1	0.470023	similar to unknown protein [Arabidopsis thaliana] (TAIR:AT5G24170.1); similar to unnamed protein product [Vitis vinifera] (GB:CAO67095.1); contains InterPro domain SFT2-like (InterPro:IPR011691)
249850_at	AT5G23240	847.9	222.9	0.262885	DNAJ heat shock N-terminal domain-containing protein
249866_at	AT5G23010	2307.3	298.2	0.129242	MAM1 (2-isopropylmalate synthase 3); 2-isopropylmalate synthase
249867_at	AT5G23020	124.5	54	0.433735	IMS2/MAM-L/MAM3 (METHYLTHIOALKYMALATE SYNTHASE-LIKE); 2-isopropylmalate synthase/ methylthioalkylmalate synthase
249869_at	AT5G23050	53.4	26.8	0.501873	acyl-activating enzyme 17 (AAE17)
249876_at	AT5G23060	1520.2	415.2	0.273122	similar to unknown protein [Arabidopsis thaliana] (TAIR:AT3G59780.1); similar to extracellular Ca2+ sensing receptor [Glycine max] (GB:ABY57763.1); contains InterPro domain Rhodanese-like (InterPro:IPR001763)
249894_at	AT5G22580	1744.4	851.5	0.488133	Identical to Uncharacterized protein At5g22580 [Arabidopsis Thaliana] (GB:Q9FK81); similar to stable protein 1-related [Arabidopsis thaliana] (TAIR:AT3G17210.1); similar to hypothetical protein [Vitis vinifera] (GB:CAN68720.1); contains InterPro domain Dimeric alpha-beta barrel (InterPro:IPR011008); contains InterPro domain Stress responsive alpha-beta barrel (InterPro:IPR013097)
249899_at	AT5G22620	454.1	195.1	0.429641	phosphoglycerate/bisphosphoglycerate mutase family protein
249900_at	AT5G22640	269.1	50.1	0.186176	EMB1211 (EMBRYO DEFECTIVE 1211)
249929_at	AT5G22340	378.8	99.6	0.262936	similar to unnamed protein product [Vitis vinifera] (GB:CAO48701.1)
249932_at	AT5G22390	99.6	39.1	0.39257	similar to unnamed protein product [Vitis vinifera] (GB:CAO48728.1)
249933_at	AT5G22400	64.4	29.6	0.459627	rac GTPase activating protein, putative
249948_at	AT5G19210	69.9	28.1	0.402003	DEAD/DEAH box helicase, putative
249953_at	AT5G18960	80.6	37.5	0.465261	FRS12 (FAR1-RELATED SEQUENCE 12); zinc ion binding
249969_at	AT5G19090	61.6	22.1	0.358766	heavy-metal-associated domain-containing protein
249993_at	AT5G18570	88.1	39.6	0.449489	GTP1/OBG family protein
250006_at	AT5G18660	423.7	100.3	0.236724	DVR (PALE-GREEN AND CHLOROPHYLL B REDUCED 2); 3,8-divinyl protochlorophyllide a 8-vinyl reductase
250009_at	AT5G18440	75.1	37.1	0.494008	similar to hypothetical protein [Vitis vinifera] (GB:CAN73830.1)
250011_at	AT5G18475	35	17.1	0.488571	pentatricopeptide (PPR) repeat-containing protein
250012_x_at	AT5G18060	162.4	58.1	0.357759	auxin-responsive protein, putative
250043_at	AT5G18430	37.4	11.2	0.299465	GDSL-motif lipase/hydrolase family protein
250050_at	AT5G17790	53.7	18.4	0.342644	VAR3 (VARIEGATED 3); binding
250053_at	AT5G17850	42	18.6	0.442857	cation exchanger, putative (CAX8)
250058_at	AT5G17870	2579.2	1284.6	0.498061	PSRP6 (PLASTID-SPECIFIC 50S RIBOSOMAL PROTEIN 6)
250061_at	AT5G17710	334.2	146.1	0.437163	EMB1241 (EMBRYO DEFECTIVE 1241); adenyl-nucleotide exchange factor/ chaperone binding / protein binding / protein homodimerization
250075_at	AT5G17670	259.3	93.5	0.360586	hydrolase, acting on ester bonds
250079_at	AT5G16650	289	127.6	0.441522	DNAJ heat shock N-terminal domain-containing protein
250080_at	AT5G16620	358	170.2	0.475419	PDE120 (PIGMENT DEFECTIVE EMBRYO)
250084_at	AT5G17240	43.9	21.3	0.485194	SDG40 (SET DOMAIN GROUP 40)
250095_at	AT5G17230	1076	526.6	0.489405	PSY (PHYTOENE SYNTHASE); geranylgeranyl-diphosphate geranylgeranyltransferase
250098_at	AT5G17350	61	18.2	0.298361	similar to unknown protein [Arabidopsis thaliana] (TAIR:AT3G03280.1); similar to unknown [Populus trichocarpa] (GB:ABK95625.1)
250109_at	AT5G15230	1139.4	561.5	0.492803	GASA4 (GAST1 PROTEIN HOMOLOG 4)
250137_at	AT5G15390	146.3	50.9	0.347915	tRNA/rRNA methyltransferase (SpoU) family protein
250146_at	AT5G14660	311	95.9	0.30836	PDF1B (PEPTIDE DEFORMYLASE 1B); peptide deformylase
250155_at	AT5G15160	73.3	28.4	0.387449	bHLH family protein
250158_at	AT5G15190	40.2	19.4	0.482587	unknown protein
250164_at	AT5G15280	35.4	16.3	0.460452	pentatricopeptide (PPR) repeat-containing protein
250167_at	AT5G15310	92.7	33.6	0.36246	AtMIXTA/AtMYB16 (myb domain protein 16); DNA binding / transcription factor
250181_at	AT5G14460	188.1	86.4	0.45933	pseudouridylate synthase TruB family protein
250187_at	AT5G14370	68	25.9	0.380882	similar to CIL [Arabidopsis thaliana] (TAIR:AT4G25990.1); similar to unnamed protein product [Vitis vinifera] (GB:CAO14646.1); contains InterPro domain CCT (InterPro:IPR010402)
250194_at	AT5G14550	78.2	29.7	0.379795	similar to unknown protein [Arabidopsis thaliana] (TAIR:AT1G62305.1); similar to unnamed protein product [Vitis vinifera] (GB:CAO14725.1); contains InterPro domain Protein of unknown function DUF266, plant (InterPro:IPR004949)
250203_at	AT5G13980	280.6	137.5	0.490021	glycosyl hydrolase family 38 protein
250211_at	AT5G13880	29.5	14.4	0.488136	similar to unknown protein [Arabidopsis thaliana] (TAIR:AT5G47920.1); similar to hypothetical protein [Vitis vinifera] (GB:CAN74736.1)
250220_at	AT5G14210	146.7	54.8	0.373551	leucine-rich repeat transmembrane protein kinase, putative
250233_at	AT5G13460	107.6	41.6	0.386617	IQD11 (IQ-domain 11); calmodulin binding
250243_at	AT5G13630	3288.2	1393.1	0.423666	GUN5 (GENOMES UNCOUPLED 5)
250245_at	AT5G13690	127.6	48.5	0.380094	alpha-N-acetylglucosaminidase family / NAGLU family
250255_at	AT5G13730	347.3	109.2	0.314426	SIG4 (SIGMA FACTOR 4); DNA binding / DNA-directed RNA polymerase/ transcription factor
250256_at	AT5G13650	883.1	380.7	0.431095	elongation factor family protein
250261_at	AT5G13400	86.1	43	0.499419	proton-dependent oligopeptide transport (POT) family protein
250268_s_at	AT5G12950; AT5G12960	575.7	188.8	0.327949	[AT5G12950, catalytic];[AT5G12960, catalytic]
250272_at	AT5G13000	240.7	119.4	0.496053	ATGSL12 (GLUCAN SYNTHASE-LIKE 12); 1,3-beta-glucan synthase/ transferase, transferring glycosyl groups
250278_at	AT5G12860	1530.8	574.4	0.375229	DIT1 (DICARBOXYLATE TRANSPORTER 1); oxoglutarate:malate antiporter
250284_at	AT5G13290	70.7	25.3	0.35785	protein kinase family protein
250305_at	AT5G12150	467.7	188.1	0.402181	pleckstrin homology (PH) domain-containing protein / RhoGAP domain-containing protein
250317_at	AT5G12250	859.6	397.9	0.46289	TUB6 (BETA-6 TUBULIN)
250333_at	AT5G11690	99.1	43	0.433905	ATTIM17-3 (Arabidopsis thaliana translocase inner membrane subunit 17-3); P-P-bond-hydrolysis-driven protein transmembrane transporter
250337_at	AT5G11790	408.1	110.2	0.270032	Ndr family protein
250362_at	AT5G11380	50.7	14.6	0.287968	DXPS3 (1-DEOXY-D-XYLULOSE 5-PHOSPHATE SYNTHASE 3); 1-deoxy-D-xylulose-5-phosphate synthase
250366_at	AT5G11420	1141	438.2	0.384049	similar to unknown protein [Arabidopsis thaliana] (TAIR:AT5G25460.1); similar to unknown [Ricinus communis] (GB:CAB02653.1); contains InterPro domain Protein of unknown function DUF642 (InterPro:IPR006946); contains InterPro domain Galactose-binding like (InterPro:IPR008979)
250371_at	AT5G11450	775	199.8	0.257806	oxygen-evolving complex-related
250379_at	AT5G11590	65.9	18.2	0.276176	TINY2 (TINY2); DNA binding / transcription factor
250382_at	AT5G11580	305.6	127.7	0.417866	UVB-resistance protein-related / regulator of chromosome condensation (RCC1) family protein
250383_at	AT5G11480	442.8	165.8	0.374435	GTP binding
250394_at	AT5G10910	115	55.2	0.48	mraW methylase family protein
250403_at	AT5G10920	180.8	46	0.254425	argininosuccinate lyase, putative / arginosuccinase, putative
250412_at	AT5G11150	373.8	114.4	0.306046	ATVAMP713 (Arabidopsis thaliana vesicle-associated membrane protein 713)
250429_at	AT5G10470	373.8	162.9	0.435795	kinesin motor protein-related
250437_at	AT5G10430	110	47	0.427273	AGP4 (ARABINOGALACTAN-PROTEIN 4)
250475_at	AT5G10180	358.6	100.4	0.279978	AST68 (Sulfate transporter 2.1)
250490_at	AT5G09760	100	46	0.46	pectinesterase family protein
250503_at	AT5G09820	154	26.9	0.174675	plastid-lipid associated protein PAP / fibrillin family protein
250505_at	AT5G09870	498.6	112.1	0.22483	CESA5 (CELLULOSE SYNTHASE 5); transferase, transferring glycosyl groups
250517_at	AT5G08260	939.4	332.3	0.353736	SCPL35 (serine carboxypeptidase-like 35); serine carboxypeptidase
250526_at	AT5G08570	858.6	263.9	0.307361	pyruvate kinase, putative
250529_at	AT5G08610	139	45.4	0.326619	DEAD box RNA helicase (RH26)
250531_at	AT5G08650	479.6	221.7	0.46226	GTP-binding protein LepA, putative
250540_at	AT5G08580	156.6	72.3	0.461686	calcium-binding EF hand family protein
250550_at	AT5G07870	79.8	40	0.501253	transferase family protein
250556_at	AT5G07920	64.8	29.5	0.455247	DGK1 (DIACYLGLYCEROL KINASE 1, DIACYLGLYCEROL KINASE1); diacylglycerol kinase
250560_at	AT5G08020	78.9	37.2	0.471483	replication protein, putative
250563_at	AT5G08050	1935.3	830.1	0.428926	similar to unnamed protein product [Vitis vinifera] (GB:CAO62462.1); similar to unknown [Populus trichocarpa] (GB:ABK95457.1); contains InterPro domain Protein of unknown function DUF1118 (InterPro:IPR009500); contains InterPro domain Uncharacterised conserved protein UCP022207 (InterPro:IPR016801)
250565_at	AT5G08000	119	24.3	0.204202	E13L3 (GLUCAN ENDO-1,3-BETA-GLUCOSIDASE-LIKE PROTEIN 3)
250584_at	AT5G07590	64.6	28.3	0.43808	WD-40 repeat protein family
250598_at	AT5G07690	212.3	15.9	0.074894	MYB29 (myb domain protein 29); DNA binding / transcription factor
250603_at	AT5G07820	60	28.9	0.481667	similar to chromosome scaffold protein-related [Arabidopsis thaliana] (TAIR:AT5G61260.1); similar to unnamed protein product [Vitis vinifera] (GB:CAO15046.1); contains InterPro domain Calmodulin-binding, plant (InterPro:IPR012417)
250623_at	AT5G07320	129.2	55.5	0.429567	mitochondrial substrate carrier family protein
250661_at	AT5G07030	190	40.6	0.213684	pepsin A
250668_at	AT5G07020	1119.1	419.5	0.374855	proline-rich family protein
250694_at	AT5G06710	61.6	29.6	0.480519	HAT14 (homeobox-leucine zipper protein 14); DNA binding / transcription factor
250722_at	AT5G06190	44.1	13.8	0.312925	unknown protein
250729_at	AT5G06460	135	66.9	0.495556	ATUBA2 (Arabidopsis thaliana ubiquitin activating enzyme 2); ubiquitin activating enzyme
250733_at	AT5G06290	1291.4	492	0.380982	2-cys peroxiredoxin, chloroplast, putative
250734_at	AT5G06270	137.6	31.3	0.227471	similar to unknown protein [Arabidopsis thaliana] (TAIR:AT3G11600.1); similar to unnamed protein product [Vitis vinifera] (GB:CAO15841.1)
250739_at	AT5G05740	260.4	54	0.207373	ATEGY2; metalloendopeptidase
250751_at	AT5G05890	59.2	22.2	0.375	UDP-glucoronosyl/UDP-glucosyl transferase family protein
250761_at	AT5G06050	85	26.8	0.315294	dehydration-responsive protein-related
250764_at	AT5G05960	364.9	116.5	0.319266	protease inhibitor/seed storage/lipid transfer protein (LTP) family protein
250781_at	AT5G05410	261.8	83.1	0.317418	DREB2A (DRE-BINDING PROTEIN 2A); DNA binding / transcription activator/ transcription factor
250817_at	AT5G04940	95.2	41.6	0.436975	SUVH1 (SU(VAR)3-9 HOMOLOG 1)
250824_at	AT5G05200	1339.5	568.4	0.424337	ABC1 family protein
250828_at	AT5G05250	716.2	181.5	0.253421	similar to unknown protein [Arabidopsis thaliana] (TAIR:AT3G56360.1); similar to unnamed protein product [Vitis vinifera] (GB:CAO41488.1)
250844_at	AT5G04470	83.9	39.3	0.468415	SIM (SIAMESE)
250856_at	AT5G04810	164.3	77	0.468655	pentatricopeptide (PPR) repeat-containing protein
250884_at	AT5G03940	576.1	196.2	0.340566	FFC (FIFTY-FOUR CHLOROPLAST HOMOLOGUE); 7S RNA binding / GTP binding / mRNA binding
250891_at	AT5G04530	84.1	34.4	0.409037	beta-ketoacyl-CoA synthase family protein
250892_at	AT5G03760	422.6	90	0.212967	ATCSLA09 (RESISTANT TO AGROBACTERIUM TRANSFORMATION 4); transferase, transferring glycosyl groups
250897_at	AT5G03430	364.4	173.6	0.4764	phosphoadenosine phosphosulfate (PAPS) reductase family protein
250906_at	AT5G03650	400.8	132.8	0.331337	SBE2.2 (STARCH BRANCHING ENZYME 2.2); 1,4-alpha-glucan branching enzyme
250933_at	AT5G03170	112.1	44.4	0.396075	FLA11 (fasciclin-like arabinogalactan-protein 11)
250937_at	AT5G03230	199.4	75	0.376128	similar to unknown protein [Arabidopsis thaliana] (TAIR:AT5G60680.1); similar to unnamed protein product [Vitis vinifera] (GB:CAO21845.1); contains InterPro domain Protein of unknown function DUF584 (InterPro:IPR007608)
250958_at	AT5G03260	59	25.8	0.437288	LAC11 (laccase 11); copper ion binding / oxidoreductase
250975_at	AT5G03050	139	67.6	0.486331	similar to hypothetical protein [Vitis vinifera] (GB:CAN67127.1)
250985_at	AT5G02830	119.5	37.8	0.316318	pentatricopeptide (PPR) repeat-containing protein
250987_at	AT5G02860	67.6	25.1	0.371302	pentatricopeptide (PPR) repeat-containing protein
251008_at	AT5G02710	266.9	82.2	0.307981	similar to unnamed protein product [Vitis vinifera] (GB:CAO18074.1); contains InterPro domain Protein of unknown function UPF0153 (InterPro:IPR005358)
251024_at	AT5G02180	149.2	69.5	0.465818	amino acid transporter family protein
251040_at	AT5G02250	110.5	49.4	0.447059	EMB2730/RNR1 (EMBRYO DEFECTIVE 2730); RNA binding / ribonuclease
251058_at	AT5G01790	178.6	29.1	0.162934	unknown protein
251068_at	AT5G01920	277.8	71	0.25558	STN8 (state transition 8); kinase
251095_at	AT5G01510	59.4	25.3	0.425926	similar to unknown protein [Arabidopsis thaliana] (TAIR:AT3G45890.1); similar to unnamed protein product [Vitis vinifera] (GB:CAO15814.1); contains InterPro domain Protein of unknown function DUF647 (InterPro:IPR006968)
251118_at	AT3G63410	2280.2	916.5	0.401938	APG1 (ALBINO OR PALE GREEN MUTANT 1); methyltransferase
251133_at	AT5G01240	223.8	109.2	0.487936	amino acid permease, putative
251142_at	AT5G01015	235.7	81.6	0.346203	similar to unknown protein [Arabidopsis thaliana] (TAIR:AT1G65295.1); similar to hypothetical protein [Vitis vinifera] (GB:CAN82885.1); similar to unnamed protein product [Vitis vinifera] (GB:CAO45347.1)
251143_at	AT5G01220	192.1	77.6	0.403956	SQD2 (SULFOQUINOVOSYLDIACYLGLYCEROL 2); UDP-sulfoquinovose:DAG sulfoquinovosyltransferase/ transferase, transferring glycosyl groups
251150_at	AT3G63120	138.2	65.2	0.47178	CYCP1;1 (cyclin p1;1); cyclin-dependent protein kinase
251151_at	AT3G63170	286.8	96.3	0.335774	similar to unknown protein [Arabidopsis thaliana] (TAIR:AT2G26310.1); similar to unnamed protein product [Vitis vinifera] (GB:CAO22529.1); contains InterPro domain Chalcone isomerase-like (InterPro:IPR016087)
251155_at	AT3G63160	2804	742.3	0.264729	unknown protein
251157_at	AT3G63140	2018.8	931.6	0.461462	mRNA-binding protein, putative
251161_at	AT3G63290	44.6	19.9	0.446188	similar to unknown protein [Arabidopsis thaliana] (TAIR:AT4G13400.1); similar to unnamed protein product [Vitis vinifera] (GB:CAO22570.1); contains domain PTHR10209 (PTHR10209); contains domain SSF51197 (SSF51197); contains domain G3DSA:2.60.120.330 (G3DSA:2.60.120.330)
251169_at	AT3G63210	167.7	62.1	0.370304	MARD1 (MEDIATOR OF ABA-REGULATED DORMANCY 1)
251172_at	AT3G63190	700.3	288.3	0.411681	RRF (RIBOSOME RECYCLING FACTOR, CHLOROPLAST PRECURSOR)
251181_at	AT3G62820	228.8	113.9	0.497815	invertase/pectin methylesterase inhibitor family protein
251193_at	AT3G62910	284.5	109.2	0.383831	APG3 (ALBINO AND PALE GREEN); translation release factor
251199_at	AT3G62980	144.5	70.3	0.486505	TIR1 (TRANSPORT INHIBITOR RESPONSE 1); ubiquitin-protein ligase
251211_s_at	AT3G62470; AT3G62540; AT5G14820	51	18.5	0.362745	[AT3G62470, pentatricopeptide (PPR) repeat-containing protein];[AT3G62540, pentatricopeptide (PPR) repeat-containing protein];[AT5G14820, pentatricopeptide (PPR) repeat-containing protein]
251227_at	AT3G62700	674.1	332.5	0.49325	ATMRP10 (Arabidopsis thaliana multidrug resistance-associated protein 10)
251230_at	no_match	237.8	80.2	0.337258	no_match
251243_at	AT3G61870	932.3	469.5	0.503593	similar to unknown [Populus trichocarpa] (GB:ABK95718.1)
251244_at	AT3G62060	57.9	25.3	0.43696	pectinacetylesterase family protein
251247_at	AT3G62140	76.1	38.2	0.501971	similar to unnamed protein product [Vitis vinifera] (GB:CAO40232.1); contains domain PTHR13495 (PTHR13495)
251256_at	AT3G62300	63.9	11.4	0.178404	agenet domain-containing protein
251287_at	AT3G61820	423.9	149.3	0.352206	aspartyl protease family protein
251295_at	AT3G62000	67.4	28.5	0.422849	O-methyltransferase family 3 protein
251305_at	AT3G62030	5856.7	2821.6	0.481773	ROC4 (ROTAMASE CYP 4); peptidyl-prolyl cis-trans isomerase
251308_at	AT3G61130	259.2	110.2	0.425154	GAUT1/LGT1 (Galacturonosyltransferase 1); polygalacturonate 4-alpha-galacturonosyltransferase/ transferase, transferring glycosyl groups
251309_at	AT3G61220	867.1	141.4	0.163072	short-chain dehydrogenase/reductase (SDR) family protein
251331_s_at	AT3G61650; AT5G05620	146.9	57.8	0.393465	[AT3G61650, TUBG1 (GAMMA-TUBULIN); structural molecule];[AT5G05620, ATGCP2/TUBG2 (GAMMA-TUBULIN); structural molecule]
251340_at	AT3G60830	108	54.3	0.502778	ATARP7 (ACTIN-RELATED PROTEIN 7); structural constituent of cytoskeleton
251343_at	AT3G60620	98.3	44.3	0.450661	phosphatidate cytidylyltransferase family protein
251373_at	AT3G60530	158.1	35.6	0.225174	zinc finger (GATA type) family protein
251387_at	AT3G60810	200.7	95.1	0.473842	similar to unnamed protein product [Vitis vinifera] (GB:CAO24482.1); contains InterPro domain Protein of unknown function DUF1499 (InterPro:IPR010865)
251395_at	AT2G45470	1332.4	305.1	0.228985	FLA8 (Arabinogalactan protein 8)
251396_at	AT3G60750	4957.5	2243.6	0.452567	transketolase, putative
251402_at	AT3G60290	105.8	32.5	0.307183	oxidoreductase, acting on paired donors, with incorporation or reduction of molecular oxygen, 2-oxoglutarate as one donor, and incorporation of one atom each of oxygen into both donors
251413_at	AT3G60320	741.2	366.2	0.494064	DNA binding
251414_at	AT3G60370	290.9	127.1	0.43692	immunophilin / FKBP-type peptidyl-prolyl cis-trans isomerase family protein
251415_at	AT3G60380	119.2	36.7	0.307886	similar to hydroxyproline-rich glycoprotein family protein [Arabidopsis thaliana] (TAIR:AT4G16790.1); similar to unnamed protein product [Vitis vinifera] (GB:CAO70557.1)
251425_at	AT3G60210	456.3	225.4	0.493973	chloroplast chaperonin 10, putative
251432_at	AT3G59820	113.7	39.5	0.347405	calcium-binding mitochondrial protein-related
251442_at	AT3G59980	341.2	107.8	0.315944	tRNA-binding region domain-containing protein
251457_s_at	AT3G60970; AT3G60160	42.6	19.9	0.467136	[AT3G60970, ATMRP15 (Arabidopsis thaliana multidrug resistance-associated protein 15)];[AT3G60160, ATMRP9 (Arabidopsis thaliana multidrug resistance-associated protein 9)]
251461_at	no_match	193.2	31.3	0.162008	no_match
251483_at	AT3G59650	87.5	40.5	0.462857	mitochondrial ribosomal protein L51/S25/CI-B8 family protein
251494_at	AT3G59350	329.7	125.8	0.381559	serine/threonine protein kinase, putative
251496_at	AT3G59040	293.8	89	0.302927	pentatricopeptide (PPR) repeat-containing protein
251500_at	AT3G59110	122.6	57.2	0.466558	protein kinase family protein
251509_at	AT3G59010	222.3	60.2	0.270805	pectinesterase family protein
251516_s_at	AT3G59310; AT3G59320	255.3	123.3	0.482961	[AT3G59310, similar to unknown protein [Arabidopsis thaliana] (TAIR:AT3G59340.1); similar to unnamed protein product [Vitis vinifera] (GB:CAO67774.1); contains InterPro domain Protein of unknown function DUF914, eukaryotic (InterPro:IPR009262)];[AT3G59320, integral membrane protein, putative]
251519_at	AT3G59400	868.9	365.5	0.420647	GUN4 (Genomes uncoupled 4)
251524_at	AT3G58990	551.3	53.3	0.0966806	aconitase C-terminal domain-containing protein
251546_at	AT3G58830	147.8	52.4	0.354533	haloacid dehalogenase (HAD) superfamily protein
251558_at	AT3G57810	77.9	35.2	0.451861	OTU-like cysteine protease family protein
251574_at	AT3G58100	46.8	22.5	0.480769	glycosyl hydrolase family protein 17
251575_at	AT3G58120	117.4	56.2	0.478705	bZIP transcription factor family protein
251586_at	AT3G58070	30.7	10.9	0.355049	GIS (GLABROUS INFLORESCENCE STEMS); nucleic acid binding / transcription factor/ zinc ion binding
251600_at	AT3G57710	59	24.8	0.420339	protein kinase family protein
251610_at	AT3G57930	51.5	15.2	0.295146	similar to unknown protein [Arabidopsis thaliana] (TAIR:AT2G42190.1); similar to hypothetical protein [Vitis vinifera] (GB:CAN83221.1); contains InterPro domain HMG-I and HMG-Y, DNA-binding (InterPro:IPR000637)
251631_at	AT3G57430	66.3	25.8	0.38914	pentatricopeptide (PPR) repeat-containing protein
251637_at	AT3G57570	67.7	24.6	0.363368	binding
251646_at	AT3G57780	85.1	35.8	0.420682	similar to nucleolar protein gar2-related [Arabidopsis thaliana] (TAIR:AT2G42320.1); similar to nucleolar protein gar2-related [Arabidopsis thaliana] (TAIR:AT2G42320.2); similar to unnamed protein product [Vitis vinifera] (GB:CAO23533.1)
251650_at	AT3G57360	35.9	16.5	0.45961	similar to unknown protein [Arabidopsis thaliana] (TAIR:AT3G02370.1); similar to unnamed protein product [Vitis vinifera] (GB:CAO23622.1)
251665_at	AT3G57040	183.4	80.8	0.440567	ARR9 (RESPONSE REACTOR 4); transcription regulator
251669_at	AT3G57180	85.6	17.2	0.200935	GTP binding
251670_at	AT3G57190	136.3	41	0.300807	peptide chain release factor, putative
251676_at	AT3G57320	138.9	59.8	0.430526	similar to hypothetical protein [Vitis vinifera] (GB:CAN80638.1)
251677_at	AT3G56980	244.5	115.8	0.47362	BHLH039/ORG3 (OBP3-RESPONSIVE GENE 3); DNA binding / transcription factor
251706_at	AT3G56620	44.7	18	0.402685	integral membrane family protein / nodulin MtN21-related
251713_at	AT3G56080	83	25.9	0.312048	dehydration-responsive protein-related
251714_at	AT3G56370	149.4	27	0.180723	leucine-rich repeat transmembrane protein kinase, putative
251720_at	AT3G56160	55.7	23.5	0.421903	bile acid:sodium symporter
251727_at	AT3G56290	238.6	97.3	0.407795	similar to hypothetical protein [Vitis vinifera] (GB:CAN75527.1)
251735_at	AT3G56090	258.5	70.5	0.272727	ATFER3 (FERRITIN 3); ferric iron binding
251741_at	AT3G56040	215.8	60.5	0.280352	similar to hypothetical protein OsJ_018104 [Oryza sativa (japonica cultivar-group)] (GB:EAZ34621.1); similar to hypothetical protein [Vitis vinifera] (GB:CAN60362.1); similar to unnamed protein product [Vitis vinifera] (GB:CAO41406.1); contains domain Nucleotide-diphospho-sugar transferases (SSF53448); contains domain no description (G3DSA:3.90.550.10)
251744_at	AT3G56010	600.2	273.8	0.456181	similar to hypothetical protein [Vitis vinifera] (GB:CAN79918.1); similar to unnamed protein product [Vitis vinifera] (GB:CAO41393.1)
251753_at	AT3G55760	144.9	43.1	0.297447	similar to unknown protein [Arabidopsis thaliana] (TAIR:AT1G42430.1); similar to hypothetical protein [Trifolium pratense] (GB:BAE71279.1)
251759_at	AT3G55630	333.3	75.8	0.227423	ATDFD (A. THALIANA DHFS-FPGS HOMOLOG D); tetrahydrofolylpolyglutamate synthase
251762_at	AT3G55800	3577.6	1686.8	0.471489	SBPASE (SEDOHEPTULOSE-BISPHOSPHATASE); phosphoric ester hydrolase/ sedoheptulose-bisphosphatase
251775_s_at	AT2G39800; AT3G55610	592.9	284.1	0.47917	[AT2G39800, P5CS1 (DELTA1-PYRROLINE-5-CARBOXYLATE SYNTHASE 1)];[AT3G55610, P5CS2 (DELTA 1-PYRROLINE-5-CARBOXYLATE SYNTHASE 2); catalytic/ glutamate 5-kinase/ glutamate-5-semialdehyde dehydrogenase/ oxidoreductase]
251784_at	AT3G55330	1034.4	446.5	0.431651	PPL1 (PSBP-LIKE PROTEIN 1); calcium ion binding
251796_at	AT3G55360	504.4	206	0.408406	ATTSC13/CER10/ECR/TSC13 (ENOYL-COA REDUCTASE); 3-oxo-5-alpha-steroid 4-dehydrogenase/ fatty acid elongase/ trans-2-enoyl-CoA reductase (NADPH)
251807_at	AT3G55400	251.3	113.3	0.450856	OVA1 (OVULE ABORTION 1); ATP binding / aminoacyl-tRNA ligase
251810_at	AT3G55250	840.4	342.5	0.407544	similar to unnamed protein product [Vitis vinifera] (GB:CAO14780.1)
251820_at	AT3G55040	469.4	178.5	0.380273	In2-1 protein, putative
251853_at	AT3G54790	154.9	58	0.374435	armadillo/beta-catenin repeat family protein / U-box domain-containing protein
251864_at	AT3G54920	179.9	45.8	0.254586	PMR6 (POWDERY MILDEW RESISTANT 6); lyase/ pectate lyase
251879_at	AT3G54200	251.3	105	0.417827	similar to unknown protein [Arabidopsis thaliana] (TAIR:AT3G05975.1); similar to Harpin-induced 1 [Medicago truncatula] (GB:ABE93043.1); contains InterPro domain Harpin-induced 1 (InterPro:IPR010847)
251880_at	AT3G54290	97.7	46	0.470829	similar to hypothetical protein [Vitis vinifera] (GB:CAN65843.1); contains InterPro domain Hemerythrin/HHE cation-binding motif (InterPro:IPR012312)
251881_at	AT3G54250	78.1	33.5	0.428937	mevalonate diphosphate decarboxylase, putative
251885_at	AT3G54050	2880.1	1154.6	0.400889	fructose-1,6-bisphosphatase, putative / D-fructose-1,6-bisphosphate 1-phosphohydrolase, putative / FBPase, putative
251889_at	AT3G54080	70.8	35.2	0.497175	sugar binding
251890_at	AT3G54220	72.6	28	0.385675	SCR (SCARECROW); transcription factor
251899_at	AT3G54400	772.9	183.4	0.237288	aspartyl protease family protein
251929_at	AT3G53920	188.9	82.7	0.437798	SIGC (RNA polymerase sigma subunit C); DNA binding / DNA-directed RNA polymerase/ transcription factor
251935_at	AT3G54090	271.6	78.1	0.287555	pfkB-type carbohydrate kinase family protein
251936_at	AT3G53700	119.7	37.5	0.313283	MEE40 (maternal effect embryo arrest 40)
251937_at	AT3G53400; AT3G53402	75.9	35.4	0.466403	[AT3G53400, similar to CPuORF47 (Conserved peptide upstream open reading frame 47) [Arabidopsis thaliana] (TAIR:AT5G03190.1); similar to hypothetical protein MtrDRAFT_AC148995g28v2 [Medicago truncatula] (GB:ABD32814.1); contains domain S-adenosyl-L-methionine-dependent methyltransferases (SSF53335)];[AT3G53402, CPuORF46 (Conserved peptide upstream open reading frame 46)]
251956_at	AT3G53460	2107	553.1	0.262506	CP29 (chloroplast 29 kDa ribonucleoprotein); RNA binding / poly(U) binding
251958_at	AT3G53560	459.9	189.1	0.411176	chloroplast lumen common family protein
251964_at	AT3G53370	74	26.5	0.358108	DNA-binding S1FA family protein
251969_at	AT3G53130	276	105.4	0.381884	LUT1 (LUTEIN DEFICIENT 1); oxygen binding
251972_at	AT3G53170	64.1	22.4	0.349454	pentatricopeptide (PPR) repeat-containing protein
251982_at	AT3G53190	116.9	30	0.25663	pectate lyase family protein
251983_at	AT3G53210	36.2	14.7	0.406077	nodulin MtN21 family protein
251993_at	AT3G52960	1041.9	266.7	0.255975	peroxiredoxin type 2, putative
251995_at	AT3G52940	129.4	49.9	0.385626	FK (FACKEL); delta14-sterol reductase
252001_at	AT3G52750	373.4	107.1	0.286824	FTSZ2-2 (FtsZ2-2); structural molecule
252010_at	AT3G52740	102	15.1	0.148039	similar to unknown protein [Arabidopsis thaliana] (TAIR:AT3G44450.1); similar to unnamed protein product [Vitis vinifera] (GB:CAO70571.1)
252025_at	AT3G52900	55.8	17.6	0.315412	similar to unknown protein [Arabidopsis thaliana] (TAIR:AT2G36355.1); similar to hypothetical protein [Vitis vinifera] (GB:CAN75481.1); similar to unnamed protein product [Vitis vinifera] (GB:CAO46538.1); contains InterPro domain Protein of unknown function DUF662 (InterPro:IPR007033)
252032_at	AT3G52150	1657.1	657	0.396476	RNA recognition motif (RRM)-containing protein
252033_at	AT3G51950	284.7	96.1	0.337548	zinc finger (CCCH-type) family protein / RNA recognition motif (RRM)-containing protein
252039_at	AT3G52155	178.1	83.4	0.468276	similar to hypothetical protein OsJ_027559 [Oryza sativa (japonica cultivar-group)] (GB:EAZ44076.1); contains InterPro domain Phosphoglycerate mutase (InterPro:IPR013078)
252043_at	AT3G52390	78.1	29.7	0.380282	tatD-related deoxyribonuclease family protein
252073_at	AT3G51750	107.8	22.7	0.210575	unknown protein
252092_at	AT3G51420	759.5	306.6	0.403687	strictosidine synthase family protein
252102_at	AT3G50970	455.8	176.8	0.387889	LTI30 (LOW TEMPERATURE-INDUCED 30)
252116_at	AT3G51510	963.6	431.3	0.447592	similar to unnamed protein product [Vitis vinifera] (GB:CAO14460.1)
252118_at	AT3G51400	75.1	36.5	0.486019	similar to unknown protein [Arabidopsis thaliana] (TAIR:AT4G35720.1); similar to unnamed protein product [Vitis vinifera] (GB:CAO23715.1); contains InterPro domain Protein of unknown function DUF241, plant (InterPro:IPR004320)
252122_at	AT3G51140	381	169.2	0.444094	heat shock protein binding
252132_at	AT3G50790	336.6	143.2	0.425431	late embryogenesis abundant protein, putative / LEA protein, putative
252143_at	AT3G51150	32.8	15	0.457317	kinesin motor family protein
252158_at	AT3G50530	258.4	78.2	0.302632	CRK (CDPK-RELATED KINASE); calcium ion binding / calcium-dependent protein serine/threonine phosphatase/ kinase
252164_at	AT3G50620	32.9	16.5	0.50152	nodulation protein-related
252168_at	AT3G50440	528.4	125.1	0.236752	hydrolase
252181_at	AT3G50685	2176	717.2	0.329596	similar to unnamed protein product [Vitis vinifera] (GB:CAO22868.1)
252185_at	AT3G50780	105.5	37.5	0.35545	protein binding
252189_at	AT3G50070	93.7	26.8	0.286019	CYCD3;3 (CYCLIN D3;3); cyclin-dependent protein kinase
252215_at	AT3G50240	62	29.7	0.479032	KICP-02; microtubule motor
252261_at	AT3G49500	65.9	29.5	0.447648	RDR6 (RNA-DEPENDENT RNA POLYMERASE 6); nucleic acid binding
252272_at	AT3G49670	261.9	86.9	0.331806	BAM2 (big apical meristem 2); ATP binding / protein serine/threonine kinase
252274_at	AT3G49680	879.3	342.1	0.389059	ATBCAT-3/BCAT3 (BRANCHED-CHAIN AMINOTRANSFERASE 3); branched-chain-amino-acid transaminase/ catalytic
252277_at	AT3G49470	482.9	214.6	0.444398	NACA2 (NASCENT POLYPEPTIDE-ASSOCIATED COMPLEX SUBUNIT ALPHA-LIKE PROTEIN 2)
252280_at	AT3G49260	354.1	117.1	0.330698	IQD21 (IQ-DOMAIN 21, IQ-domain 21); calmodulin binding
252290_at	AT3G49140	169	57.9	0.342604	binding
252317_at	AT3G48720	191.8	84.9	0.442649	transferase family protein
252318_at	AT3G48730	1056.5	353.1	0.334217	GSA2 (GLUTAMATE-1-SEMIALDEHYDE 2,1-AMINOMUTASE 2); glutamate-1-semialdehyde 2,1-aminomutase
252322_at	AT3G48550	26.6	11.9	0.447368	similar to ATIDD15/SGR5 (ARABIDOPSIS THALIANA INDETERMINATE(ID)-DOMAIN 15, SHOOT GRAVITROPISM 5), nucleic acid binding / transcription factor/ zinc ion binding [Arabidopsis thaliana] (TAIR:AT2G01940.1); similar to ATIDD15/SGR5 (ARABIDOPSIS THALIANA INDETERMINATE(ID)-DOMAIN 15, SHOOT GRAVITROPISM 5), nucleic acid binding / zinc ion binding [Arabidopsis thaliana] (TAIR:AT2G01940.2); similar to ATID…
252343_at	AT3G48610	261.8	74.7	0.285332	phosphoesterase family protein
252344_s_at	AT3G48620; AT3G44160	160.3	66.9	0.417342	[AT3G48620, chloroplast outer membrane protein-related];[AT3G44160, chloroplast outer membrane protein-related]
252353_at	AT3G48200	361.1	121	0.335087	similar to hypothetical protein OsI_020499 [Oryza sativa (indica cultivar-group)] (GB:EAY99266.1); similar to hypothetical protein OsJ_018975 [Oryza sativa (japonica cultivar-group)] (GB:EAZ35492.1); similar to unnamed protein product [Vitis vinifera] (GB:CAO64300.1)
252358_at	AT3G48425	45	19.7	0.437778	endonuclease/exonuclease/phosphatase family protein
252359_at	AT3G48440	51.6	22.3	0.432171	zinc finger (CCCH-type) family protein
252362_at	AT3G48500	178.2	48.6	0.272727	PDE312/PTAC10 (PIGMENT DEFECTIVE 312); RNA binding / unfolded protein binding
252363_at	AT3G48460	109.2	32.2	0.294872	GDSL-motif lipase/hydrolase family protein
252366_at	AT3G48420	873.7	366.7	0.419709	haloacid dehalogenase-like hydrolase family protein
252367_at	AT3G48360	901.6	104.1	0.115461	BT2 (BTB AND TAZ DOMAIN PROTEIN 2); protein binding / transcription factor/ transcription regulator
252374_at	AT3G48100	166.8	63.9	0.383094	ARR5 (ARABIDOPSIS RESPONSE REGULATOR 5); transcription regulator/ two-component response regulator
252377_at	AT3G47960	376	98.2	0.26117	proton-dependent oligopeptide transport (POT) family protein
252391_at	AT3G47860	1272.1	256.8	0.201871	apolipoprotein D-related
252404_at	AT3G48110	191.4	65.3	0.34117	EDD1 (EMBRYO-DEFECTIVE-DEVELOPMENT 1)
252409_at	AT3G47650	2848.5	1213.2	0.425908	bundle-sheath defective protein 2 family / bsd2 family
252410_at	AT3G47450	173	41.7	0.24104	ATNOA1/ATNOS1/NOA1/NOS1 (NO ASSOCIATED 1); nitric-oxide synthase
252411_at	AT3G47430	175.7	58.6	0.333523	PEX11B
252429_at	AT3G47500	601.8	279	0.463609	CDF3 (CYCLING DOF FACTOR 3); DNA binding / protein binding / transcription factor
252433_at	AT3G47560	253.4	116.7	0.460537	esterase/lipase/thioesterase family protein
252438_at	AT3G47390	60.6	29.6	0.488449	cytidine/deoxycytidylate deaminase family protein
252441_at	AT3G46780	2776	1251.6	0.450865	PTAC16 (PLASTID TRANSCRIPTIONALLY ACTIVE18); binding / catalytic
252442_at	AT3G46940	187.6	93.4	0.497868	deoxyuridine 5'-triphosphate nucleotidohydrolase family
252468_at	AT3G46970	2771.4	354.4	0.127878	ATPHS2/PHS2 (ALPHA-GLUCAN PHOSPHORYLASE 2); phosphorylase/ transferase, transferring glycosyl groups
252473_s_at	AT3G46610; AT5G14350	119.8	34.9	0.291319	[AT3G46610, pentatricopeptide (PPR) repeat-containing protein];[AT5G14350, pseudogene of plastocyanin-like domain-containing protein]
252475_s_at	AT5G59570; AT3G46640	185.2	82.1	0.443305	[AT5G59570, myb family transcription factor];[AT3G46640, PCL1 (PHYTOCLOCK 1); DNA binding / transcription factor]
252492_at	AT3G46740	469.1	160.8	0.342784	TOC75-III (translocon outer membrane complex 75-III); P-P-bond-hydrolysis-driven protein transmembrane transporter
252501_at	AT3G46880	56.2	16.9	0.300712	similar to unknown protein [Arabidopsis thaliana] (TAIR:AT5G59080.1)
252506_at	AT3G46180	37.8	15.4	0.407407	ATUTR5/UTR5 (UDP-GALACTOSE TRANSPORTER 5); galactose transmembrane transporter
252520_at	AT3G46370	74.7	22.4	0.299866	leucine-rich repeat protein kinase, putative
252548_at	AT3G45850	205.2	56.9	0.27729	kinesin motor protein-related
252559_at	AT3G46020	28.1	8	0.284698	RNA-binding protein, putative
252591_at	AT3G45600	634.7	302.8	0.477076	TET3 (TETRASPANIN3)
252606_at	AT3G45010	413.5	191.5	0.46312	SCPL48 (serine carboxypeptidase-like 48); serine carboxypeptidase
252612_at	AT3G45160	376.9	169.3	0.449191	contains domain PROKAR_LIPOPROTEIN (PS51257)
252619_at	AT3G45210	261.6	107.6	0.411315	similar to unknown protein [Arabidopsis thaliana] (TAIR:AT5G60680.1); similar to unnamed protein product [Vitis vinifera] (GB:CAO21845.1); contains InterPro domain Protein of unknown function DUF584 (InterPro:IPR007608)
252624_at	AT3G44735	170.4	64.2	0.376761	PSK1 (PHYTOSULFOKINE 3 PRECURSOR); growth factor
252646_at	AT3G44610	51.2	24.2	0.472656	protein kinase family protein
252679_at	AT3G44260	343.7	133.6	0.388711	CCR4-NOT transcription complex protein, putative
252688_at	AT3G44020	117.9	45.3	0.384224	thylakoid lumenal P17.1 protein
252712_at	AT3G43800	255	119.9	0.470196	ATGSTU27 (Arabidopsis thaliana Glutathione S-transferase (class tau) 27); glutathione transferase
252785_at	AT3G42660	46	18.1	0.393478	nucleotide binding
252828_at	AT4G39960	237.6	84.1	0.353956	DNAJ heat shock family protein
252829_at	AT4G40060	167.9	61	0.363311	ATHB-16/ATHB16 (ARABIDOPSIS THALIANA HOMEOBOX PROTEIN 16); transcription activator/ transcription factor
252853_at	AT4G39710	470.3	165.1	0.351053	immunophilin, putative / FKBP-type peptidyl-prolyl cis-trans isomerase, putative
252863_at	AT4G39800	1360.2	300.4	0.22085	MI-1-P SYNTHASE (Myo-inositol-1-phosphate synthase); inositol-3-phosphate synthase
252878_at	AT4G39460	386.6	140.4	0.363166	SAMC1/SAMT1 (S-ADENOSYLMETHIONINE CARRIER 1); S-adenosylmethionine transmembrane transporter/ binding
252880_at	AT4G39730	2394.7	1156.8	0.483067	lipid-associated family protein
252901_at	AT4G39550	28.3	13.5	0.477032	kelch repeat-containing F-box family protein
252904_at	AT4G39620	146.9	44.9	0.30565	EMB2453 (EMBRYO DEFECTIVE 2453)
252911_at	AT4G39510	93.2	23	0.246781	CYP96A12 (cytochrome P450, family 96, subfamily A, polypeptide 12); oxygen binding
252915_at	AT4G38810	287	131.7	0.458885	calcium-binding EF hand family protein
252922_at	AT4G39040	802.8	277.5	0.345665	similar to unknown protein [Arabidopsis thaliana] (TAIR:AT2G21350.1); similar to unnamed protein product [Vitis vinifera] (GB:CAO47229.1); contains InterPro domain CRS1/YhbY (InterPro:IPR001890)
252934_at	AT4G39120	104.8	41.9	0.399809	inositol monophosphatase family protein
252943_at	AT4G39330	987.4	238.5	0.241543	mannitol dehydrogenase, putative
252956_at	AT4G38580	377.6	165.6	0.438559	ATFP6 (FARNESYLATED PROTEIN 6); metal ion binding
252957_at	AT4G38680	223	109.5	0.491031	CSDP2/GRP2 (COLD SHOCK DOMAIN PROTEIN 2, GLYCINE RICH PROTEIN 2); nucleic acid binding
252965_at	AT4G38860	676.4	267.9	0.396067	auxin-responsive protein, putative
252968_at	AT4G38890	196.7	96.1	0.488561	dihydrouridine synthase family protein
252969_at	AT4G38900	121.8	59.2	0.486043	bZIP protein
252971_at	AT4G38770	4508.5	2225.4	0.493601	PRP4 (PROLINE-RICH PROTEIN 4)
252972_at	AT4G38840	913.5	435.6	0.476847	auxin-responsive protein, putative
252973_s_at	AT4G38740	1922.3	954.1	0.496333	ROC1 (rotamase CyP 1); peptidyl-prolyl cis-trans isomerase
252975_s_at	AT4G38430	174.2	52.3	0.30023	ATROPGEF1/ROPGEF1 (KINASE PARTNER PROTEIN-LIKE); Rho guanyl-nucleotide exchange factor/ protein binding
252979_at	AT4G38225	321.8	132.9	0.412989	similar to unnamed protein product [Vitis vinifera] (GB:CAO47538.1); contains domain PTHR11014 (PTHR11014); contains domain PTHR11014:SF1 (PTHR11014:SF1)
252983_at	AT4G37980	755.3	318.8	0.422084	ELI3-1 (ELICITOR-ACTIVATED GENE 3); binding / catalytic/ oxidoreductase/ zinc ion binding
252985_at	AT4G38350	119.3	55	0.461023	patched family protein
252995_at	AT4G38370	122	53	0.434426	phosphoglycerate/bisphosphoglycerate mutase family protein
253004_at	AT4G38280; AT4G38330; AT2G45250	173.3	82.4	0.475476	[AT4G38280, similar to unknown protein [Arabidopsis thaliana] (TAIR:AT2G45250.1); similar to unknown [Populus trichocarpa] (GB:ABK93717.1)];[AT4G38330, similar to unknown protein [Arabidopsis thaliana] (TAIR:AT4G38290.1); contains InterPro domain Hly-III related proteins; (InterPro:IPR004254)];[AT2G45250, similar to unknown protein [Arabidopsis thaliana] (TAIR:AT4G38280.1); similar to unknown [Po…
253005_at	AT4G38100	235.8	110.1	0.466921	threonine endopeptidase
253020_at	AT4G38020	135	49.5	0.366667	tRNA/rRNA methyltransferase (SpoU) family protein
253021_at	AT4G38050	57.4	19.5	0.339721	transmembrane transporter
253028_at	AT4G38160	381.3	78.2	0.205088	PDE191 (PIGMENT DEFECTIVE 191)
253039_at	AT4G37760	405.5	137.2	0.338348	SQE3 (SQUALENE EPOXIDASE 3); oxidoreductase
253040_at	AT4G37800	1855	663.4	0.357628	xyloglucan:xyloglucosyl transferase, putative / xyloglucan endotransglycosylase, putative / endo-xyloglucan transferase, putative
253042_at	AT4G37550	328.7	125.1	0.38059	formamidase, putative / formamide amidohydrolase, putative
253043_at	AT4G37540	58.1	24.9	0.428571	LBD39 (LOB DOMAIN-CONTAINING PROTEIN 39)
253083_at	AT4G36250	534.1	189.1	0.354054	ALDH3F1 (ALDEHYDE DEHYDROGENASE 3F1); 3-chloroallyl aldehyde dehydrogenase/ aldehyde dehydrogenase (NAD)
253090_at	AT4G36360	542.2	166.7	0.307451	BGAL3 (beta-galactosidase 3); beta-galactosidase
253092_at	AT4G37380	63.2	19	0.300633	pentatricopeptide (PPR) repeat-containing protein
253104_at	AT4G36010	277.2	46.9	0.169192	pathogenesis-related thaumatin family protein
253109_at	AT4G35920	152.3	74.2	0.487196	MCA1 (MID1-COMPLEMENTING ACTIVITY 1)
253118_at	AT4G35950	166.6	77.9	0.467587	ARAC6/ATROP5/RAC2 (RHO-RELATED PROTEIN FROM PLANTS 7); GTP binding
253131_at	AT4G35550	52.6	19.8	0.376426	HB-4/WOX13 (WUSCHEL-RELATED HOMEOBOX 13); DNA binding / transcription factor
253165_at	AT4G35320	151.2	32.3	0.213624	similar to unknown protein [Arabidopsis thaliana] (TAIR:AT2G17300.1); similar to hypothetical protein [Vitis vinifera] (GB:CAN78386.1)
253188_at	AT4G35300	326	52.8	0.161963	TMT2 (TONOPLAST MONOSACCHARIDE TRANSPORTER2); carbohydrate transmembrane transporter/ nucleoside transmembrane transporter/ sugar:hydrogen ion symporter
253191_at	AT4G35350	168.6	71.1	0.421708	XCP1 (XYLEM CYSTEINE PEPTIDASE 1); cysteine-type peptidase
253205_at	AT4G34490	677.2	317.8	0.469285	ATCAP1 (CYCLASE ASSOCIATED PROTEIN 1)
253208_at	AT4G34830	328.2	74.6	0.2273	binding
253209_at	AT4G34830	130.2	27.6	0.211982	binding
253218_at	AT4G34980	515.5	153.8	0.298351	SLP2 (subtilisin-like serine protease 2); subtilase
253233_at	AT4G34290	515	99.5	0.193204	SWIB complex BAF60b domain-containing protein
253247_at	AT4G34610	48.6	24.5	0.504115	BLH6 (BELL1-LIKE HOMEODOMAIN 5); DNA binding / transcription factor
253251_at	AT4G34730	189	56.2	0.297354	ribosome-binding factor A family protein
253255_at	AT4G34760	233.6	75.2	0.321918	auxin-responsive family protein
253260_at	no_match	21.6	10.3	0.476852	no_match
253265_at	AT4G34040	124.6	60.9	0.488764	zinc finger (C3HC4-type RING finger) family protein
253278_at	AT4G34220	216.1	85.1	0.393799	leucine-rich repeat transmembrane protein kinase, putative
253281_at	AT4G34138	64	24	0.375	UGT73B1 (UDP-GLUCOSYL TRANSFERASE 73B1); UDP-glycosyltransferase/ abscisic acid glucosyltransferase
253283_at	AT4G34090	272.2	116.2	0.426892	similar to unknown protein [Arabidopsis thaliana] (TAIR:AT2G23370.1); similar to unnamed protein product [Vitis vinifera] (GB:CAO47838.1)
253285_at	AT4G34250	94.4	26.9	0.284958	fatty acid elongase, putative
253286_at	AT4G34260	255.6	83.5	0.326682	catalytic
253295_at	AT4G33760	91.4	44.8	0.490153	tRNA synthetase class II (D, K and N) family protein
253302_at	AT4G33660	222.7	61.7	0.277054	unknown protein
253310_at	AT4G33630	151.2	67.7	0.447751	EX1 (EXECUTER1)
253317_at	AT4G33960	248.5	54.1	0.217706	similar to unknown protein [Arabidopsis thaliana] (TAIR:AT2G15830.1)
253322_at	AT4G33980	275.8	33.8	0.122553	similar to unknown protein [Arabidopsis thaliana] (TAIR:AT5G42900.2); similar to unknown protein [Arabidopsis thaliana] (TAIR:AT5G42900.3); similar to unknown protein [Arabidopsis thaliana] (TAIR:AT5G42900.1); similar to hypothetical protein [Vitis vinifera] (GB:CAN64989.1)
253331_at	AT4G33490	200.2	34.9	0.174326	aspartic-type endopeptidase/ pepsin A
253335_at	AT4G33500	309.2	106.2	0.343467	protein phosphatase 2C-related / PP2C-related
253337_at	AT4G33470	404.9	163	0.402569	HDA14 (histone deacetylase 14); histone deacetylase
253351_at	AT4G33700	210.2	73.4	0.349191	CBS domain-containing protein
253359_at	AT4G33080	246.3	83.6	0.339423	protein kinase, putative
253362_s_at	AT4G33110; AT4G33120	296.9	148.5	0.500168	[AT4G33110, coclaurine N-methyltransferase, putative];[AT4G33120, coclaurine N-methyltransferase, putative]
253386_at	AT4G33030	472.8	180	0.380711	SQD1 (sulfoquinovosyldiacylglycerol 1); UDPsulfoquinovose synthase
253387_at	AT4G33010	3544.8	1678.4	0.473482	ATGLDP1 (ARABIDOPSIS THALIANA GLYCINE DECARBOXYLASE P-PROTEIN 1); glycine dehydrogenase (decarboxylating)
253406_at	AT4G32890	43.1	12.1	0.280742	zinc finger (GATA type) family protein
253411_at	AT4G32980	116.5	18	0.154506	ATH1 (ARABIDOPSIS THALIANA HOMEOBOX GENE 1); transcription factor
253412_at	AT4G33000	220.6	104.4	0.473255	CBL10 (CALCINEURIN B-LIKE10); calcium ion binding
253421_at	AT4G32340	2124.7	662.1	0.31162	binding
253425_at	AT4G32190	212.1	103.9	0.489863	centromeric protein-related
253429_at	AT4G32420	89.4	36.4	0.407159	peptidyl-prolyl cis-trans isomerase cyclophilin-type family protein
253440_at	AT4G32570	399	104.2	0.261153	TIFY8
253480_at	AT4G31840	93.8	23.4	0.249467	plastocyanin-like domain-containing protein
253495_at	AT4G31850	214	64.8	0.302804	PGR3 (PROTON GRADIENT REGULATION 3)
253496_at	AT4G31870	126.1	27.7	0.219667	ATGPX7 (GLUTATHIONE PEROXIDASE 7); glutathione peroxidase
253517_at	AT4G31390	129.3	59.4	0.459397	ABC1 family protein
253533_at	AT4G31590	197.2	54.4	0.275862	ATCSLC05 (Cellulose synthase-like C5); transferase, transferring glycosyl groups
253535_at	AT4G31550	416.7	167.5	0.401968	WRKY11 (WRKY DNA-binding protein 11); transcription factor
253545_at	AT4G31310	212.9	70	0.328793	avirulence-responsive protein-related / avirulence induced gene (AIG) protein-related
253547_at	AT4G30950	2370.3	1134.5	0.478631	FAD6 (FATTY ACID DESATURASE 6); omega-6 fatty acid desaturase
253553_at	AT4G31050	80.1	33.7	0.420724	lipoyltransferase (LIP2p)
253566_at	AT4G31210	147.4	53.1	0.360244	DNA topoisomerase family protein
253581_at	AT4G30660	1586.2	396.7	0.250095	hydrophobic protein, putative / low temperature and salt responsive protein, putative
253586_s_at	AT4G30740; AT4G30710	41.9	20.6	0.491647	[AT4G30740, similar to unknown protein [Arabidopsis thaliana] (TAIR:AT4G30710.1); similar to unknown protein [Arabidopsis thaliana] (TAIR:AT4G30710.2); similar to hypothetical protein [Vitis vinifera] (GB:CAN67151.1); similar to unnamed protein product [Vitis vinifera] (GB:CAO66643.1)];[AT4G30710, similar to unknown protein [Arabidopsis thaliana] (TAIR:AT2G24070.2); similar to unknown protein [Ar…
253589_at	AT4G30825	117.6	46.1	0.392007	pentatricopeptide (PPR) repeat-containing protein
253607_at	AT4G30330	211.3	76.1	0.360151	small nuclear ribonucleoprotein E, putative / snRNP-E, putative / Sm protein E, putative
253614_at	AT4G30350	130.4	54.6	0.418712	heat shock protein-related
253622_at	AT4G30560	24.8	11.1	0.447581	ATCNGC9 (CYCLIC NUCLEOTIDE GATED CHANNEL 9); calmodulin binding / cyclic nucleotide binding / ion channel
253624_at	AT4G30580	422	205.2	0.486256	ATS2 (EMBRYO DEFECTIVE 1995); 1-acylglycerol-3-phosphate O-acyltransferase/ acyltransferase
253627_at	AT4G30650	3570.3	251.3	0.0703862	hydrophobic protein, putative / low temperature and salt responsive protein, putative
253631_at	AT4G30440	1411.5	688.4	0.487708	GAE1 (UDP-D-GLUCURONATE 4-EPIMERASE 1); UDP-glucuronate 4-epimerase/ catalytic
253635_at	AT4G30620	328.4	87.5	0.266443	similar to unknown protein [Arabidopsis thaliana] (TAIR:AT2G24020.1); similar to unknown [Picea sitchensis] (GB:ABK26000.1); similar to Os02g0180200 [Oryza sativa (japonica cultivar-group)] (GB:NP_001046090.1); contains InterPro domain Conserved hypothetical protein CHP00103 (InterPro:IPR004401)
253643_at	AT4G29780	388.3	76.4	0.196755	similar to unknown protein [Arabidopsis thaliana] (TAIR:AT5G12010.1); similar to unnamed protein product [Vitis vinifera] (GB:CAO43835.1); contains domain PTHR22930 (PTHR22930)
253650_at	AT4G30020	562.1	94.1	0.167408	subtilase family protein
253662_at	AT4G30080	76.4	38.4	0.502618	ARF16 (AUXIN RESPONSE FACTOR 16); miRNA binding / transcription factor
253688_at	AT4G29590	274.4	95.6	0.348397	methyltransferase
253692_at	AT4G29720	132.2	36.4	0.27534	ATPAO5 (POLYAMINE OXIDASE 5); amine oxidase
253697_at	AT4G29700	104.6	52.3	0.5	type I phosphodiesterase/nucleotide pyrophosphatase family protein
253698_at	AT4G29680	151.4	76.1	0.502642	type I phosphodiesterase/nucleotide pyrophosphatase family protein
253700_at	AT4G29840	482.4	229.4	0.475539	MTO2 (METHIONINE OVER-ACCUMULATOR); threonine synthase
253737_at	AT4G28703	60.3	22.9	0.379768	similar to unknown protein [Arabidopsis thaliana] (TAIR:AT3G04300.1); similar to unnamed protein product [Vitis vinifera] (GB:CAO44490.1); similar to Os04g0509400 [Oryza sativa (japonica cultivar-group)] (GB:NP_001053279.1); similar to OSJNBb0065L13.6 [Oryza sativa (japonica cultivar-group)] (GB:CAE03363.1); contains InterPro domain RmlC-like jelly roll fold (InterPro:IPR014710); contains InterPr…
253739_at	AT4G28760	114.8	51.9	0.452091	similar to unknown protein [Arabidopsis thaliana] (TAIR:AT2G20240.1); similar to hypothetical protein [Vitis vinifera] (GB:CAN81514.1); contains domain PTHR21726:SF7 (PTHR21726:SF7); contains domain PTHR21726 (PTHR21726)
253749_at	AT4G29080	166.6	75.7	0.454382	PAP2 (PHYTOCHROME-ASSOCIATED PROTEIN 2); transcription factor
253754_at	AT4G29020	1585.7	439.2	0.276975	glycine-rich protein
253758_at	AT4G29060	793.3	256.8	0.323711	EMB2726 (EMBRYO DEFECTIVE 2726); translation elongation factor
253765_at	AT4G28740	271.4	93.6	0.344878	similar to LPA1 (LOW PSII ACCUMULATION1), binding [Arabidopsis thaliana] (TAIR:AT1G02910.1); similar to OSJNBa0043L24.5 [Oryza sativa (japonica cultivar-group)] (GB:CAE04717.1); similar to unnamed protein product [Vitis vinifera] (GB:CAO40509.1)
253790_at	AT4G28660	1113.7	282.7	0.253839	PSB28 (PHOTOSYSTEM II REACTION CENTER PSB28 PROTEIN)
253799_at	AT4G28140	178.2	9.1	0.0510662	AP2 domain-containing transcription factor, putative
253813_at	AT4G28150	50.4	23.6	0.468254	similar to unknown protein [Arabidopsis thaliana] (TAIR:AT4G03420.1); similar to unnamed protein product [Vitis vinifera] (GB:CAO24103.1); contains InterPro domain Protein of unknown function DUF789 (InterPro:IPR008507)
253815_at	AT4G28250	130.9	24.6	0.18793	ATEXPB3 (ARABIDOPSIS THALIANA EXPANSIN B3)
253816_at	AT4G28210	160.1	62.6	0.391006	EMB1923 (EMBRYO DEFECTIVE 1923)
253830_at	AT4G27652	277.1	106.6	0.384699	similar to unknown protein [Arabidopsis thaliana] (TAIR:AT4G27657.1)
253835_at	AT4G27820	169	65.8	0.389349	glycosyl hydrolase family 1 protein
253849_at	AT4G28080	742.5	177.2	0.238653	binding
253858_at	AT4G27600	595.6	215.9	0.362492	pfkB-type carbohydrate kinase family protein
253860_at	AT4G27700	1902.2	529.4	0.278309	rhodanese-like domain-containing protein
253871_at	AT4G27440	5257.4	1808.5	0.343991	PORB (PROTOCHLOROPHYLLIDE OXIDOREDUCTASE B); oxidoreductase/ protochlorophyllide reductase
253875_at	AT4G27520	1010.2	250.6	0.24807	plastocyanin-like domain-containing protein
253876_at	AT4G27430	258	98.7	0.382558	CIP7 (COP1-INTERACTING PROTEIN 7)
253879_s_at	AT4G27560; AT4G27570	342.1	141.3	0.413037	[AT4G27560, glycosyltransferase family protein];[AT4G27570, glycosyltransferase family protein]
253891_at	AT4G27720	471.9	149.6	0.317016	similar to unknown protein [Arabidopsis thaliana] (TAIR:AT1G64650.2); similar to unknown protein [Arabidopsis thaliana] (TAIR:AT1G64650.1); similar to unknown protein [Arabidopsis thaliana] (TAIR:AT3G49310.1); similar to unknown [Populus trichocarpa] (GB:ABK93582.1); similar to unnamed protein product [Vitis vinifera] (GB:CAO48607.1); similar to unnamed protein product [Vitis vinifera] (GB:CAO629…
253892_at	AT4G27620	98.5	41.5	0.42132	similar to unknown protein [Arabidopsis thaliana] (TAIR:AT4G27610.3); similar to unknown protein [Arabidopsis thaliana] (TAIR:AT4G27610.1); similar to unknown protein [Arabidopsis thaliana] (TAIR:AT4G27610.2); similar to unnamed protein product [Vitis vinifera] (GB:CAO62123.1)
253903_at	AT4G27180	202.2	93.6	0.462908	ATK2 (ARABIDOPSIS THALIANA KINESIN 2); microtubule motor
253922_at	AT4G26850	796.8	375.7	0.471511	VTC2 (VITAMIN C DEFECTIVE 2)
253943_at	AT4G27030	138.5	39.5	0.285199	small conjugating protein ligase
253947_at	AT4G26760	81.5	29.4	0.360736	microtubule associated protein (MAP65/ASE1) family protein
253969_at	AT4G26430	105.8	48.8	0.461248	CSN6B (COP9 SIGNALOSOME SUBUNIT 6B)
253970_at	AT4G26510	389.7	190.9	0.489864	uracil phosphoribosyltransferase / UMP pyrophosphorylase (UPT1)
253971_at	AT4G26530	2219.8	608.4	0.274079	fructose-bisphosphate aldolase, putative
253981_at	AT4G26670	551	136.3	0.247368	mitochondrial import inner membrane translocase subunit Tim17/Tim22/Tim23 family protein
253989_at	AT4G26130	469.3	229.2	0.488387	similar to unknown protein [Arabidopsis thaliana] (TAIR:AT5G56980.1); similar to hypothetical protein [Vitis vinifera] (GB:CAN72576.1)
254011_at	AT4G26370	448.6	84.3	0.187918	antitermination NusB domain-containing protein
254027_at	AT4G25835	22.1	10.7	0.484163	AAA-type ATPase family protein
254029_at	AT4G25870	102	48.6	0.476471	similar to unknown protein [Arabidopsis thaliana] (TAIR:AT5G57270.3); similar to unknown protein [Arabidopsis thaliana] (TAIR:AT5G57270.1); similar to unknown protein [Arabidopsis thaliana] (TAIR:AT5G57270.2); similar to unnamed protein product [Vitis vinifera] (GB:CAO64039.1); contains InterPro domain Protein of unknown function DUF266, plant (InterPro:IPR004949)
254066_at	AT4G25480	461.6	21.6	0.0467938	DREB1A (DEHYDRATION RESPONSE ELEMENT B1A); DNA binding / transcription activator/ transcription factor
254067_at	no_match	92.7	44.2	0.476807	no_match
254068_at	AT4G25450	144	70.3	0.488194	ATNAP8 (Arabidopsis thaliana non-intrinsic ABC protein 8); ATPase, coupled to transmembrane movement of substances
254075_at	AT4G25470	265.6	31.4	0.118223	CBF2 (FREEZING TOLERANCE QTL 4); DNA binding / transcription activator/ transcription factor
254085_at	AT4G24960	253.9	59.1	0.232769	ATHVA22D (Arabidopsis thaliana HVA22 homologue D)
254098_at	AT4G25100	260	11.5	0.0442308	FSD1 (FE SUPEROXIDE DISMUTASE 1); iron superoxide dismutase
254117_at	AT4G24750	603.4	160.4	0.265827	similar to rhodanese-like domain-containing protein [Arabidopsis thaliana] (TAIR:AT3G08920.1); similar to unnamed protein product [Vitis vinifera] (GB:CAO64218.1); contains InterPro domain Rhodanese-like (InterPro:IPR001763)
254119_at	AT4G24780	1182.1	224.2	0.189662	pectate lyase family protein
254120_at	AT4G24570	629.5	203.6	0.323431	mitochondrial substrate carrier family protein
254125_at	AT4G24670	54.4	16.2	0.297794	alliinase family protein
254126_at	AT4G24770	1590.4	742.8	0.467052	RBP31 (31-KDA RNA BINDING PROTEIN); RNA binding / poly(U) binding
254130_at	AT4G24540	49.6	23.4	0.471774	AGL24 (AGAMOUS-LIKE 24); protein binding / protein heterodimerization/ protein homodimerization/ transcription factor
254133_at	AT4G24810	78.2	30.5	0.390026	ABC1 family protein
254148_at	AT4G24280	812.2	296.7	0.365304	CPHSC70-1 (chloroplast heat shock protein 70-1); ATP binding / unfolded protein binding
254153_at	AT4G24450	48.9	23	0.470348	ATGWD2/GWD3/PWD (PHOSPHOGLUCAN, WATER DIKINASE); ATP binding / kinase
254181_at	AT4G23940	109.2	38.9	0.356227	FtsH protease, putative
254182_at	AT4G23950	38.2	17.4	0.455497	similar to unknown protein [Arabidopsis thaliana] (TAIR:AT1G22882.1); similar to hypothetical protein [Vitis vinifera] (GB:CAN68972.1); contains InterPro domain Sad1/UNC-like, C-terminal (InterPro:IPR012919); contains InterPro domain Galactose-binding like (InterPro:IPR008979)
254191_at	AT4G23900	68.9	26.6	0.386067	nucleoside diphosphate kinase 4 (NDK4)
254218_at	AT4G23740	208.7	60.6	0.290369	leucine-rich repeat transmembrane protein kinase, putative
254225_at	AT4G23670	3082.9	331.1	0.107399	major latex protein-related / MLP-related
254226_at	AT4G23690	40.3	20.1	0.498759	disease resistance-responsive family protein / dirigent family protein
254232_at	AT4G23600	1949.8	945.5	0.484922	CORI3 (CORONATINE INDUCED 1, JASMONIC ACID RESPONSIVE 2); transaminase
254233_at	AT4G23800	61	27.4	0.44918	high mobility group (HMG1/2) family protein
254250_at	AT4G23290	446.1	211.4	0.473885	protein kinase family protein
254256_at	AT4G23180	955.5	481.9	0.504343	CRK10 (CYSTEINE-RICH RLK10); kinase
254267_at	AT4G22930	189.2	78.2	0.413319	PYR4 (PYRIMIDIN 4); dihydroorotase
254305_at	AT4G22200	128.8	29.1	0.225932	AKT2 (Arabidopsis K+ transporter 2); cyclic nucleotide binding / inward rectifier potassium channel
254319_at	AT4G22560	64.8	30	0.462963	similar to unknown protein [Arabidopsis thaliana] (TAIR:AT4G12450.1); similar to unnamed protein product [Vitis vinifera] (GB:CAO70345.1); contains domain ADP-ribosylation (SSF56399)
254328_at	AT4G22570	409.6	135.3	0.330322	APT3 (ADENINE PHOSPHORIBOSYL TRANSFERASE 3); adenine phosphoribosyltransferase
254341_at	AT4G22130	80.1	35.7	0.445693	SRF8 (STRUBBELIG-RECEPTOR FAMILY 8); kinase
254363_at	AT4G22010	342.5	126.4	0.369051	SKS4 (SKU5 Similar 4); copper ion binding / oxidoreductase
254370_at	AT4G21750	203	74.7	0.36798	ATML1 (MERISTEM LAYER 1); DNA binding / transcription factor
254427_at	AT4G21190	85.1	26.1	0.306698	EMB1417 (EMBRYO DEFECTIVE 1417)
254444_at	AT4G20960	209.5	91	0.434368	cytidine/deoxycytidylate deaminase family protein
254449_at	AT4G20910	34.7	15.7	0.45245	HEN1 (HUA ENHANCER 1)
254457_at	AT4G21170	28	12.5	0.446429	pentatricopeptide (PPR) repeat-containing protein
254460_at	AT4G21210	1203	544.1	0.452286	phosphoprotein phosphatase/ protein kinase
254466_at	AT4G20430	59.2	23.7	0.400338	subtilase family protein
254480_at	AT4G20360	4065.7	1968.6	0.484197	AtRABE1b/AtRab8D (Arabidopsis Rab GTPase homolog E1b); translation elongation factor
254485_at	AT4G20760	395	155.8	0.39443	short-chain dehydrogenase/reductase (SDR) family protein
254501_at	AT4G20130	80.8	37.5	0.464109	PTAC14 (PLASTID TRANSCRIPTIONALLY ACTIVE14)
254502_at	AT4G20130	218.8	51.7	0.236289	PTAC14 (PLASTID TRANSCRIPTIONALLY ACTIVE14)
254505_at	AT4G19985	169.1	69.5	0.410999	GCN5-related N-acetyltransferase (GNAT) family protein
254535_at	AT4G19710	238	115	0.483193	AK-HSDH/AK-HSDH II; aspartate kinase/ homoserine dehydrogenase
254563_at	AT4G19120	1414.7	321.3	0.227115	ERD3 (EARLY-RESPONSIVE TO DEHYDRATION 3)
254574_at	AT4G19430	31	11.6	0.374194	unknown protein
254609_at	AT4G18970	366.4	137	0.373908	GDSL-motif lipase/hydrolase family protein
254612_at	AT4G19100	370.5	162.1	0.437517	similar to unknown protein [Arabidopsis thaliana] (TAIR:AT5G52780.1); similar to hypothetical protein [Vitis vinifera] (GB:CAN79943.1)
254623_at	AT4G18480	2072.2	639.2	0.308464	CHLI1 (CHLORINA 42); magnesium chelatase
254642_at	AT4G18810	158.6	36.9	0.232661	binding / catalytic/ transcription repressor
254646_at	AT4G18530	55.3	25.8	0.466546	similar to unknown protein [Arabidopsis thaliana] (TAIR:AT1G11170.1); similar to unnamed protein product [Vitis vinifera] (GB:CAO46884.1); contains InterPro domain Protein of unknown function DUF707 (InterPro:IPR007877)
254649_at	AT4G18570	132.3	32.2	0.243386	proline-rich family protein
254657_s_at	AT4G18220; AT4G18210	89.5	43.3	0.483799	[AT4G18220, purine permease family protein];[AT4G18210, ATPUP10 (Arabidopsis thaliana purine permease 10); purine transmembrane transporter]
254659_at	AT4G18240	388.5	138	0.355212	ATSS4/SSIV (STARCH SYNTHASE 4); transferase, transferring glycosyl groups
254662_at	AT4G18270	152.1	26.9	0.176857	ATTRANS11 (Arabidopsis thaliana translocase 11); catalytic
254667_at	AT4G18280	148.2	33.3	0.224696	glycine-rich cell wall protein-related
254669_at	AT4G18370	484.2	190.9	0.394259	DEG5/DEGP5/HHOA (DEGP PROTEASE 5); serine-type peptidase/ trypsin
254670_at	AT4G18390	352.9	139.4	0.395013	TCP family transcription factor, putative
254675_at	AT4G18465	57.7	25.2	0.436742	RNA helicase, putative
254680_at	AT4G18130	159.9	72	0.450281	PHYE (PHYTOCHROME DEFECTIVE E); G-protein coupled photoreceptor/ signal transducer
254687_at	AT4G13770	1915.7	297.4	0.155244	CYP83A1 (CYTOCHROME P450 83A1); oxygen binding
254693_at	AT4G17880	92.8	26.7	0.287716	basic helix-loop-helix (bHLH) family protein
254701_at	AT4G18030	820.8	357.3	0.435307	dehydration-responsive family protein
254727_at	AT4G13670	229.3	63.9	0.278674	PTAC5 (PLASTID TRANSCRIPTIONALLY ACTIVE5); heat shock protein binding / unfolded protein binding
254735_at	AT4G13810	30.9	12.9	0.417476	disease resistance family protein / LRR family protein
254737_at	AT4G13840	573.6	224	0.390516	transferase family protein
254742_at	AT4G13430	1733.3	635.1	0.366411	aconitase family protein / aconitate hydratase family protein
254745_at	AT4G13460	128.5	63.7	0.49572	SUVH9 (SU(VAR)3-9 HOMOLOG 9); histone-lysine N-methyltransferase/ zinc ion binding
254746_at	AT4G12980	423.4	113.4	0.267832	auxin-responsive protein, putative
254761_at	AT4G13195	75.4	32.8	0.435013	CLE44 (CLAVATA3/ESR-RELATED 44)
254763_at	AT4G13170	716.5	310.7	0.433636	60S ribosomal protein L13A (RPL13aC)
254773_at	AT4G13410	30.7	11.8	0.384365	ATCSLA15 (Cellulose synthase-like A15); transferase, transferring glycosyl groups
254778_at	AT4G12750	102.4	46.2	0.451172	sequence-specific DNA binding / transcription factor
254781_at	AT4G12840	49.5	24.4	0.492929	similar to unknown protein [Arabidopsis thaliana] (TAIR:AT1G11170.1); similar to unnamed protein product [Vitis vinifera] (GB:CAO46884.1); contains InterPro domain Protein of unknown function DUF707 (InterPro:IPR007877)
254783_at	AT4G12830	218.5	61.4	0.281007	hydrolase, alpha/beta fold family protein
254789_at	AT4G12880	1084.9	191	0.176053	plastocyanin-like domain-containing protein
254791_at	AT4G12910	116.5	43.1	0.369957	SCPL20 (serine carboxypeptidase-like 20); serine carboxypeptidase
254803_at	AT4G13100	103.6	39.1	0.377413	zinc finger (C3HC4-type RING finger) family protein
254835_s_at	AT4G12320; AT4G12310	1061.4	278.9	0.262766	[AT4G12320, CYP706A6 (cytochrome P450, family 706, subfamily A, polypeptide 6); oxygen binding];[AT4G12310, CYP706A5 (cytochrome P450, family 706, subfamily A, polypeptide 5); oxygen binding]
254848_at	AT4G11960	249.6	125.1	0.501202	PGRL1B (PGR5-LIKE B)
254850_at	AT4G12000	106.7	26.7	0.250234	similar to unknown protein [Arabidopsis thaliana] (TAIR:AT4G22850.1); similar to unnamed protein product [Vitis vinifera] (GB:CAO63604.1); contains InterPro domain SNARE associated Golgi protein (InterPro:IPR015414)
254854_at	AT4G12130	31.6	14.1	0.446203	aminomethyltransferase
254862_at	AT4G12030	342.1	27.8	0.0812628	bile acid:sodium symporter family protein
254870_at	no_match	60	29.7	0.495	no_match
254910_at	AT4G11175	666.8	305.8	0.458608	translation initiation factor IF-1, chloroplast, putative
254911_at	AT4G11100	189	47.9	0.253439	similar to unknown protein [Arabidopsis thaliana] (TAIR:AT5G03060.1)
254938_at	AT4G10770	292.3	104.6	0.357852	ATOPT7 (oligopeptide transporter 7); oligopeptide transporter
254982_at	AT4G10470	80.4	38.1	0.473881	similar to unknown protein [Arabidopsis thaliana] (TAIR:AT1G33050.2)
254998_at	AT4G09760	552.9	248.2	0.448906	choline kinase, putative
255016_at	AT4G10120	298.3	119.7	0.401274	ATSPS4F; sucrose-phosphate synthase/ transferase, transferring glycosyl groups
255025_at	AT4G09900	179.9	82.3	0.457476	hydrolase, alpha/beta fold family protein
255028_at	AT4G09890	204.2	96.7	0.473555	similar to unknown protein [Arabidopsis thaliana] (TAIR:AT2G47480.1); similar to unknown [Populus trichocarpa] (GB:ABK92947.1)
255033_at	AT4G09520	49.3	22.1	0.448276	2,3-biphosphoglycerate-independent phosphoglycerate mutase family protein / phosphoglyceromutase family protein
255035_at	AT4G09550	204.7	65.5	0.31998	similar to unknown protein [Arabidopsis thaliana] (TAIR:AT1G73790.1); similar to unknown [Populus trichocarpa] (GB:ABK92804.1)
255043_at	AT4G09640	94.2	26.8	0.284501	similar to permease-related [Arabidopsis thaliana] (TAIR:AT1G34470.1); similar to hypothetical protein [Vitis vinifera] (GB:CAN81783.1); contains InterPro domain Protein of unknown function DUF803 (InterPro:IPR008521)
255046_at	AT4G09650	4422.9	2018.3	0.45633	ATP synthase delta chain, chloroplast, putative / H(+)-transporting two-sector ATPase, delta (OSCP) subunit, putative
255047_at	AT4G09670	492	236.4	0.480488	oxidoreductase family protein
255053_at	AT4G09730	160.5	62.4	0.388785	DEAD/DEAH box helicase, putative
255055_at	AT4G09810	65.3	28.9	0.442573	transporter-related
255070_at	AT4G09020	323.7	84.9	0.26228	ATISA3/ISA3 (ISOAMYLASE 3); alpha-amylase
255071_at	no_match	77.6	12.2	0.157216	no_match
255078_at	AT4G09010	1738.9	582.3	0.334867	APX4 (ASCORBATE PEROXIDASE 4); peroxidase
255088_at	AT4G09350	153.3	60.7	0.395956	DNAJ heat shock N-terminal domain-containing protein
255104_at	AT4G08685	554.2	220.1	0.397149	SAH7
255117_s_at	AT4G08700; AT5G41160	43.6	17.8	0.408257	[AT4G08700, ATPUP13 (Arabidopsis thaliana purine permease 13); purine transmembrane transporter];[AT5G41160, ATPUP12 (Arabidopsis thaliana purine permease 12); purine transmembrane transporter]
255118_at	AT4G08790	73	35.1	0.480822	nitrilase, putative
255224_at	AT4G05400	110.6	55.6	0.502712	similar to unknown protein [Arabidopsis thaliana] (TAIR:AT4G21140.1); similar to unnamed protein product [Vitis vinifera] (GB:CAO39711.1)
255232_at	AT4G05330	142	66.1	0.465493	AGD13 (ARF-GAP DOMAIN 13); ARF GTPase activator/ zinc ion binding
255236_at	AT4G05520	59.5	20.2	0.339496	calcium-binding EF hand family protein
255249_at	AT4G05090	116.7	57.4	0.491859	inositol monophosphatase family protein
255260_at	AT4G05040	53.6	21.9	0.408582	ankyrin repeat family protein
255277_at	AT4G04890	188	66.1	0.351596	PDF2 (PROTODERMAL FACTOR2); DNA binding / transcription factor
255285_at	AT4G04630	81.3	28.3	0.348093	similar to unknown protein [Arabidopsis thaliana] (TAIR:AT4G21970.1); similar to unnamed protein product [Vitis vinifera] (GB:CAO17943.1); contains InterPro domain Protein of unknown function DUF584 (InterPro:IPR007608)
255298_at	AT4G04840	894.2	253.3	0.28327	methionine sulfoxide reductase domain-containing protein / SeIR domain-containing protein
255318_at	AT4G04190	64.6	18.9	0.29257	similar to unnamed protein product [Vitis vinifera] (GB:CAO16653.1)
255328_at	AT4G04350	149	51.3	0.344295	EMB2369 (EMBRYO DEFECTIVE 2369); ATP binding / aminoacyl-tRNA ligase
255331_at	AT4G04330	1491.3	402.4	0.269832	similar to unnamed protein product [Vitis vinifera] (GB:CAO69665.1)
255332_at	AT4G04340	1069.7	348.7	0.325979	early-responsive to dehydration protein-related / ERD protein-related
255417_at	AT4G03190	113.1	47.2	0.41733	GRH1 (GRR1-LIKE PROTEIN 1); ubiquitin-protein ligase
255433_at	AT4G03210	453.8	218.6	0.48171	XTH9 (XYLOGLUCAN ENDOTRANSGLUCOSYLASE/HYDROLASE 9); hydrolase, acting on glycosyl bonds
255436_at	AT4G03150	359.8	151.5	0.421067	similar to unnamed protein product [Vitis vinifera] (GB:CAO22424.1)
255438_at	AT4G03070	119.7	25.7	0.214703	AOP1 (2-oxoglutarate?dependent dioxygenase 1.1); oxidoreductase, acting on paired donors, with incorporation or reduction of molecular oxygen, 2-oxoglutarate as one donor, and incorporation of one atom each of oxygen into both donors
255440_at	AT4G02530	1829.8	770.2	0.42092	chloroplast thylakoid lumen protein
255447_at	AT4G02790	487.2	118.5	0.243227	GTP-binding family protein
255450_at	AT4G02850	118.1	22.8	0.193057	phenazine biosynthesis PhzC/PhzF family protein
255456_at	AT4G02920	1488.4	714.5	0.480046	similar to unknown protein [Arabidopsis thaliana] (TAIR:AT1G03340.1); similar to hypothetical protein MtrDRAFT_AC161864g5v2 [Medicago truncatula] (GB:ABE86673.1)
255465_at	AT4G02990	224.1	78.6	0.350736	mitochondrial transcription termination factor family protein / mTERF family protein
255482_at	AT4G02510	649.7	276.6	0.425735	TOC159 (PLASMID PROTEIN IMPORT 2)
255488_at	AT4G02630	235	43.9	0.186809	protein kinase family protein
255506_at	AT4G02130	209.5	68.2	0.325537	GATL6/LGT10; polygalacturonate 4-alpha-galacturonosyltransferase/ transferase, transferring glycosyl groups / transferase, transferring hexosyl groups
255510_at	AT4G02020	95.1	47.2	0.49632	EZA1 (SWINGER); transcription factor
255522_at	AT4G02260	230.7	81.8	0.354573	RSH1 (RELA-SPOT HOMOLOG); catalytic
255540_at	AT4G01800	391.9	188	0.479714	preprotein translocase secA subunit, putative
255549_at	AT4G01950	259.1	81	0.312621	ATGPAT3/GPAT3 (GLYCEROL-3-PHOSPHATE ACYLTRANSFERASE 3); acyltransferase
255576_at	AT4G01440	33.4	15.3	0.458084	nodulin MtN21 family protein
255583_at	AT4G01510	55.2	24.6	0.445652	ARV2
255602_at	AT4G01026	427.2	173.2	0.405431	similar to unknown protein [Arabidopsis thaliana] (TAIR:AT1G01360.1); similar to hypothetical protein [Arabidopsis suecica] (GB:BAF63139.1); contains domain SSF55961 (SSF55961)
255604_at	AT4G01080	88.4	15.6	0.176471	similar to unknown protein [Arabidopsis thaliana] (TAIR:AT1G01430.1); similar to unknown protein Cr17 [Brassica napus] (GB:AAX51387.1); contains InterPro domain Protein of unknown function DUF231, plant (InterPro:IPR004253)
255607_at	AT4G01130	212.3	27.3	0.128592	acetylesterase, putative
255645_at	AT4G00880	313.1	142.9	0.456404	auxin-responsive family protein
255650_s_at	AT5G37190; AT4G00930	60.1	16.7	0.27787	[AT5G37190, CIP4 (COP1-INTERACTING PROTEIN 4)];[AT4G00930, CIP4.1]
255652_at	AT4G00950	98.8	36.3	0.367409	MEE47 (maternal effect embryo arrest 47); transcription factor
255659_at	AT4G00895	611.4	249.8	0.40857	ATP synthase delta chain-related
255662_at	AT4G00400	272.3	100.7	0.369813	GPAT8 (GLYCEROL-3-PHOSPHATE ACYLTRANSFERASE 8); acyltransferase/ glycerol-3-phosphate O-acyltransferase
255674_at	AT4G00430	1184.4	374.4	0.316109	TMP-C (PLASMA MEMBRANE INTRINSIC PROTEIN 1;4); water channel
255676_at	AT4G00490	152.2	52.7	0.346255	BAM2/BMY9 (BETA-AMYLASE 2); beta-amylase
255687_at	no_match	23.8	10.7	0.44958	no_match
255691_at	AT4G00370	440.2	93.8	0.213085	ANTR2 (anion transporter 2); organic anion transmembrane transporter
255692_at	AT4G00400	330.1	117.7	0.356559	GPAT8 (GLYCEROL-3-PHOSPHATE ACYLTRANSFERASE 8); acyltransferase/ glycerol-3-phosphate O-acyltransferase
255694_at	AT4G00050	76.5	35.9	0.469281	UNE10 (unfertilized embryo sac 10); DNA binding / transcription factor
255719_at	AT1G32080	1092.2	307.5	0.281542	membrane protein, putative
255774_at	AT1G18620	472.5	144.9	0.306667	similar to unknown protein [Arabidopsis thaliana] (TAIR:AT1G74160.1); similar to unnamed protein product [Vitis vinifera] (GB:CAO49165.1)
255779_at	AT1G18650	210.5	56.8	0.269834	glycosyl hydrolase family protein 17
255782_at	AT1G19850	36.6	14.2	0.387978	MP (MONOPTEROS); transcription factor
255785_at	AT1G19920	415.7	158.3	0.380803	APS2 (ATP SULFURYLASE PRECURSOR)
255791_at	AT2G33430	351.6	109.2	0.31058	plastid developmental protein DAG, putative
255795_at	AT2G33380	213.7	33.8	0.158166	RD20 (RESPONSIVE TO DESSICATION 20); calcium ion binding
255809_at	AT4G10300	1740.7	871.7	0.500776	similar to unknown protein [Arabidopsis thaliana] (TAIR:AT3G04300.1); similar to unknown [Populus trichocarpa] (GB:ABK95374.1); contains InterPro domain RmlC-like jelly roll fold (InterPro:IPR014710); contains InterPro domain Protein of unknown function DUF861, cupin-3 (InterPro:IPR008579); contains InterPro domain Cupin, RmlC-type (InterPro:IPR011051)
255817_at	AT2G33330	157.5	77.8	0.493968	33 kDa secretory protein-related
255818_at	AT2G33570	114.6	50.2	0.438045	similar to unknown protein [Arabidopsis thaliana] (TAIR:AT5G44670.1); similar to unnamed protein product [Vitis vinifera] (GB:CAO66312.1); similar to hypothetical protein [Vitis vinifera] (GB:CAN76802.1); contains InterPro domain Protein of unknown function DUF23 (InterPro:IPR008166)
255822_at	AT2G40610	638.8	206.9	0.323889	ATEXPA8 (ARABIDOPSIS THALIANA EXPANSIN A8)
255825_at	AT2G40475	157.4	47.4	0.301144	unknown protein
255826_at	AT2G40490	1182.9	445.2	0.376363	HEME2; uroporphyrinogen decarboxylase
255829_at	AT2G40540	247	86	0.348178	KT2 (POTASSIUM TRANSPORTER 2); potassium ion transmembrane transporter
255839_at	AT2G33500	34.4	11.9	0.34593	zinc finger (B-box type) family protein
255842_at	AT2G33530	138	55.7	0.403623	SCPL46 (serine carboxypeptidase-like 46); serine carboxypeptidase
255850_at	AT2G33450	2502.6	1191.7	0.476185	50S ribosomal protein L28, chloroplast (CL28)
255864_at	AT2G30320	98.6	24.2	0.245436	tRNA pseudouridine synthase family protein
255877_at	AT2G40460	91.6	33.1	0.361354	proton-dependent oligopeptide transport (POT) family protein
255887_at	AT1G20370	69.7	33	0.473458	tRNA pseudouridine synthase family protein
255889_at	AT1G17840	402.7	181.7	0.451204	ABCG11/COF1/DSO/WBC11 (DESPERADO); ATPase, coupled to transmembrane movement of substances
255890_at	AT1G17850	85	31.1	0.365882	similar to rhodanese-like domain-containing protein [Arabidopsis thaliana] (TAIR:AT2G40760.1); similar to unnamed protein product [Vitis vinifera] (GB:CAO48450.1); contains InterPro domain Rhodanese-like (InterPro:IPR001763)
255913_at	AT1G66980	204.7	99.8	0.487543	protein kinase family protein / glycerophosphoryl diester phosphodiesterase family protein
255926_at	AT1G22190	290.9	37.9	0.130285	AP2 domain-containing transcription factor, putative
255931_at	AT1G12710	261.4	87.4	0.334353	ATPP2-A12 (PHLOEM PROTEIN 2-A12); carbohydrate binding
255939_at	AT1G12730	68.5	27.6	0.40292	cell division cycle protein-related
255992_at	AT1G29790	163.2	79.6	0.487745	similar to (ARABIDOPSIS THALIANA RAS ASSOCIATED WITH DIABETES PROTEIN 3), methyltransferase [Arabidopsis thaliana] (TAIR:AT5G40830.1); similar to (ARABIDOPSIS THALIANA RAS ASSOCIATED WITH DIABETES PROTEIN 3), methyltransferase [Arabidopsis thaliana] (TAIR:AT5G40830.2); similar to hypothetical protein [Vitis vinifera] (GB:CAN63784.1); contains domain S-adenosyl-L-methionine-dependent methyltransfe…
256009_at	AT1G19210	127.2	15.4	0.121069	AP2 domain-containing transcription factor, putative
256015_at	AT1G19150	1704.2	364.5	0.213883	LHCA6 (Photosystem I light harvesting complex gene 6); chlorophyll binding
256060_at	AT1G07050	478.2	9.3	0.0194479	CONSTANS-like protein-related
256065_at	AT1G07070	209	99.8	0.477512	60S ribosomal protein L35a (RPL35aA)
256069_at	AT1G13740	70.2	20.7	0.294872	similar to unknown protein [Arabidopsis thaliana] (TAIR:AT1G69260.1); similar to unnamed protein product [Vitis vinifera] (GB:CAO41856.1); contains InterPro domain Protein of unknown function DUF1675 (InterPro:IPR012463)
256070_at	AT1G13730	98.7	33.7	0.341439	nuclear transport factor 2 (NTF2) family protein / RNA recognition motif (RRM)-containing protein
256075_at	AT1G18150	231.5	114	0.492441	ATMPK8 (ARABIDOPSIS THALIANA MAP KINASE 8); MAP kinase
256076_at	AT1G18060	949.4	461.8	0.486412	similar to unnamed protein product [Vitis vinifera] (GB:CAO68142.1)
256078_at	AT1G20670	86.7	43.2	0.49827	DNA-binding bromodomain-containing protein
256093_at	AT1G20823	124.6	45.2	0.362761	zinc finger (C3HC4-type RING finger) family protein
256096_at	AT1G13650	258.1	54.9	0.212708	similar to 18S pre-ribosomal assembly protein gar2-related [Arabidopsis thaliana] (TAIR:AT2G03810.4); similar to 18S pre-ribosomal assembly protein gar2-related [Arabidopsis thaliana] (TAIR:AT2G03810.2); similar to 18S pre-ribosomal assembly protein gar2-related [Arabidopsis thaliana] (TAIR:AT2G03810.3); similar to hypothetical protein Tc00.1047053503999.40 [Trypanosoma cruzi strain CL Brener] (G…
256116_at	AT1G16858; AT1G16860	153	72.4	0.473203	[AT1G16858, CPuORF55 (Conserved peptide upstream open reading frame 55)];[AT1G16860, merozoite surface protein-related]
256130_at	AT1G18170	202.2	85.4	0.422354	immunophilin / FKBP-type peptidyl-prolyl cis-trans isomerase family protein
256140_at	AT1G48650	167.4	77.4	0.462366	helicase domain-containing protein
256145_at	AT1G48750	138	52.8	0.382609	protease inhibitor/seed storage/lipid transfer protein (LTP) family protein
256151_at	AT1G55130	138.5	54.5	0.393502	endomembrane protein 70, putative
256185_at	AT1G51700	607.4	124.8	0.205466	ADOF1 (Arabidopsis dof zinc finger protein 1); DNA binding / transcription factor
256215_at	AT1G50900	1948.1	892.8	0.458293	similar to hypothetical protein [Vitis vinifera] (GB:CAN65357.1); similar to unnamed protein product [Vitis vinifera] (GB:CAO38995.1); contains InterPro domain Ankyrin (InterPro:IPR002110)
256220_at	AT1G56230	93.8	46.4	0.49467	similar to unknown protein [Arabidopsis thaliana] (TAIR:AT2G22660.2); similar to unnamed protein product [Vitis vinifera] (GB:CAO17505.1); similar to hypothetical protein [Vitis vinifera] (GB:CAN65689.1); contains InterPro domain Protein of unknown function DUF1399 (InterPro:IPR009836)
256228_at	AT1G56190	1030	388.6	0.377282	phosphoglycerate kinase, putative
256237_at	AT3G12610	855.6	247.1	0.288803	DRT100 (DNA-DAMAGE REPAIR/TOLERATION 100); protein binding
256244_at	AT3G12520	51.6	15.4	0.29845	SULTR4;2 (sulfate transporter 4;2); sulfate transmembrane transporter
256264_at	AT3G12210	100.3	45.7	0.455633	sequence-specific DNA binding
256274_at	AT3G12080	403	154.1	0.382382	EMB2738 (EMBRYO DEFECTIVE 2738); GTP binding
256275_at	AT3G12110	84.9	40.6	0.47821	ACT11 (ACTIN-11); structural constituent of cytoskeleton
256277_at	AT3G12120	3054.1	1497.2	0.490226	FAD2 (FATTY ACID DESATURASE 2); delta12-fatty acid dehydrogenase
256281_at	AT3G12560	94.1	44.1	0.46865	TRFL9 (TRF-LIKE 9); DNA binding
256304_at	AT1G69523	145.8	46.5	0.31893	UbiE/COQ5 methyltransferase family protein
256310_at	AT1G30360	1217.5	546.4	0.448789	ERD4 (EARLY-RESPONSIVE TO DEHYDRATION 4)
256341_at	AT1G72040	116.9	48.3	0.413174	deoxynucleoside kinase family
256343_at	AT1G72090	73.7	27.1	0.367707	radical SAM domain-containing protein / TRAM domain-containing protein
256361_at	AT1G66520	56.8	22.1	0.389085	PDE194 (PIGMENT DEFECTIVE 194); formyltetrahydrofolate deformylase/ hydroxymethyl-, formyl- and related transferase
256383_at	AT1G66820	492.6	156.4	0.317499	glycine-rich protein
256386_at	AT1G66540	48.1	14.3	0.297297	cytochrome P450, putative
256419_at	no_match	63.3	28	0.442338	no_match
256441_at	AT3G10940	604.5	59.8	0.0989247	protein phosphatase-related
256442_at	AT3G10930	328.6	61.7	0.187766	similar to unknown protein [Arabidopsis thaliana] (TAIR:AT5G05300.1)
256454_at	AT1G75280	915.7	318.6	0.347931	isoflavone reductase, putative
256461_s_at	AT1G36280; AT4G18440	360.5	165	0.457698	[AT1G36280, adenylosuccinate lyase, putative / adenylosuccinase, putative];[AT4G18440, adenylosuccinate lyase, putative / adenylosuccinase, putative]
256468_at	AT1G32550	574.1	284	0.494687	ferredoxin family protein
256512_at	AT1G33265	66.6	26.9	0.403904	similar to unknown [Populus trichocarpa] (GB:ABK96103.1); contains InterPro domain Protein of unknown function UPF0136, Transmembrane; (InterPro:IPR005349)
256514_at	AT1G66130	220.7	89.8	0.406887	oxidoreductase N-terminal domain-containing protein
256516_at	AT1G66150	982.3	404.9	0.412196	TMK1 (TRANSMEMBRANE KINASE 1)
256522_at	AT1G66160	207.6	104.6	0.503854	U-box domain-containing protein
256525_at	AT1G66180	246.5	111.5	0.452333	aspartyl protease family protein
256528_at	AT1G66140	76.7	24.8	0.323338	ZFP4 (ZINC FINGER PROTEIN 4); nucleic acid binding / transcription factor/ zinc ion binding
256530_at	AT1G33290	257.7	106.6	0.413659	sporulation protein-related
256565_at	no_match	46.3	13.6	0.293737	no_match
256577_at	AT3G28220	308.2	133.1	0.431862	meprin and TRAF homology domain-containing protein / MATH domain-containing protein
256578_at	AT3G28200	211.5	95.5	0.451537	peroxidase, putative
256585_at	AT3G28760	77.8	26.1	0.335476	similar to unnamed protein product [Vitis vinifera] (GB:CAO14940.1); contains InterPro domain 3-dehydroquinate synthase, prokaryotic-type (InterPro:IPR002812)
256601_s_at	AT3G28290; AT3G28300	280.9	44.4	0.158063	[AT3G28290, AT14A];[AT3G28300, AT14A]
256612_at	AT3G29280	58.9	22.5	0.382003	similar to unknown [Populus trichocarpa] (GB:ABK93016.1)
256623_at	AT3G19960	172.3	78.2	0.45386	ATATM (myosin 1); motor
256652_at	AT3G18850	81.9	34.7	0.423687	LPAT5; acyltransferase
256655_at	AT3G18890	347.8	80.1	0.230305	binding / catalytic/ coenzyme binding
256659_at	AT3G12020	60.8	29.3	0.481908	kinesin motor protein-related
256671_at	AT3G52290	128.1	23.9	0.186573	IQD3 (IQ-domain 3); calmodulin binding
256673_at	AT3G52370	60.5	29.5	0.487603	FLA15 (FASCICLIN-LIKE ARABINOGALACTAN PROTEIN 15 PRECURSOR)
256676_at	AT3G52180	767.9	128.8	0.16773	ATPTPKIS1/DSP4/SEX4 (STARCH-EXCESS 4); polysaccharide binding / protein tyrosine/serine/threonine phosphatase
256678_at	AT3G52380	736.5	214.6	0.291378	CP33 (PIGMENT DEFECTIVE 322); RNA binding
256698_at	AT3G20680	212.6	66.7	0.313735	similar to predicted protein [Physcomitrella patens subsp. patens] (GB:EDQ77462.1); similar to Os05g0500400 [Oryza sativa (japonica cultivar-group)] (GB:NP_001055963.1)
256706_at	AT3G30300	152.5	54.5	0.357377	similar to EDA30 (embryo sac development arrest 30) [Arabidopsis thaliana] (TAIR:AT3G03810.1); similar to Hypothetical plant protein [Medicago truncatula] (GB:ABN09047.1); similar to unnamed protein product [Vitis vinifera] (GB:CAO49224.1); contains InterPro domain Protein of unknown function DUF246, plant (InterPro:IPR004348)
256715_at	AT2G34090	99.9	36.4	0.364364	MEE18 (maternal effect embryo arrest 18)
256728_at	AT3G25660	400.6	154.6	0.385921	glutamyl-tRNA(Gln) amidotransferase, putative
256729_at	AT3G25680	51.9	26.2	0.504817	similar to unknown protein [Arabidopsis thaliana] (TAIR:AT5G23890.1); similar to unnamed protein product [Vitis vinifera] (GB:CAO42077.1); contains InterPro domain S-layer homology region (InterPro:IPR001119)
256746_at	AT3G29320	990.1	238.4	0.240784	glucan phosphorylase, putative
256752_at	no_match	200.6	76.8	0.382851	no_match
256792_at	AT3G22150	136.5	16.9	0.12381	pentatricopeptide (PPR) repeat-containing protein
256796_at	AT3G22210	1725.3	593.9	0.34423	unknown protein
256797_at	AT3G18600	143.6	69.3	0.482591	DEAD/DEAH box helicase, putative
256805_at	AT3G20930	162.2	63.2	0.389642	RNA recognition motif (RRM)-containing protein
256816_at	AT3G21400	57	14.8	0.259649	similar to unknown [Populus trichocarpa] (GB:ABK93428.1)
256822_at	AT3G22190	114.5	40.6	0.354585	IQD5 (IQ-domain 5); calmodulin binding
256825_at	AT3G22120	1190.8	478.6	0.401915	CWLP (CELL WALL-PLASMA MEMBRANE LINKER PROTEIN); lipid binding
256828_at	AT3G22970; AT3G22968	529.2	116.4	0.219955	[AT3G22970, similar to unknown protein [Arabidopsis thaliana] (TAIR:AT4G14620.1); similar to unknown [Populus trichocarpa] (GB:ABK95342.1); contains InterPro domain Protein of unknown function DUF506, plant (InterPro:IPR006502)];[AT3G22968, CPuORF59 (Conserved peptide upstream open reading frame 59)]
256837_at	AT3G22900	44	21.6	0.490909	RNA polymerase Rpb7 N-terminal domain-containing protein
256848_at	AT3G27960	85	35.5	0.417647	kinesin light chain-related
256855_at	AT3G15190	3535.6	1722.8	0.487272	chloroplast 30S ribosomal protein S20, putative
256862_at	AT3G23940	341.1	98.6	0.289065	dehydratase family
256865_at	AT3G23820	1789.3	598.9	0.334712	GAE6 (UDP-D-GLUCURONATE 4-EPIMERASE 6); catalytic
256880_at	AT3G26450	1116.5	536.9	0.480878	major latex protein-related / MLP-related
256890_at	AT3G23830	120.9	56.2	0.464847	GR-RBP4/GRP4 (GLYCINE-RICH RNA-BINDING PROTEIN 4); RNA binding / double-stranded DNA binding / single-stranded DNA binding
256891_at	AT3G19030	878.4	212.9	0.242372	similar to unknown protein [Arabidopsis thaliana] (TAIR:AT1G49500.1)
256892_at	AT3G19000	261.3	112.4	0.430157	oxidoreductase, 2OG-Fe(II) oxygenase family protein
256918_s_at	AT3G18960; AT4G01580	66.5	29.1	0.437594	[AT3G18960, transcriptional factor B3 family protein];[AT4G01580, transcriptional factor B3 family protein]
256932_at	AT3G22520	210.4	81.7	0.388308	similar to unknown protein [Arabidopsis thaliana] (TAIR:AT4G14840.1); similar to unnamed protein product [Vitis vinifera] (GB:CAO71183.1)
256962_at	AT3G13560	112.2	32.8	0.292335	glycosyl hydrolase family 17 protein
256963_at	AT3G13490	103.1	51.8	0.502425	OVA5 (OVULE ABORTION 5); ATP binding / aminoacyl-tRNA ligase
256983_at	AT3G13470	643.1	110.4	0.171668	chaperonin, putative
257001_at	AT3G14080	168.5	61.7	0.366172	small nuclear ribonucleoprotein, putative / snRNP, putative / Sm protein, putative
257008_at	AT3G14210	7500.3	2109.8	0.281295	ESM1 (EPITHIOSPECIFIER MODIFIER 1); carboxylesterase
257021_at	AT3G19710	2131.9	293.1	0.137483	BCAT4 (BRANCHED-CHAIN AMINOTRANSFERASE4); catalytic/ methionine-oxo-acid transaminase
257022_at	AT3G19580	195.1	61.9	0.317273	AZF2 (ARABIDOPSIS ZINC-FINGER PROTEIN 2); nucleic acid binding / transcription factor/ zinc ion binding
257024_at	AT3G19100	66.2	32.1	0.484894	calcium-dependent protein kinase, putative / CDPK, putative
257033_at	AT3G19170	962.8	453	0.470503	ATPREP1/ATZNMP (PRESEQUENCE PROTEASE 1); metalloendopeptidase
257040_at	AT3G19220	87.4	44	0.503432	CYO1/SCO2 (SHI-YO-U MEANS COTYLEDON IN JAPANESE); protein disulfide isomerase
257044_at	AT3G19720	413.8	107.3	0.259304	ARC5 (ACCUMULATION AND REPLICATION OF CHLOROPLAST 5); GTP binding / GTPase
257045_at	AT3G19720	38.9	17.6	0.452442	ARC5 (ACCUMULATION AND REPLICATION OF CHLOROPLAST 5); GTP binding / GTPase
257063_s_at	AT4G21460; AT3G18240	112.5	51.9	0.461333	[AT4G21460, similar to unknown protein [Arabidopsis thaliana] (TAIR:AT3G18240.2); similar to unknown protein [Arabidopsis thaliana] (TAIR:AT3G18240.1); similar to unnamed protein product [Vitis vinifera] (GB:CAO68106.1)];[AT3G18240, similar to unknown protein [Arabidopsis thaliana] (TAIR:AT4G21460.1); similar to unnamed protein product [Vitis vinifera] (GB:CAO68106.1)]
257066_at	AT3G18280	409.6	142.7	0.348389	protease inhibitor/seed storage/lipid transfer protein (LTP) family protein
257112_at	AT3G20120	43.5	20	0.45977	CYP705A21 (cytochrome P450, family 705, subfamily A, polypeptide 21); oxygen binding
257131_at	AT3G20240	147.6	62.2	0.421409	mitochondrial substrate carrier family protein
257132_at	AT3G20230	500.1	192.3	0.384523	50S ribosomal protein L18 family
257137_at	AT3G28860	335.6	112.4	0.334923	ATMDR11/ATPGP19/MDR1/MDR11/PGP19 (P-GLYCOPROTEIN 19); ATPase, coupled to transmembrane movement of substances / auxin efflux transmembrane transporter
257140_at	AT3G28910	146.6	49.1	0.334925	MYB30 (myb domain protein 30); DNA binding / transcription factor
257150_at	AT3G27230	231.8	111.1	0.479292	similar to (ARABIDOPSIS THALIANA RAS ASSOCIATED WITH DIABETES PROTEIN 3), methyltransferase [Arabidopsis thaliana] (TAIR:AT5G40830.1); similar to (ARABIDOPSIS THALIANA RAS ASSOCIATED WITH DIABETES PROTEIN 3), methyltransferase [Arabidopsis thaliana] (TAIR:AT5G40830.2); similar to hypothetical protein [Prunus persica] (GB:AAO14627.1); contains domain SSF53335 (SSF53335)
257151_at	AT3G27200	133	61.6	0.463158	plastocyanin-like domain-containing protein
257168_at	AT3G24430	749.1	242.1	0.323188	HCF101 (HIGH-CHLOROPHYLL-FLUORESCENCE 101); ATP binding
257171_at	AT3G23760	203.7	63.8	0.313206	similar to transferase, transferring glycosyl groups [Arabidopsis thaliana] (TAIR:AT4G14100.1); similar to unknown [Populus trichocarpa] (GB:ABK94230.1)
257172_at	AT3G23700	1047.9	496	0.473328	S1 RNA-binding domain-containing protein
257173_at	AT3G23810	2894.6	837	0.289159	SAHH2 (S-ADENOSYL-L-HOMOCYSTEINE (SAH) HYDROLASE 2); adenosylhomocysteinase
257190_at	AT3G13120	2699.7	1260.1	0.466756	30S ribosomal protein S10, chloroplast, putative
257193_at	AT3G13160	140.8	57	0.40483	pentatricopeptide (PPR) repeat-containing protein
257199_at	AT3G23710	140.7	58.7	0.4172	chloroplast inner membrane import protein Tic22, putative
257204_at	AT3G23805	162.9	71.2	0.437078	RALFL24 (RALF-LIKE 24)
257213_at	AT3G15020	167.6	70.2	0.418854	malate dehydrogenase (NAD), mitochondrial, putative
257217_at	AT3G14940	76.1	20.3	0.266754	ATPPC3 (PHOSPHOENOLPYRUVATE CARBOXYLASE 3); phosphoenolpyruvate carboxylase
257219_at	AT3G14930	746.2	302.3	0.405119	HEME1; uroporphyrinogen decarboxylase
257227_at	AT3G27820	947.4	350.2	0.369643	ATMDAR4/MDAR4 (MONODEHYDROASCORBATE REDUCTASE 4); monodehydroascorbate reductase (NADH)
257236_at	AT3G15095	246.9	77	0.311867	similar to unnamed protein product [Vitis vinifera] (GB:CAO39345.1)
257237_at	AT3G14890	57.5	25.1	0.436522	phosphoesterase
257253_at	AT3G24190	219	103.4	0.472146	ABC1 family protein
257254_at	AT3G21950	150.6	48.8	0.324037	S-adenosyl-L-methionine:carboxyl methyltransferase family protein
257267_at	AT3G15030	63.4	29.3	0.462145	TCP4 (TCP FAMILY TRANSCRIPTION FACTOR 4); transcription factor
257272_at	AT3G28130	122.4	26.1	0.213235	nodulin MtN21 family protein
257280_at	AT3G14440	56.1	11	0.196078	NCED3 (NINE-CIS-EPOXYCAROTENOID DIOXYGENASE3)
257294_at	AT3G15570	221.1	59.4	0.268657	phototropic-responsive NPH3 family protein
257297_at	AT3G28040	313.7	105.5	0.336309	leucine-rich repeat transmembrane protein kinase, putative
257299_at	AT3G28050	339	145.7	0.429794	nodulin MtN21 family protein
257300_at	AT3G28080	99.5	41.6	0.41809	nodulin MtN21 family protein
257311_at	AT3G26570	1131.3	474.3	0.419252	PHT2;1 (phosphate transporter 2;1)
257398_at	AT2G01990	80.2	34.8	0.433915	similar to unknown protein [Arabidopsis thaliana] (TAIR:AT1G14630.1); similar to unnamed protein product [Vitis vinifera] (GB:CAO42440.1)
257499_at	AT1G63850	114	50.7	0.444737	PRLI-interacting factor-related
257533_at	AT3G10840	211	51.2	0.242654	hydrolase, alpha/beta fold family protein
257596_at	AT3G24760	110.2	55	0.499093	F-box family protein
257600_at	AT3G24770	211.7	49.5	0.233821	CLE41 (CLAVATA3/ESR-RELATED 41); receptor binding
257642_at	AT3G25710	57.1	17.7	0.309982	basic helix-loop-helix (bHLH) family protein
257647_at	AT3G25805	192.8	71.1	0.368776	similar to unnamed protein product [Vitis vinifera] (GB:CAO42121.1)
257666_at	AT3G20270	166.1	54.2	0.326309	lipid-binding serum glycoprotein family protein
257678_at	AT3G20420	34.5	12.1	0.350725	RTL2 (RNASE THREE-LIKE PROTEIN 2); double-stranded RNA binding / ribonuclease III.
257706_at	AT3G12685	144.1	46.9	0.325468	similar to catalytic [Arabidopsis thaliana] (TAIR:AT1G24350.1); similar to unknown [Populus trichocarpa] (GB:ABK94924.1); contains InterPro domain Acid phosphatase/vanadium-dependent haloperoxidase related (InterPro:IPR003832)
257714_at	AT3G27360	188.1	81.7	0.434343	histone H3
257717_at	AT3G18390	405.6	124	0.30572	EMB1865 (EMBRYO DEFECTIVE 1865)
257722_at	AT3G18490	1106.9	476.3	0.430301	aspartyl protease family protein
257723_at	AT3G18500	183.2	92.4	0.504367	similar to endonuclease/exonuclease/phosphatase family protein [Arabidopsis thaliana] (TAIR:AT1G73875.1); similar to unnamed protein product [Vitis vinifera] (GB:CAO68025.1); contains InterPro domain Endonuclease/exonuclease/phosphatase (InterPro:IPR005135)
257730_at	AT3G18420	356.3	126.9	0.356161	tetratricopeptide repeat (TPR)-containing protein
257744_at	AT3G29230	149.3	49.9	0.334226	pentatricopeptide (PPR) repeat-containing protein
257748_at	AT3G18710	163.7	33.2	0.20281	U-box domain-containing protein
257756_at	AT3G18680	553.7	114.6	0.206971	aspartate/glutamate/uridylate kinase family protein
257759_at	AT3G23070	135.7	50.6	0.372881	similar to unknown protein [Arabidopsis thaliana] (TAIR:AT4G14510.1); similar to hypothetical protein [Vitis vinifera] (GB:CAN79523.1); similar to unnamed protein product [Vitis vinifera] (GB:CAO71295.1); similar to CRM family member 3 [Zea mays] (GB:NP_001106061.1); contains InterPro domain CRS1/YhbY (InterPro:IPR001890)
257772_at	AT3G23080	507	194.3	0.383235	similar to unknown protein [Arabidopsis thaliana] (TAIR:AT4G14500.1); similar to unnamed protein product [Vitis vinifera] (GB:CAO71306.1); contains InterPro domain Lipid-binding START (InterPro:IPR002913)
257773_at	AT3G29185	288.3	123.6	0.42872	similar to hypothetical protein MtrDRAFT_AC147482g2v2 [Medicago truncatula] (GB:ABD32485.1)
257783_at	AT3G26950	141.8	61.7	0.43512	binding
257793_at	AT3G26960	268.5	71.9	0.267784	similar to unknown protein [Arabidopsis thaliana] (TAIR:AT5G41050.1); similar to unnamed protein product [Vitis vinifera] (GB:CAO49052.1)
257797_at	AT3G15940	98.2	44	0.448065	glycosyl transferase family 1 protein
257800_at	AT3G15900	273.2	129.2	0.472914	similar to unknown [Populus trichocarpa] (GB:ABK95820.1)
257809_at	AT3G27060	1283.9	454.6	0.354077	TSO2 (TSO MEANING 'UGLY' IN CHINESE); ribonucleoside-diphosphate reductase
257814_at	AT3G25110	47.3	22.8	0.48203	ATFATA (ARABIDOPSIS FATA ACYL-ACP THIOESTERASE); acyl carrier/ acyl-ACP thioesterase
257827_at	AT3G26630	102.5	47.5	0.463415	pentatricopeptide (PPR) repeat-containing protein
257831_at	AT3G26710	740.2	220.4	0.297757	similar to unnamed protein product [Vitis vinifera] (GB:CAO49107.1)
257856_at	AT3G12930	631.7	144.6	0.228906	similar to unknown [Populus trichocarpa] (GB:ABK94112.1); contains InterPro domain Iojap-related protein (InterPro:IPR004394)
257891_at	AT3G17170	411.4	54.2	0.131745	RFC3 (REGULATOR OF FATTY-ACID COMPOSITION 3); structural constituent of ribosome
257903_at	AT3G28460	217.3	55.4	0.254947	similar to hypothetical protein [Vitis vinifera] (GB:CAN74970.1); contains InterPro domain Protein of unknown function methylase putative (InterPro:IPR016065)
257908_at	AT3G25410	185.4	63.8	0.344121	bile acid:sodium symporter family protein
257909_at	AT3G25480	207.7	69.1	0.332691	rhodanese-like domain-containing protein
257911_at	AT3G25530	950.4	399.7	0.42056	ATGHBDH/GHBDH; 3-hydroxybutyrate dehydrogenase/ phosphogluconate dehydrogenase (decarboxylating)
257912_at	AT3G25500	114.4	56.1	0.490385	AFH1 (FORMIN HOMOLOGY 1); actin binding
257932_at	AT3G17040	318.4	151.7	0.476445	HCF107 (HIGH CHLOROPHYLL FLUORESCENT 107); binding
257937_at	AT3G19810	259.5	126.3	0.486705	similar to unnamed protein product [Vitis vinifera] (GB:CAO64796.1); contains InterPro domain Protein of unknown function DUF177 (InterPro:IPR003772)
257954_at	AT3G21760	135.9	43.5	0.320088	UDP-glucoronosyl/UDP-glucosyl transferase family protein
257962_at	AT3G19790	150.4	72.3	0.480718	unknown protein
257974_at	AT3G20820	905.8	254.1	0.280526	leucine-rich repeat family protein
257983_at	AT3G20790	376.6	139.3	0.369888	oxidoreductase family protein
257985_at	AT3G20810	40.3	14.5	0.359801	transcription factor jumonji (jmjC) domain-containing protein
257999_at	AT3G27540	152	48.4	0.318421	glycosyl transferase family 17 protein
258003_at	AT3G29030	714.1	74.9	0.104887	ATEXPA5 (ARABIDOPSIS THALIANA EXPANSIN A5)
258017_at	AT3G19370	58.3	13.8	0.236707	similar to transport protein-related [Arabidopsis thaliana] (TAIR:AT2G23360.1); similar to unnamed protein product [Vitis vinifera] (GB:CAO47839.1); contains InterPro domain Protein of unknown function DUF869, plant (InterPro:IPR008587)
258025_at	AT3G19480	174.7	74.7	0.42759	D-3-phosphoglycerate dehydrogenase, putative / 3-PGDH, putative
258033_at	AT3G21250	68.9	24.8	0.359942	ATMRP6 (Arabidopsis thaliana multidrug resistance-associated protein 6)
258034_at	AT3G21300	78.4	18.6	0.237245	RNA methyltransferase family protein
258040_at	AT3G21190	268.9	116.5	0.433247	similar to unknown protein [Arabidopsis thaliana] (TAIR:AT1G51630.1); similar to unknown [Populus trichocarpa] (GB:ABK93128.1); contains InterPro domain Protein of unknown function DUF246, plant (InterPro:IPR004348)
258048_at	AT3G16290	215	58.2	0.270698	EMB2083 (EMBRYO DEFECTIVE 2083); ATPase/ metallopeptidase
258051_at	AT3G16260	70.8	32.6	0.460452	catalytic
258055_at	AT3G16250	910.5	164.5	0.18067	ferredoxin-related
258068_at	AT3G25990	19.1	7.2	0.376963	DNA-binding protein GT-1-related
258076_at	AT3G25920	1724.5	723.8	0.419716	RPL15 (ribosomal protein L15)
258086_at	AT3G25860	438.6	214.4	0.488828	LTA2 (PLASTID E2 SUBUNIT OF PYRUVATE DECARBOXYLASE); dihydrolipoyllysine-residue acetyltransferase
258087_at	AT3G26060	2837	856.8	0.302009	ATPRX Q; antioxidant/ peroxiredoxin
258094_at	AT3G14690	402.9	187.7	0.465872	CYP72A15 (cytochrome P450, family 72, subfamily A, polypeptide 15); oxygen binding
258113_at	AT3G14650	494.9	186.9	0.377652	CYP72A11 (cytochrome P450, family 72, subfamily A, polypeptide 11); oxygen binding
258119_at	AT3G14720	170.6	71.5	0.419109	ATMPK19 (Arabidopsis thaliana MAP kinase 19); MAP kinase
258128_at	AT3G24590	465.3	191.1	0.410703	signal peptidase I family protein
258149_at	AT3G18110	143.2	61.4	0.428771	EMB1270 (EMBRYO DEFECTIVE 1270)
258151_at	AT3G18080	3490.3	1230.2	0.352463	glycosyl hydrolase family 1 protein
258156_at	AT3G18050	618.2	163.9	0.265125	similar to unknown protein [Arabidopsis thaliana] (TAIR:AT4G28100.1); similar to unknown [Populus trichocarpa] (GB:ABK95654.1)
258161_at	AT3G17930	834.7	245	0.293519	similar to unknown [Populus trichocarpa] (GB:ABK96142.1)
258181_at	AT3G21670	543.5	115.1	0.211776	nitrate transporter (NTP3)
258185_at	AT3G21580	74	35.5	0.47973	cobalt ion transmembrane transporter
258196_at	AT3G13980	114	52	0.45614	similar to unknown protein [Arabidopsis thaliana] (TAIR:AT1G54200.1); similar to hypothetical protein [Vitis vinifera] (GB:CAN69469.1)
258217_at	AT3G17998; AT3G18000	89.7	23.8	0.265329	[AT3G17998, CPuORF30 (Conserved peptide upstream open reading frame 30)];[AT3G18000, NMT1 (N-METHYLTRANSFERASE 1); phosphoethanolamine N-methyltransferase]
258218_at	AT3G17998; AT3G18000	293.8	45.7	0.155548	[AT3G17998, CPuORF30 (Conserved peptide upstream open reading frame 30)];[AT3G18000, NMT1 (N-METHYLTRANSFERASE 1); phosphoethanolamine N-methyltransferase]
258222_at	AT3G15680	148.3	42.6	0.287256	zinc finger (Ran-binding) family protein
258232_at	AT3G27750	83.8	31.5	0.375895	similar to vacuolar sorting protein 9 domain-containing protein / VPS9 domain-containing protein [Arabidopsis thaliana] (TAIR:AT5G09320.1); similar to unnamed protein product [Vitis vinifera] (GB:CAO45867.1)
258247_at	no_match	36.1	16.9	0.468144	no_match
258250_at	AT3G15850	1381.7	648.5	0.469349	FAD5 (FATTY ACID DESATURASE 5); oxidoreductase
258264_at	AT3G15790	147.2	44.2	0.300272	MBD11 (methyl-CpG-binding domain 11); DNA binding
258286_at	AT3G16060	174.7	74.8	0.428163	kinesin motor family protein
258295_at	AT3G23400	1179.3	425.8	0.361062	plastid-lipid associated protein PAP / fibrillin family protein
258300_at	AT3G23340	54.5	23	0.422018	CKL10 (Casein Kinase I-like 10); casein kinase I/ kinase
258321_at	AT3G22840	49.4	17.4	0.352227	ELIP1 (EARLY LIGHT-INDUCABLE PROTEIN); chlorophyll binding
258324_at	AT3G22780	83	30.8	0.371084	TSO1 (CHINESE FOR 'UGLY'); transcription factor
258332_at	AT3G16180	196.2	96	0.489297	proton-dependent oligopeptide transport (POT) family protein
258333_at	AT3G16000	702.1	226.8	0.323031	MFP1 (MAR BINDING FILAMENT-LIKE PROTEIN 1)
258334_at	AT3G16010	126.6	54.1	0.42733	pentatricopeptide (PPR) repeat-containing protein
258350_at	AT3G17510	257.6	121.7	0.472438	CIPK1 (CBL-INTERACTING PROTEIN KINASE 1); kinase
258355_at	AT3G14330	123	35.9	0.29187	pentatricopeptide (PPR) repeat-containing protein
258357_at	AT3G14350	232.2	84.7	0.364772	SRF7 (STRUBBELIG-RECEPTOR FAMILY 7); ATP binding / protein serine/threonine kinase
258389_at	AT3G15390	35.9	15.7	0.437326	SDE5 (SILENCING DEFECTIVE 5)
258393_at	AT3G15480	896.4	437.2	0.487729	similar to unknown protein [Arabidopsis thaliana] (TAIR:AT1G52910.1); similar to fiber protein Fb34 [Gossypium barbadense] (GB:AAR07596.1); contains InterPro domain Protein of unknown function DUF1218 (InterPro:IPR009606)
258403_at	AT3G15380	110.1	53.1	0.482289	choline transporter-related
258437_at	AT3G16560	241.6	34.1	0.141142	protein phosphatase 2C-related / PP2C-related
258462_at	AT3G17350	141.9	51	0.359408	similar to unknown protein [Arabidopsis thaliana] (TAIR:AT5G50290.1); similar to unnamed protein product [Vitis vinifera] (GB:CAO70913.1); contains domain PROKAR_LIPOPROTEIN (PS51257)
258470_at	AT3G06035	334.4	90	0.269139	Identical to Uncharacterized GPI-anchored protein At3g06035 precursor [Arabidopsis Thaliana] (GB:Q84MC0;GB:Q8H7F7;GB:Q8L9J0); similar to unknown protein [Arabidopsis thaliana] (TAIR:AT5G19250.1); similar to unknown [Populus trichocarpa] (GB:ABK94712.1)
258475_at	AT3G02660	212.8	73.7	0.346335	EMB2768 (EMBRYO DEFECTIVE 2768); ATP binding / aminoacyl-tRNA ligase
258494_at	AT3G02450	267.2	77.6	0.290419	cell division protein ftsH, putative
258512_at	AT3G06510	618.3	290.7	0.47016	SFR2 (SENSITIVE TO FREEZING 2); hydrolase, hydrolyzing O-glycosyl compounds
258518_at	AT3G06570	62.2	29.8	0.4791	kelch repeat-containing F-box family protein
258522_at	AT3G06660	79	30.4	0.38481	PAPA-1-like family protein / zinc finger (HIT type) family protein
258528_at	AT3G06770	149.2	49.5	0.331769	glycoside hydrolase family 28 protein / polygalacturonase (pectinase) family protein
258534_at	AT3G06730	391.1	122	0.311941	thioredoxin family protein
258535_at	AT3G06750	388.8	155.5	0.399949	hydroxyproline-rich glycoprotein family protein
258538_at	AT3G06950	276.3	135.1	0.488961	tRNA pseudouridine synthase family protein
258552_at	AT3G07010	530.1	191.4	0.361064	pectate lyase family protein
258554_at	AT3G06980	509.4	116	0.227719	DEAD/DEAH box helicase, putative
258573_at	AT3G04260	193.6	64.9	0.335227	PTAC3 (PLASTID TRANSCRIPTIONALLY ACTIVE3); DNA binding
258585_at	AT3G04340	160.8	48.4	0.300995	EMB2458 (EMBRYO DEFECTIVE 2458); ATPase
258609_at	AT3G02910	304.7	153	0.502133	Identical to UPF0131 protein At3g02910 [Arabidopsis Thaliana] (GB:Q9M8T3); similar to unknown protein [Arabidopsis thaliana] (TAIR:AT5G46720.1); similar to Os03g0854000 [Oryza sativa (japonica cultivar-group)] (GB:NP_001051934.1); similar to unknown [Picea sitchensis] (GB:ABK22133.1); contains InterPro domain Butirosin biosynthesis, BtrG-like (InterPro:IPR013024); contains InterPro domain Protein…
258613_at	AT3G02870	460.3	151.7	0.329568	VTC4; 3'(2'),5'-bisphosphate nucleotidase/ L-galactose-1-phosphate phosphatase/ inositol or phosphatidylinositol phosphatase
258621_at	AT3G02830	133.2	48.8	0.366366	ZFN1 (ZINC FINGER PROTEIN 1); nucleic acid binding
258622_at	AT3G02720	494.4	208.2	0.421117	DJ-1 family protein / protease-related
258633_at	AT3G07990	147.2	70.2	0.476902	SCPL27 (serine carboxypeptidase-like 27); serine carboxypeptidase
258641_at	AT3G08030	815	244.4	0.299877	similar to unknown protein [Arabidopsis thaliana] (TAIR:AT2G41800.1); similar to unnamed protein product [Vitis vinifera] (GB:CAO40802.1); contains InterPro domain Protein of unknown function DUF642 (InterPro:IPR006946)
258643_at	AT3G08010	488.7	210.2	0.430121	ATAB2; RNA binding
258658_at	AT3G09820	1569.9	590.6	0.376202	ADK1 (ADENOSINE KINASE 1)
258674_at	AT3G08740	1469.2	408.7	0.278179	elongation factor P (EF-P) family protein
258675_at	AT3G08770	73.4	22.7	0.309264	LTP6 (Lipid transfer protein 6); lipid binding
258676_at	AT3G08600	114.5	55.6	0.48559	similar to unknown protein [Arabidopsis thaliana] (TAIR:AT4G22900.1); similar to unnamed protein product [Vitis vinifera] (GB:CAO45372.1); contains InterPro domain Protein of unknown function DUF1191 (InterPro:IPR010605)
258684_at	AT3G08680	154.1	64.5	0.418559	leucine-rich repeat transmembrane protein kinase, putative
258696_at	AT3G09650	125.1	46.4	0.370903	HCF152 (HIGH CHLOROPHYLL FLUORESCENCE 152)
258708_at	AT3G09580	208.2	63.4	0.304515	amine oxidase family protein
258719_at	AT3G09540	203.1	44.7	0.220089	pectate lyase family protein
258735_at	AT3G05880	3290.9	1162.6	0.353277	RCI2A (RARE-COLD-INDUCIBLE 2A)
258742_at	AT3G05800	197.5	68.1	0.34481	transcription factor
258755_at	AT3G11945	785	344.4	0.438726	ATHST; prenyltransferase
258782_at	AT3G11750	77.5	28.2	0.363871	dihydroneopterin aldolase, putative
258800_at	AT3G04550	471	114.1	0.242251	similar to unknown protein [Arabidopsis thaliana] (TAIR:AT5G28500.1); similar to unnamed protein product [Vitis vinifera] (GB:CAO65032.1)
258804_at	AT3G04760	496.1	177.9	0.358597	pentatricopeptide (PPR) repeat-containing protein
258807_at	AT3G04030	42.7	19.7	0.461358	myb family transcription factor
258814_at	AT3G03980	103.1	47.1	0.456838	short-chain dehydrogenase/reductase (SDR) family protein
258823_at	AT3G07200	137.7	41.2	0.299201	zinc finger (C3HC4-type RING finger) family protein
258824_at	AT3G07190	87.7	42.5	0.484607	similar to unknown protein [Arabidopsis thaliana] (TAIR:AT5G48660.1); similar to unknown [Populus trichocarpa] (GB:ABK95486.1); contains InterPro domain B-cell receptor-associated 31-like; (InterPro:IPR008417)
258849_at	AT3G03250	1000.5	415.5	0.415292	UGP (UDP-glucose pyrophosphorylase); UTP:glucose-1-phosphate uridylyltransferase
258851_at	AT3G03190	134.3	28.5	0.212211	ATGSTF11 (GLUTATHIONE S-TRANSFERASE F11); glutathione transferase
258857_at	AT3G02110	130.3	56.9	0.436685	SCPL25 (serine carboxypeptidase-like 25); serine carboxypeptidase
258859_at	AT3G02120	30.5	8.1	0.265574	hydroxyproline-rich glycoprotein family protein
258860_at	AT3G02050	129	56	0.434109	KUP3 (K+ uptake permease 3); potassium ion transmembrane transporter
258877_at	AT3G03220	148.9	63.3	0.425118	ATEXPA13 (ARABIDOPSIS THALIANA EXPANSIN A13)
258894_at	AT3G05650	65.8	23.4	0.355623	disease resistance family protein
258901_at	AT3G05640	147.8	25.5	0.17253	protein phosphatase 2C, putative / PP2C, putative
258919_at	AT3G10525	271.3	96.4	0.355326	similar to SIM (SIAMESE) [Arabidopsis thaliana] (TAIR:AT5G04470.1)
258927_at	AT3G10160	124.1	62.1	0.500403	ATDFC (A. THALIANA DHFS-FPGS HOMOLOG C); dihydrofolate synthase
258949_at	AT3G01370	193.8	96.5	0.497936	ATCFM2/CFM2 (CRM FAMILY MEMBER 2)
258956_at	AT3G01440	322.5	41.8	0.129612	oxygen evolving enhancer 3 (PsbQ) family protein
258966_at	AT3G10690	113.6	51.5	0.453345	DNA gyrase subunit A family protein
258970_at	AT3G10410	708.5	207.7	0.293155	SCPL49 (serine carboxypeptidase-like 49); serine carboxypeptidase
258976_at	AT3G01980	143.6	55.8	0.388579	short-chain dehydrogenase/reductase (SDR) family protein
258977_s_at	AT3G02020; AT5G14060	1005.2	235.7	0.234481	[AT3G02020, aspartate kinase, lysine-sensitive, putative];[AT5G14060, CARAB-AK-LYS (Lysine-sensitive aspartate kinase); amino acid binding / aspartate kinase]
258989_at	AT3G08920	741.8	296.5	0.399703	rhodanese-like domain-containing protein
258997_at	AT3G01810	148.7	64.6	0.434432	similar to nucleolar protein gar2-related [Arabidopsis thaliana] (TAIR:AT2G42320.1); similar to nucleolar protein gar2-related [Arabidopsis thaliana] (TAIR:AT2G42320.2); similar to unnamed protein product [Vitis vinifera] (GB:CAO46641.1); similar to unnamed protein product [Vitis vinifera] (GB:CAO14589.1)
259013_at	AT3G07430	832.5	307.9	0.36985	EMB1990 (EMBRYO DEFECTIVE 1990)
259014_at	AT3G07320	122.2	54.9	0.449264	glycosyl hydrolase family 17 protein
259015_at	AT3G07350	132.5	32.4	0.244528	similar to unknown protein [Arabidopsis thaliana] (TAIR:AT3G25240.1); similar to unnamed protein product [Vitis vinifera] (GB:CAO38687.1); contains InterPro domain Protein of unknown function DUF506, plant (InterPro:IPR006502)
259038_at	AT3G09210	481.7	203	0.421424	PTAC13 (PLASTID TRANSCRIPTIONALLY ACTIVE13); transcription elongation regulator
259042_at	AT3G03450	42.8	18.1	0.422897	RGL2 (RGA-LIKE 2); transcription factor
259071_at	AT3G11650	182	90.9	0.499451	NHL2 (NDR1/HIN1-like 2)
259078_at	AT3G05040	41.4	19.4	0.468599	HST (HASTY)
259080_at	AT3G04910	652.2	293.2	0.449555	WNK1 (WITH NO LYSINE (K) 1); kinase
259081_at	AT3G05030	145.8	39.5	0.270919	NHX2 (sodium proton exchanger 2); sodium:hydrogen antiporter
259082_at	AT3G04820	60.9	28.2	0.463054	RNA binding / pseudouridylate synthase/ tRNA-pseudouridine synthase
259093_at	AT3G04860	92.1	28.9	0.313789	similar to unknown protein [Arabidopsis thaliana] (TAIR:AT5G28150.1); similar to hypothetical protein [Vitis vinifera] (GB:CAN64151.1); contains InterPro domain Protein of unknown function DUF868, plant (InterPro:IPR008586)
259094_at	AT3G04940	191.3	43.9	0.229482	ATCYSD1 (Arabidopsis thaliana cysteine synthase D1); cysteine synthase
259098_at	AT3G04790	1949.6	803.9	0.412341	ribose 5-phosphate isomerase-related
259131_at	AT3G02180	942	424.4	0.450531	SP1L3 (SPIRAL 1-LIKE3)
259132_at	AT3G02250	204.3	65	0.31816	similar to unknown protein [Arabidopsis thaliana] (TAIR:AT5G15740.1); similar to hypothetical protein [Cleome spinosa] (GB:ABD96934.1); similar to unnamed protein product [Vitis vinifera] (GB:CAO49221.1); similar to hypothetical protein [Cleome spinosa] (GB:ABD96844.1); contains InterPro domain Protein of unknown function DUF246, plant (InterPro:IPR004348)
259138_s_at	AT5G04130; AT3G10270	243.1	80.3	0.330317	[AT5G04130, DNA topoisomerase, ATP-hydrolyzing, putative / DNA topoisomerase II, putative / DNA gyrase, putative];[AT3G10270, DNA topoisomerase, ATP-hydrolyzing, putative / DNA topoisomerase II, putative / DNA gyrase, putative]
259148_at	AT3G10350	297.8	146.1	0.490598	anion-transporting ATPase family protein
259160_at	AT3G05410	147.9	58.2	0.393509	similar to hypothetical protein OsI_004967 [Oryza sativa (indica cultivar-group)] (GB:EAY77120.1); similar to hypothetical protein OsJ_004568 [Oryza sativa (japonica cultivar-group)] (GB:EAZ14743.1); contains InterPro domain Mog1/PsbP/DUF1795, alpha/beta/alpha sandwich (InterPro:IPR016124)
259161_at	AT3G01500	5620.4	2786.3	0.495748	CA1 (CARBONIC ANHYDRASE 1); carbonate dehydratase/ zinc ion binding
259173_at	AT3G03640	198.8	94.4	0.474849	GLUC (Beta-glucosidase homolog); hydrolase, hydrolyzing O-glycosyl compounds
259179_at	AT3G01660	182.5	71	0.389041	methyltransferase
259185_at	AT3G01550	212.4	63.3	0.298023	triose phosphate/phosphate translocator, putative
259188_at	AT3G01510	177.6	61.4	0.345721	5'-AMP-activated protein kinase beta-1 subunit-related
259207_at	AT3G09050	170.3	50.3	0.295361	similar to unknown [Populus trichocarpa x Populus deltoides] (GB:ABK96465.1)
259231_at	AT3G11410	344.8	104.3	0.302494	AHG3/ATPP2CA (ARABIDOPSIS THALIANA PROTEIN PHOSPHATASE 2CA); protein binding / protein serine/threonine phosphatase
259240_at	AT3G11590	84.7	27.8	0.328217	similar to unknown protein [Arabidopsis thaliana] (TAIR:AT5G22310.1); similar to unnamed protein product [Vitis vinifera] (GB:CAO15858.1); contains domain Bcr-Abl oncoprotein oligomerization domain (SSF69036)
259253_at	AT3G07640	302.3	129.6	0.428713	similar to unnamed protein product [Vitis vinifera] (GB:CAO41126.1)
259258_at	AT3G07670	238.3	81.2	0.340747	SET domain-containing protein
259277_at	AT3G01180	119.7	44.3	0.370092	ATSS2 (STARCH SYNTHASE 2); transferase, transferring glycosyl groups
259287_at	AT3G11490	73.9	34.4	0.465494	rac GTPase activating protein, putative
259295_at	no_match	154.1	29	0.188189	no_match
259300_at	AT3G05100	140.6	68.6	0.487909	similar to hypothetical protein [Vitis vinifera] (GB:CAN76021.1); contains InterPro domain Methyltransferase type 12 (InterPro:IPR013217)
259302_at	AT3G05120	226.4	80.7	0.356449	ATGID1A/GID1A (GA INSENSITIVE DWARF1A); hydrolase
259303_at	AT3G05130	49.9	14.6	0.292585	similar to unknown protein [Arabidopsis thaliana] (TAIR:AT5G27330.1); similar to unnamed protein product [Vitis vinifera] (GB:CAO68600.1); contains InterPro domain Prefoldin (InterPro:IPR009053)
259308_at	AT3G05180	132.7	24.8	0.186888	GDSL-motif lipase/hydrolase family protein
259331_at	AT3G03840	54.5	22.8	0.418349	auxin-responsive protein, putative
259339_at	AT3G03900	59.1	29.2	0.494078	adenylylsulfate kinase, putative
259344_at	AT3G03710	154.6	32.7	0.211514	RIF10 (RESISTANT TO INHIBITION WITH FSM 10); 3'-5'-exoribonuclease/ RNA binding / nucleic acid binding
259358_at	AT1G13250	125.6	49.5	0.394108	GATL3 (Galacturonosyltransferase-like 3); polygalacturonate 4-alpha-galacturonosyltransferase/ transferase, transferring glycosyl groups / transferase, transferring hexosyl groups
259363_at	AT1G13270	467.8	160.7	0.343523	MAP1C (METHIONINE AMINOPEPTIDASE 1B); metalloexopeptidase
259366_at	AT1G13280	493.3	175.4	0.355565	AOC4 (ALLENE OXIDE CYCLASE 4)
259375_at	AT3G16370	3474.6	1490.6	0.428999	GDSL-motif lipase/hydrolase family protein
259391_s_at	AT1G06360; AT1G06350	105.8	29.7	0.280718	[AT1G06360, fatty acid desaturase family protein];[AT1G06350, fatty acid desaturase family protein]
259426_at	AT1G01470	2370.7	1052.8	0.444088	LEA14 (LATE EMBRYOGENESIS ABUNDANT 14)
259438_at	AT1G01510	124.7	45.3	0.363272	AN (ANGUSTIFOLIA)
259460_at	AT1G44000	656.9	296.7	0.451667	similar to unknown protein [Arabidopsis thaliana] (TAIR:AT4G11911.1); similar to hypothetical protein [Vitis vinifera] (GB:CAN81476.1)
259486_at	AT1G15710	122.8	56.9	0.463355	prephenate dehydrogenase family protein
259504_at	AT1G15690	3850.7	1870.9	0.48586	AVP1 (vacuolar-type H+-pumping pyrophosphatase 1); ATPase
259516_at	AT1G20450	2947.7	543.4	0.184347	ERD10/LTI45 (EARLY RESPONSIVE TO DEHYDRATION 10)
259528_at	AT1G12330	59.8	17.3	0.289298	similar to unknown protein [Arabidopsis thaliana] (TAIR:AT5G12900.1); similar to unnamed protein product [Vitis vinifera] (GB:CAO16971.1)
259535_at	AT1G12280	65.1	23	0.353303	disease resistance protein (CC-NBS-LRR class), putative
259541_at	AT1G20650	379.5	158.1	0.416601	protein kinase
259564_at	AT1G20540	158.5	75.6	0.476972	transducin family protein / WD-40 repeat family protein
259570_at	AT1G20440	2057.8	617.7	0.300175	COR47 (cold regulated 47)
259591_at	AT1G28150	637.7	307.9	0.482829	Identical to UPF0426 protein At1g28150, chloroplast precursor [Arabidopsis Thaliana] (GB:Q9FZ89;GB:Q8LET5); similar to unknown [Populus trichocarpa] (GB:ABK94413.1)
259599_at	AT1G28110	91.7	34.1	0.371865	SCPL45; serine carboxypeptidase
259625_at	AT1G42970	6174.7	2486.2	0.402643	GAPB (GLYCERALDEHYDE-3-PHOSPHATE DEHYDROGENASE B SUBUNIT); glyceraldehyde-3-phosphate dehydrogenase
259632_at	AT1G56430	451.7	45	0.0996236	nicotianamine synthase, putative
259633_at	AT1G56500	306.8	144.6	0.471317	haloacid dehalogenase-like hydrolase family protein
259658_at	AT1G55370	241.5	87.4	0.361905	carbohydrate binding / catalytic
259660_at	AT1G55260	670.8	137.1	0.204383	lipid binding
259664_at	AT1G55330	2954.7	1298.5	0.439469	AGP21 (ARABINOGALACTAN PROTEIN 21)
259669_at	AT1G52340	162.6	55.7	0.342558	ABA2 (ABA DEFICIENT 2); oxidoreductase
259707_at	AT1G77490	648.1	307.6	0.474618	TAPX; L-ascorbate peroxidase
259715_at	AT1G60990	102.4	48.3	0.47168	aminomethyltransferase
259736_at	AT1G64390	681.4	110.8	0.162606	ATGH9C2 (ARABIDOPSIS THALIANA GLYCOSYL HYDROLASE 9C2); hydrolase, hydrolyzing O-glycosyl compounds
259738_at	AT1G64355	222.8	79.1	0.355027	similar to unnamed protein product [Vitis vinifera] (GB:CAO65822.1)
259753_at	AT1G71050	75	30.8	0.410667	heavy-metal-associated domain-containing protein / copper chaperone (CCH)-related
259760_at	AT1G77580	62.4	16.5	0.264423	myosin heavy chain-related
259763_at	AT1G77630	82.1	35.2	0.428745	peptidoglycan-binding LysM domain-containing protein
259768_at	AT1G29390	1071.9	371.6	0.346674	COR314-TM2 (cold regulated 314 thylakoid membrane 2)
259775_at	AT1G29530	189.3	70.2	0.37084	similar to unknown protein [Arabidopsis thaliana] (TAIR:AT2G34310.1); similar to unknown protein [Arabidopsis thaliana] (TAIR:AT2G34310.2); similar to unknown protein [Arabidopsis thaliana] (TAIR:AT2G34310.3)
259784_at	AT1G29450	73.6	29.1	0.39538	auxin-responsive protein, putative
259786_at	AT1G29660	2051.5	577.5	0.281501	GDSL-motif lipase/hydrolase family protein
259787_at	AT1G29460	117.3	42.7	0.364024	auxin-responsive protein, putative
259788_at	AT1G29670	2402.8	856.5	0.356459	GDSL-motif lipase/hydrolase family protein
259789_at	AT1G29395	703.2	200.4	0.284983	COR414-TM1 (cold regulated 414 thylakoid membrane 1)
259793_at	AT1G64380	211.6	6.8	0.0321361	AP2 domain-containing transcription factor, putative
259794_at	AT1G64330	52.1	24.4	0.46833	myosin heavy chain-related
259804_at	AT1G72160	1154.9	470.6	0.407481	SEC14 cytosolic factor family protein / phosphoglyceride transfer family protein
259806_at	AT1G47900	78.4	26.1	0.332908	similar to unknown protein [Arabidopsis thaliana] (TAIR:AT1G19835.1); similar to unnamed protein product [Vitis vinifera] (GB:CAO48232.1); similar to hypothetical protein OsI_010472 [Oryza sativa (indica cultivar-group)] (GB:EAY89239.1); similar to hypothetical protein [Vitis vinifera] (GB:CAN60525.1); contains InterPro domain Protein of unknown function DUF869, plant (InterPro:IPR008587)
259830_at	AT1G80630	75	37	0.493333	leucine-rich repeat family protein
259839_at	AT1G52190	1260	554.2	0.439841	proton-dependent oligopeptide transport (POT) family protein
259842_at	AT1G73602; AT1G73600	4132.6	671.6	0.162513	[AT1G73602, CPuORF32 (Conserved peptide upstream open reading frame 32)];[AT1G73600, phosphoethanolamine N-methyltransferase]
259848_at	AT1G72180	432.9	202.7	0.468237	leucine-rich repeat transmembrane protein kinase, putative
259860_at	AT1G80640	128.4	58.9	0.458723	protein kinase family protein
259878_at	AT1G76790	198.1	41.6	0.209995	O-methyltransferase family 2 protein
259889_at	AT1G76405	130	47.2	0.363077	similar to unknown protein [Arabidopsis thaliana] (TAIR:AT1G20816.1); similar to unnamed protein product [Vitis vinifera] (GB:CAO66270.1)
259903_at	AT1G74160	64.2	20.3	0.316199	similar to unknown protein [Arabidopsis thaliana] (TAIR:AT1G18620.2); similar to unknown protein [Arabidopsis thaliana] (TAIR:AT1G18620.1); similar to unnamed protein product [Vitis vinifera] (GB:CAO49165.1)
259907_at	AT1G60860	33.9	16.3	0.480826	ARF GTPase-activating domain-containing protein
259942_at	AT1G71260	336.4	103.9	0.308859	ATWHY2 (A. THALIANA WHIRLY 2); DNA binding
259945_at	AT1G71460	60.6	24.6	0.405941	pentatricopeptide (PPR) repeat-containing protein
259953_at	AT1G74810	38.8	12	0.309278	BOR5; anion exchanger
259955_s_at	AT1G75080; AT1G19350	542.4	226.2	0.417035	[AT1G75080, BZR1 (BRASSINAZOLE-RESISTANT 1); transcription regulator];[AT1G19350, BES1 (BRI1-EMS-SUPPRESSOR 1); transcription regulator]
259958_at	AT1G53730	214.8	106.9	0.497672	SRF6 (STRUBBELIG-RECEPTOR FAMILY 6); ATP binding / protein serine/threonine kinase
259970_at	AT1G76570	105.2	30.5	0.289924	chlorophyll A-B binding family protein
259981_at	AT1G76450	1055.3	478.7	0.453615	oxygen-evolving complex-related
259987_at	AT1G75030	55.9	16.7	0.298748	ATLP-3 (Arabidopsis thaumatin-like protein 3)
259990_s_at	AT5G23410; AT1G68050; AT5G42730	239.5	72.8	0.303967	[AT5G23410, similar to FKF1 (FLAVIN-BINDING KELCH DOMAIN F BOX PROTEIN), ubiquitin-protein ligase [Arabidopsis thaliana] (TAIR:AT1G68050.1); similar to unnamed protein product [Vitis vinifera] (GB:CAO42365.1); contains domain PTHR23244 (PTHR23244); contains domain PTHR23244:SF9 (PTHR23244:SF9)];[AT1G68050, FKF1 (FLAVIN-BINDING KELCH DOMAIN F BOX PROTEIN); ubiquitin-protein ligase];[AT5G42730, pse…
259994_at	AT1G68130	44.1	19.1	0.433107	ATIDD14 (ARABIDOPSIS THALIANA INDETERMINATE(ID)-DOMAIN 14); nucleic acid binding / transcription factor/ zinc ion binding
259996_at	AT1G67910	170	79.3	0.466471	similar to unknown protein [Arabidopsis thaliana] (TAIR:AT1G24577.1); similar to unknown [Populus trichocarpa] (GB:ABK93048.1)
260000_at	AT1G68060	135.7	55.1	0.406043	ATMAP70-1 (MICROTUBULE-ASSOCIATED PROTEINS 70-1); microtubule binding
260027_at	AT1G29952; AT1G29950; AT1G29951	75.4	36.7	0.486737	[AT1G29952, CPuORF34 (Conserved peptide upstream open reading frame 34)];[AT1G29950, transcription factor/ transcription regulator];[AT1G29951, CPuORF35 (Conserved peptide upstream open reading frame 35)]
260028_at	AT1G29980	182.4	54.4	0.298246	similar to unknown protein [Arabidopsis thaliana] (TAIR:AT2G34510.1); similar to unknown [Populus trichocarpa] (GB:ABK95079.1); contains InterPro domain Protein of unknown function DUF642 (InterPro:IPR006946); contains InterPro domain Galactose-binding like (InterPro:IPR008979)
260033_at	AT1G68760	95.1	45.6	0.479495	ATNUDT1 (Arabidopsis thaliana Nudix hydrolase homolog 1); dihydroneopterin triphosphate pyrophosphohydrolase/ hydrolase
260041_at	AT1G68780	126	40.8	0.32381	leucine-rich repeat family protein
260044_at	AT1G73655	990.5	413.6	0.417567	immunophilin / FKBP-type peptidyl-prolyl cis-trans isomerase family protein
260062_at	AT1G73710	50.4	22.8	0.452381	pentatricopeptide (PPR) repeat-containing protein
260065_at	AT1G73760	184.8	82.5	0.446429	zinc finger (C3HC4-type RING finger) family protein
260081_at	AT1G78170	138.3	45.8	0.331164	similar to unknown protein [Arabidopsis thaliana] (TAIR:AT1G22250.1); similar to unnamed protein product [Vitis vinifera] (GB:CAO61724.1)
260082_at	AT1G78180	77.6	28.9	0.372423	binding
260089_at	AT1G73170	273.5	99.3	0.363071	ATP binding / ATP-dependent peptidase/ nucleoside-triphosphatase/ nucleotide binding / serine-type endopeptidase
260107_at	AT1G66430	254.6	84.2	0.330715	pfkB-type carbohydrate kinase family protein
260118_s_at	AT5G18700; AT1G33940	61.9	24	0.387722	[AT5G18700, EMB3013 (EMBRYO DEFECTIVE 3013); kinase];[AT1G33940, similar to EMB3013 (EMBRYO DEFECTIVE 3013), kinase [Arabidopsis thaliana] (TAIR:AT5G18700.1); similar to unnamed protein product [Vitis vinifera] (GB:CAO71033.1)]
260125_at	AT1G36390	205	100.5	0.490244	co-chaperone grpE family protein
260135_at	AT1G66400	75.3	27.5	0.365206	calmodulin-related protein, putative
260141_at	AT1G66350	134.2	38.4	0.28614	RGL1 (RGA-LIKE 1); transcription factor
260151_at	AT1G52910	81.2	40.7	0.501232	similar to unknown protein [Arabidopsis thaliana] (TAIR:AT3G15480.1); similar to unknown [Populus trichocarpa] (GB:ABK94458.1); contains InterPro domain Protein of unknown function DUF1218 (InterPro:IPR009606)
260165_at	AT1G79850	2141.6	908.5	0.424216	RPS17 (ribosomal protein S17); structural constituent of ribosome
260172_s_at	AT5G10330; AT1G71920	153.1	64.2	0.419334	[AT5G10330, EMB2196/HISN6A/HPA1 (EMBRYO DEFECTIVE 2196); histidinol-phosphate transaminase];[AT1G71920, histidinol-phosphate aminotransferase, putative]
260207_at	AT1G70730	532	239.5	0.450188	phosphoglucomutase, cytoplasmic, putative / glucose phosphomutase, putative
260217_at	AT1G74600	31.5	11.6	0.368254	pentatricopeptide (PPR) repeat-containing protein
260221_at	AT1G74670	1625.7	618.8	0.380636	gibberellin-responsive protein, putative
260237_at	AT1G74430	85.8	18.6	0.216783	MYB95 (myb domain protein 95); DNA binding / transcription factor
260238_at	AT1G74520	588.2	165.6	0.281537	ATHVA22A (Arabidopsis thaliana HVA22 homologue A)
260260_at	AT1G68540	103.9	28.3	0.272377	oxidoreductase family protein
260262_at	AT1G68470	55.8	19.9	0.356631	exostosin family protein
260264_at	AT1G68500	56.6	24.3	0.429329	similar to hypothetical protein [Vitis vinifera] (GB:CAN66643.1)
260266_at	AT1G68520	830	279	0.336145	zinc finger (B-box type) family protein
260283_at	AT1G80480	627.1	182.5	0.291022	PTAC17 (PLASTID TRANSCRIPTIONALLY ACTIVE17)
260308_at	AT1G70610	151.7	56.3	0.371127	ATTAP1 (Arabidopsis thaliana transporter associated with antigen processing protein 1); ATPase, coupled to transmembrane movement of substances
260309_at	AT1G70580	300.6	142.3	0.473387	AOAT2 (GLUTAMATE:GLYOXYLATE AMINOTRANSFERASE 2); alanine transaminase
260325_at	AT1G63940	700	209.5	0.299286	monodehydroascorbate reductase, putative
260336_at	AT1G73990	168.9	84.2	0.49852	SPPA (signal peptide peptidase); protease IV/ serine-type endopeptidase
260343_at	AT1G69200	195.8	32.4	0.165475	kinase
260347_at	AT1G69420	150.2	52.9	0.352197	zinc finger (DHHC type) family protein
260359_at	AT1G69210	33.7	17	0.504451	similar to unknown protein [Arabidopsis thaliana] (TAIR:AT1G77122.1); similar to unnamed protein product [Vitis vinifera] (GB:CAO41849.1); contains InterPro domain Protein of unknown function DUF150 (InterPro:IPR003728)
260368_at	AT1G69700	217.4	107.1	0.49264	ATHVA22C (Arabidopsis thaliana HVA22 homologue C)
260371_at	AT1G69690	150.3	44.9	0.298736	TCP family transcription factor, putative
260379_at	no_match	114	49.9	0.437719	no_match
260385_at	AT1G74090	889.5	122.7	0.137943	sulfotransferase family protein
260388_at	AT1G74070	161.7	48.9	0.302412	peptidyl-prolyl cis-trans isomerase cyclophilin-type family protein
260390_at	AT1G73940	156	76.5	0.490385	similar to unknown protein [Arabidopsis thaliana] (TAIR:AT5G49410.1); similar to unknown protein [Arabidopsis thaliana] (TAIR:AT5G49410.2); similar to unnamed protein product [Vitis vinifera] (GB:CAO62865.1)
260393_at	AT1G73920	495	244.5	0.493939	lipase family protein
260412_at	AT1G69830	1020.2	343.9	0.337091	AMY3/ATAMY3 (ALPHA-AMYLASE-LIKE 3); alpha-amylase
260431_at	AT1G68190	147.1	68.8	0.467709	zinc finger (B-box type) family protein
260442_at	AT1G68220	276.1	68.1	0.24665	similar to unknown protein [Arabidopsis thaliana] (TAIR:AT1G13380.1); similar to hypothetical protein [Vitis vinifera] (GB:CAN76984.1); contains InterPro domain Protein of unknown function DUF1218 (InterPro:IPR009606)
260453_s_at	AT1G72510; AT2G09970	232.8	102.2	0.439003	[AT1G72510, similar to unknown protein [Arabidopsis thaliana] (TAIR:AT2G09970.1); similar to hypothetical protein [Vitis vinifera] (GB:CAN73516.1); contains InterPro domain Protein of unknown function DUF1677, plant (InterPro:IPR012876)];[AT2G09970, similar to unknown protein [Arabidopsis thaliana] (TAIR:AT1G72510.1); similar to unknown protein [Arabidopsis thaliana] (TAIR:AT1G72510.2); similar t…
260454_at	AT1G72310	91.1	35.2	0.386389	ATL3 (Arabidopsis T?xicos en Levadura 3); protein binding / zinc ion binding
260457_at	AT1G72480	129.2	47.6	0.368421	similar to unknown protein [Arabidopsis thaliana] (TAIR:AT2G01070.1); similar to hypothetical protein [Vitis vinifera] (GB:CAN62240.1); similar to unnamed protein product [Vitis vinifera] (GB:CAO45597.1); contains InterPro domain Transmembrane receptor, eukaryota; (InterPro:IPR009637)
260465_at	AT1G10910	163.2	74.3	0.45527	similar to PTAC2 (PLASTID TRANSCRIPTIONALLY ACTIVE2) [Arabidopsis thaliana] (TAIR:AT1G74850.1); similar to hypothetical protein OsI_002384 [Oryza sativa (indica cultivar-group)] (GB:EAY74537.1); similar to putative PPR protein [Oryza sativa (japonica cultivar-group)] (GB:BAD87953.1); similar to unnamed protein product [Vitis vinifera] (GB:CAO24702.1); contains InterPro domain Pentatricopeptide re…
260466_at	AT1G10900	113.3	51.9	0.458076	phosphatidylinositol-4-phosphate 5-kinase family protein
260481_at	AT1G10960	2168.3	1054	0.486095	ATFD1 (FERREDOXIN 1); 2 iron, 2 sulfur cluster binding / electron carrier/ iron-sulfur cluster binding
260489_at	AT1G51610	366.5	99.4	0.271214	cation efflux family protein / metal tolerance protein, putative (MTPc4)
260494_at	AT2G41820	71.3	24.2	0.339411	leucine-rich repeat transmembrane protein kinase, putative
260505_at	AT1G47230	67.5	27.1	0.401481	CYCA3;4; cyclin-dependent protein kinase regulator
260523_at	AT2G41720	128.7	48.3	0.375291	EMB2654 (EMBRYO DEFECTIVE 2654)
260541_at	AT2G43530	652.4	217.9	0.333998	trypsin inhibitor, putative
260547_at	AT2G43550	1376.8	339.7	0.246732	trypsin inhibitor, putative
260580_at	AT2G47390	378.6	154.2	0.40729	serine-type endopeptidase/ serine-type peptidase
260586_at	AT2G43630	313.1	135.9	0.434047	similar to glycine-rich protein [Arabidopsis thaliana] (TAIR:AT3G59640.2); similar to glycine-rich protein [Arabidopsis thaliana] (TAIR:AT3G59640.1); similar to unnamed protein product [Vitis vinifera] (GB:CAO46269.1)
260615_at	AT1G53240	1911	855.4	0.447619	malate dehydrogenase (NAD), mitochondrial
260629_at	AT1G62330	118.4	52.7	0.445101	similar to unknown protein [Arabidopsis thaliana] (TAIR:AT1G11990.1); similar to unnamed protein product [Vitis vinifera] (GB:CAO22725.1); contains InterPro domain Protein of unknown function DUF246, plant (InterPro:IPR004348)
260636_at	AT1G62430	610.2	271.3	0.444608	ATCDS1 (CDP-diacylglycerol synthase 1); phosphatidate cytidylyltransferase
260645_at	AT1G53300	86.1	32	0.371661	TTL1 (TETRATRICOPETIDE-REPEAT THIOREDOXIN-LIKE 1); binding
260673_at	AT1G19330	246.5	56.7	0.23002	similar to unknown protein [Arabidopsis thaliana] (TAIR:AT1G75060.1); similar to unnamed protein product [Vitis vinifera] (GB:CAO61216.1)
260676_at	AT1G19450	642.2	296.5	0.461694	integral membrane protein, putative / sugar transporter family protein
260685_at	AT1G17650	324.3	115	0.35461	phosphogluconate dehydrogenase (decarboxylating)
260739_at	AT1G15000	86.3	25	0.289687	SCPL50 (serine carboxypeptidase-like 50); serine carboxypeptidase
260745_at	AT1G78370	2449.3	283.5	0.115747	ATGSTU20 (Arabidopsis thaliana Glutathione S-transferase (class tau) 20); glutathione transferase
260753_at	AT1G49230	265.9	97.1	0.365175	zinc finger (C3HC4-type RING finger) family protein
260776_at	AT1G14580	81.8	38	0.464548	zinc finger (C2H2 type) family protein
260790_at	AT1G06240	105.2	33.3	0.31654	oxidoreductase/ transition metal ion binding
260793_at	AT1G06190	581.4	194.5	0.334537	ATP binding / ATPase, coupled to transmembrane movement of ions, phosphorylative mechanism
260815_at	AT1G06950	305.9	136.1	0.444917	ATTIC110/TIC110 (TRANSLOCON AT THE INNER ENVELOPE MEMBRANE OF CHLOROPLASTS 110)
260821_at	AT1G06820	152.1	76.8	0.504931	CRTISO (CAROTENOID ISOMERASE); carotenoid isomerase
260857_at	AT1G21880	136.2	41.7	0.306167	LYM1 (LYSM DOMAIN GPI-ANCHORED PROTEIN 1 PRECURSOR)
260872_at	AT1G21350	200.5	88.5	0.441397	antioxidant/ electron carrier/ oxidoreductase
260875_at	AT1G21410	109.4	39.4	0.360146	SKP2A; protein binding
260877_at	AT1G21500	1546	759.8	0.491462	similar to hypothetical protein OsI_030994 [Oryza sativa (indica cultivar-group)] (GB:EAZ09762.1); similar to Os09g0517000 [Oryza sativa (japonica cultivar-group)] (GB:NP_001063677.1); similar to unknown protein [Oryza sativa (japonica cultivar-group)] (GB:BAD33829.1)
260898_at	AT1G29070	2781.1	1394.3	0.501348	ribosomal protein L34 family protein
260902_at	AT1G21440	668.4	61.5	0.0920108	mutase family protein
260922_at	AT1G21560	116	48.7	0.419828	similar to unknown protein [Arabidopsis thaliana] (TAIR:AT4G01170.1); similar to hypothetical protein OsI_014365 [Oryza sativa (indica cultivar-group)] (GB:EAY93132.1); similar to Os04g0221000 [Oryza sativa (japonica cultivar-group)] (GB:NP_001052267.1)
260944_at	AT1G45130	112.9	28.9	0.255979	BGAL5 (beta-galactosidase 5); beta-galactosidase
260957_at	AT1G06080	63.2	26.2	0.414557	ADS1 (DELTA 9 DESATURASE 1); oxidoreductase
260982_at	AT1G53520	201.1	88.1	0.438091	chalcone-flavanone isomerase-related
260995_at	AT1G12120	251.2	123.9	0.493232	similar to unknown protein [Arabidopsis thaliana] (TAIR:AT1G62530.2); similar to unknown protein [Arabidopsis thaliana] (TAIR:AT1G62530.1); similar to unnamed protein product [Vitis vinifera] (GB:CAO70341.1); contains InterPro domain Protein of unknown function DUF863, plant (InterPro:IPR008581)
261016_at	AT1G26560	177.9	34.8	0.195616	glycosyl hydrolase family 1 protein
261017_at	AT1G26570	100.8	43.8	0.434524	ATUGD1/UGD1 (UDP-glucose dehydrogenase 1); UDP-glucose 6-dehydrogenase
261037_at	AT1G17420	142.4	63.2	0.44382	LOX3 (Lipoxygenase 3); iron ion binding / lipoxygenase/ metal ion binding / oxidoreductase, acting on single donors with incorporation of molecular oxygen, incorporation of two atoms of oxygen
261039_at	AT1G17455	76.9	27.8	0.361508	ELF4-L4 (ELF4-LIKE 4)
261049_at	AT1G01430	450.9	179.2	0.397427	similar to unknown protein [Arabidopsis thaliana] (TAIR:AT4G01080.1); similar to unknown protein Cr17 [Brassica napus] (GB:AAX51387.1); contains InterPro domain Protein of unknown function DUF231, plant (InterPro:IPR004253)
261053_at	AT1G01320	659.8	227.9	0.345408	tetratricopeptide repeat (TPR)-containing protein
261054_at	AT1G01320	122.8	42.5	0.346091	tetratricopeptide repeat (TPR)-containing protein
261055_at	AT1G01300	468.3	201.4	0.430066	aspartyl protease family protein
261076_at	AT1G07420	181	80.8	0.446409	SMO2-2 (sterol 4-alpha-methyl-oxidase 2); C-4 methylsterol oxidase
261077_at	AT1G07430	36.8	10.5	0.285326	protein phosphatase 2C, putative / PP2C, putative
261078_at	AT1G07320	2319.1	939.2	0.404985	RPL4 (ribosomal protein L4); poly(U) binding / structural constituent of ribosome
261084_at	AT1G07440	540	157.7	0.292037	tropinone reductase, putative / tropine dehydrogenase, putative
261087_at	AT1G17350	101	41.7	0.412871	auxin-induced-related / indole-3-acetic acid induced-related
261116_at	AT1G75370	350.5	155.1	0.442511	SEC14 cytosolic factor, putative / phosphatidylinositol transfer-like protein, putative
261117_at	AT1G75310	52.9	22.7	0.429112	AUL1 (auxin-like 1 protein); heat shock protein binding
261118_at	AT1G75460	974.7	442	0.453473	ATP-dependent protease La (LON) domain-containing protein
261129_at	AT1G04820	634.5	228.4	0.359968	TUA4 (tubulin alpha-4 chain)
261147_at	AT1G19690	56.6	25.4	0.448763	binding / catalytic/ coenzyme binding
261149_s_at	AT1G19570; AT1G19550	1959.9	601.6	0.306954	[AT1G19570, DHAR1 (DEHYDROASCORBATE REDUCTASE); glutathione dehydrogenase (ascorbate)];[AT1G19550, dehydroascorbate reductase, putative]
261166_s_at	AT3G15750; AT1G34570	118.7	33.3	0.280539	[AT3G15750, similar to unknown protein [Arabidopsis thaliana] (TAIR:AT1G34570.1); similar to hypothetical protein [Lotus japonicus] (GB:CAE45590.1); contains domain YJ37_YEAST_P47118; (PD086192)];[AT1G34570, similar to unknown protein [Arabidopsis thaliana] (TAIR:AT3G15750.1); similar to hypothetical protein [Lotus japonicus] (GB:CAE45590.1); contains domain YJ37_YEAST_P47118; (PD086192)]
261189_at	AT1G33040	598.2	231.2	0.386493	NACA5 (NASCENT POLYPEPTIDE-ASSOCIATED COMPLEX SUBUNIT ALPHA-LIKE PROTEIN 5)
261190_at	AT1G32990	1520	645.3	0.424539	PRPL11 (PLASTID RIBOSOMAL PROTEIN L11); structural constituent of ribosome
261191_at	AT1G32900	108.7	54.3	0.49954	starch synthase, putative
261197_at	AT1G12900	5342.3	2427.9	0.454467	GAPA-2; glyceraldehyde-3-phosphate dehydrogenase
261203_at	AT1G12845	529.4	84.8	0.160181	similar to hypothetical protein MtrDRAFT_AC149131g9v2 [Medicago truncatula] (GB:ABD32556.1)
261206_at	AT1G12800	632.9	207.9	0.328488	S1 RNA-binding domain-containing protein
261218_at	AT1G20020	4131.7	1880.3	0.455091	ATLFNR2 (LEAF FNR 2); NADPH dehydrogenase/ oxidoreductase/ poly(U) binding
261221_at	AT1G19960	456.2	140.4	0.30776	similar to transmembrane receptor [Arabidopsis thaliana] (TAIR:AT2G32140.1)
261226_at	AT1G20190	503.3	75.7	0.150407	ATEXPA11 (ARABIDOPSIS THALIANA EXPANSIN A11)
261230_at	AT1G20010	1149	386.2	0.336118	TUB5 (tubulin beta-5 chain)
261247_at	AT1G20070	502.8	38	0.0755768	unknown protein
261248_at	AT1G20030	371.6	39.1	0.105221	pathogenesis-related thaumatin family protein
261266_at	AT1G26770	213.1	85.4	0.400751	ATEXPA10 (ARABIDOPSIS THALIANA EXPANSIN A10)
261273_at	AT1G26650	219.3	57.7	0.26311	similar to unknown protein [Arabidopsis thaliana] (TAIR:AT1G69430.1); similar to unnamed protein product [Vitis vinifera] (GB:CAO68474.1)
261285_at	AT1G35720	2402.4	804.7	0.334957	ANNAT1 (ANNEXIN ARABIDOPSIS 1); calcium ion binding / calcium-dependent phospholipid binding
261296_at	AT1G48460	103.5	47	0.454106	similar to unknown protein [Arabidopsis thaliana] (TAIR:AT5G63040.2); similar to unknown protein [Arabidopsis thaliana] (TAIR:AT5G63040.1); similar to unnamed protein product [Vitis vinifera] (GB:CAO61244.1)
261301_at	AT1G48570	266	61.7	0.231955	zinc finger (Ran-binding) family protein
261307_at	AT1G48520	206.9	103.5	0.500242	GATB (GLU-ADT SUBUNIT B); glutaminyl-tRNA synthase (glutamine-hydrolyzing)
261309_at	AT1G48598; AT1G48600	1707.9	325.3	0.190468	[AT1G48598, CPuORF31 (Conserved peptide upstream open reading frame 31)];[AT1G48600, phosphoethanolamine N-methyltransferase 2, putative (NMT2)]
261318_at	AT1G53035	349.1	88.7	0.254082	similar to unknown protein [Arabidopsis thaliana] (TAIR:AT3G15358.1); similar to unnamed protein product [Vitis vinifera] (GB:CAO69750.1)
261319_at	AT1G53090	96.7	40	0.41365	SPA4 (SPA1-RELATED 4); signal transducer
261325_at	AT1G44780	34	15.6	0.458824	similar to unknown protein [Arabidopsis thaliana] (TAIR:AT4G08310.1); similar to unnamed protein product [Vitis vinifera] (GB:CAO61850.1)
261338_at	AT1G44920	822.3	269.2	0.327374	similar to unnamed protein product [Vitis vinifera] (GB:CAO61509.1)
261356_at	AT1G79660	210.8	89.9	0.426471	similar to unknown protein [Arabidopsis thaliana] (TAIR:AT1G16170.1); similar to unnamed protein product [Vitis vinifera] (GB:CAO23158.1)
261363_at	AT1G41830	642.8	170.4	0.26509	SKS6 (SKU5 Similar 6); pectinesterase
261376_at	AT1G18660	179.5	85	0.473538	zinc finger (C3HC4-type RING finger) family protein
261388_at	AT1G05385	281.4	127.3	0.452381	photosystem II 11 kDa protein-related
261410_at	AT1G07610	998.5	390	0.390586	MT1C (metallothionein 1C)
261420_at	AT1G07720	181.5	73.8	0.406612	beta-ketoacyl-CoA synthase family protein
261421_at	AT1G18840	130.6	47.8	0.366003	IQD30; calmodulin binding
261483_at	AT1G14270	314.6	142.4	0.452638	CAAX amino terminal protease family protein
261487_at	AT1G14340	116.5	58.2	0.499571	RNA recognition motif (RRM)-containing protein
261488_at	AT1G14345	550.1	147.7	0.268497	oxidoreductase
261491_at	AT1G14350	67.1	21.8	0.324888	FLP (FOUR LIPS); DNA binding / transcription factor
261493_at	AT1G14410	110.7	50.8	0.458898	ATWHY1/PTAC1 (A. THALIANA WHIRLY 1); DNA binding / telomeric DNA binding
261498_at	AT1G28440	245.7	88.3	0.359381	HSL1 (HAESA-LIKE 1); ATP binding / kinase/ protein serine/threonine kinase
261500_at	AT1G28400	209.1	71.5	0.341942	similar to unknown protein [Arabidopsis thaliana] (TAIR:AT2G33850.1); similar to unknown [Brassica napus] (GB:AAC06020.1)
261502_at	AT1G14440	61.1	28.6	0.468085	ATHB31 (ARABIDOPSIS THALIANA HOMEOBOX PROTEIN 31); transcription factor
261507_at	AT1G71720	243	77.9	0.320576	S1 RNA-binding domain-containing protein
261512_at	AT1G71790	113.1	41.4	0.366048	F-actin capping protein beta subunit family protein
261518_at	AT1G71695	653.3	238.1	0.364457	peroxidase 12 (PER12) (P12) (PRXR6)
261519_at	AT1G71810	127.8	49.6	0.388106	ABC1 family protein
261522_at	AT1G71710	271.1	97.5	0.359646	inositol polyphosphate 5-phosphatase, putative
261540_at	AT1G63610	319.5	109.1	0.341471	similar to unknown protein [Arabidopsis thaliana] (TAIR:AT2G14910.1); similar to unnamed protein product [Vitis vinifera] (GB:CAO62022.1); similar to unknown [Populus trichocarpa] (GB:ABK95713.1)
261577_at	AT1G01080	418.2	200.3	0.478957	33 kDa ribonucleoprotein, chloroplast, putative / RNA-binding protein cp33, putative
261593_at	AT1G33170	91.2	29.6	0.324561	dehydration-responsive family protein
261598_at	AT1G49750	1305.9	612.5	0.469025	leucine-rich repeat family protein
261603_at	AT1G49600	254.7	109.2	0.42874	ATRBP47A (ARABIDOPSIS THALIANA RNA-BINDING PROTEIN 47A); RNA binding
261605_at	AT1G49580	52.1	12.7	0.243762	calcium-dependent protein kinase, putative / CDPK, putative
261607_at	AT1G49660	136.7	68.3	0.499634	ATCXE5 (ARABIDOPSIS THALIANA CARBOXYESTERASE 5); carboxylesterase
261610_at	AT1G49560	120.3	26.3	0.21862	myb family transcription factor
261622_at	AT1G01970	252.9	89.1	0.352313	pentatricopeptide (PPR) repeat-containing protein
261629_at	AT1G49980	45.6	9.5	0.208333	similar to REV1 (Reversionless 1), damaged DNA binding / magnesium ion binding / nucleotidyltransferase [Arabidopsis thaliana] (TAIR:AT5G44750.2); similar to REV1 (Reversionless 1), damaged DNA binding / magnesium ion binding / nucleotidyltransferase [Arabidopsis thaliana] (TAIR:AT5G44750.1); similar to hypothetical protein OsJ_011272 [Oryza sativa (japonica cultivar-group)] (GB:EAZ27789.1); simi…
261638_at	AT1G49975	303	102.7	0.338944	similar to hypothetical protein [Vitis vinifera] (GB:CAN66219.1)
261639_at	AT1G50010	669.2	283	0.422893	TUA2 (tubulin alpha-2 chain)
261642_at	AT1G27680	95.3	33.6	0.352571	APL2 (large subunit of AGP 2)
261652_at	AT1G01860	118.6	40.4	0.340641	PFC1 (PALEFACE 1)
261661_at	AT1G18360	435.7	116.2	0.266697	hydrolase, alpha/beta fold family protein
261663_at	AT1G18330	282.6	122.9	0.43489	EPR1 (EARLY-PHYTOCHROME-RESPONSIVE1); DNA binding / transcription factor
261667_at	AT1G18460	153.4	74.7	0.486962	lipase family protein
261669_at	AT1G18490	261.5	114.4	0.437476	similar to unknown protein [Arabidopsis thaliana] (TAIR:AT5G39890.1); similar to Putative Expressed protein [Brassica oleracea] (GB:AAW81740.1); contains InterPro domain Protein of unknown function DUF1637 (InterPro:IPR012864)
261681_at	AT1G47340	68.4	30.1	0.440058	F-box family protein
261684_at	AT1G47400	1375.6	157.6	0.114568	similar to unknown protein [Arabidopsis thaliana] (TAIR:AT1G47395.1)
261695_at	AT1G08520	732.7	296.4	0.404531	CHLD/PDE166 (PIGMENT DEFECTIVE 166); magnesium chelatase/ nucleoside-triphosphatase/ nucleotide binding
261713_at	AT1G32640	343.6	160.2	0.46624	ATMYC2 (JASMONATE INSENSITIVE 1); DNA binding / transcription factor
261738_s_at	AT1G47813; AT1G47820	117.2	51	0.435154	[AT1G47813, similar to unknown protein [Arabidopsis thaliana] (TAIR:AT1G47820.1); similar to unknown protein [Arabidopsis thaliana] (TAIR:AT1G47820.2)];[AT1G47820, similar to unknown protein [Arabidopsis thaliana] (TAIR:AT1G47813.1); similar to unnamed protein product [Vitis vinifera] (GB:CAO40107.1)]
261740_at	AT1G47740	259.3	123.5	0.476282	similar to unknown protein [Arabidopsis thaliana] (TAIR:AT5G25170.1); similar to unnamed protein product [Vitis vinifera] (GB:CAO61202.1); contains InterPro domain Protein of unknown function DUF862, eukaryotic (InterPro:IPR008580)
261742_at	AT1G08390	59.5	25.5	0.428571	nucleic acid binding
261762_at	AT1G15510	53.4	20.3	0.38015	pentatricopeptide (PPR) repeat-containing protein
261769_at	AT1G76100	2369.8	1196.6	0.504937	plastocyanin
261772_at	AT1G76240	196.8	51.2	0.260163	similar to unknown protein [Arabidopsis thaliana] (TAIR:AT2G17080.1); similar to Os06g0725500 [Oryza sativa (japonica cultivar-group)] (GB:NP_001058623.1); similar to hypothetical protein OsI_023643 [Oryza sativa (indica cultivar-group)] (GB:EAZ02411.1); contains InterPro domain Protein of unknown function DUF241, plant (InterPro:IPR004320)
261776_at	AT1G76190	40	17.6	0.44	auxin-responsive family protein
261782_at	AT1G76110	173.4	57.3	0.33045	high mobility group (HMG1/2) family protein / ARID/BRIGHT DNA-binding domain-containing protein
261787_at	AT1G16020	125.7	43.4	0.345267	similar to unknown protein [Arabidopsis thaliana] (TAIR:AT1G80910.1); similar to unnamed protein product [Vitis vinifera] (GB:CAO42386.1); contains domain UNCHARACTERIZED (PTHR13056)
261788_at	AT1G15980	1049.8	410.3	0.390836	similar to unnamed protein product [Vitis vinifera] (GB:CAO49411.1); contains domain G3DSA:3.40.50.2000 (G3DSA:3.40.50.2000); contains domain SSF53756 (SSF53756)
261793_at	AT1G16080	547	167.3	0.30585	similar to unknown [Populus trichocarpa] (GB:ABK94042.1)
261794_at	AT1G16060	45.6	16.9	0.370614	ovule development protein, putative
261801_at	AT1G30520	185.8	65.9	0.354682	AAE14 (ACYL-ACTIVATING ENZYME 14); AMP binding
261804_at	AT1G30530	262.5	48.8	0.185905	UDP-glucoronosyl/UDP-glucosyl transferase family protein
261819_at	AT1G11410	122	40.9	0.335246	S-locus protein kinase, putative
261824_at	AT1G11430	934.6	309.8	0.331479	plastid developmental protein DAG, putative
261861_at	AT1G50450	214.9	58.3	0.271289	binding / catalytic
261867_at	AT1G50575	212.4	82.9	0.390301	lysine decarboxylase family protein
261888_at	AT1G80800	73.5	22.4	0.304762	pseudogene, 40S ribosomal protein S12 (RPS12B), similar to ribosomal protein S12 GB:AAD39838 GI:5106775 from (Hordeum vulgare); blastp match of 65% identity and 4.7e-12 P-value to GP|23617253|dbj|BAC20920.1||AP005764 putative 40S ribosomal protein S12 {Oryza sativa (japonica cultivar-group)}
261891_at	AT1G80790	124.8	53.3	0.427083	XH/XS domain-containing protein / XS zinc finger domain-containing protein
261905_at	AT1G65070	59.2	28.6	0.483108	DNA mismatch repair MutS family protein
261913_at	AT1G65860	160.8	27.6	0.171642	flavin-containing monooxygenase family protein / FMO family protein
261924_at	AT1G22550	85.9	37.3	0.434226	proton-dependent oligopeptide transport (POT) family protein
261931_at	AT1G22430	233.4	109.9	0.470865	alcohol dehydrogenase, putative
261942_at	AT1G22590	181.2	61.9	0.341611	AGL87; transcription factor
261944_at	AT1G64650	387.8	176.7	0.455647	similar to unknown protein [Arabidopsis thaliana] (TAIR:AT4G27720.1); similar to unknown protein [Arabidopsis thaliana] (TAIR:AT3G49310.1); similar to unknown [Populus trichocarpa] (GB:ABK93582.1); similar to unnamed protein product [Vitis vinifera] (GB:CAO48607.1); similar to unnamed protein product [Vitis vinifera] (GB:CAO62932.1); contains InterPro domain Protein of unknown function DUF791 (In…
261948_at	AT1G64680	630.6	299.6	0.475103	similar to unknown protein [Arabidopsis thaliana] (TAIR:AT1G03055.1); similar to unnamed protein product [Vitis vinifera] (GB:CAO62908.1)
261975_at	AT1G64640	168.7	83.6	0.495554	plastocyanin-like domain-containing protein
262000_at	AT1G33810	898.4	348.8	0.388246	similar to unknown [Populus trichocarpa] (GB:ABK94119.1)
262039_at	AT1G80050	207.4	40.1	0.193346	APT2 (ADENINE PHOSPHORIBOSYL TRANSFERASE 2); adenine phosphoribosyltransferase
262040_at	AT1G80080	37.7	16	0.424403	TMM (TOO MANY MOUTHS); protein binding
262055_at	AT1G79970	259.4	126.8	0.48882	similar to senescence-associated protein-related [Arabidopsis thaliana] (TAIR:AT2G25690.2); similar to senescence-associated protein-related [Arabidopsis thaliana] (TAIR:AT2G25690.1); similar to unnamed protein product [Vitis vinifera] (GB:CAO44134.1)
262059_at	AT1G80030	210.6	91.3	0.433523	DNAJ heat shock protein, putative
262067_at	AT1G80060	37.2	17.8	0.478495	similar to unknown protein [Arabidopsis thaliana] (TAIR:AT4G32270.1); similar to unnamed protein product [Vitis vinifera] (GB:CAO62709.1); contains InterPro domain Ubiquitin; (InterPro:IPR000626)
262086_at	AT1G56050	280.1	57.9	0.206712	GTP-binding protein-related
262106_at	AT1G02970	32.5	15.9	0.489231	WEE1 (ARABIDOPSIS WEE1 KINASE HOMOLOG); kinase/ protein kinase
262109_at	AT1G02730	80.9	27.7	0.342398	ATCSLD5 (CELLULOSE SYNTHASE-LIKE D5); 1,4-beta-D-xylan synthase/ cellulose synthase
262113_at	AT1G02820	200.3	79.2	0.395407	late embryogenesis abundant 3 family protein / LEA3 family protein
262135_at	AT1G78080	669.8	168.2	0.25112	RAP2.4 (related to AP2 4); DNA binding / transcription factor
262151_at	AT1G52510	359.8	169	0.469705	hydrolase, alpha/beta fold family protein
262159_at	AT1G52720	163.1	65.4	0.400981	similar to unknown protein [Arabidopsis thaliana] (TAIR:AT3G15630.1); similar to unnamed protein product [Vitis vinifera] (GB:CAO46032.1)
262160_at	AT1G52590	353	157.9	0.447309	Identical to DCC family protein At1g52590, chloroplast precursor [Arabidopsis Thaliana] (GB:Q9SSR1;GB:Q8L9T1); similar to RNase H domain-containing protein [Arabidopsis thaliana] (TAIR:AT1G24090.1); similar to unnamed protein product [Vitis vinifera] (GB:CAO62758.1); contains InterPro domain Putative thiol-disulphide oxidoreductase DCC (InterPro:IPR007263)
262164_at	AT1G78070	328.5	41.1	0.125114	WD-40 repeat family protein
262166_at	AT1G74840	325.7	150.7	0.462696	myb family transcription factor
262168_at	AT1G74730	2338.5	878.6	0.375711	similar to unknown [Populus trichocarpa x Populus deltoides] (GB:ABK96654.1); contains InterPro domain Protein of unknown function DUF1118 (InterPro:IPR009500)
262175_at	AT1G74880	449.9	207.3	0.460769	NDH-O (NAD(P)H:PLASTOQUINONE DEHYDROGENASE COMPLEX SUBUNIT O)
262181_at	AT1G78060	289.1	46	0.159114	glycosyl hydrolase family 3 protein
262189_at	AT1G78010	62.6	26.9	0.429712	tRNA modification GTPase, putative
262196_at	AT1G77870	51.2	18.1	0.353516	MUB5 (MEMBRANE-ANCHORED UBIQUITIN-FOLD PROTEIN 5 PRECURSOR)
262199_at	AT1G53800	73.5	23.3	0.317007	endonuclease
262202_at	AT2G01110	979.9	491.3	0.501378	APG2 (ALBINO AND PALE GREEN 2)
262207_at	AT1G74850	127.9	50.9	0.397967	PTAC2 (PLASTID TRANSCRIPTIONALLY ACTIVE2)
262208_at	AT1G74800	79.5	38.6	0.485535	galactosyltransferase family protein
262210_at	AT1G74690	341.5	169.6	0.496633	IQD31 (IQ-domain 31); calmodulin binding
262211_at	AT1G74930	817.9	46.6	0.0569752	ORA47; DNA binding / transcription factor
262218_at	AT1G74770	45.9	21.6	0.470588	protein binding / zinc ion binding
262225_at	AT1G53840	310.5	91.9	0.295974	ATPME1 (Arabidopsis thaliana pectin methylesterase 1); pectinesterase
262230_at	AT1G68560	933.4	313.1	0.33544	ATXYL1/XYL1 (ALPHA-XYLOSIDASE 1); alpha-N-arabinofuranosidase/ hydrolase, hydrolyzing O-glycosyl compounds / xylan 1,4-beta-xylosidase
262235_at	AT1G48350	2280.7	875.1	0.383698	ribosomal protein L18 family protein
262236_at	AT1G48330	211.9	23.5	0.110901	similar to unknown protein [Arabidopsis thaliana] (TAIR:AT3G17580.1); similar to unknown [Populus trichocarpa] (GB:ABK96144.1)
262245_at	AT1G48240	136.3	56.4	0.413793	ATNPSN12 (novel plant SNARE 12); protein transporter
262247_at	AT1G48420	563.5	243.9	0.432831	D-CDES (D-CYSTEINE DESULFHYDRASE); 1-aminocyclopropane-1-carboxylate deaminase/ D-cysteine desulfhydrase/ catalytic
262281_at	AT1G68570	142.8	44.4	0.310924	proton-dependent oligopeptide transport (POT) family protein
262283_at	AT1G68590	2779.7	1280.2	0.460553	plastid-specific 30S ribosomal protein 3, putative / PSRP-3, putative
262284_at	AT1G68670	352.1	109.9	0.312127	myb family transcription factor
262287_at	AT1G68660	920	421.2	0.457826	similar to unknown [Populus trichocarpa] (GB:ABK92624.1); contains InterPro domain Ribosomal protein L7/L12, C-terminal/adaptor protein ClpS-like (InterPro:IPR014719); contains InterPro domain Adaptor protein ClpS, core (InterPro:IPR003769)
262288_at	AT1G70760	1406.7	589.9	0.41935	inorganic carbon transport protein-related
262304_at	AT1G70890	1622.9	266.6	0.164274	MLP43 (MLP-LIKE PROTEIN 43)
262309_at	AT1G70820	1028.9	496.8	0.482846	phosphoglucomutase, putative / glucose phosphomutase, putative
262316_at	AT2G48120	94.7	26.4	0.278775	PAC (PALE CRESS)
262342_at	AT1G64150	130.3	58.8	0.451266	similar to unknown protein [Arabidopsis thaliana] (TAIR:AT4G13590.1); similar to unnamed protein product [Vitis vinifera] (GB:CAO65879.1); contains InterPro domain Protein of unknown function UPF0016; (InterPro:IPR001727)
262344_at	AT1G64060	48.2	22.1	0.458506	ATRBOH F (RESPIRATORY BURST OXIDASE PROTEIN F); NAD(P)H oxidase
262354_at	AT1G64200	134.6	66.9	0.497028	VHA-E3 (VACUOLAR H+-ATPASE SUBUNIT E ISOFORM 3); hydrogen ion transporting ATPase, rotational mechanism
262370_at	AT1G73090	135.7	44.2	0.325718	similar to unnamed protein product [Vitis vinifera] (GB:CAO23197.1)
262376_at	AT1G72970	244.3	55.5	0.22718	HTH (HOTHEAD); aldehyde-lyase
262380_at	AT1G72810	121	29.4	0.242975	threonine synthase, putative
262394_at	AT1G49510	231.9	63.6	0.274256	EMB1273 (EMBRYO DEFECTIVE 1273)
262397_at	AT1G49380	438	86.6	0.197717	cytochrome c biogenesis protein family
262398_at	AT1G49350	48.4	17.8	0.367769	pfkB-type carbohydrate kinase family protein
262399_at	AT1G49500	3293.4	1122.2	0.340742	similar to unknown protein [Arabidopsis thaliana] (TAIR:AT3G19030.1)
262400_at	AT1G49480	215.4	100.3	0.465645	RTV1 (RELATED TO VERNALIZATION1 1); DNA binding / transcription factor
262411_at	AT1G34640	95.9	32	0.333681	similar to Os07g0622900 [Oryza sativa (japonica cultivar-group)] (GB:NP_001060318.1)
262414_at	AT1G49430	119.6	29.1	0.243311	LACS2 (LONG-CHAIN ACYL-COA SYNTHETASE 2)
262421_at	AT1G50290	58.9	24.7	0.419355	unknown protein
262428_at	AT1G47570	95.8	46.4	0.484342	zinc finger (C3HC4-type RING finger) family protein
262434_at	AT1G47670	58.6	27.9	0.476109	amino acid transporter family protein
262451_at	AT1G11130	64.9	19.1	0.294299	SUB (STRUBBELIG); protein binding
262452_at	AT1G11210	231.7	52.1	0.22486	similar to unknown protein [Arabidopsis thaliana] (TAIR:AT1G11220.1); similar to cotton fiber expressed protein 1 [Gossypium hirsutum] (GB:AAC33276.1); contains InterPro domain Protein of unknown function DUF761, plant (InterPro:IPR008480)
262467_at	AT1G50240	31.5	12.4	0.393651	armadillo/beta-catenin repeat family protein
262502_at	AT1G21600	301.8	103.9	0.344268	PTAC6 (PLASTID TRANSCRIPTIONALLY ACTIVE6)
262505_at	AT1G21680	857.4	335.4	0.391183	similar to unknown protein [Arabidopsis thaliana] (TAIR:AT1G21670.1); similar to hypothetical protein [Vitis vinifera] (GB:CAN73514.1); similar to unnamed protein product [Vitis vinifera] (GB:CAO61906.1); similar to hypothetical protein OsJ_012725 [Oryza sativa (japonica cultivar-group)] (GB:EAZ29242.1); contains InterPro domain WD40-like Beta Propeller (InterPro:IPR011659); contains InterPro dom…
262516_at	AT1G17190	63.3	14.7	0.232227	ATGSTU26 (Arabidopsis thaliana Glutathione S-transferase (class tau) 26); glutathione transferase
262536_at	AT1G17100	551.1	120.1	0.217928	SOUL heme-binding family protein
262538_at	AT1G17140	73.2	23.2	0.31694	tropomyosin-related
262539_at	AT1G17200	526.1	232.6	0.442121	integral membrane family protein
262577_at	AT1G15290	180.1	30.2	0.167685	binding
262598_at	AT1G15260	553.1	159.7	0.288736	similar to unknown protein [Arabidopsis thaliana] (TAIR:AT3G16070.1)
262609_at	AT1G13930	8658	3759.2	0.434188	similar to nodulin-related [Arabidopsis thaliana] (TAIR:AT2G03440.1); similar to hypothetical protein [Vitis vinifera] (GB:CAN63832.1)
262612_at	AT1G14150	927	378.2	0.407983	oxygen evolving enhancer 3 (PsbQ) family protein
262618_at	AT1G06560	79.8	40.2	0.503759	NOL1/NOP2/sun family protein
262629_at	AT1G06460	3000.9	1219.6	0.406411	ACD32.1 (ALPHA-CRYSTALLIN DOMAIN 31.2)
262634_at	AT1G06690	373.5	128.8	0.344846	aldo/keto reductase family protein
262644_at	AT1G62710	85.7	32.6	0.380397	BETA-VPE (vacuolar processing enzyme beta); cysteine-type endopeptidase
262645_at	AT1G62750	2478.2	847.1	0.341821	ATSCO1/ATSCO1/CPEF-G/SCO1 (SNOWY COTYLEDON1); translation elongation factor/ translation factor, nucleic acid binding
262646_at	AT1G62800	73.3	23.4	0.319236	ASP4 (ASPARTATE AMINOTRANSFERASE 4); catalytic/ pyridoxal phosphate binding / transaminase/ transferase, transferring nitrogenous groups
262648_at	AT1G14030	253.5	58.2	0.229586	ribulose-1,5 bisphosphate carboxylase oxygenase large subunit N-methyltransferase, putative
262661_s_at	AT1G14230; AT1G14250	297.3	107.7	0.36226	[AT1G14230, nucleoside phosphatase family protein / GDA1/CD39 family protein];[AT1G14250, nucleoside phosphatase family protein / GDA1/CD39 family protein]
262682_at	AT1G75900	163.4	79.2	0.4847	family II extracellular lipase 3 (EXL3)
262693_at	AT1G62780	537.2	198.8	0.370067	similar to hypothetical protein [Vitis vinifera] (GB:CAN83165.1)
262698_at	AT1G75960	95	47.3	0.497895	AMP-binding protein, putative
262717_s_at	AT1G16410; AT1G16400	291.5	24.7	0.0847341	[AT1G16410, CYP79F1 (SUPERSHOOT 1)];[AT1G16400, CYP79F2 (cytochrome P450, family 79, subfamily F, polypeptide 2); oxygen binding]
262721_at	AT1G43560	1003.5	432.7	0.431191	ATY2 (Arabidopsis thioredoxin y2); thiol-disulfide exchange intermediate
262733_s_at	AT1G28660; AT1G28670	207.6	99.4	0.478805	[AT1G28660, lipase, putative];[AT1G28670, ARAB-1 (Arabidopsis lipase); carboxylesterase]
262737_at	AT1G28560	22.4	3.3	0.147321	SRD2 (SHOOT REDIFFERENTIATION DEFECTIVE 2); DNA binding
262748_at	AT1G28610	112.2	25.4	0.226381	GDSL-motif lipase, putative
262754_at	AT1G16350	304.7	120.7	0.396127	inosine-5'-monophosphate dehydrogenase, putative
262760_at	AT1G10770	37.7	13.7	0.363395	invertase/pectin methylesterase inhibitor family protein
262768_at	AT1G12990	123.7	54.1	0.437348	glycosyl transferase family 17 protein
262777_at	AT1G13030	56.3	27.3	0.484902	sphere organelles protein-related
262780_at	AT1G13090	291.6	110.9	0.380316	CYP71B28 (cytochrome P450, family 71, subfamily B, polypeptide 28); oxygen binding
262783_at	AT1G10850	45.3	22.4	0.494481	ATP binding / protein serine/threonine kinase
262784_at	AT1G10760	1734.3	307.6	0.177363	SEX1 (STARCH EXCESS 1)
262794_at	AT1G13120	89.5	41.3	0.461453	EMB1745 (EMBRYO DEFECTIVE 1745)
262801_at	AT1G21010	220.1	97.7	0.443889	similar to unknown protein [Arabidopsis thaliana] (TAIR:AT1G76600.1); similar to unnamed protein product [Vitis vinifera] (GB:CAO66314.1)
262806_at	AT1G20950	342.5	163.1	0.476204	pyrophosphate--fructose-6-phosphate 1-phosphotransferase-related / pyrophosphate-dependent 6-phosphofructose-1-kinase-related
262826_at	AT1G13080	236	109.9	0.465678	CYP71B2 (CYTOCHROME P450 71B2); oxygen binding
262830_at	AT1G14700	150.7	38.6	0.256138	ATPAP3/PAP3 (purple acid phosphatase 3); acid phosphatase/ protein serine/threonine phosphatase
262847_at	AT1G14840	89.7	29.3	0.326644	ATMAP70-4 (microtubule-associated proteins 70-4); microtubule binding
262849_at	AT1G14710	168.3	56.4	0.335116	hydroxyproline-rich glycoprotein family protein
262859_at	AT1G64790	170.1	80	0.470312	binding
262868_at	AT1G64980	870.2	213.7	0.245576	similar to unnamed protein product [Vitis vinifera] (GB:CAO62125.1); contains domain SSF53448 (SSF53448)
262871_at	AT1G65010	120.6	47.3	0.392206	hydrogen ion transmembrane transporter/ protein binding
262875_at	AT1G64970	162.8	72.5	0.445332	G-TMT (GAMMA-TOCOPHEROL METHYLTRANSFERASE)
262878_at	AT1G64770	625.4	237.5	0.379757	carbohydrate binding / catalytic
262881_at	AT1G64890	216.2	62.6	0.289547	integral membrane transporter family protein
262891_at	AT1G79460	139.6	29.4	0.210602	GA2 (GA REQUIRING 2); ent-kaurene synthase
262892_at	AT1G79440	306.4	113.8	0.37141	ALDH5F1 (SUCCINIC SEMIALDEHYDE DEHYDROGENASE); 3-chloroallyl aldehyde dehydrogenase/ succinate-semialdehyde dehydrogenase
262897_at	AT1G59840	144.4	42.5	0.294321	similar to unnamed protein product [Vitis vinifera] (GB:CAO40980.1)
262920_at	AT1G79500	235.3	77.8	0.330642	AtkdsA1 (Arabidopsis thaliana KDO-8-phosphate synthase A1); 3-deoxy-8-phosphooctulonate synthase
262937_at	AT1G79560	189.4	59.1	0.312038	EMB1047/FTSH12 (EMBRYO DEFECTIVE 1047); ATP-dependent peptidase/ ATPase/ metallopeptidase
262945_at	AT1G79510	248.4	114.8	0.462158	similar to unknown protein [Arabidopsis thaliana] (TAIR:AT1G16320.1); similar to unnamed protein product [Vitis vinifera] (GB:CAO64929.1); contains domain NTF2-like (SSF54427)
262954_at	AT1G54500	1041.8	385.8	0.370321	rubredoxin family protein
262963_at	AT1G54220	121	57.3	0.473554	dihydrolipoamide S-acetyltransferase, putative
262969_at	AT1G75710	90.5	38.6	0.426519	zinc finger (C2H2 type) family protein
262970_at	AT1G75690	2306.7	1076.6	0.466727	chaperone protein dnaJ-related
262978_at	AT1G75780	146	63.2	0.432877	TUB1 (tubulin beta-1 chain); structural molecule
262980_at	AT1G75680	668.7	205	0.306565	ATGH9B7 (ARABIDOPSIS THALIANA GLYCOSYL HYDROLASE 9B7); hydrolase, hydrolyzing O-glycosyl compounds
262996_at	AT1G54440	79	37.1	0.46962	3'-5' exonuclease/ nucleic acid binding
263000_at	AT1G54350	253.8	114.9	0.452719	ABC transporter family protein
263002_at	AT1G54200	59.3	25.5	0.430017	similar to unknown protein [Arabidopsis thaliana] (TAIR:AT3G13980.1); similar to unnamed protein product [Vitis vinifera] (GB:CAO45643.1)
263014_at	AT1G23400	256.1	123.2	0.481062	ATCAF2/CAF2 (ARABIDOPSIS THALIANA HOMOLOG OF MAIZE CAF2)
263034_at	AT1G24020	983.5	161.2	0.163904	MLP423 (MLP-LIKE PROTEIN 423)
263048_s_at	AT4G13500; AT2G05310	1172.1	466.9	0.398345	[AT4G13500, similar to unknown protein [Arabidopsis thaliana] (TAIR:AT2G05310.1); similar to unnamed protein product [Vitis vinifera] (GB:CAO41162.1)];[AT2G05310, similar to unknown protein [Arabidopsis thaliana] (TAIR:AT4G13500.1); similar to unnamed protein product [Vitis vinifera] (GB:CAO41162.1)]
263053_at	AT2G13440	82.4	36.6	0.444175	glucose-inhibited division family A protein
263120_at	AT1G78490	240.2	86.3	0.359284	CYP708A3 (cytochrome P450, family 708, subfamily A, polypeptide 3); oxygen binding
263127_at	AT1G78610	75.9	34.1	0.449275	mechanosensitive ion channel domain-containing protein / MS ion channel domain-containing protein
263136_at	AT1G78580	73.5	34.4	0.468027	ATTPS1 (TREHALOSE-6-PHOSPHATE SYNTHASE); transferase, transferring glycosyl groups
263142_at	AT1G65230	919.2	394.6	0.429286	similar to hypothetical protein [Vitis vinifera] (GB:CAN76393.1)
263150_at	AT1G54050	72	33.8	0.469444	17.4 kDa class III heat shock protein (HSP17.4-CIII)
263163_at	AT1G03160	149.5	53	0.354515	FZL (FZO-LIKE); GTP binding / GTPase/ thiamin-phosphate diphosphorylase
263174_at	AT1G54040	342.9	64.8	0.188976	ESP (EPITHIOSPECIFIER PROTEIN)
263209_at	AT1G10522	294.1	42.4	0.144169	similar to unnamed protein product [Vitis vinifera] (GB:CAO40945.1)
263212_at	AT1G10510	128.4	57.9	0.450935	EMB2004 (EMBRYO DEFECTIVE 2004); protein binding
263220_at	AT1G30610	118.7	57.2	0.481887	EMB2279 (EMBRYO DEFECTIVE 2279)
263226_at	AT1G30690	168	83.5	0.497024	SEC14 cytosolic factor family protein / phosphoglyceride transfer family protein
263236_at	AT1G10470	726	234.1	0.322452	ARR4 (RESPONSE REGULATOR 4); transcription regulator/ two-component response regulator
263237_at	AT1G10610	20	8.7	0.435	DNA binding / transcription factor
263255_at	AT1G10490	64.8	28.3	0.436728	similar to unknown protein [Arabidopsis thaliana] (TAIR:AT3G57940.1); similar to predicted protein [Physcomitrella patens subsp. patens] (GB:EDQ67800.1); similar to predicted protein [Nematostella vectensis] (GB:XP_001641322.1); similar to unnamed protein product [Vitis vinifera] (GB:CAO71748.1); contains InterPro domain Protein of unknown function DUF699, ATPase putative (InterPro:IPR007807); co…
263265_at	AT2G38820	127	50.6	0.398425	similar to unknown protein [Arabidopsis thaliana] (TAIR:AT3G22970.1); similar to unnamed protein product [Vitis vinifera] (GB:CAO22614.1); contains InterPro domain Protein of unknown function DUF506, plant (InterPro:IPR006502)
263287_at	AT2G36145	560.3	71.4	0.127432	similar to unnamed protein product [Vitis vinifera] (GB:CAO15876.1); similar to hypothetical protein [Vitis vinifera] (GB:CAN74693.1)
263314_at	AT2G05760	45.7	17.5	0.382932	xanthine/uracil permease family protein
263319_at	AT2G47160	59	19.9	0.337288	BOR1 (REQUIRES HIGH BORON 1); anion exchanger
263322_at	AT2G04270	79.1	28.2	0.356511	glycoside hydrolase starch-binding domain-containing protein
263326_at	AT2G04280	624.9	241	0.385662	similar to unknown protein [Arabidopsis thaliana] (TAIR:AT4G12700.1); similar to Os10g0456400 [Oryza sativa (japonica cultivar-group)] (GB:NP_001064754.1); similar to unnamed protein product [Vitis vinifera] (GB:CAO41132.1)
263352_at	AT2G22080	159.2	73.9	0.464196	unknown protein
263369_at	AT2G20480	23.7	11.9	0.50211	similar to unknown [Populus trichocarpa] (GB:ABK93010.1); similar to hypothetical protein OsI_030526 [Oryza sativa (indica cultivar-group)] (GB:EAZ09294.1); similar to Os09g0446000 [Oryza sativa (japonica cultivar-group)] (GB:NP_001063306.1)
263383_at	AT2G40120	33.7	16.3	0.48368	protein kinase family protein
263386_at	AT2G40150	68.7	28.7	0.417758	similar to unknown protein [Arabidopsis thaliana] (TAIR:AT3G55990.1); similar to unnamed protein product [Vitis vinifera] (GB:CAO41384.1); contains InterPro domain Protein of unknown function DUF231, plant (InterPro:IPR004253)
263420_at	AT2G17240	570.7	229	0.401262	similar to unknown protein [Arabidopsis thaliana] (TAIR:AT3G24506.1); similar to unknown [Populus trichocarpa] (GB:ABK93895.1)
263421_at	AT2G17230	301.9	126.1	0.417688	phosphate-responsive 1 family protein
263432_at	AT2G22230	364.5	147.9	0.405761	beta-hydroxyacyl-ACP dehydratase, putative
263442_at	AT2G28605	210	63.1	0.300476	Identical to PsbP-related thylakoid lumenal protein 3, chloroplast precursor [Arabidopsis Thaliana] (GB:Q8VY52;GB:P83050;GB:Q8S8B1); similar to unnamed protein product [Vitis vinifera] (GB:CAO71682.1); contains InterPro domain Mog1/PsbP/DUF1795, alpha/beta/alpha sandwich (InterPro:IPR016124); contains InterPro domain Mog1/PsbP, alpha/beta/alpha sandwich (InterPro:IPR016123)
263452_at	AT2G22190	207.4	83.6	0.403086	trehalose-phosphatase
263471_at	AT2G31890	188	35.2	0.187234	similar to hypothetical protein [Vitis vinifera] (GB:CAN78554.1); similar to unnamed protein product [Vitis vinifera] (GB:CAO46382.1); contains InterPro domain RAP domain (InterPro:IPR013584)
263477_at	AT2G31790	457.7	74.8	0.163426	UDP-glucoronosyl/UDP-glucosyl transferase family protein
263480_at	AT2G04032	91.1	33.5	0.367728	ZIP7 (ZINC TRANSPORTER 7 PRECURSOR); cation transmembrane transporter
263483_at	AT2G04030	530.7	155.5	0.293009	CR88 (EMBRYO DEFECTIVE 1956); ATP binding
263488_at	AT2G31840	265.6	110.9	0.417545	similar to unknown protein [Arabidopsis thaliana] (TAIR:AT4G28590.1); similar to hypothetical protein [Vitis vinifera] (GB:CAN75809.1); contains InterPro domain Thioredoxin-like fold (InterPro:IPR012336)
263491_at	AT2G42600	1297	542	0.417887	ATPPC2 (PHOSPHOENOLPYRUVATE CARBOXYLASE 2); phosphoenolpyruvate carboxylase
263495_at	AT2G42530	1707.4	86.2	0.0504861	COR15B
263497_at	AT2G42540	2607.1	50.2	0.0192551	COR15A (COLD-REGULATED 15A)
263498_at	AT2G42610	301.9	111	0.367671	similar to unknown protein [Arabidopsis thaliana] (TAIR:AT1G07090.1); similar to hypothetical protein [Vitis vinifera] (GB:CAN66524.1); contains InterPro domain Protein of unknown function DUF640 (InterPro:IPR006936)
263513_at	AT2G12400	84.9	28.9	0.3404	similar to unknown protein [Arabidopsis thaliana] (TAIR:AT2G25270.1); similar to hypothetical protein OsJ_008445 [Oryza sativa (japonica cultivar-group)] (GB:EAZ24962.1)
263533_at	AT2G24820	393.9	197.8	0.502158	TIC55 (TRANSLOCON AT THE INNER ENVELOPE MEMBRANE OF CHLOROPLASTS 55); oxidoreductase
263535_at	AT2G24970	55.8	24.2	0.433692	similar to unnamed protein product [Vitis vinifera] (GB:CAO44373.1)
263548_at	AT2G21660	4717	1523.2	0.322917	ATGRP7 (COLD, CIRCADIAN RHYTHM, AND RNA BINDING 2); RNA binding / double-stranded DNA binding / single-stranded DNA binding
263556_at	AT2G16365	451.5	184.9	0.409524	F-box family protein
263557_at	AT2G16400	213.1	97.8	0.458939	BLH7 (BELL1-LIKE HOMEODOMAIN 7); DNA binding / transcription factor
263574_at	AT2G16990	97.7	15.8	0.16172	tetracycline transporter
263597_at	AT2G01870	358.8	154.1	0.429487	similar to unnamed protein product [Vitis vinifera] (GB:CAO21902.1)
263599_at	AT2G01830	51.3	9.9	0.192982	WOL (WOODEN LEG)
263612_at	AT2G16440	55	25.5	0.463636	DNA replication licensing factor, putative
263628_at	AT2G04780	405.8	186.4	0.45934	FLA7
263662_at	AT1G04430	712.7	268.7	0.377017	dehydration-responsive protein-related
263674_at	AT2G04790	94.2	11.8	0.125265	similar to unnamed protein product [Vitis vinifera] (GB:CAO23994.1)
263676_at	AT1G09340	3529.8	1747.4	0.495042	CRB; binding / catalytic/ coenzyme binding
263678_at	AT1G04420	418.8	142.2	0.339542	aldo/keto reductase family protein
263679_at	AT1G59990	192.9	77	0.399171	DEAD/DEAH box helicase, putative (RH22)
263688_at	AT1G26920	655.4	285.5	0.435612	similar to unknown protein [Arabidopsis thaliana] (TAIR:AT1G69760.1); similar to unnamed protein product [Vitis vinifera] (GB:CAO48418.1)
263696_at	AT1G31230	302.9	71.6	0.236382	AK-HSDH/AK-HSDH I (ASPARTATE KINASE-HOMOSERINE DEHYDROGENASE I); aspartate kinase/ homoserine dehydrogenase
263705_at	AT1G31190	331.7	163.6	0.493217	inositol monophosphatase family protein
263706_s_at	AT1G31180; AT5G14200	1277.6	271.1	0.212195	[AT1G31180, 3-isopropylmalate dehydrogenase, chloroplast, putative];[AT5G14200, 3-isopropylmalate dehydrogenase, chloroplast, putative]
263709_at	AT1G09310	6453.9	2819.1	0.436806	similar to unknown protein [Arabidopsis thaliana] (TAIR:AT1G56580.1); similar to unknown [Populus trichocarpa] (GB:ABK94207.1); contains InterPro domain Protein of unknown function DUF538 (InterPro:IPR007493)
263736_at	AT1G60000	771.2	286	0.370851	29 kDa ribonucleoprotein, chloroplast, putative / RNA-binding protein cp29, putative
263739_at	AT2G21320	92.7	14.1	0.152104	zinc finger (B-box type) family protein
263750_at	no_match	504.6	172.4	0.341657	no_match
263758_s_at	AT2G21260; AT2G21250	972.6	343.5	0.353177	[AT2G21260, mannose 6-phosphate reductase (NADPH-dependent), putative];[AT2G21250, mannose 6-phosphate reductase (NADPH-dependent), putative]
263760_at	AT2G21280	282.7	138.5	0.489919	GC1 (GIANT CHLOROPLAST 1); binding / catalytic/ coenzyme binding
263761_at	AT2G21330	3473.7	1300.9	0.3745	fructose-bisphosphate aldolase, putative
263762_at	AT2G21380	240.3	79.5	0.330836	kinesin motor protein-related
263763_at	AT2G21385	294.6	106.1	0.360149	similar to Os09g0531100 [Oryza sativa (japonica cultivar-group)] (GB:NP_001063753.1); similar to unknown [Picea sitchensis] (GB:ABK27019.1)
263765_at	AT2G21540	76.2	33.7	0.442257	SEC14 cytosolic factor, putative / phosphoglyceride transfer protein, putative
263786_at	AT2G46370	340.5	153.7	0.451395	JAR1 (JASMONATE RESISTANT 1)
263793_at	AT2G24630	55.2	23.8	0.431159	ATCSLC08 (Cellulose synthase-like C8); transferase, transferring glycosyl groups
263805_at	AT2G40400	197.2	55.3	0.280426	similar to unknown protein [Arabidopsis thaliana] (TAIR:AT3G56140.1); similar to hypothetical protein [Vitis vinifera] (GB:CAN64033.1); similar to unnamed protein product [Vitis vinifera] (GB:CAO41449.1); similar to hypothetical protein OsI_004191 [Oryza sativa (indica cultivar-group)] (GB:EAY76344.1); contains InterPro domain Protein of unknown function DUF399 (InterPro:IPR007314)
263834_at	AT2G40316	147.3	68.5	0.465037	similar to unnamed protein product [Vitis vinifera] (GB:CAO41434.1); contains domain PD106563 (PD106563); contains domain PTHR15071 (PTHR15071)
263841_at	AT2G36870	525.7	144	0.27392	xyloglucan:xyloglucosyl transferase, putative / xyloglucan endotransglycosylase, putative / endo-xyloglucan transferase, putative
263842_at	AT2G36835	558.9	255.8	0.457685	similar to hypothetical protein [Vitis vinifera] (GB:CAN81061.1)
263843_at	AT2G37020	71.6	29.9	0.417598	DNA binding
263846_at	AT2G36990	339.1	98.7	0.291065	SIGF (RNA POLYMERASE SIGMA-70 FACTOR); DNA binding / DNA-directed RNA polymerase/ transcription factor
263859_at	AT2G04360	253.4	108.6	0.428571	similar to unnamed protein product [Vitis vinifera] (GB:CAO41137.1)
263864_at	AT2G04530	155.1	40.6	0.261767	CPZ
263867_at	AT2G36830	1596.8	679.1	0.425288	GAMMA-TIP (Tonoplast intrinsic protein (TIP) gamma); water channel
263873_at	AT2G21860	352.2	130.1	0.369392	violaxanthin de-epoxidase-related
263880_at	AT2G21960	801.4	394.8	0.492638	similar to unknown protein [Arabidopsis thaliana] (TAIR:AT1G56180.1); similar to unnamed protein product [Vitis vinifera] (GB:CAO71767.1)
263883_at	AT2G21830	46.3	12.4	0.267819	DC1 domain-containing protein
263902_at	AT2G36230	121	38.8	0.320661	APG10 (ALBINO AND PALE GREEN 10); 1-(5-phosphoribosyl)-5-[(5-phosphoribosylamino)methylideneamino]imidazole-4-carboxamide isomerase
263906_at	AT2G36250	469.4	206.5	0.439923	FTSZ2-1 (FtsZ homolog 2-1); structural molecule
263912_at	AT2G36390	399.5	86	0.215269	SBE2.1 (STARCH BRANCHING ENZYME 2.1); 1,4-alpha-glucan branching enzyme
263913_at	AT2G36570	54.1	25.4	0.469501	leucine-rich repeat transmembrane protein kinase, putative
263915_at	AT2G36430	176	36.8	0.209091	similar to unknown protein [Arabidopsis thaliana] (TAIR:AT5G22540.1); similar to unnamed protein product [Vitis vinifera] (GB:CAO15956.1); contains InterPro domain Protein of unknown function DUF247, plant (InterPro:IPR004158)
263941_at	no_match	29.2	11.5	0.393836	no_match
263942_at	AT2G35860	217.7	66.2	0.304088	FLA16 (FASCICLIN-LIKE ARABINOGALACTAN PROTEIN 16 PRECURSOR)
263946_at	AT2G36000	151.4	39.7	0.262219	mitochondrial transcription termination factor-related / mTERF-related
263951_at	AT2G35960	527.4	177.4	0.336367	NHL12 (NDR1/HIN1-like 12)
263952_s_at	AT2G35830; AT2G35810	648.3	309.1	0.476785	[AT2G35830, similar to unknown protein [Arabidopsis thaliana] (TAIR:AT2G35810.1); similar to unnamed protein product [Vitis vinifera] (GB:CAO69007.1)];[AT2G35810, similar to unknown protein [Arabidopsis thaliana] (TAIR:AT2G35830.1); similar to unnamed protein product [Vitis vinifera] (GB:CAO69007.1)]
263954_at	AT2G35840	477.2	195.2	0.409053	sucrose-phosphatase 1 (SPP1)
263958_at	AT2G36240	196.9	92.9	0.471813	binding
263975_at	AT2G42710	104.1	52.3	0.502402	ribosomal protein L1 family protein
263980_at	AT2G42770	327.4	161.8	0.494197	peroxisomal membrane 22 kDa family protein
263987_at	AT2G42690	1014.1	417.2	0.411399	lipase, putative
264014_at	AT2G21210	807.6	171.3	0.21211	auxin-responsive protein, putative
264015_at	no_match	56	27.1	0.483929	no_match
264018_at	AT2G21170	2550.1	1015.6	0.398259	TIM (TRIOSEPHOSPHATE ISOMERASE); triose-phosphate isomerase
264019_at	AT2G21130	515.2	203.6	0.395186	peptidyl-prolyl cis-trans isomerase / cyclophilin (CYP2) / rotamase
264037_at	AT2G03750	678.2	291.4	0.429667	sulfotransferase family protein
264041_at	AT2G03710	127.9	36.3	0.283815	SEP4 (SEPALLATA4); DNA binding / transcription factor
264057_at	AT2G28550	124.7	55.1	0.44186	RAP2.7/TOE1 (TARGET OF EAT1 1); DNA binding / transcription factor
264060_at	AT2G27980	54.6	22	0.40293	protein binding / zinc ion binding
264061_at	AT2G27970	102	46.3	0.453922	CKS2 (CDK-SUBUNIT 2); cyclin-dependent protein kinase
264069_at	AT2G28000	1466.2	286.9	0.195676	CPN60A (chloroplast / 60 kDa chaperonin alpha subunit); ATP binding / protein binding / unfolded protein binding
264078_at	AT2G28470	1017.3	193.9	0.190603	BGAL8 (BETA-GALACTOSIDASE 8); beta-galactosidase
264086_at	AT2G31190	57	20.3	0.35614	similar to EMB1879 (EMBRYO DEFECTIVE 1879) [Arabidopsis thaliana] (TAIR:AT5G49820.1); similar to unnamed protein product [Vitis vinifera] (GB:CAO40639.1); contains InterPro domain Protein of unknown function DUF647 (InterPro:IPR006968)
264087_at	AT2G31340	37.8	15.6	0.412698	EMB1381 (EMBRYO DEFECTIVE 1381)
264089_at	AT2G31200	488.4	242.9	0.497338	ADF6 (ACTIN DEPOLYMERIZING FACTOR 6); actin binding
264096_at	AT1G78995	411.4	93.3	0.226787	similar to unnamed protein product [Vitis vinifera] (GB:CAO41778.1)
264111_at	AT2G13690	62.4	27.7	0.44391	PRLI-interacting factor, putative
264121_at	AT1G02280	612.9	227.4	0.371023	TOC33 (PLASTID PROTEIN IMPORT 1); GTP binding
264142_at	AT1G78930	47.7	19.8	0.415094	mitochondrial transcription termination factor-related / mTERF-related
264161_at	AT1G65420	186.7	47.3	0.253348	Identical to Ycf20-like protein [Arabidopsis Thaliana] (GB:O80813); similar to unknown protein [Arabidopsis thaliana] (TAIR:AT3G56830.2); similar to unknown protein [Arabidopsis thaliana] (TAIR:AT3G56830.3); similar to unknown protein [Arabidopsis thaliana] (TAIR:AT3G56830.1); similar to unnamed protein product [Vitis vinifera] (GB:CAO44991.1); contains InterPro domain Protein of unknown function…
264164_at	AT1G65295	237.5	117.5	0.494737	similar to unknown protein [Arabidopsis thaliana] (TAIR:AT5G01015.1); similar to unnamed protein product [Vitis vinifera] (GB:CAO22991.1)
264176_at	AT1G02110	38.7	19.3	0.498708	proline-rich family protein
264177_at	AT1G02150	839.3	367.2	0.437507	pentatricopeptide (PPR) repeat-containing protein
264179_at	AT1G02180	46.4	23.1	0.497845	ferredoxin-related
264201_at	AT1G22630	375.3	127.8	0.340528	heat shock protein binding / unfolded protein binding
264205_at	AT1G22790	101.3	41.1	0.405726	similar to unknown protein [Arabidopsis thaliana] (TAIR:AT1G34010.1); similar to hypothetical protein OsJ_002345 [Oryza sativa (japonica cultivar-group)] (GB:EAZ12520.1)
264211_at	AT1G22770	550.8	229.7	0.41703	GI (GIGANTEA); binding
264226_at	AT1G67510	51.1	23.1	0.452055	leucine-rich repeat family protein
264240_at	AT1G54820	293.8	85.4	0.290674	protein kinase family protein
264247_at	AT1G60160	164.8	46.8	0.283981	potassium transporter family protein
264250_at	AT1G78680	1100.5	332.7	0.302317	ATGGH2 (GAMMA-GLUTAMYL HYDROLASE 2); gamma-glutamyl hydrolase
264277_at	AT1G60390	40	18.2	0.455	BURP domain-containing protein / polygalacturonase, putative
264314_at	AT1G70420	447.5	205.7	0.459665	similar to unknown protein [Arabidopsis thaliana] (TAIR:AT1G23710.1); similar to unnamed protein product [Vitis vinifera] (GB:CAO66069.1); contains InterPro domain Protein of unknown function DUF1645 (InterPro:IPR012442)
264315_at	AT1G70370	939.5	206.6	0.219904	BURP domain-containing protein / polygalacturonase, putative
264317_at	AT1G70310	1011.8	472.6	0.467088	SPDS2 (SPERMIDINE SYNTHASE 2)
264340_at	AT1G70280	188.3	39	0.207116	NHL repeat-containing protein
264343_at	AT1G11850	125.3	58.4	0.466081	unknown protein
264350_at	AT1G11870	156.4	62.3	0.398338	AtSRS (OVULE ABORTION 7); serine-tRNA ligase
264360_at	AT1G03310	388.7	90.5	0.232827	ATISA2/BE2/DBE1/ISA2 (DEBRANCHING ENZYME 1); alpha-amylase/ isoamylase
264372_at	AT1G11840	2294.2	939.6	0.409555	ATGLX1 (GLYOXALASE I HOMOLOG); lactoylglutathione lyase
264378_at	AT2G25220	39.3	19.6	0.498728	protein kinase family protein
264381_at	AT2G25100	67.9	30.4	0.447717	ribonuclease HII family protein
264389_at	AT1G11960	84.6	31.4	0.371158	early-responsive to dehydration protein-related / ERD protein-related
264390_at	AT1G11950	42.3	17.2	0.406619	transcription factor
264394_at	AT1G11860	2993.7	1311.7	0.438153	aminomethyltransferase, putative
264407_at	AT1G10180	98.6	44.8	0.454361	similar to unknown protein [Arabidopsis thaliana] (TAIR:AT5G49830.1); similar to unnamed protein product [Vitis vinifera] (GB:CAO41978.1); similar to hypothetical protein MtrDRAFT_AC149576g13v2 [Medicago truncatula] (GB:ABN06034.1); similar to hypothetical protein [Vitis vinifera] (GB:CAN71443.1); contains domain PTHR21426 (PTHR21426); contains domain PTHR21426:SF2 (PTHR21426:SF2)
264435_at	AT1G10360	315.2	97.8	0.310279	ATGSTU18 (GLUTATHIONE S-TRANSFERASE 29); glutathione transferase
264436_at	AT1G10370	124	52	0.419355	ATGSTU17/ERD9/GST30/GST30B (EARLY-RESPONSIVE TO DEHYDRATION 9); glutathione transferase
264437_at	AT1G27510	126.5	54.2	0.428458	similar to EX1 (EXECUTER1) [Arabidopsis thaliana] (TAIR:AT4G33630.1); similar to EX1 (EXECUTER1) [Arabidopsis thaliana] (TAIR:AT4G33630.2); similar to unnamed protein product [Vitis vinifera] (GB:CAO64344.1)
264442_at	AT1G27480	288.1	66	0.229087	lecithin:cholesterol acyltransferase family protein / LACT family protein
264449_at	AT1G27460	165.9	81.8	0.493068	NPGR1 (NO POLLEN GERMINATION RELATED 1); calmodulin binding
264462_at	AT1G10200	806.8	371	0.459841	WLIM1; transcription factor
264475_s_at	AT1G77150; AT1G77170	38.3	11	0.287206	[AT1G77150, similar to pentatricopeptide (PPR) repeat-containing protein [Arabidopsis thaliana] (TAIR:AT1G77170.1); similar to unnamed protein product [Vitis vinifera] (GB:CAO62697.1); contains domain PTHR10483:SF4 (PTHR10483:SF4); contains domain PTHR10483 (PTHR10483)];[AT1G77170, pentatricopeptide (PPR) repeat-containing protein]
264501_at	AT1G09390	157.7	44.1	0.279645	GDSL-motif lipase/hydrolase family protein
264510_at	AT1G09530	82.2	36.8	0.447689	PAP3/PIF3/POC1 (PHYTOCHROME INTERACTING FACTOR 3); DNA binding / protein binding / transcription factor/ transcription regulator
264516_at	AT1G10090	173.1	77.4	0.44714	similar to RXW8 [Arabidopsis thaliana] (TAIR:AT1G58520.1); similar to hypothetical protein OsI_012954 [Oryza sativa (indica cultivar-group)] (GB:EAY91721.1); similar to hypothetical protein OsJ_011922 [Oryza sativa (japonica cultivar-group)] (GB:EAZ28439.1); similar to unnamed protein product [Vitis vinifera] (GB:CAO61522.1); contains InterPro domain Protein of unknown function DUF221; (InterPro:…
264523_at	AT1G10030	160.9	71.3	0.443132	ERG28 (ARABIDOPSIS HOMOLOG OF YEAST ERGOSTEROL28)
264584_at	AT1G05140	418.9	179.8	0.429219	membrane-associated zinc metalloprotease, putative
264597_at	AT1G04620	130.3	46.7	0.358404	coenzyme F420 hydrogenase family / dehydrogenase, beta subunit family
264611_at	AT1G04680	714.6	199.6	0.279317	pectate lyase family protein
264613_at	AT1G04640	504.5	179.3	0.355401	LIP2 (LIPOYLTRANSFERASE 2)
264636_at	AT1G65490	228	52.8	0.231579	similar to unknown protein [Arabidopsis thaliana] (TAIR:AT1G65486.1)
264637_at	AT1G65560	48.8	15.7	0.321721	allyl alcohol dehydrogenase, putative
264652_at	AT1G08920	125.5	58.8	0.468526	sugar transporter, putative
264656_at	AT1G09010	274.1	127.8	0.466253	glycoside hydrolase family 2 protein
264664_at	AT1G09660	81.3	35.5	0.436654	KH domain-containing quaking protein, putative
264665_at	AT1G09660	90.9	40.2	0.442244	KH domain-containing quaking protein, putative
264672_at	AT1G09750	1499.6	503.8	0.335956	chloroplast nucleoid DNA-binding protein-related
264673_at	AT1G09795	253.2	71.8	0.28357	ATATP-PRT2 (ATP PHOSPHORIBOSYL TRANSFERASE 2); ATP phosphoribosyltransferase
264687_at	AT1G09850	407.4	196.4	0.482081	XBCP3 (XYLEM BARK CYSTEINE PEPTIDASE 3); cysteine-type peptidase
264689_at	AT1G09900	215.8	67.4	0.312326	pentatricopeptide (PPR) repeat-containing protein
264697_at	AT1G70210	50.8	17.7	0.348425	CYCD1;1 (CYCLIN D1;1); cyclin-dependent protein kinase regulator
264728_at	AT1G22850	628.3	232.9	0.370683	similar to unknown protein [Arabidopsis thaliana] (TAIR:AT1G03260.1); similar to unnamed protein product [Vitis vinifera] (GB:CAO44594.1); contains InterPro domain SNARE associated Golgi protein (InterPro:IPR015414)
264748_at	AT1G70070	115.9	51.3	0.442623	EMB25 (EMBRYO DEFECTIVE 25); ATP-dependent helicase/ RNA helicase
264781_at	AT1G08540	403.7	156.6	0.387912	SIGB (SIGMA FACTOR B); DNA binding / DNA-directed RNA polymerase/ transcription factor
264787_at	AT2G17840	934.1	250	0.267637	ERD7 (EARLY-RESPONSIVE TO DEHYDRATION 7)
[truncated: 261 more rows]

## Sheet: WtUp35WRKY33Up
Table S5 Co-expression levels and fold induction (c) in all B. cinerea inducedgenes selected from wild-type and 35S:WRKY33 samples
Probe Set	Locus identifier	Description
245038_at	AT2G26560	PLP2 (PHOSPHOLIPASE A 2A); nutrient reservoir
245051_at	AT2G23320	WRKY15 (WRKY DNA-binding protein 15); transcription factor
245052_at	AT2G26440	pectinesterase family protein
245084_at	AT2G23290	AtMYB70 (myb domain protein 70); DNA binding / transcription factor
245156_at	AT5G12480	CPK7 (CALMODULIN-DOMAIN PROTEIN KINASE 7); calmodulin-dependent protein kinase/ kinase
245167_s_at	AT2G33120; AT2G33110	[AT2G33120, SAR1 (SYNAPTOBREVIN-RELATED PROTEIN 1)];[AT2G33110, ATVAMP723 (Arabidopsis thaliana vesicle-associated membrane protein 723)]
245178_at	AT5G12390	binding
245181_at	AT5G12420	similar to unknown protein [Arabidopsis thaliana] (TAIR:AT5G16350.1); similar to unnamed protein product [Vitis vinifera] (GB:CAO48523.1); contains InterPro domain Protein of unknown function UPF0089 (InterPro:IPR004255); contains InterPro domain Protein of unknown function DUF1298 (InterPro:IPR009721)
245193_at	AT1G67810	Fe-S metabolism associated domain-containing protein
245228_at	AT3G29810	COBL2 (COBRA-LIKE PROTEIN 2 PRECURSOR)
245249_at	AT4G16760	ACX1 (ACYL-COA OXIDASE 1)
245251_at	AT4G17615	CBL1 (CALCINEURIN B-LIKE PROTEIN 1); calcium ion binding
245252_at	AT4G17500	ATERF-1 (ETHYLENE RESPONSIVE ELEMENT BINDING FACTOR 1); DNA binding / transcription activator/ transcription factor
245254_at	AT4G14680	APS3 (ATP sulfurylase 2); sulfate adenylyltransferase (ATP)
245264_at	AT4G17245	zinc finger (C3HC4-type RING finger) family protein
245266_at	AT4G17070	peptidyl-prolyl cis-trans isomerase
245317_at	AT4G15610	integral membrane family protein
245325_at	AT4G14130	XTR7 (XYLOGLUCAN ENDOTRANSGLYCOSYLASE 7); hydrolase, acting on glycosyl bonds
245329_at	AT4G14365	zinc finger (C3HC4-type RING finger) family protein / ankyrin repeat family protein
245365_at	AT4G17720	RNA recognition motif (RRM)-containing protein
245393_at	AT4G16260	glycosyl hydrolase family 17 protein
245398_at	AT4G14900	hydroxyproline-rich glycoprotein family protein
245431_at	AT4G17080	MORN (Membrane Occupation and Recognition Nexus) repeat-containing protein /phosphatidylinositol-4-phosphate 5-kinase-related
245528_at	AT4G15530	PPDK (PYRUVATE ORTHOPHOSPHATE DIKINASE); kinase/ pyruvate, phosphate dikinase
245543_at	AT4G15260	UDP-glucoronosyl/UDP-glucosyl transferase family protein
245599_at	AT4G14220	zinc finger (C3HC4-type RING finger) family protein
245641_at	AT1G25370	similar to unknown protein [Arabidopsis thaliana] (TAIR:AT1G68340.1); similar to unnamed protein product [Vitis vinifera] (GB:CAO68084.1); contains InterPro domain Protein of unknown function DUF1639 (InterPro:IPR012438)
245662_at	AT1G28190	similar to unknown protein [Arabidopsis thaliana] (TAIR:AT5G12340.1); similar to unknown [Picea sitchensis] (GB:ABK21062.1)
245668_at	AT1G28330	DRM1 (DORMANCY-ASSOCIATED PROTEIN 1)
245686_at	AT5G22060	ATJ2 (Arabidopsis thaliana DnaJ homologue 2)
245694_at	AT5G04170	calcium-binding EF hand family protein
245702_at	AT5G04220	ATSYTC/NTMC2T1.3/NTMC2TYPE1.3/SYTC
245711_at	AT5G04340	C2H2 (ZINC FINGER OF ARABIDOPSIS THALIANA 6); nucleic acid binding / transcription factor/ zinc ion binding
245731_at	AT1G73500	ATMKK9 (Arabidopsis thaliana MAP kinase kinase 9); kinase
245755_at	AT1G35210	similar to unknown protein [Arabidopsis thaliana] (TAIR:AT1G22470.1); similar to hypothetical protein [Vitis vinifera] (GB:CAN82663.1)
245775_at	AT1G30270	CIPK23 (CBL-INTERACTING PROTEIN KINASE 23); kinase
245794_at	AT1G32170	XTR4 (XYLOGLUCAN ENDOTRANSGLYCOSYLASE 4); hydrolase, acting on glycosyl bonds
245832_at	AT1G48850	EMB1144 (EMBRYO DEFECTIVE 1144); chorismate synthase
245854_at	AT5G13490	AAC2 (ADP/ATP CARRIER 2); ATP:ADP antiporter/ binding
245855_at	AT5G13550	SULTR4;1 (Sulfate transporter 4.1); sulfate transmembrane transporter
245866_s_at	AT1G57990; AT1G57980	[AT1G57990, ATPUP18 (Arabidopsis thaliana purine permease 18); purine transmembrane transporter];[AT1G57980, purine permease-related]
245879_at	AT5G09420	ATTOC64-V/MTOM64 (ARABIDOPSIS THALIANA TRANSLOCON AT THE OUTER MEMBRANE OF CHLOROPLASTS 64-V); amidase
245885_at	AT5G09440	phosphate-responsive protein, putative
245925_at	AT5G28770	BZO2H3 (ARABIDOPSIS THALIANA BASIC LEUCINE ZIPPER 63); DNA binding / protein heterodimerization/ transcription factor
245977_at	AT5G13110	G6PD2 (GLUCOSE-6-PHOSPHATE DEHYDROGENASE 2); glucose-6-phosphate dehydrogenase
246028_at	AT5G21170	5'-AMP-activated protein kinase beta-2 subunit, putative
246029_at	AT5G21090	leucine-rich repeat protein, putative
246035_at	AT5G08300	succinyl-CoA ligase (GDP-forming) alpha-chain, mitochondrial, putative / succinyl-CoA synthetase, alpha chain, putative / SCS-alpha, putative
246042_at	AT5G19440	cinnamyl-alcohol dehydrogenase, putative (CAD)
246098_at	AT5G20400	oxidoreductase, 2OG-Fe(II) oxygenase family protein
246099_at	AT5G20230	ATBCB (ARABIDOPSIS BLUE-COPPER-BINDING PROTEIN); copper ion binding
246114_at	AT5G20250	DIN10 (DARK INDUCIBLE 10); hydrolase, hydrolyzing O-glycosyl compounds
246189_at	AT5G20910	zinc finger (C3HC4-type RING finger) family protein
246195_at	AT4G36410	UBC17 (UBIQUITIN-CONJUGATING ENZYME 17); ubiquitin-protein ligase
246213_at	AT4G36480	ATLCB1 (LONG-CHAIN BASE1); protein binding / serine C-palmitoyltransferase
246214_at	AT4G36988; AT4G36990	[AT4G36988, CPuORF49 (Conserved peptide upstream open reading frame 49)];[AT4G36990, HSF4 (HEAT SHOCK FACTOR 4); DNA binding / transcription factor]
246238_at	AT4G36670	mannitol transporter, putative
246247_at	AT4G36640	SEC14 cytosolic factor family protein / phosphoglyceride transfer family protein
246293_at	AT3G56710	SIB1 (SIGMA FACTOR BINDING PROTEIN 1); binding
246305_at	AT3G51890	protein binding / protein transporter/ structural molecule
246309_at	AT3G51790	ATG1 (G1p-related protein)
246312_at	AT1G31930	XLG3 (EXTRA-LARGE GTP-BINDING PROTEIN 3); signal transducer
246327_at	AT1G16670	protein kinase family protein
246350_at	AT1G16650	similar to unnamed protein product [Vitis vinifera] (GB:CAO23849.1); contains domain S-adenosyl-L-methionine-dependent methyltransferases (SSF53335); contains domain CGI-41 METHYLTRANSFERASE (PTHR12496)
246384_at	AT1G77370	glutaredoxin, putative
246396_at	AT1G58180	carbonic anhydrase family protein / carbonate dehydratase family protein
246422_at	AT5G17060	ATARFB1B; GTP binding
246448_at	AT5G16800	GCN5-related N-acetyltransferase (GNAT) family protein
246528_at	AT5G15640	mitochondrial substrate carrier family protein
246529_at	AT5G15730	serine/threonine protein kinase, putative
246595_at	AT5G14780	FDH (FORMATE DEHYDROGENASE); NAD binding / binding / catalytic/ cofactor binding / oxidoreductase, acting on the CH-OH group of donors, NAD or NADP as acceptor
246607_at	AT5G35370	carbohydrate binding / kinase
246620_at	AT5G36220	CYP81D1 (CYTOCHROME P450 91A1); oxygen binding
246627_s_at	AT2G45300; AT1G48860	[AT2G45300, 3-phosphoshikimate 1-carboxyvinyltransferase / 5-enolpyruvylshikimate-3-phosphate / EPSP synthase];[AT1G48860, 3-phosphoshikimate 1-carboxyvinyltransferase, putative / 5-enolpyruvylshikimate-3-phosphate, putative / EPSP synthase, putative]
246653_at	AT5G35200	epsin N-terminal homology (ENTH) domain-containing protein
246682_at	AT5G33290	XGD1 (XYLOGALACTURONAN DEFICIENT 1); catalytic
246744_at	AT5G27760	hypoxia-responsive family protein
246777_at	AT5G27420	zinc finger (C3HC4-type RING finger) family protein
246779_at	AT5G27520	mitochondrial substrate carrier family protein
246785_at	AT5G27380	GSH2/GSHB (GLUTATHIONE SYNTHETASE 2); glutathione synthase
246789_at	AT5G27600	LACS7 (LONG-CHAIN ACYL-COA SYNTHETASE 7)
246821_at	AT5G26920	calmodulin binding
246831_at	AT5G26340	MSS1 (SUGAR TRANSPORT PROTEIN 13); carbohydrate transmembrane transporter/ hexose:hydrogen symporter/ high-affinity hydrogen:glucose symporter/ sugar:hydrogen ion symporter
246858_at	AT5G25930	leucine-rich repeat family protein / protein kinase family protein
246863_at	AT5G25940	early nodulin-related
246870_at	AT5G26030	FC1 (FERROCHELATASE 1); ferrochelatase
246927_s_at	AT5G25260; AT5G25250	[AT5G25260, similar to unknown protein [Arabidopsis thaliana] (TAIR:AT5G25250.1); similar to unknown protein [Arabidopsis thaliana] (TAIR:AT5G64870.1); similar to unnamed protein product [Vitis vinifera] (GB:CAO44306.1); similar to hypothetical protein [Vitis vinifera] (GB:CAN77054.1); similar to 80C09_16 [Brassica rapa subsp. pekinensis] (GB:AAZ41827.1); contains domain PTHR13806:SF3 (PTHR13806:…
246931_at	AT5G25170	similar to unknown protein [Arabidopsis thaliana] (TAIR:AT2G25190.1); similar to unnamed protein product [Vitis vinifera] (GB:CAO44286.1); contains InterPro domain Protein of unknown function DUF862, eukaryotic (InterPro:IPR008580)
246943_at	AT5G25440	protein kinase family protein
246962_s_at	AT5G24800	ATBZIP9/BZO2H2 (BASIC LEUCINE ZIPPER O2 HOMOLOG 2); DNA binding / protein heterodimerization/ transcription factor
246976_s_at	AT5G24810	ABC1 family protein
246989_at	AT5G67350	unknown protein
247176_at	AT5G65110	ACX2 (ACYL-COA OXIDASE 2); acyl-CoA oxidase
247197_at	AT5G65240	leucine-rich repeat family protein / protein kinase family protein
247280_at	AT5G64260	phosphate-responsive protein, putative
247302_at	AT5G63880	VPS20.1
247304_at	AT5G63850	AAP4 (amino acid permease 4); amino acid transmembrane transporter
247327_at	AT5G64120	peroxidase, putative
247338_at	AT5G63680	pyruvate kinase, putative
247351_at	AT5G63790	ANAC102 (Arabidopsis NAC domain containing protein 102); transcription factor
247370_at	AT5G63320	similar to unknown protein [Arabidopsis thaliana] (TAIR:AT2G22795.1); similar to hypothetical protein PFE0440w [Plasmodium falciparum 3D7] (GB:XP_001351647.1); contains domain FALZ-RELATED BROMODOMAIN-CONTAINING PROTEINS (PTHR22880); contains domain GCN5 GENERAL CONTROL OF AMINO-ACID SYNTHESIS 5-LIKE 2, GCNL2 (PTHR22880:SF2)
247389_at	AT5G63490	CBS domain-containing protein / octicosapeptide/Phox/Bemp1 (PB1) domain-containing protein
247394_at	AT5G62860	F-box family protein-related
247412_at	AT5G63010	WD-40 repeat family protein
247418_at	AT5G63030	glutaredoxin, putative
247474_at	AT5G62280	similar to unknown protein [Arabidopsis thaliana] (TAIR:AT2G45360.1); similar to unnamed protein product [Vitis vinifera] (GB:CAO49726.1); contains InterPro domain Protein of unknown function DUF1442 (InterPro:IPR009902)
247487_at	AT5G62150	peptidoglycan-binding LysM domain-containing protein
247493_at	AT5G61900	BON1 (BONZAI1); calcium-dependent phospholipid binding
247509_at	AT5G62020	AT-HSFB2A (Arabidopsis thaliana heat shock transcription factor B2A); DNA binding / transcription factor
247529_at	AT5G61520	hexose transporter, putative
247532_at	AT5G61560	protein kinase family protein
247545_at	AT5G61530	small G protein family protein / RhoGAP family protein
247554_at	AT5G61010	ATEXO70E2 (EXOCYST SUBUNIT EXO70 FAMILY PROTEIN E2); protein binding
247573_at	AT5G61160	AACT1 (ANTHOCYANIN 5-AROMATIC ACYLTRANSFERASE 1); transferase
247610_at	AT5G60630	unknown protein
247626_at	AT5G60300	lectin protein kinase family protein
247629_at	AT5G60410	ATSIZ1/SIZ1; DNA binding / SUMO ligase
247630_at	AT5G60410	ATSIZ1/SIZ1; DNA binding / SUMO ligase
247655_at	AT5G59820	RHL41 (RESPONSIVE TO HIGH LIGHT 41); nucleic acid binding / transcription factor/ zinc ion binding
247677_at	AT5G59420	oxysterol-binding family protein
247679_at	AT5G59540	oxidoreductase, 2OG-Fe(II) oxygenase family protein
247686_at	AT5G59700	protein kinase, putative
247696_at	AT5G59780	MYB59 (myb domain protein 59); DNA binding / transcription factor
247707_at	AT5G59450	scarecrow-like transcription factor 11 (SCL11)
247792_at	AT5G58787	zinc finger (C3HC4-type RING finger) family protein
247793_at	AT5G58650	PSY1 (PLANT PEPTIDE CONTAINING SULFATED TYROSINE 1)
247817_at	AT5G58375	similar to unknown protein [Arabidopsis thaliana] (TAIR:AT5G14602.1); similar to unnamed protein product [Vitis vinifera] (GB:CAO21327.1); contains domain PTHR12133 (PTHR12133)
247819_at	AT5G58350	WNK4 (Arabidopsis WNK kinase 4); kinase
247835_at	AT5G57910	similar to unknown protein [Arabidopsis thaliana] (TAIR:AT4G30630.1); similar to unnamed protein product [Vitis vinifera] (GB:CAO66657.1)
247863_at	AT5G57900	SKIP1 (SKP1 INTERACTING PARTNER 1)
247864_s_at	AT1G25155; AT5G57890; AT1G25083; AT1G24909; AT1G25220; AT1G24807	[AT1G25155, anthranilate synthase beta subunit, putative];[AT5G57890, anthranilate synthase beta subunit, putative];[AT1G25083, anthranilate synthase beta subunit, putative];[AT1G24909, anthranilate synthase beta subunit, putative];[AT1G25220, ASB1 (ANTHRANILATE SYNTHASE BETA SUBUNIT 1); anthranilate synthase];[AT1G24807, anthranilate synthase beta subunit, putative]
247923_at	AT5G57490	porin, putative
247924_at	AT5G57655	xylose isomerase family protein
247930_at	AT5G57060	similar to unknown protein [Arabidopsis thaliana] (TAIR:AT4G26060.1); similar to unknown [Picea sitchensis] (GB:ABK23978.1); contains InterPro domain Channel forming colicin, C-terminal cytotoxic; (InterPro:IPR000293)
247940_at	AT5G57190	PSD2 (PHOSPHATIDYLSERINE DECARBOXYLASE 2); phosphatidylserine decarboxylase
247949_at	AT5G57220	CYP81F2 (cytochrome P450, family 81, subfamily F, polypeptide 2); oxygen binding
247954_at	AT5G56870	BGAL4 (beta-galactosidase 4); beta-galactosidase
247989_at	AT5G56350	pyruvate kinase, putative
248025_at	AT5G55850	NOI
248040_at	AT5G55970	zinc finger (C3HC4-type RING finger) family protein
248045_at	AT5G56030	HSP81-2 (EARLY-RESPONSIVE TO DEHYDRATION 8); ATP binding
248060_at	AT5G55560	protein kinase family protein
248088_at	AT5G55070	2-oxoacid dehydrogenase family protein
248101_at	AT5G55200	co-chaperone grpE protein, putative
248123_at	AT5G54720	ankyrin repeat family protein
248129_at	AT5G54780	RAB GTPase activator
248132_at	AT5G54840	GTP-binding family protein
248133_at	AT5G54850	unknown protein
248134_at	AT5G54860	integral membrane transporter family protein
248138_at	AT5G54960	PDC2 (PYRUVATE DECARBOXYLASE-2); pyruvate decarboxylase
248162_at	AT5G54500	FQR1 (FLAVODOXIN-LIKE QUINONE REDUCTASE 1)
248164_at	AT5G54490	PBP1 (PINOID-BINDING PROTEIN 1); calcium ion binding
248195_at	AT5G54110	ATMAMI (ARABIDOPSIS THALIANA MEMBRANE-ASSOCIATED MANNITOL-INDUCED); structural molecule
248200_at	AT5G54160	ATOMT1 (O-METHYLTRANSFERASE 1)
248205_at	AT5G54300	similar to unknown protein [Arabidopsis thaliana] (TAIR:AT1G61260.1); similar to unnamed protein product [Vitis vinifera] (GB:CAO39207.1); contains InterPro domain Protein of unknown function DUF761, plant (InterPro:IPR008480)
248276_at	AT5G53550	YSL3 (YELLOW STRIPE LIKE 3); oligopeptide transporter
248282_at	AT5G52900	similar to unnamed protein product [Vitis vinifera] (GB:CAO49548.1)
248311_at	AT5G52570	BETA-OHASE 2 (BETA-CAROTENE HYDROXYLASE 2); beta-carotene hydroxylase
248322_at	AT5G52760	heavy-metal-associated domain-containing protein
248327_at	AT5G52750	heavy-metal-associated domain-containing protein
248330_at	AT5G52810	ornithine cyclodeaminase/mu-crystallin family protein
248332_at	AT5G52640	HSP81-1 (HEAT SHOCK PROTEIN 81-1); ATP binding / unfolded protein binding
248335_at	AT5G52450	MATE efflux protein-related
248349_at	AT5G52240	MSBP1 (MEMBRANE STEROID BINDING PROTEIN 1)
248381_at	AT5G51830	pfkB-type carbohydrate kinase family protein
248422_at	AT5G51640	YLS7 (yellow-leaf-specific gene 7)
248462_at	AT5G50960	nucleotide-binding family protein
248487_at	AT5G51070	ERD1 (EARLY RESPONSIVE TO DEHYDRATION 1); ATP binding / ATPase
248551_at	AT5G50200	WR3 (WOUND-RESPONSIVE 3); nitrate transmembrane transporter
248592_at	AT5G49280	hydroxyproline-rich glycoprotein family protein
248607_at	AT5G49480	ATCP1 (CA2+-BINDING PROTEIN 1); calcium ion binding
248622_at	AT5G49360	BXL1 (BETA-XYLOSIDASE 1); hydrolase, hydrolyzing O-glycosyl compounds
248629_at	AT5G48970	mitochondrial substrate carrier family protein
248686_at	AT5G48540	33 kDa secretory protein-related
248719_at	AT5G47910	RBOHD (RESPIRATORY BURST OXIDASE PROTEIN D)
248756_at	AT5G47560	ATSDAT/ATTDT (TONOPLAST DICARBOXYLATE TRANSPORTER); malate transmembrane transporter/ sodium:dicarboxylate symporter
248769_at	AT5G47730	SEC14 cytosolic factor, putative / polyphosphoinositide-binding protein, putative
248792_at	AT5G47200	AtRABD2b/AtRab1A (Arabidopsis Rab GTPase homolog D2b); GTP binding
248794_at	AT5G47220	ATERF-2/ATERF2/ERF2 (ETHYLENE RESPONSE FACTOR 2); DNA binding / transcription activator/ transcription factor
248819_at	AT5G47050	ATP binding / protein binding / shikimate kinase/ zinc ion binding
248896_at	AT5G46350	WRKY8 (WRKY DNA-binding protein 8); transcription factor
248934_at	AT5G46080	protein kinase family protein
248970_at	AT5G45380	sodium:solute symporter family protein
249021_at	AT5G44820	similar to unknown protein [Arabidopsis thaliana] (TAIR:AT4G19970.1); similar to unnamed protein product [Vitis vinifera] (GB:CAO46707.1); contains domain PTHR10483:SF6 (PTHR10483:SF6); contains domain PTHR10483 (PTHR10483)
249052_at	AT5G44420	PDF1.2 (Low-molecular-weight cysteine-rich 77)
249089_at	AT5G44240	haloacid dehalogenase-like hydrolase family protein
249125_at	AT5G43450	2-oxoglutarate-dependent dioxygenase, putative
249139_at	AT5G43170	AZF3 (ARABIDOPSIS ZINC-FINGER PROTEIN 3); nucleic acid binding / transcription factor/ zinc ion binding
249233_at	AT5G42150	electron carrier/ protein disulfide oxidoreductase
249252_at	AT5G42010	WD-40 repeat family protein
249264_s_at	AT5G41750; AT5G41740	[AT5G41750, disease resistance protein (TIR-NBS-LRR class), putative];[AT5G41740, disease resistance protein (TIR-NBS-LRR class), putative]
249343_at	AT5G40650	SDH2-2 (succinate dehydrogenase 2-2)
249346_at	AT5G40780	LHT1 (LYSINE HISTIDINE TRANSPORTER 1); amino acid transmembrane transporter
249372_at	AT5G40760	G6PD6 (GLUCOSE-6-PHOSPHATE DEHYDROGENASE 6); glucose-6-phosphate dehydrogenase
249378_at	AT5G40450	similar to unknown protein [Arabidopsis thaliana] (TAIR:AT3G28770.1); similar to hypothetical protein Kpol_1058p4 [Vanderwaltozyma polyspora DSM 70294] (GB:XP_001645325.1)
249417_at	AT5G39670	calcium-binding EF hand family protein
249459_at	AT5G39580	peroxidase, putative
249467_at	AT5G39610	ANAC092/ATNAC2/ATNAC6 (Arabidopsis NAC domain containing protein 92); protein heterodimerization/ protein homodimerization/ transcription factor
249481_at	AT5G38900	DSBA oxidoreductase family protein
249494_at	AT5G39050	transferase family protein
249527_at	AT5G38710	proline oxidase, putative / osmotic stress-responsive proline dehydrogenase, putative
249580_at	AT5G37740	C2 domain-containing protein
249581_at	AT5G37600	ATGSR1 (Arabidopsis thaliana glutamine synthase clone R1); glutamate-ammonia ligase
249638_at	AT5G36880	acetyl-CoA synthetase, putative / acetate-CoA ligase, putative
249719_at	AT5G35735	auxin-responsive family protein
249777_at	AT5G24210	lipase class 3 family protein
249806_at	AT5G23850	similar to unknown protein [Arabidopsis thaliana] (TAIR:AT3G48980.1); similar to unnamed protein product [Vitis vinifera] (GB:CAO17250.1); contains InterPro domain Protein of unknown function DUF821, CAP10-like (InterPro:IPR008539); contains InterPro domain Lipopolysaccharide-modifying protein (InterPro:IPR006598)
249835_s_at	AT5G23490; AT5G23510	[AT5G23490, similar to unknown protein [Arabidopsis thaliana] (TAIR:AT5G08440.1); similar to unnamed protein product [Vitis vinifera] (GB:CAO67077.1)];[AT5G23510, similar to unknown protein [Arabidopsis thaliana] (TAIR:AT5G23490.1); similar to unnamed protein product [Vitis vinifera] (GB:CAO67077.1)]
249889_at	AT5G22540	similar to unknown protein [Arabidopsis thaliana] (TAIR:AT5G22550.2); similar to unnamed protein product [Vitis vinifera] (GB:CAO15956.1); contains InterPro domain Protein of unknown function DUF247, plant (InterPro:IPR004158)
249895_at	AT5G22500	acyl CoA reductase, putative / male-sterility protein, putative
249941_at	AT5G22270	similar to unknown protein [Arabidopsis thaliana] (TAIR:AT5G06270.1); similar to unnamed protein product [Vitis vinifera] (GB:CAO15841.1); similar to hypothetical protein [Vitis vinifera] (GB:CAN79170.1)
249942_at	AT5G22300	NIT4 (NITRILASE 4)
249944_at	AT5G22290	ANAC089 (Arabidopsis NAC domain containing protein 89); transcription factor
249983_at	AT5G18470	curculin-like (mannose-binding) lectin family protein
249984_at	AT5G18400	similar to unknown protein [Arabidopsis thaliana] (TAIR:AT5G18362.1); similar to unnamed protein product [Vitis vinifera] (GB:CAO15382.1); contains InterPro domain Protein of unknown function DUF689 (InterPro:IPR007785)
249987_at	AT5G18490	similar to unknown protein [Arabidopsis thaliana] (TAIR:AT3G04350.1); similar to hypothetical protein [Vitis vinifera] (GB:CAN77840.1); similar to hypothetical protein [Vitis vinifera] (GB:CAN61465.1); similar to unnamed protein product [Vitis vinifera] (GB:CAO40557.1); contains InterPro domain Protein of unknown function DUF946, plant (InterPro:IPR009291)
249988_at	AT5G18310	similar to unknown protein [Arabidopsis thaliana] (TAIR:AT5G48500.1); similar to unnamed protein product [Vitis vinifera] (GB:CAO38794.1)
250014_at	AT5G17990	TRP1 (TRYPTOPHAN BIOSYNTHESIS 1); anthranilate phosphoribosyltransferase
250018_at	AT5G18150	similar to unknown protein [Arabidopsis thaliana] (TAIR:AT5G14602.1); similar to unnamed protein product [Vitis vinifera] (GB:CAO23480.1); contains domain PTHR12133 (PTHR12133)
250028_at	AT5G18130	similar to unknown protein [Arabidopsis thaliana] (TAIR:AT3G03870.2); similar to unknown [Medicago truncatula] (GB:ABK28852.1)
250032_at	AT5G18170	GDH1 (GLUTAMATE DEHYDROGENASE 1); oxidoreductase
250033_at	AT5G18110	NCBP (NOVEL CAP-BINDING PROTEIN); RNA binding / translation initiation factor
250054_at	AT5G17860	CAX7 (CALCIUM EXCHANGER 7); calcium:sodium antiporter/ cation:cation antiporter
250094_at	AT5G17380	pyruvate decarboxylase family protein
250097_at	AT5G17280	similar to Os09g0530900 [Oryza sativa (japonica cultivar-group)] (GB:NP_001063752.1); similar to unknown [Populus trichocarpa] (GB:ABK92656.1)
250100_at	AT5G16570	GLN1;4 (Glutamine synthetase 1;4); glutamate-ammonia ligase
250114_s_at	AT5G16370; AT5G16340	[AT5G16370, AMP-binding protein, putative];[AT5G16340, AMP-binding protein, putative]
250185_at	AT5G14310	ATCXE16 (ARABIDOPSIS THALIANA CARBOXYESTERASE 16); hydrolase
250252_at	AT5G13750	ZIFL1 (ZINC INDUCED FACILITATOR-LIKE 1); tetracycline:hydrogen antiporter/ transporter
250289_at	AT5G13190	similar to unknown [Populus trichocarpa] (GB:ABK93196.1); contains InterPro domain LPS-induced tumor necrosis factor alpha factor (InterPro:IPR006629)
250301_at	AT5G11970	similar to unknown protein [Arabidopsis thaliana] (TAIR:AT2G19460.1); similar to unnamed protein product [Vitis vinifera] (GB:CAO45667.1)
250306_at	AT5G12170	similar to unknown protein [Arabidopsis thaliana] (TAIR:AT5G19380.1); similar to unnamed protein product [Vitis vinifera] (GB:CAO16866.1); contains domain Multidrug resistance efflux transporter EmrE (SSF103481)
250307_at	AT5G12170	similar to unknown protein [Arabidopsis thaliana] (TAIR:AT5G19380.1); similar to unnamed protein product [Vitis vinifera] (GB:CAO16866.1); contains domain Multidrug resistance efflux transporter EmrE (SSF103481)
250327_at	AT5G12050	similar to unnamed protein product [Vitis vinifera] (GB:CAO45643.1)
250339_at	AT5G11670	ATNADP-ME2 (NADP-MALIC ENZYME 2); malate dehydrogenase (oxaloacetate-decarboxylating) (NADP+)/ malic enzyme/ oxidoreductase, acting on NADH or NADPH, NAD or NADP as acceptor
250380_at	AT5G11600	similar to unknown protein [Arabidopsis thaliana] (TAIR:AT1G19990.1); similar to unnamed protein product [Vitis vinifera] (GB:CAO44023.1)
250381_at	AT5G11610	exostosin family protein
250385_at	AT5G11520	ASP3 (ASPARTATE AMINOTRANSFERASE 3)
250477_at	AT5G10190	transporter-related
250513_at	AT5G09890	protein kinase, putative
250580_at	AT5G07440	GDH2 (GLUTAMATE DEHYDROGENASE 2); oxidoreductase
250604_at	AT5G07830	ATGUS2 (ARABIDOPSIS THALIANA GLUCURONIDASE 2); beta-glucuronidase
250657_at	AT5G07000	sulfotransferase family protein
250666_at	AT5G07100	WRKY26 (WRKY DNA-binding protein 26); transcription factor
250670_at	AT5G06860	PGIP1 (POLYGALACTURONASE INHIBITING PROTEIN 1); protein binding
250692_at	AT5G06560	similar to unknown protein [Arabidopsis thaliana] (TAIR:AT3G11850.1); similar to unknown protein [Arabidopsis thaliana] (TAIR:AT3G11850.2); similar to unnamed protein product [Vitis vinifera] (GB:CAO39886.1); contains InterPro domain Protein of unknown function DUF593 (InterPro:IPR007656)
250738_at	AT5G05730	ASA1 (ANTHRANILATE SYNTHASE ALPHA SUBUNIT 1); anthranilate synthase
250775_at	AT5G05460	hydrolase, acting on glycosyl bonds
250777_at	AT5G05440	similar to unknown protein [Arabidopsis thaliana] (TAIR:AT2G38310.1); similar to unnamed protein product [Vitis vinifera] (GB:CAO48777.1); contains InterPro domain Bet v I allergen; (InterPro:IPR000916); contains InterPro domain Streptomyces cyclase/dehydrase (InterPro:IPR005031)
250793_at	AT5G05600	oxidoreductase, 2OG-Fe(II) oxygenase family protein
250818_at	AT5G04930	ALA1 (AMINOPHOSPHOLIPID ATPASE1); ATPase, coupled to transmembrane movement of ions, phosphorylative mechanism
250829_at	AT5G04720	ADR1-L2 (ADR1-LIKE 2); ATP binding / nucleoside-triphosphatase/ nucleotide binding / protein binding
250911_at	AT5G03730	CTR1 (CONSTITUTIVE TRIPLE RESPONSE 1); kinase/ protein serine/threonine/tyrosine kinase
250916_at	AT5G03630	ATMDAR2; monodehydroascorbate reductase (NADH)
250918_at	AT5G03610	GDSL-motif lipase/hydrolase family protein
250929_at	AT5G03290	isocitrate dehydrogenase, putative / NAD+ isocitrate dehydrogenase, putative
250944_at	AT5G03380	heavy-metal-associated domain-containing protein
250948_at	AT5G03490	UDP-glucoronosyl/UDP-glucosyl transferase family protein
251037_at	AT5G02100	UNE18 (unfertilized embryo sac 18); oxysterol binding
251054_at	AT5G01540	lectin protein kinase, putative
251059_at	AT5G01810	CIPK15 (CBL-INTERACTING PROTEIN KINASE 15); kinase/ protein kinase
251071_at	AT5G01950	ATP binding / kinase/ protein serine/threonine kinase
251109_at	AT5G01600	ATFER1 (FERRETIN 1); ferric iron binding
251144_at	AT5G01210	transferase family protein
251163_at	AT3G63310	glutamate binding /
251248_at	AT3G62150	PGP21 (P-GLYCOPROTEIN 21); ATPase, coupled to transmembrane movement of substances
251322_at	AT3G61440	ATCYSC1 (BETA-SUBSTITUTED ALA SYNTHASE 3;1); L-3-cyanoalanine synthase/ cysteine synthase
251342_at	AT3G60690	auxin-responsive family protein
251400_at	AT3G60420	similar to unknown protein [Arabidopsis thaliana] (TAIR:AT3G60450.1); similar to unnamed protein product [Vitis vinifera] (GB:CAO70569.1); contains InterPro domain Phosphoglycerate mutase (InterPro:IPR013078); contains InterPro domain PRIB5 (InterPro:IPR012398)
251406_at	AT3G60260	phagocytosis and cell motility protein ELMO1-related
251422_at	AT3G60540	sec61beta family protein
251427_at	AT3G60130	glycosyl hydrolase family 1 protein / beta-glucosidase, putative (YLS1)
251475_at	AT3G59660	C2 domain-containing protein / GRAM domain-containing protein
251478_at	AT3G59690	IQD13 (IQ-domain 13); calmodulin binding
251479_at	AT3G59700	ATHLECRK (ARABIDOPSIS THALIANA LECTIN-RECEPTOR KINASE); kinase
251520_at	AT3G59410	protein kinase family protein
251553_at	AT3G58710	WRKY69 (WRKY DNA-binding protein 69); transcription factor
251594_at	AT3G57630	exostosin family protein
251623_at	AT3G57390	AGL18 (AGAMOUS-LIKE 18); transcription factor
251624_at	AT3G57280	similar to unknown protein [Arabidopsis thaliana] (TAIR:AT3G20510.1); similar to unnamed protein product [Vitis vinifera] (GB:CAO23643.1); contains InterPro domain Protein of unknown function UPF0136, Transmembrane; (InterPro:IPR005349)
251634_at	AT3G57480	zinc finger (C2H2 type, AN1-like) family protein
251642_at	AT3G57520	ATSIP2 (ARABIDOPSIS THALIANA SEED IMBIBITION 2); hydrolase, hydrolyzing O-glycosyl compounds
251643_at	AT3G57550	AGK2 (GUANYLATE KINASE-ENCODING GENE 1)
251649_at	AT3G57330	ACA11 (AUTOINHIBITED CA2+-ATPASE 11); calcium-transporting ATPase/ calmodulin binding
251659_at	AT3G57090	BIGYIN; binding
251673_at	AT3G57240	BG3 (BETA-1,3-GLUCANASE 3); hydrolase, hydrolyzing O-glycosyl compounds
251684_at	AT3G56410	similar to unknown protein [Arabidopsis thaliana] (TAIR:AT5G05190.1); similar to unknown protein [Arabidopsis thaliana] (TAIR:AT3G61670.1); similar to hypothetical protein Kpol_1058p4 [Vanderwaltozyma polyspora DSM 70294] (GB:XP_001645325.1)
251722_at	AT3G56200	amino acid transporter family protein
251769_at	AT3G55950	protein kinase family protein
251773_at	AT3G55960	NLI interacting factor (NIF) family protein
251776_at	AT3G55620	EMB1624 (EMBRYO DEFECTIVE 1624); translation initiation factor
251790_at	AT3G55470	C2 domain-containing protein
251797_at	AT3G55560	AGF2 (AT-HOOK PROTEIN OF GA FEEDBACK 2)
251804_at	AT3G55430	glycosyl hydrolase family 17 protein / beta-1,3-glucanase, putative
251847_at	AT3G54640	TSA1 (TRYPTOPHAN SYNTHASE ALPHA CHAIN); tryptophan synthase
251848_at	AT3G54620	ATBZIP25/BZO2H4 (ARABIDOPSIS THALIANA BASIC LEUCINE ZIPPER 25); protein heterodimerization/ transcription factor
251884_at	AT3G54150	embryo-abundant protein-related
251902_at	AT3G54110	ATPUMP1; binding / oxidative phosphorylation uncoupler
251903_at	AT3G54120	reticulon family protein (RTNLB12)
251910_at	AT3G53810	lectin protein kinase, putative
251973_at	AT3G53180	glutamate-ammonia ligase
251975_at	AT3G53230	cell division cycle protein 48, putative / CDC48, putative
252076_at	AT3G51660	macrophage migration inhibitory factor family protein / MIF family protein
252117_at	AT3G51430	YLS2 (yellow-leaf-specific gene 2); strictosidine synthase
252120_at	AT3G51130	Identical to UPF0183 protein At3g51130 [Arabidopsis Thaliana] (GB:Q9SD33;GB:Q53YG9;GB:Q8LD70;GB:Q94C31); similar to unnamed protein product [Vitis vinifera] (GB:CAO48256.1); similar to Os06g0714000 [Oryza sativa (japonica cultivar-group)] (GB:NP_001058570.1); contains InterPro domain Protein of unknown function UPF0183 (InterPro:IPR005373)
252131_at	AT3G50930	AAA-type ATPase family protein
252133_at	AT3G50900	similar to unknown protein [Arabidopsis thaliana] (TAIR:AT5G66490.1); similar to hypothetical protein [Thellungiella halophila] (GB:ABB45855.1)
252134_at	AT3G50910	similar to unknown protein [Arabidopsis thaliana] (TAIR:AT5G66480.1); similar to hypothetical protein [Thellungiella halophila] (GB:ABB45854.1)
252165_at	AT3G50550	unknown protein
252170_at	AT3G50480	HR4 (HOMOLOG OF RPW8 4)
252183_at	AT3G50740	UGT72E1 (UDP-glucosyl transferase 72E1); UDP-glycosyltransferase/ coniferyl-alcohol glucosyltransferase/ transferase, transferring glycosyl groups
252217_at	AT3G50140	similar to unknown protein [Arabidopsis thaliana] (TAIR:AT3G50130.1); similar to unknown protein [Arabidopsis thaliana] (TAIR:AT3G50190.1); similar to unnamed protein product [Vitis vinifera] (GB:CAO71911.1); contains InterPro domain Protein of unknown function DUF247, plant (InterPro:IPR004158)
252234_at	AT3G49780	ATPSK4 (PHYTOSULFOKINE 4 PRECURSOR); growth factor
252250_at	AT3G49790	ATP binding
252265_at	AT3G49620	DIN11 (DARK INDUCIBLE 11); oxidoreductase
252291_s_at	AT3G49120; AT3G49110	[AT3G49120, ATPCB/ATPERX34/PERX34/PRXCB (PEROXIDASE 34); peroxidase];[AT3G49110, ATPCA/ATPRX33/PRX33/PRXCA (PEROXIDASE 33); peroxidase]
252331_s_at	AT3G48780; AT3G48790	[AT3G48780, serine C-palmitoyltransferase, putative];[AT3G48790, serine C-palmitoyltransferase, putative]
252338_at	AT3G48890	ATMP2 (MEMBRANE STEROID BINDING PROTEIN 2); heme binding / transition metal ion binding
252414_at	AT3G47420	glycerol-3-phosphate transporter, putative / glycerol 3-phosphate permease, putative
252415_at	AT3G47340	ASN1 (DARK INDUCIBLE 6)
252421_at	AT3G47540	chitinase, putative
252422_at	AT3G47550	zinc finger (C3HC4-type RING finger) family protein
252462_at	AT3G47250	similar to unknown protein [Arabidopsis thaliana] (TAIR:AT3G47200.1); similar to unknown protein [Arabidopsis thaliana] (TAIR:AT3G47200.2); similar to unnamed protein product [Vitis vinifera] (GB:CAO15956.1); contains InterPro domain Protein of unknown function DUF247, plant (InterPro:IPR004158)
252533_at	AT3G46110	signal transducer
252570_at	AT3G45300	IVD (ISOVALERYL-COA-DEHYDROGENASE)
252602_at	AT3G45040	phosphatidate cytidylyltransferase family protein
252652_at	AT3G44720	ADT4 (AROGENATE DEHYDRATASE 4); arogenate dehydratase/ prephenate dehydratase
252684_at	AT3G44400	disease resistance protein (TIR-NBS-LRR class), putative
252827_at	AT4G39950	CYP79B2 (cytochrome P450, family 79, subfamily B, polypeptide 2); oxygen binding
252831_at	AT4G39980	DHS1 (3-DEOXY-D-ARABINO-HEPTULOSONATE 7-PHOSPHATE SYNTHASE 1); 3-deoxy-7-phosphoheptulonate synthase
252851_at	AT4G40080	epsin N-terminal homology (ENTH) domain-containing protein / clathrin assembly protein-related
252870_at	AT4G39940	AKN2 (APS-KINASE 2); ATP binding / kinase/ transferase, transferring phosphorus-containing groups
252879_at	AT4G39390	transporter-related
252921_at	AT4G39030	EDS5 (ENHANCED DISEASE SUSCEPTIBILITY 5); antiporter/ transporter
252939_at	AT4G39230	isoflavone reductase, putative
252940_at	AT4G39270	leucine-rich repeat transmembrane protein kinase, putative
252993_at	AT4G38540	monooxygenase, putative (MO2)
253046_at	AT4G37370	CYP81D8 (cytochrome P450, family 81, subfamily D, polypeptide 8); oxygen binding
253052_at	AT4G37310	CYP81H1 (cytochrome P450, family 81, subfamily H, polypeptide 1); oxygen binding
253057_at	AT4G37670	GCN5-related N-acetyltransferase (GNAT) family protein / amino acid kinase family protein
253063_at	AT4G37640	ACA2 (CALCIUM ATPASE 2); calmodulin binding
253088_at	AT4G36220	FAH1 (FERULATE-5-HYDROXYLASE 1); ferulate 5-hydroxylase
253099_s_at	AT4G37530; AT4G37520	[AT4G37530, peroxidase, putative];[AT4G37520, peroxidase 50 (PER50) (P50) (PRXR2)]
253124_at	AT4G36030	armadillo/beta-catenin repeat family protein
253125_at	AT4G36040	DNAJ heat shock N-terminal domain-containing protein (J11)
253161_at	AT4G35770	SEN1 (DARK INDUCIBLE 1)
253162_at	AT4G35630	PSAT (phosphoserine aminotransferase); phosphoserine transaminase
253163_at	AT4G35750	Rho-GTPase-activating protein-related
253167_at	AT4G35310	CPK5 (CALMODULIN-DOMAIN PROTEIN KINASE 5); calmodulin-dependent protein kinase/ kinase
253203_at	AT4G34710	ADC2 (ARGININE DECARBOXYLASE 2)
253245_at	AT4G34590; AT4G34588	[AT4G34590, GBF6 (ARABIDOPSIS THALIANA BASIC LEUCINE-ZIPPER 11); DNA binding / protein heterodimerization/ transcription factor];[AT4G34588, CPuORF2 (Conserved peptide upstream open reading frame 2)]
253273_at	AT4G34180	cyclase family protein
253274_at	AT4G34200	EDA9 (embryo sac development arrest 9); NAD binding / amino acid binding / binding / catalytic/ cofactor binding / oxidoreductase, acting on the CH-OH group of donors, NAD or NADP as acceptor / phosphoglycerate dehydrogenase
253277_at	AT4G34230	CAD5 (CINNAMYL ALCOHOL DEHYDROGENASE 5); cinnamyl-alcohol dehydrogenase
253338_at	AT4G33430	BAK1 (BRI1-ASSOCIATED RECEPTOR KINASE); kinase
253343_at	AT4G33540	metallo-beta-lactamase family protein
253358_at	AT4G32940	GAMMA-VPE (Vacuolar processing enzyme gamma); cysteine-type endopeptidase
253414_at	AT4G33050	EDA39 (embryo sac development arrest 39); calmodulin binding
253453_at	AT4G31860	protein phosphatase 2C, putative / PP2C, putative
253534_at	AT4G31500	CYP83B1 (CYTOCHROME P450 MONOOXYGENASE 83B1); oxygen binding
[truncated: 564 more rows]

## Sheet: WtDown35WRKY33Down
Table S5 Co-expression levels and fold repression (d) in all B. cinerea repressed genes selected from wild-type and 35S:WRKY33 samples
[truncated: 915 more rows]
