# Supplementary material for: Microarray analysis of Arabidopsis WRKY33 mutants in response to the necrotrophic fungus Botrytis cinerea
Source: PLoS One. 2017 Feb 16;12(2):e0172343. doi: 10.1371/journal.pone.0172343 (PMC5313235; doi:10.1371/journal.pone.0172343)
Supplement: S6 Table — (XLSX) [file pone.0172343.s006.xlsx]

## Sheet: GenotypesUp
Table S6 List of probe sets/array elements and locus identifiers corresponding to genes that are commonly (a) induced in wild-type, wrky33 mutant and 35S:WRKY33 overexpression in response to B. cinerea inoculation
Probe Set	Locus identifier	Description
245038_at	AT2G26560	PLP2 (PHOSPHOLIPASE A 2A); nutrient reservoir
245051_at	AT2G23320	WRKY15 (WRKY DNA-binding protein 15); transcription factor
245052_at	AT2G26440	pectinesterase family protein
245156_at	AT5G12480	CPK7 (CALMODULIN-DOMAIN PROTEIN KINASE 7); calmodulin-dependent protein kinase/ kinase
245181_at	AT5G12420	similar to unknown protein [Arabidopsis thaliana] (TAIR:AT5G16350.1); similar to unnamed protein product [Vitis vinifera] (GB:CAO48523.1); contains InterPro domain Protein of unknown function UPF0089 (InterPro:IPR004255); contains InterPro domain Protein of unknown function DUF1298 (InterPro:IPR009721)
245193_at	AT1G67810	Fe-S metabolism associated domain-containing protein
245249_at	AT4G16760	ACX1 (ACYL-COA OXIDASE 1)
245251_at	AT4G17615	CBL1 (CALCINEURIN B-LIKE PROTEIN 1); calcium ion binding
245252_at	AT4G17500	ATERF-1 (ETHYLENE RESPONSIVE ELEMENT BINDING FACTOR 1); DNA binding / transcription activator/ transcription factor
245254_at	AT4G14680	APS3 (ATP sulfurylase 2); sulfate adenylyltransferase (ATP)
245266_at	AT4G17070	peptidyl-prolyl cis-trans isomerase
245329_at	AT4G14365	zinc finger (C3HC4-type RING finger) family protein / ankyrin repeat family protein
245365_at	AT4G17720	RNA recognition motif (RRM)-containing protein
245393_at	AT4G16260	glycosyl hydrolase family 17 protein
245528_at	AT4G15530	PPDK (PYRUVATE ORTHOPHOSPHATE DIKINASE); kinase/ pyruvate, phosphate dikinase
245599_at	AT4G14220	zinc finger (C3HC4-type RING finger) family protein
245641_at	AT1G25370	similar to unknown protein [Arabidopsis thaliana] (TAIR:AT1G68340.1); similar to unnamed protein product [Vitis vinifera] (GB:CAO68084.1); contains InterPro domain Protein of unknown function DUF1639 (InterPro:IPR012438)
245662_at	AT1G28190	similar to unknown protein [Arabidopsis thaliana] (TAIR:AT5G12340.1); similar to unknown [Picea sitchensis] (GB:ABK21062.1)
245686_at	AT5G22060	ATJ2 (Arabidopsis thaliana DnaJ homologue 2)
245711_at	AT5G04340	C2H2 (ZINC FINGER OF ARABIDOPSIS THALIANA 6); nucleic acid binding / transcription factor/ zinc ion binding
245731_at	AT1G73500	ATMKK9 (Arabidopsis thaliana MAP kinase kinase 9); kinase
245755_at	AT1G35210	similar to unknown protein [Arabidopsis thaliana] (TAIR:AT1G22470.1); similar to hypothetical protein [Vitis vinifera] (GB:CAN82663.1)
245775_at	AT1G30270	CIPK23 (CBL-INTERACTING PROTEIN KINASE 23); kinase
245794_at	AT1G32170	XTR4 (XYLOGLUCAN ENDOTRANSGLYCOSYLASE 4); hydrolase, acting on glycosyl bonds
245832_at	AT1G48850	EMB1144 (EMBRYO DEFECTIVE 1144); chorismate synthase
245854_at	AT5G13490	AAC2 (ADP/ATP CARRIER 2); ATP:ADP antiporter/ binding
245855_at	AT5G13550	SULTR4;1 (Sulfate transporter 4.1); sulfate transmembrane transporter
245866_s_at	AT1G57990; AT1G57980	[AT1G57990, ATPUP18 (Arabidopsis thaliana purine permease 18); purine transmembrane transporter];[AT1G57980, purine permease-related]
245885_at	AT5G09440	phosphate-responsive protein, putative
245977_at	AT5G13110	G6PD2 (GLUCOSE-6-PHOSPHATE DEHYDROGENASE 2); glucose-6-phosphate dehydrogenase
246028_at	AT5G21170	5'-AMP-activated protein kinase beta-2 subunit, putative
246035_at	AT5G08300	succinyl-CoA ligase (GDP-forming) alpha-chain, mitochondrial, putative / succinyl-CoA synthetase, alpha chain, putative / SCS-alpha, putative
246042_at	AT5G19440	cinnamyl-alcohol dehydrogenase, putative (CAD)
246098_at	AT5G20400	oxidoreductase, 2OG-Fe(II) oxygenase family protein
246099_at	AT5G20230	ATBCB (ARABIDOPSIS BLUE-COPPER-BINDING PROTEIN); copper ion binding
246114_at	AT5G20250	DIN10 (DARK INDUCIBLE 10); hydrolase, hydrolyzing O-glycosyl compounds
246189_at	AT5G20910	zinc finger (C3HC4-type RING finger) family protein
246195_at	AT4G36410	UBC17 (UBIQUITIN-CONJUGATING ENZYME 17); ubiquitin-protein ligase
246213_at	AT4G36480	ATLCB1 (LONG-CHAIN BASE1); protein binding / serine C-palmitoyltransferase
246214_at	AT4G36988; AT4G36990	[AT4G36988, CPuORF49 (Conserved peptide upstream open reading frame 49)];[AT4G36990, HSF4 (HEAT SHOCK FACTOR 4); DNA binding / transcription factor]
246238_at	AT4G36670	mannitol transporter, putative
246247_at	AT4G36640	SEC14 cytosolic factor family protein / phosphoglyceride transfer family protein
246293_at	AT3G56710	SIB1 (SIGMA FACTOR BINDING PROTEIN 1); binding
246305_at	AT3G51890	protein binding / protein transporter/ structural molecule
246312_at	AT1G31930	XLG3 (EXTRA-LARGE GTP-BINDING PROTEIN 3); signal transducer
246327_at	AT1G16670	protein kinase family protein
246396_at	AT1G58180	carbonic anhydrase family protein / carbonate dehydratase family protein
246528_at	AT5G15640	mitochondrial substrate carrier family protein
246529_at	AT5G15730	serine/threonine protein kinase, putative
246620_at	AT5G36220	CYP81D1 (CYTOCHROME P450 91A1); oxygen binding
246653_at	AT5G35200	epsin N-terminal homology (ENTH) domain-containing protein
246682_at	AT5G33290	XGD1 (XYLOGALACTURONAN DEFICIENT 1); catalytic
246744_at	AT5G27760	hypoxia-responsive family protein
246777_at	AT5G27420	zinc finger (C3HC4-type RING finger) family protein
246779_at	AT5G27520	mitochondrial substrate carrier family protein
246785_at	AT5G27380	GSH2/GSHB (GLUTATHIONE SYNTHETASE 2); glutathione synthase
246789_at	AT5G27600	LACS7 (LONG-CHAIN ACYL-COA SYNTHETASE 7)
246821_at	AT5G26920	calmodulin binding
246858_at	AT5G25930	leucine-rich repeat family protein / protein kinase family protein
246863_at	AT5G25940	early nodulin-related
246870_at	AT5G26030	FC1 (FERROCHELATASE 1); ferrochelatase
246927_s_at	AT5G25260; AT5G25250	[AT5G25260, similar to unknown protein [Arabidopsis thaliana] (TAIR:AT5G25250.1); similar to unknown protein [Arabidopsis thaliana] (TAIR:AT5G64870.1); similar to unnamed protein product [Vitis vinifera] (GB:CAO44306.1); similar to hypothetical protein [Vitis vinifera] (GB:CAN77054.1); similar to 80C09_16 [Brassica rapa subsp. pekinensis] (GB:AAZ41827.1); contains domain PTHR13806:SF3 (PTHR13806:…
246931_at	AT5G25170	similar to unknown protein [Arabidopsis thaliana] (TAIR:AT2G25190.1); similar to unnamed protein product [Vitis vinifera] (GB:CAO44286.1); contains InterPro domain Protein of unknown function DUF862, eukaryotic (InterPro:IPR008580)
246943_at	AT5G25440	protein kinase family protein
246976_s_at	AT5G24810	ABC1 family protein
246989_at	AT5G67350	unknown protein
247197_at	AT5G65240	leucine-rich repeat family protein / protein kinase family protein
247280_at	AT5G64260	phosphate-responsive protein, putative
247304_at	AT5G63850	AAP4 (amino acid permease 4); amino acid transmembrane transporter
247327_at	AT5G64120	peroxidase, putative
247351_at	AT5G63790	ANAC102 (Arabidopsis NAC domain containing protein 102); transcription factor
247389_at	AT5G63490	CBS domain-containing protein / octicosapeptide/Phox/Bemp1 (PB1) domain-containing protein
247394_at	AT5G62860	F-box family protein-related
247509_at	AT5G62020	AT-HSFB2A (Arabidopsis thaliana heat shock transcription factor B2A); DNA binding / transcription factor
247529_at	AT5G61520	hexose transporter, putative
247532_at	AT5G61560	protein kinase family protein
247554_at	AT5G61010	ATEXO70E2 (EXOCYST SUBUNIT EXO70 FAMILY PROTEIN E2); protein binding
247573_at	AT5G61160	AACT1 (ANTHOCYANIN 5-AROMATIC ACYLTRANSFERASE 1); transferase
247626_at	AT5G60300	lectin protein kinase family protein
247655_at	AT5G59820	RHL41 (RESPONSIVE TO HIGH LIGHT 41); nucleic acid binding / transcription factor/ zinc ion binding
247677_at	AT5G59420	oxysterol-binding family protein
247679_at	AT5G59540	oxidoreductase, 2OG-Fe(II) oxygenase family protein
247817_at	AT5G58375	similar to unknown protein [Arabidopsis thaliana] (TAIR:AT5G14602.1); similar to unnamed protein product [Vitis vinifera] (GB:CAO21327.1); contains domain PTHR12133 (PTHR12133)
247819_at	AT5G58350	WNK4 (Arabidopsis WNK kinase 4); kinase
247835_at	AT5G57910	similar to unknown protein [Arabidopsis thaliana] (TAIR:AT4G30630.1); similar to unnamed protein product [Vitis vinifera] (GB:CAO66657.1)
247864_s_at	AT1G25155; AT5G57890; AT1G25083; AT1G24909; AT1G25220; AT1G24807	[AT1G25155, anthranilate synthase beta subunit, putative];[AT5G57890, anthranilate synthase beta subunit, putative];[AT1G25083, anthranilate synthase beta subunit, putative];[AT1G24909, anthranilate synthase beta subunit, putative];[AT1G25220, ASB1 (ANTHRANILATE SYNTHASE BETA SUBUNIT 1); anthranilate synthase];[AT1G24807, anthranilate synthase beta subunit, putative]
247924_at	AT5G57655	xylose isomerase family protein
247930_at	AT5G57060	similar to unknown protein [Arabidopsis thaliana] (TAIR:AT4G26060.1); similar to unknown [Picea sitchensis] (GB:ABK23978.1); contains InterPro domain Channel forming colicin, C-terminal cytotoxic; (InterPro:IPR000293)
247940_at	AT5G57190	PSD2 (PHOSPHATIDYLSERINE DECARBOXYLASE 2); phosphatidylserine decarboxylase
247949_at	AT5G57220	CYP81F2 (cytochrome P450, family 81, subfamily F, polypeptide 2); oxygen binding
247954_at	AT5G56870	BGAL4 (beta-galactosidase 4); beta-galactosidase
247989_at	AT5G56350	pyruvate kinase, putative
248025_at	AT5G55850	NOI
248060_at	AT5G55560	protein kinase family protein
248101_at	AT5G55200	co-chaperone grpE protein, putative
248123_at	AT5G54720	ankyrin repeat family protein
248132_at	AT5G54840	GTP-binding family protein
248133_at	AT5G54850	unknown protein
248134_at	AT5G54860	integral membrane transporter family protein
248162_at	AT5G54500	FQR1 (FLAVODOXIN-LIKE QUINONE REDUCTASE 1)
248164_at	AT5G54490	PBP1 (PINOID-BINDING PROTEIN 1); calcium ion binding
248205_at	AT5G54300	similar to unknown protein [Arabidopsis thaliana] (TAIR:AT1G61260.1); similar to unnamed protein product [Vitis vinifera] (GB:CAO39207.1); contains InterPro domain Protein of unknown function DUF761, plant (InterPro:IPR008480)
248276_at	AT5G53550	YSL3 (YELLOW STRIPE LIKE 3); oligopeptide transporter
248282_at	AT5G52900	similar to unnamed protein product [Vitis vinifera] (GB:CAO49548.1)
248322_at	AT5G52760	heavy-metal-associated domain-containing protein
248327_at	AT5G52750	heavy-metal-associated domain-containing protein
248330_at	AT5G52810	ornithine cyclodeaminase/mu-crystallin family protein
248332_at	AT5G52640	HSP81-1 (HEAT SHOCK PROTEIN 81-1); ATP binding / unfolded protein binding
248335_at	AT5G52450	MATE efflux protein-related
248381_at	AT5G51830	pfkB-type carbohydrate kinase family protein
248422_at	AT5G51640	YLS7 (yellow-leaf-specific gene 7)
248487_at	AT5G51070	ERD1 (EARLY RESPONSIVE TO DEHYDRATION 1); ATP binding / ATPase
248551_at	AT5G50200	WR3 (WOUND-RESPONSIVE 3); nitrate transmembrane transporter
248607_at	AT5G49480	ATCP1 (CA2+-BINDING PROTEIN 1); calcium ion binding
248686_at	AT5G48540	33 kDa secretory protein-related
248719_at	AT5G47910	RBOHD (RESPIRATORY BURST OXIDASE PROTEIN D)
248756_at	AT5G47560	ATSDAT/ATTDT (TONOPLAST DICARBOXYLATE TRANSPORTER); malate transmembrane transporter/ sodium:dicarboxylate symporter
248769_at	AT5G47730	SEC14 cytosolic factor, putative / polyphosphoinositide-binding protein, putative
248792_at	AT5G47200	AtRABD2b/AtRab1A (Arabidopsis Rab GTPase homolog D2b); GTP binding
248794_at	AT5G47220	ATERF-2/ATERF2/ERF2 (ETHYLENE RESPONSE FACTOR 2); DNA binding / transcription activator/ transcription factor
248896_at	AT5G46350	WRKY8 (WRKY DNA-binding protein 8); transcription factor
248934_at	AT5G46080	protein kinase family protein
248970_at	AT5G45380	sodium:solute symporter family protein
249021_at	AT5G44820	similar to unknown protein [Arabidopsis thaliana] (TAIR:AT4G19970.1); similar to unnamed protein product [Vitis vinifera] (GB:CAO46707.1); contains domain PTHR10483:SF6 (PTHR10483:SF6); contains domain PTHR10483 (PTHR10483)
249052_at	AT5G44420	PDF1.2 (Low-molecular-weight cysteine-rich 77)
249125_at	AT5G43450	2-oxoglutarate-dependent dioxygenase, putative
249139_at	AT5G43170	AZF3 (ARABIDOPSIS ZINC-FINGER PROTEIN 3); nucleic acid binding / transcription factor/ zinc ion binding
249252_at	AT5G42010	WD-40 repeat family protein
249264_s_at	AT5G41750; AT5G41740	[AT5G41750, disease resistance protein (TIR-NBS-LRR class), putative];[AT5G41740, disease resistance protein (TIR-NBS-LRR class), putative]
249346_at	AT5G40780	LHT1 (LYSINE HISTIDINE TRANSPORTER 1); amino acid transmembrane transporter
249372_at	AT5G40760	G6PD6 (GLUCOSE-6-PHOSPHATE DEHYDROGENASE 6); glucose-6-phosphate dehydrogenase
249417_at	AT5G39670	calcium-binding EF hand family protein
249459_at	AT5G39580	peroxidase, putative
249467_at	AT5G39610	ANAC092/ATNAC2/ATNAC6 (Arabidopsis NAC domain containing protein 92); protein heterodimerization/ protein homodimerization/ transcription factor
249481_at	AT5G38900	DSBA oxidoreductase family protein
249494_at	AT5G39050	transferase family protein
249527_at	AT5G38710	proline oxidase, putative / osmotic stress-responsive proline dehydrogenase, putative
249580_at	AT5G37740	C2 domain-containing protein
249581_at	AT5G37600	ATGSR1 (Arabidopsis thaliana glutamine synthase clone R1); glutamate-ammonia ligase
249719_at	AT5G35735	auxin-responsive family protein
249777_at	AT5G24210	lipase class 3 family protein
249806_at	AT5G23850	similar to unknown protein [Arabidopsis thaliana] (TAIR:AT3G48980.1); similar to unnamed protein product [Vitis vinifera] (GB:CAO17250.1); contains InterPro domain Protein of unknown function DUF821, CAP10-like (InterPro:IPR008539); contains InterPro domain Lipopolysaccharide-modifying protein (InterPro:IPR006598)
249835_s_at	AT5G23490; AT5G23510	[AT5G23490, similar to unknown protein [Arabidopsis thaliana] (TAIR:AT5G08440.1); similar to unnamed protein product [Vitis vinifera] (GB:CAO67077.1)];[AT5G23510, similar to unknown protein [Arabidopsis thaliana] (TAIR:AT5G23490.1); similar to unnamed protein product [Vitis vinifera] (GB:CAO67077.1)]
249889_at	AT5G22540	similar to unknown protein [Arabidopsis thaliana] (TAIR:AT5G22550.2); similar to unnamed protein product [Vitis vinifera] (GB:CAO15956.1); contains InterPro domain Protein of unknown function DUF247, plant (InterPro:IPR004158)
249942_at	AT5G22300	NIT4 (NITRILASE 4)
249983_at	AT5G18470	curculin-like (mannose-binding) lectin family protein
249984_at	AT5G18400	similar to unknown protein [Arabidopsis thaliana] (TAIR:AT5G18362.1); similar to unnamed protein product [Vitis vinifera] (GB:CAO15382.1); contains InterPro domain Protein of unknown function DUF689 (InterPro:IPR007785)
249987_at	AT5G18490	similar to unknown protein [Arabidopsis thaliana] (TAIR:AT3G04350.1); similar to hypothetical protein [Vitis vinifera] (GB:CAN77840.1); similar to hypothetical protein [Vitis vinifera] (GB:CAN61465.1); similar to unnamed protein product [Vitis vinifera] (GB:CAO40557.1); contains InterPro domain Protein of unknown function DUF946, plant (InterPro:IPR009291)
249988_at	AT5G18310	similar to unknown protein [Arabidopsis thaliana] (TAIR:AT5G48500.1); similar to unnamed protein product [Vitis vinifera] (GB:CAO38794.1)
250014_at	AT5G17990	TRP1 (TRYPTOPHAN BIOSYNTHESIS 1); anthranilate phosphoribosyltransferase
250018_at	AT5G18150	similar to unknown protein [Arabidopsis thaliana] (TAIR:AT5G14602.1); similar to unnamed protein product [Vitis vinifera] (GB:CAO23480.1); contains domain PTHR12133 (PTHR12133)
250028_at	AT5G18130	similar to unknown protein [Arabidopsis thaliana] (TAIR:AT3G03870.2); similar to unknown [Medicago truncatula] (GB:ABK28852.1)
250054_at	AT5G17860	CAX7 (CALCIUM EXCHANGER 7); calcium:sodium antiporter/ cation:cation antiporter
250094_at	AT5G17380	pyruvate decarboxylase family protein
250100_at	AT5G16570	GLN1;4 (Glutamine synthetase 1;4); glutamate-ammonia ligase
250114_s_at	AT5G16370; AT5G16340	[AT5G16370, AMP-binding protein, putative];[AT5G16340, AMP-binding protein, putative]
250252_at	AT5G13750	ZIFL1 (ZINC INDUCED FACILITATOR-LIKE 1); tetracycline:hydrogen antiporter/ transporter
250289_at	AT5G13190	similar to unknown [Populus trichocarpa] (GB:ABK93196.1); contains InterPro domain LPS-induced tumor necrosis factor alpha factor (InterPro:IPR006629)
250301_at	AT5G11970	similar to unknown protein [Arabidopsis thaliana] (TAIR:AT2G19460.1); similar to unnamed protein product [Vitis vinifera] (GB:CAO45667.1)
250339_at	AT5G11670	ATNADP-ME2 (NADP-MALIC ENZYME 2); malate dehydrogenase (oxaloacetate-decarboxylating) (NADP+)/ malic enzyme/ oxidoreductase, acting on NADH or NADPH, NAD or NADP as acceptor
250477_at	AT5G10190	transporter-related
250580_at	AT5G07440	GDH2 (GLUTAMATE DEHYDROGENASE 2); oxidoreductase
250657_at	AT5G07000	sulfotransferase family protein
250666_at	AT5G07100	WRKY26 (WRKY DNA-binding protein 26); transcription factor
250670_at	AT5G06860	PGIP1 (POLYGALACTURONASE INHIBITING PROTEIN 1); protein binding
250692_at	AT5G06560	similar to unknown protein [Arabidopsis thaliana] (TAIR:AT3G11850.1); similar to unknown protein [Arabidopsis thaliana] (TAIR:AT3G11850.2); similar to unnamed protein product [Vitis vinifera] (GB:CAO39886.1); contains InterPro domain Protein of unknown function DUF593 (InterPro:IPR007656)
250738_at	AT5G05730	ASA1 (ANTHRANILATE SYNTHASE ALPHA SUBUNIT 1); anthranilate synthase
250775_at	AT5G05460	hydrolase, acting on glycosyl bonds
250777_at	AT5G05440	similar to unknown protein [Arabidopsis thaliana] (TAIR:AT2G38310.1); similar to unnamed protein product [Vitis vinifera] (GB:CAO48777.1); contains InterPro domain Bet v I allergen; (InterPro:IPR000916); contains InterPro domain Streptomyces cyclase/dehydrase (InterPro:IPR005031)
250793_at	AT5G05600	oxidoreductase, 2OG-Fe(II) oxygenase family protein
250818_at	AT5G04930	ALA1 (AMINOPHOSPHOLIPID ATPASE1); ATPase, coupled to transmembrane movement of ions, phosphorylative mechanism
250829_at	AT5G04720	ADR1-L2 (ADR1-LIKE 2); ATP binding / nucleoside-triphosphatase/ nucleotide binding / protein binding
250911_at	AT5G03730	CTR1 (CONSTITUTIVE TRIPLE RESPONSE 1); kinase/ protein serine/threonine/tyrosine kinase
250916_at	AT5G03630	ATMDAR2; monodehydroascorbate reductase (NADH)
250918_at	AT5G03610	GDSL-motif lipase/hydrolase family protein
250944_at	AT5G03380	heavy-metal-associated domain-containing protein
250948_at	AT5G03490	UDP-glucoronosyl/UDP-glucosyl transferase family protein
251037_at	AT5G02100	UNE18 (unfertilized embryo sac 18); oxysterol binding
251054_at	AT5G01540	lectin protein kinase, putative
251059_at	AT5G01810	CIPK15 (CBL-INTERACTING PROTEIN KINASE 15); kinase/ protein kinase
251071_at	AT5G01950	ATP binding / kinase/ protein serine/threonine kinase
251144_at	AT5G01210	transferase family protein
251163_at	AT3G63310	glutamate binding /
251248_at	AT3G62150	PGP21 (P-GLYCOPROTEIN 21); ATPase, coupled to transmembrane movement of substances
251400_at	AT3G60420	similar to unknown protein [Arabidopsis thaliana] (TAIR:AT3G60450.1); similar to unnamed protein product [Vitis vinifera] (GB:CAO70569.1); contains InterPro domain Phosphoglycerate mutase (InterPro:IPR013078); contains InterPro domain PRIB5 (InterPro:IPR012398)
251406_at	AT3G60260	phagocytosis and cell motility protein ELMO1-related
251422_at	AT3G60540	sec61beta family protein
251475_at	AT3G59660	C2 domain-containing protein / GRAM domain-containing protein
251479_at	AT3G59700	ATHLECRK (ARABIDOPSIS THALIANA LECTIN-RECEPTOR KINASE); kinase
251520_at	AT3G59410	protein kinase family protein
251594_at	AT3G57630	exostosin family protein
251624_at	AT3G57280	similar to unknown protein [Arabidopsis thaliana] (TAIR:AT3G20510.1); similar to unnamed protein product [Vitis vinifera] (GB:CAO23643.1); contains InterPro domain Protein of unknown function UPF0136, Transmembrane; (InterPro:IPR005349)
251634_at	AT3G57480	zinc finger (C2H2 type, AN1-like) family protein
251642_at	AT3G57520	ATSIP2 (ARABIDOPSIS THALIANA SEED IMBIBITION 2); hydrolase, hydrolyzing O-glycosyl compounds
251643_at	AT3G57550	AGK2 (GUANYLATE KINASE-ENCODING GENE 1)
251649_at	AT3G57330	ACA11 (AUTOINHIBITED CA2+-ATPASE 11); calcium-transporting ATPase/ calmodulin binding
251673_at	AT3G57240	BG3 (BETA-1,3-GLUCANASE 3); hydrolase, hydrolyzing O-glycosyl compounds
251684_at	AT3G56410	similar to unknown protein [Arabidopsis thaliana] (TAIR:AT5G05190.1); similar to unknown protein [Arabidopsis thaliana] (TAIR:AT3G61670.1); similar to hypothetical protein Kpol_1058p4 [Vanderwaltozyma polyspora DSM 70294] (GB:XP_001645325.1)
251722_at	AT3G56200	amino acid transporter family protein
251769_at	AT3G55950	protein kinase family protein
251773_at	AT3G55960	NLI interacting factor (NIF) family protein
251776_at	AT3G55620	EMB1624 (EMBRYO DEFECTIVE 1624); translation initiation factor
251790_at	AT3G55470	C2 domain-containing protein
251797_at	AT3G55560	AGF2 (AT-HOOK PROTEIN OF GA FEEDBACK 2)
251804_at	AT3G55430	glycosyl hydrolase family 17 protein / beta-1,3-glucanase, putative
251847_at	AT3G54640	TSA1 (TRYPTOPHAN SYNTHASE ALPHA CHAIN); tryptophan synthase
251848_at	AT3G54620	ATBZIP25/BZO2H4 (ARABIDOPSIS THALIANA BASIC LEUCINE ZIPPER 25); protein heterodimerization/ transcription factor
251884_at	AT3G54150	embryo-abundant protein-related
251910_at	AT3G53810	lectin protein kinase, putative
251973_at	AT3G53180	glutamate-ammonia ligase
251975_at	AT3G53230	cell division cycle protein 48, putative / CDC48, putative
252076_at	AT3G51660	macrophage migration inhibitory factor family protein / MIF family protein
252117_at	AT3G51430	YLS2 (yellow-leaf-specific gene 2); strictosidine synthase
252120_at	AT3G51130	Identical to UPF0183 protein At3g51130 [Arabidopsis Thaliana] (GB:Q9SD33;GB:Q53YG9;GB:Q8LD70;GB:Q94C31); similar to unnamed protein product [Vitis vinifera] (GB:CAO48256.1); similar to Os06g0714000 [Oryza sativa (japonica cultivar-group)] (GB:NP_001058570.1); contains InterPro domain Protein of unknown function UPF0183 (InterPro:IPR005373)
252131_at	AT3G50930	AAA-type ATPase family protein
252133_at	AT3G50900	similar to unknown protein [Arabidopsis thaliana] (TAIR:AT5G66490.1); similar to hypothetical protein [Thellungiella halophila] (GB:ABB45855.1)
252134_at	AT3G50910	similar to unknown protein [Arabidopsis thaliana] (TAIR:AT5G66480.1); similar to hypothetical protein [Thellungiella halophila] (GB:ABB45854.1)
252170_at	AT3G50480	HR4 (HOMOLOG OF RPW8 4)
252217_at	AT3G50140	similar to unknown protein [Arabidopsis thaliana] (TAIR:AT3G50130.1); similar to unknown protein [Arabidopsis thaliana] (TAIR:AT3G50190.1); similar to unnamed protein product [Vitis vinifera] (GB:CAO71911.1); contains InterPro domain Protein of unknown function DUF247, plant (InterPro:IPR004158)
252234_at	AT3G49780	ATPSK4 (PHYTOSULFOKINE 4 PRECURSOR); growth factor
252250_at	AT3G49790	ATP binding
252291_s_at	AT3G49120; AT3G49110	[AT3G49120, ATPCB/ATPERX34/PERX34/PRXCB (PEROXIDASE 34); peroxidase];[AT3G49110, ATPCA/ATPRX33/PRX33/PRXCA (PEROXIDASE 33); peroxidase]
252331_s_at	AT3G48780; AT3G48790	[AT3G48780, serine C-palmitoyltransferase, putative];[AT3G48790, serine C-palmitoyltransferase, putative]
252338_at	AT3G48890	ATMP2 (MEMBRANE STEROID BINDING PROTEIN 2); heme binding / transition metal ion binding
252414_at	AT3G47420	glycerol-3-phosphate transporter, putative / glycerol 3-phosphate permease, putative
252415_at	AT3G47340	ASN1 (DARK INDUCIBLE 6)
252421_at	AT3G47540	chitinase, putative
252422_at	AT3G47550	zinc finger (C3HC4-type RING finger) family protein
252533_at	AT3G46110	signal transducer
252570_at	AT3G45300	IVD (ISOVALERYL-COA-DEHYDROGENASE)
252602_at	AT3G45040	phosphatidate cytidylyltransferase family protein
252652_at	AT3G44720	ADT4 (AROGENATE DEHYDRATASE 4); arogenate dehydratase/ prephenate dehydratase
252684_at	AT3G44400	disease resistance protein (TIR-NBS-LRR class), putative
252827_at	AT4G39950	CYP79B2 (cytochrome P450, family 79, subfamily B, polypeptide 2); oxygen binding
252831_at	AT4G39980	DHS1 (3-DEOXY-D-ARABINO-HEPTULOSONATE 7-PHOSPHATE SYNTHASE 1); 3-deoxy-7-phosphoheptulonate synthase
252851_at	AT4G40080	epsin N-terminal homology (ENTH) domain-containing protein / clathrin assembly protein-related
252921_at	AT4G39030	EDS5 (ENHANCED DISEASE SUSCEPTIBILITY 5); antiporter/ transporter
252939_at	AT4G39230	isoflavone reductase, putative
252940_at	AT4G39270	leucine-rich repeat transmembrane protein kinase, putative
252993_at	AT4G38540	monooxygenase, putative (MO2)
253046_at	AT4G37370	CYP81D8 (cytochrome P450, family 81, subfamily D, polypeptide 8); oxygen binding
253057_at	AT4G37670	GCN5-related N-acetyltransferase (GNAT) family protein / amino acid kinase family protein
253063_at	AT4G37640	ACA2 (CALCIUM ATPASE 2); calmodulin binding
253099_s_at	AT4G37530; AT4G37520	[AT4G37530, peroxidase, putative];[AT4G37520, peroxidase 50 (PER50) (P50) (PRXR2)]
253124_at	AT4G36030	armadillo/beta-catenin repeat family protein
253161_at	AT4G35770	SEN1 (DARK INDUCIBLE 1)
253162_at	AT4G35630	PSAT (phosphoserine aminotransferase); phosphoserine transaminase
253203_at	AT4G34710	ADC2 (ARGININE DECARBOXYLASE 2)
253273_at	AT4G34180	cyclase family protein
253274_at	AT4G34200	EDA9 (embryo sac development arrest 9); NAD binding / amino acid binding / binding / catalytic/ cofactor binding / oxidoreductase, acting on the CH-OH group of donors, NAD or NADP as acceptor / phosphoglycerate dehydrogenase
253277_at	AT4G34230	CAD5 (CINNAMYL ALCOHOL DEHYDROGENASE 5); cinnamyl-alcohol dehydrogenase
253338_at	AT4G33430	BAK1 (BRI1-ASSOCIATED RECEPTOR KINASE); kinase
253343_at	AT4G33540	metallo-beta-lactamase family protein
253414_at	AT4G33050	EDA39 (embryo sac development arrest 39); calmodulin binding
253453_at	AT4G31860	protein phosphatase 2C, putative / PP2C, putative
253534_at	AT4G31500	CYP83B1 (CYTOCHROME P450 MONOOXYGENASE 83B1); oxygen binding
253578_at	AT4G30340	ATDGK7 (DIACYLGLYCEROL KINASE 7); diacylglycerol kinase
253590_at	no_match	no_match
253606_at	AT4G30530	defense-related protein, putative
253630_at	AT4G30490	AFG1-like ATPase family protein
253637_at	AT4G30390	similar to hypothetical protein MtrDRAFT_AC148994g36v2 [Medicago truncatula] (GB:ABN05865.1)
253647_at	AT4G29950	microtubule-associated protein
253654_at	AT4G30060	similar to unknown protein [Arabidopsis thaliana] (TAIR:AT2G19160.1); similar to unnamed protein product [Vitis vinifera] (GB:CAO64039.1); contains InterPro domain Protein of unknown function DUF266, plant (InterPro:IPR004949)
253664_at	AT4G30210	ATR2 (ARABIDOPSIS P450 REDUCTASE 2)
253666_at	AT4G30270	MERI5B (MERISTEM-5); hydrolase, acting on glycosyl bonds / xyloglucan:xyloglucosyl transferase
253702_at	AT4G29900	ACA10 (autoinhibited Ca2+ -ATPase 10); calcium-transporting ATPase/ calmodulin binding
253708_at	AT4G29210	GGT3/GGT4 (GAMMA-GLUTAMYL TRANSPEPTIDASE 3); gamma-glutamyltransferase/ glutathione gamma-glutamylcysteinyltransferase
253776_at	AT4G28390	AAC3 (ADP/ATP CARRIER 3); ATP:ADP antiporter/ binding
253779_at	AT4G28490	HAESA (RECEPTOR-LIKE PROTEIN KINASE 5); ATP binding / kinase/ protein serine/threonine kinase
253819_at	AT4G28350	lectin protein kinase family protein
253827_at	AT4G28085	unknown protein
253874_at	AT4G27450	similar to unknown protein [Arabidopsis thaliana] (TAIR:AT3G15450.1); similar to unnamed protein product [Vitis vinifera] (GB:CAO39242.1); contains domain G3DSA:3.60.20.10 (G3DSA:3.60.20.10); contains domain SSF56235 (SSF56235)
253890_s_at	AT4G27585; AT5G54100	[AT4G27585, band 7 family protein];[AT5G54100, band 7 family protein]
253898_s_at	AT5G54810; AT4G27070	[AT5G54810, TSB1 (TRYPTOPHAN SYNTHASE BETA-SUBUNIT)];[AT4G27070, TSB2 (TRYPTOPHAN SYNTHASE BETA-SUBUNIT); tryptophan synthase]
253911_at	AT4G27300	S-locus protein kinase, putative
253915_at	AT4G27280	calcium-binding EF hand family protein
253950_at	AT4G26910	2-oxoacid dehydrogenase family protein
253954_at	AT4G26970	aconitate hydratase, cytoplasmic, putative / citrate hydro-lyase/aconitase, putative
253992_at	AT4G26060	similar to unknown protein [Arabidopsis thaliana] (TAIR:AT5G57060.1); similar to unnamed protein product [Vitis vinifera] (GB:CAO65021.1); contains domain PTHR10052 (PTHR10052); contains domain PTHR10052:SF2 (PTHR10052:SF2)
254040_at	AT4G25900	aldose 1-epimerase family protein
254082_at	AT4G25720	glutamine cyclotransferase family protein
254083_at	AT4G24920	protein transport protein SEC61 gamma subunit, putative
254103_at	AT4G25030	similar to unknown protein [Arabidopsis thaliana] (TAIR:AT5G45410.2); similar to unknown protein [Arabidopsis thaliana] (TAIR:AT5G45410.3); similar to unknown protein [Arabidopsis thaliana] (TAIR:AT5G45410.1); similar to unnamed protein product [Vitis vinifera] (GB:CAO68979.1); similar to hypothetical protein [Vitis vinifera] (GB:CAN81117.1)
254150_at	AT4G24350	phosphorylase family protein
254163_s_at	AT4G24340; AT4G24350	[AT4G24340, phosphorylase family protein];[AT4G24350, phosphorylase family protein]
254190_at	AT4G23885	similar to unknown protein [Arabidopsis thaliana] (TAIR:AT5G24165.1); similar to unnamed protein product [Vitis vinifera] (GB:CAO69543.1)
254211_at	AT4G23570	SGT1A (Suppressor of G2 (Two) 1A); protein binding
254241_at	AT4G23190	CRK11 (CYSTEINE-RICH RLK11); kinase
254249_at	AT4G23280	protein kinase, putative
254262_at	AT4G23470	hydroxyproline-rich glycoprotein family protein
254291_at	AT4G23010	ATUTR2/UTR2 (UDP-GALACTOSE TRANSPORTER 2)
254299_at	AT4G22920	ATNYE1/NYE1 (NON-YELLOWING 1)
254318_at	AT4G22530	embryo-abundant protein-related
254343_at	AT4G21990	APR3 (APS REDUCTASE 3)
254384_at	AT4G21870	26.5 kDa class P-related heat shock protein (HSP26.5-P)
254408_at	AT4G21390	B120; protein kinase/ sugar binding
254409_at	AT4G21400	protein kinase family protein
254410_at	AT4G21410	protein kinase family protein
254432_at	AT4G20830	FAD-binding domain-containing protein
254447_at	AT4G20860	FAD-binding domain-containing protein
254487_at	AT4G20780	calcium-binding protein, putative
254496_at	AT4G20070	ATAAH (ARABIDOPSIS THALIANA ALLANTOATE AMIDOHYDROLASE); allantoate deiminase/ metallopeptidase
254500_at	AT4G20110	vacuolar sorting receptor, putative
254549_at	AT4G19880	similar to unknown protein [Arabidopsis thaliana] (TAIR:AT5G45020.1); similar to Intracellular chloride channel [Medicago truncatula] (GB:ABC75353.2); contains InterPro domain Thioredoxin-like fold (InterPro:IPR012336); contains InterPro domain Glutathione S-transferase, C-terminal-like (InterPro:IPR010987); contains InterPro domain Glutathione S-transferase, C-terminal (InterPro:IPR004046); cont…
254573_at	AT4G19420	pectinacetylesterase family protein
254694_at	no_match	no_match
254707_at	AT4G18010	IP5PII (INOSITOL POLYPHOSPHATE 5-PHOSPHATASE II); inositol-polyphosphate 5-phosphatase
254723_at	AT4G13510	AMT1;1 (AMMONIUM TRANSPORT 1); ammonium transmembrane transporter
254759_at	AT4G13180	short-chain dehydrogenase/reductase (SDR) family protein
254784_at	AT4G12720	AtNUDT7 (ARABIDOPSIS THALIANA NUDIX HYDROLASE HOMOLOG 7); hydrolase/ nucleoside-diphosphatase
254818_at	AT4G12470	protease inhibitor/seed storage/lipid transfer protein (LTP) family protein
254832_at	AT4G12490	protease inhibitor/seed storage/lipid transfer protein (LTP) family protein
254847_at	AT4G11850	PLDGAMMA1 (maternal effect embryo arrest 54); phospholipase D
254858_at	AT4G12070	protein binding
254869_at	AT4G11890	protein kinase family protein
254894_at	AT4G11840	PLDGAMMA3 (phospholipase D gamma 3); phospholipase D
254922_at	AT4G11370	RHA1A (RING-H2 finger A1A); protein binding / zinc ion binding
254926_at	AT4G11280	ACS6 (1-AMINOCYCLOPROPANE-1-CARBOXYLIC ACID (ACC) SYNTHASE 6)
254952_at	AT4G10955; AT4G10960	[AT4G10955, lipase class 3 family protein];[AT4G10960, UGE5 (UDP-D-GLUCOSE/UDP-D-GALACTOSE 4-EPIMERASE 5); UDP-glucose 4-epimerase/ protein dimerization]
255011_at	AT4G10040	CYTC-2 (CYTOCHROME C-2); electron carrier
255133_at	AT4G08320	tetratricopeptide repeat (TPR)-containing protein
255151_at	AT4G08180	oxysterol-binding family protein
255230_at	AT4G05390	ATRFNR1 (ROOT FNR 1); oxidoreductase
255259_at	AT4G05020	NDB2 (NAD(P)H DEHYDROGENASE B2); disulfide oxidoreductase
255284_at	AT4G04610	APR1 (PAPS REDUCTASE HOMOLOG 19)
255319_at	AT4G04220	disease resistance family protein
255462_at	AT4G02940	oxidoreductase, 2OG-Fe(II) oxygenase family protein
255479_at	AT4G02380	SAG21 (SENESCENCE-ASSOCIATED GENE 21)
255504_at	AT4G02200	drought-responsive family protein
255543_at	AT4G01870	tolB protein-related
255564_s_at	AT4G01770; AT4G01750	[AT4G01770, RGXT1 (RHAMNOGALACTURONAN XYLOSYLTRANSFERASE 1); UDP-xylosyltransferase];[AT4G01750, RGXT2 (RHAMNOGALACTURONAN XYLOSYLTRANSFERASE 2); UDP-xylosyltransferase]
255595_at	AT4G01700	chitinase, putative
255599_at	AT4G01010	ATCNGC13 (cyclic nucleotide gated channel 13); calmodulin binding / cyclic nucleotide binding / ion channel
255677_at	AT4G00500	lipase class 3 family protein / calmodulin-binding heat-shock protein-related
255716_at	AT4G00330	CRCK2 (calmodulin-binding receptor-like cytoplasmic kinase 2); kinase
255733_at	AT1G25400	similar to unknown protein [Arabidopsis thaliana] (TAIR:AT1G68440.1); similar to unnamed protein product [Vitis vinifera] (GB:CAO42150.1)
255753_at	AT1G18570	MYB51 (MYB DOMAIN PROTEIN 51); DNA binding / transcription factor
255859_at	AT5G34930	arogenate dehydrogenase
255895_at	AT1G18020; AT1G17990	[AT1G18020, 12-oxophytodienoate reductase, putative];[AT1G17990, 12-oxophytodienoate reductase, putative]
255923_at	AT1G22180	SEC14 cytosolic factor family protein / phosphoglyceride transfer family protein
255942_at	AT1G22360	ATUGT85A2 (UDP-GLUCOSYL TRANSFERASE 85A2); UDP-glycosyltransferase/ glucuronosyltransferase/ transferase, transferring glycosyl groups
255967_at	AT1G22280	protein phosphatase 2C, putative / PP2C, putative
256008_s_at	AT1G34040; AT1G34060	[AT1G34040, alliinase family protein];[AT1G34060, alliinase family protein]
256017_at	AT1G19180	JAZ1/TIFY10A (JASMONATE-ZIM-DOMAIN PROTEIN 1); protein binding
256046_at	no_match	no_match
256050_at	AT1G07000	ATEXO70B2 (exocyst subunit EXO70 family protein B2); protein binding
256100_at	AT1G13750	calcineurin-like phosphoesterase family protein
256129_at	AT1G18210	calcium-binding protein, putative
256169_at	AT1G51800	leucine-rich repeat protein kinase, putative
256170_at	AT1G51790	kinase
256178_s_at	AT1G51760; AT1G51780	[AT1G51760, IAR3 (IAA-ALANINE RESISTANT 3); metallopeptidase];[AT1G51780, ILL5 (IAA-leucine resistant (ILR)-like gene 5); metallopeptidase]
256183_at	AT1G51660	ATMKK4 (MITOGEN-ACTIVATED PROTEIN KINASE KINASE 4); MAP kinase kinase/ kinase
256245_at	AT3G12580	HSP70 (heat shock protein 70); ATP binding
256308_s_at	AT1G30420; AT1G30410	[AT1G30420, ATMRP12 (Arabidopsis thaliana multidrug resistance-associated protein 12)];[AT1G30410, ATMRP13 (Arabidopsis thaliana multidrug resistance-associated protein 13)]
256337_at	AT1G72060	serine-type endopeptidase inhibitor
256366_at	AT1G66880	serine/threonine protein kinase family protein
256380_at	AT1G66680	AR401
256433_at	AT3G10985	SAG20 (WOUND-INDUCED PROTEIN 12)
256451_s_at	AT1G75170	SEC14 cytosolic factor family protein / phosphoglyceride transfer family protein
256526_at	AT1G66090	disease resistance protein (TIR-NBS class), putative
256735_at	AT3G29400	ATEXO70E1 (exocyst subunit EXO70 family protein E1); protein binding
256787_at	AT3G13790	ATBFRUCT1/ATCWINV1 (ARABIDOPSIS THALIANA CELL WALL INVERTASE 1); beta-fructofuranosidase/ hydrolase, hydrolyzing O-glycosyl compounds
256799_at	AT3G18560	similar to unknown protein [Arabidopsis thaliana] (TAIR:AT1G49000.1); similar to unnamed protein product [Vitis vinifera] (GB:CAO68009.1)
256835_at	AT3G22890	APS1 (ATP sulfurylase 3)
256922_at	AT3G19010	oxidoreductase, 2OG-Fe(II) oxygenase family protein
256972_at	AT3G21140	FMN binding
257038_at	AT3G19260	LAG1 HOMOLOG 2 (LONGEVITY ASSURANCE GENE1 HOMOLOG 2)
257058_at	AT3G15352	ATCOX17 (Arabidopsis thaliana cytochrome c oxidase 17)
257074_at	AT3G19660	similar to unnamed protein product [Vitis vinifera] (GB:CAO49873.1)
257088_at	AT3G20510	similar to unknown protein [Arabidopsis thaliana] (TAIR:AT1G50740.1); similar to unnamed protein product [Vitis vinifera] (GB:CAO38976.1); contains InterPro domain Protein of unknown function UPF0136, Transmembrane; (InterPro:IPR005349)
257122_at	AT3G20250	APUM5 (ARABIDOPSIS PUMILIO 5); RNA binding
257206_at	AT3G16530	legume lectin family protein
257216_at	AT3G14990	4-methyl-5(b-hydroxyethyl)-thiazole monophosphate biosynthesis protein, putative
257252_at	AT3G24170	ATGR1 (GLUTATHIONE-DISULFIDE REDUCTASE); glutathione-disulfide reductase
257264_at	AT3G22060	receptor protein kinase-related
257315_at	AT3G30775	ERD5 (EARLY RESPONSIVE TO DEHYDRATION 5); proline dehydrogenase
257365_x_at	AT2G26020	PDF1.2b (plant defensin 1.2b)
257535_at	AT3G09490	chloroplast lumen common family protein
257536_at	AT3G02800	phosphoprotein phosphatase
257621_at	AT3G20410	CPK9 (CALMODULIN-DOMAIN PROTEIN KINASE 9); calmodulin-dependent protein kinase/ kinase
257623_at	AT3G26210	CYP71B23 (cytochrome P450, family 71, subfamily B, polypeptide 23); oxygen binding
257636_at	AT3G26200	CYP71B22 (cytochrome P450, family 71, subfamily B, polypeptide 22); oxygen binding
257644_at	AT3G25780	AOC3 (ALLENE OXIDE CYCLASE 3)
257690_at	AT3G12830	auxin-responsive family protein
257700_at	AT3G12740	LEM3 (ligand-effect modulator 3) family protein / CDC50 family protein
257766_at	AT3G23030	IAA2 (indoleacetic acid-induced protein 2); transcription factor
257805_at	AT3G18830	ATPLT5 (POLYOL TRANSPORTER 5); D-ribose transmembrane transporter/ D-xylose transmembrane transporter/ carbohydrate transmembrane transporter/ galactose transmembrane transporter/ glucose transmembrane transporter/ glycerol transmembrane transporter/ hydr
257828_at	AT3G26670	similar to permease-related [Arabidopsis thaliana] (TAIR:AT3G23870.1); similar to unnamed protein product [Vitis vinifera] (GB:CAO49131.1); contains InterPro domain Protein of unknown function DUF803 (InterPro:IPR008521)
257829_at	AT3G26680	SNM1 (SENSITIVE TO NITROGEN MUSTARD 1)
257951_at	AT3G21700	GTP binding
258002_at	AT3G28930	AIG2 (AVRRPT2-INDUCED GENE 2)
258037_at	AT3G21230	4CL5 (4-COUMARATE:COA LIGASE 5); 4-coumarate-CoA ligase
258047_at	AT3G21240	4CL2 (4-coumarate:CoA ligase 2); 4-coumarate-CoA ligase
258063_at	AT3G14620	CYP72A8 (cytochrome P450, family 72, subfamily A, polypeptide 8); oxygen binding
258072_at	AT3G26090	RGS1 (REGULATOR OF G-PROTEIN SIGNALING 1)
258084_at	AT3G26020	serine/threonine protein phosphatase 2A (PP2A) regulatory subunit B', putative
258100_at	AT3G23550	MATE efflux family protein
258133_at	AT3G24500	ATMBF1C/MBF1C (MULTIPROTEIN BRIDGING FACTOR 1C); DNA binding / transcription coactivator/ transcription factor
258173_at	AT3G21630	CERK1 (CHITIN ELICITOR RECEPTOR KINASE 1); kinase/ receptor signaling protein/ transmembrane receptor protein kinase
258201_at	AT3G13910	similar to unknown protein [Arabidopsis thaliana] (TAIR:AT2G19460.1); similar to unknown [Populus trichocarpa] (GB:ABK95751.1)
258262_at	AT3G15770	similar to unknown protein [Arabidopsis thaliana] (TAIR:AT5G25360.1); similar to unknown [Populus trichocarpa] (GB:ABK94402.1)
258277_at	AT3G26830	PAD3 (PHYTOALEXIN DEFICIENT 3); oxygen binding
258282_at	AT3G26910	hydroxyproline-rich glycoprotein family protein
258362_at	AT3G14280	similar to hypothetical protein [Vitis vinifera] (GB:CAN62135.1)
258452_at	AT3G22370	AOX1A (alternative oxidase 1A); alternative oxidase
258463_at	AT3G17410	serine/threonine protein kinase, putative
258577_at	AT3G04220	disease resistance protein (TIR-NBS-LRR class), putative
258617_at	AT3G03000	calmodulin, putative
258665_at	AT3G08710	ATH9 (thioredoxin H-type 9); thiol-disulfide exchange intermediate
258692_at	AT3G08640	alphavirus core protein family
258729_at	AT3G11900	ANT1 (AROMATIC AND NEUTRAL TRANSPORTER 1); amino acid transmembrane transporter
258786_at	AT3G11820	SYP121 (syntaxin 121); SNAP receptor
258787_at	AT3G11840	U-box domain-containing protein
258791_at	AT3G04720	PR4 (PATHOGENESIS-RELATED 4)
258803_at	AT3G04670	WRKY39 (WRKY DNA-binding protein 39); transcription factor
258815_at	AT3G04000	short-chain dehydrogenase/reductase (SDR) family protein
258830_at	AT3G07090	similar to unknown protein [Arabidopsis thaliana] (TAIR:AT5G25170.1); similar to unnamed protein product [Vitis vinifera] (GB:CAO46108.1); contains InterPro domain Protein of unknown function DUF862, eukaryotic (InterPro:IPR008580)
258852_at	AT3G06300	AT-P4H-2 (A. THALIANA P4H ISOFORM 2); oxidoreductase, acting on paired donors, with incorporation or reduction of molecular oxygen, 2-oxoglutarate as one donor, and incorporation of one atom each of oxygen into both donors / procollagen-proline 4-dioxygen
258856_at	AT3G02040	SRG3 (SENESCENCE-RELATED GENE 3); glycerophosphodiester phosphodiesterase
258915_at	AT3G10640	VPS60.1
258921_at	AT3G10500	ANAC053 (Arabidopsis NAC domain containing protein 53); transcription factor
258947_at	AT3G01830	calmodulin-related protein, putative
258979_at	AT3G09440	heat shock cognate 70 kDa protein 3 (HSC70-3) (HSP70-3)
259019_at	AT3G07370	ATCHIP/CHIP (CARBOXYL TERMINUS OF HSC70-INTERACTING PROTEIN); ubiquitin-protein ligase
259033_at	AT3G09410	pectinacetylesterase family protein
259037_at	AT3G09350	armadillo/beta-catenin repeat family protein
259191_at	AT3G01720	similar to unknown protein [Arabidopsis thaliana] (TAIR:AT5G13500.3); similar to unknown protein [Arabidopsis thaliana] (TAIR:AT5G13500.2); similar to unknown protein [Arabidopsis thaliana] (TAIR:AT5G13500.1); similar to unnamed protein product [Vitis vinifera] (GB:CAO14632.1); similar to predicted protein [Physcomitrella patens subsp. patens] (GB:EDQ59308.1); similar to predicted protein [Physco…
259211_at	AT3G09020	alpha 1,4-glycosyltransferase family protein / glycosyltransferase sugar-binding DXD motif-containing protein
259272_at	AT3G01290	band 7 family protein
259312_at	AT3G05200	ATL6 (Arabidopsis T?xicos en Levadura 6); protein binding / zinc ion binding
259385_at	AT1G13470	similar to unknown protein [Arabidopsis thaliana] (TAIR:AT1G13520.1); similar to unnamed protein product [Vitis vinifera] (GB:CAO42040.1); contains InterPro domain Protein of unknown function DUF1262 (InterPro:IPR010683)
259403_at	AT1G17745	PGDH (3-PHOSPHOGLYCERATE DEHYDROGENASE); phosphoglycerate dehydrogenase
259428_at	AT1G01560	ATMPK11 (Arabidopsis thaliana MAP kinase 11); MAP kinase/ kinase
259479_at	AT1G19020	similar to unknown protein [Arabidopsis thaliana] (TAIR:AT3G48180.1); similar to unnamed protein product [Vitis vinifera] (GB:CAO40966.1)
259546_at	AT1G35350	similar to SHB1 (SHORT HYPOCOTYL UNDER BLUE1) [Arabidopsis thaliana] (TAIR:AT4G25350.1); similar to EXS family protein / ERD1/XPR1/SYG1 family protein [Arabidopsis thaliana] (TAIR:AT1G26730.1); similar to ATP binding / ATPase, coupled to transmembrane movement of substances [Arabidopsis thaliana] (TAIR:AT1G14040.1); similar to unnamed protein product [Vitis vinifera] (GB:CAO68453.1); similar to u…
259598_at	AT1G27980	pyridoxal-dependent decarboxylase family protein
259749_at	AT1G71100	RSW10 (RADIAL SWELLING 10); ribose-5-phosphate isomerase
259841_at	AT1G52200	similar to unknown protein [Arabidopsis thaliana] (TAIR:AT3G18470.1); similar to unnamed protein product [Vitis vinifera] (GB:CAO45876.1); contains InterPro domain Protein of unknown function Cys-rich (InterPro:IPR006461)
259875_s_at	AT1G76690; AT1G76680	[AT1G76690, OPR2 (12-oxophytodienoate reductase 2); 12-oxophytodienoate reductase];[AT1G76680, OPR1 (12-oxophytodienoate reductase 1); 12-oxophytodienoate reductase]
259911_at	AT1G72680	cinnamyl-alcohol dehydrogenase, putative
259925_at	AT1G75040	PR5 (PATHOGENESIS-RELATED GENE 5)
259980_at	AT1G76520	auxin efflux carrier family protein
260239_at	AT1G74360	leucine-rich repeat transmembrane protein kinase, putative
260243_at	AT1G63720	similar to hydroxyproline-rich glycoprotein family protein [Arabidopsis thaliana] (TAIR:AT5G52430.1); similar to unknown [Thellungiella halophila] (GB:ABJ98061.1)
260297_at	AT1G80280	hydrolase, alpha/beta fold family protein
260327_at	AT1G63840	zinc finger (C3HC4-type RING finger) family protein
260345_at	AT1G69270	RPK1 (RECEPTOR-LIKE PROTEIN KINASE 1); kinase
260387_at	AT1G74100	sulfotransferase family protein
260391_at	AT1G74020	SS2 (STRICTOSIDINE SYNTHASE 2); strictosidine synthase
260401_at	AT1G69840	band 7 family protein
260418_s_at	AT1G69750; AT1G66590	[AT1G69750, cox19 family protein];[AT1G66590, cox19 family protein]
260429_at	AT1G72450	JAZ6/TIFY11B (JASMONATE-ZIM-DOMAIN PROTEIN 6)
260434_at	AT1G68330	similar to unknown protein [Arabidopsis thaliana] (TAIR:AT1G48780.1); similar to unnamed protein product [Vitis vinifera] (GB:CAO42164.1)
260472_at	AT1G10990	unknown protein
260477_at	AT1G11050	protein kinase family protein
260551_at	AT2G43510	ATTI1 (ARABIDOPSIS THALIANA TRYPSIN INHIBITOR PROTEIN 1)
260567_at	AT2G43820	GT/UGT74F2 (UDP-GLUCOSYLTRANSFERASE 74F2); UDP-glucosyltransferase/ UDP-glycosyltransferase/ transferase, transferring glycosyl groups / transferase, transferring hexosyl groups
260592_at	AT1G55850	ATCSLE1 (Cellulose synthase-like E1); cellulose synthase/ transferase, transferring glycosyl groups
260635_at	AT1G62422	similar to unknown protein [Arabidopsis thaliana] (TAIR:AT1G12020.1); similar to unknown [Brassica rapa] (GB:ABL97977.1)
260651_at	AT1G32460	unknown protein
260664_at	AT1G19510	myb family transcription factor
260665_at	AT1G19360	similar to RRA2 (REDUCED RESIDUAL ARABINOSE 2) [Arabidopsis thaliana] (TAIR:AT1G75110.1); similar to unnamed protein product [Vitis vinifera] (GB:CAO61198.1); contains InterPro domain Reticulon; (InterPro:IPR003388)
260772_at	AT1G49050	aspartyl protease family protein
260783_at	AT1G06160	ethylene-responsive factor, putative
260804_at	AT1G78410	VQ motif-containing protein
260852_at	AT1G21900	emp24/gp25L/p24 family protein
260900_s_at	AT1G21400; AT5G34780	[AT1G21400, 2-oxoisovalerate dehydrogenase, putative / 3-methyl-2-oxobutanoate dehydrogenase, putative / branched-chain alpha-keto acid dehydrogenase E1 alpha subunit, putative];[AT5G34780, dehydrogenase E1 component family protein]
260915_at	AT1G02660	lipase class 3 family protein
260943_at	AT1G45145	ATTRX5 (thioredoxin H-type 5); thiol-disulfide exchange intermediate
260974_at	AT1G53440	leucine-rich repeat family protein / protein kinase family protein
260975_at	AT1G53430	leucine-rich repeat family protein / protein kinase family protein
261029_at	AT1G17330	metal-dependent phosphohydrolase HD domain-containing protein-related
261109_at	AT1G75450	CKX5 (CYTOKININ OXIDASE 5); cytokinin dehydrogenase
261140_at	AT1G19680	protein binding / zinc ion binding
261167_at	AT1G04980	ATPDIL2-2 (PDI-LIKE 2-2); thiol-disulfide exchange intermediate
261192_at	AT1G32870	ANAC013 (Arabidopsis NAC domain containing protein 13); transcription factor
261240_at	AT1G32940	ATSBT3.5; subtilase
261378_at	AT1G18890	ATCDPK1; calmodulin-dependent protein kinase/ kinase/ protein kinase
261413_at	AT1G07630	PLL5 (POL-like 5); protein serine/threonine phosphatase
261449_at	AT1G21120	O-methyltransferase, putative
261450_s_at	AT1G21110; AT1G21120	[AT1G21110, O-methyltransferase, putative];[AT1G21120, O-methyltransferase, putative]
261456_at	AT1G21050	similar to unknown protein [Arabidopsis thaliana] (TAIR:AT1G76610.1); similar to hypothetical protein [Vitis vinifera] (GB:CAN67637.1); contains InterPro domain Protein of unknown function DUF617, plant (InterPro:IPR006460)
261459_at	AT1G21100	O-methyltransferase, putative
261525_at	AT1G14330	kelch repeat-containing F-box family protein
261526_at	AT1G14370	APK2A (PROTEIN KINASE 2A); kinase
261618_at	AT1G33110	MATE efflux family protein
261718_at	AT1G18390	protein kinase family protein
261719_at	AT1G18380	Identical to Uncharacterized protein At1g18380 precursor [Arabidopsis Thaliana] (GB:Q5BQ05;GB:Q5Q0G6;GB:Q8RX30;GB:Q9LPQ6); similar to unknown protein [Arabidopsis thaliana] (TAIR:AT1G67025.1); similar to unnamed protein product [Vitis vinifera] (GB:CAO68096.1)
261748_at	AT1G76070	Identical to Uncharacterized protein At1g76070 [Arabidopsis Thaliana] (GB:Q9SGS5;GB:Q8LAC9;GB:Q9LQR1); similar to unknown protein [Arabidopsis thaliana] (TAIR:AT1G20310.1); similar to hypothetical protein [Vitis vinifera] (GB:CAN83887.1)
261771_at	AT1G76150	maoC-like dehydratase domain-containing protein
261892_at	AT1G80840	WRKY40 (WRKY DNA-binding protein 40); transcription factor
261934_at	AT1G22400	ATUGT85A1/UGT85A1 (UDP-GLUCOSYL TRANSFERASE 85A1); UDP-glycosyltransferase/ glucuronosyltransferase/ transferase, transferring glycosyl groups / transferase, transferring hexosyl groups
261973_at	AT1G64610	WD-40 repeat family protein
262026_at	AT1G35670	ATCDPK2 (CALCIUM-DEPENDENT PROTEIN KINASE 2); calmodulin-dependent protein kinase/ kinase
262038_at	AT1G35580	CINV1 (CYTOSOLIC INVERTASE 1); beta-fructofuranosidase
262082_s_at	AT1G56140; AT1G56130; AT1G56120	[AT1G56140, leucine-rich repeat family protein / protein kinase family protein];[AT1G56130, leucine-rich repeat family protein / protein kinase family protein];[AT1G56120, leucine-rich repeat family protein / protein kinase family protein]
262085_at	AT1G56060	similar to unknown protein [Arabidopsis thaliana] (TAIR:AT2G32190.1); similar to unnamed protein product [Vitis vinifera] (GB:CAO68639.1); contains domain PD188784 (PD188784)
262116_at	AT1G02816	similar to unknown protein [Arabidopsis thaliana] (TAIR:AT4G02370.1); similar to unnamed protein product [Vitis vinifera] (GB:CAO40037.1); contains InterPro domain Protein of unknown function DUF538 (InterPro:IPR007493)
262119_s_at	AT1G02930; AT1G02920	[AT1G02930, ATGSTF6 (EARLY RESPONSIVE TO DEHYDRATION 11); glutathione transferase];[AT1G02920, ATGSTF7 (GLUTATHIONE S-TRANSFERASE 11); glutathione transferase]
262165_at	AT1G75020	LPAT4; acyltransferase
262177_at	AT1G74710	ICS1 (ISOCHORISMATE SYNTHASEI); isochorismate synthase
262219_at	AT1G74750	pentatricopeptide (PPR) repeat-containing protein
262237_at	AT1G48320	thioesterase family protein
262251_at	AT1G53760	similar to unnamed protein product [Vitis vinifera] (GB:CAO45535.1)
262381_at	AT1G72900	disease resistance protein (TIR-NBS class), putative
262456_at	AT1G11260	STP1 (SUGAR TRANSPORTER 1); carbohydrate transmembrane transporter/ sugar:hydrogen ion symporter
262461_at	AT1G50360	VIIIA (Myosin-like protein VIIA); motor
262571_at	AT1G15430	similar to zinc ion binding [Arabidopsis thaliana] (TAIR:AT1G80220.1); similar to Os01g0612600 [Oryza sativa (japonica cultivar-group)] (GB:NP_001043557.1); similar to hypothetical protein OsI_002789 [Oryza sativa (indica cultivar-group)] (GB:EAY74942.1); contains InterPro domain Protein of unknown function DUF1644 (InterPro:IPR012866)
262607_at	AT1G13990	similar to unnamed protein product [Vitis vinifera] (GB:CAO68469.1)
262635_at	AT1G06570	PDS1 (PHYTOENE DESATURATION 1)
262656_at	AT1G14200	zinc finger (C3HC4-type RING finger) family protein
262694_at	AT1G62790	protease inhibitor/seed storage/lipid transfer protein (LTP) family protein
262762_at	AT1G10700	ribose-phosphate pyrophosphokinase 3 / phosphoribosyl diphosphate synthetase 3 (PRS3)
262772_at	AT1G13210	ACA.L (AUTOINHIBITED CA2+/ATPASE II); ATPase, coupled to transmembrane movement of ions, phosphorylative mechanism / calmodulin binding
262793_at	AT1G13110	CYP71B7 (cytochrome P450, family 71, subfamily B, polypeptide 7); oxygen binding
262803_at	AT1G21000	zinc-binding family protein
262832_s_at	AT1G14870; AT1G14880	[AT1G14870, Identical to Uncharacterized protein At1g14870 [Arabidopsis Thaliana] (GB:Q9LQU4); similar to unknown protein [Arabidopsis thaliana] (TAIR:AT5G35525.1); similar to unnamed protein product [Vitis vinifera] (GB:CAO42338.1); contains InterPro domain Aspartic acid and asparagine hydroxylation site (InterPro:IPR000152); contains InterPro domain Protein of unknown function Cys-rich (InterPr…
262870_at	AT1G64710	alcohol dehydrogenase, putative
262910_at	AT1G59710	similar to unknown protein [Arabidopsis thaliana] (TAIR:AT1G27100.1); similar to unknown [Populus trichocarpa] (GB:ABK94560.1); contains InterPro domain Protein of unknown function DUF569 (InterPro:IPR007679); contains InterPro domain Actin-crosslinking proteins (InterPro:IPR008999)
262932_at	AT1G65820	microsomal glutathione s-transferase, putative
262947_at	AT1G75750	GASA1 (GAST1 PROTEIN HOMOLOG 1)
263015_at	AT1G23440	pyrrolidone-carboxylate peptidase family protein
263046_at	AT2G05380	GRP3S (GLYCINE-RICH PROTEIN 3 SHORT ISOFORM)
263076_at	AT2G17520	IRE1A (Yeast endoribonuclease/protein kinase IRE1-like gene); kinase
263126_at	AT1G78460	SOUL heme-binding family protein
263157_at	AT1G54100	ALDH7B4 (ALDEHYDE DEHYDROGENASE 7B4); 3-chloroallyl aldehyde dehydrogenase
263210_at	AT1G10585	transcription factor
263221_at	AT1G30620	HSR8/MUR4/UXE1 (MURUS 4); UDP-arabinose 4-epimerase/ catalytic
263241_at	AT2G16500	ADC1 (ARGININE DECARBOXYLASE 1)
263274_at	AT2G11520	CRCK3 (calmodulin-binding receptor-like cytoplasmic kinase 3); kinase
263406_at	AT2G04160	AIR3 (Auxin-Induced in Root cultures 3); subtilase
263429_at	AT2G22250	AAT/ATAAT/MEE17 (maternal effect embryo arrest 17); aspartate transaminase
263443_at	AT2G28630	beta-ketoacyl-CoA synthase family protein
263457_at	AT2G22300	ethylene-responsive calmodulin-binding protein, putative (SR1)
263467_at	AT2G31730	ethylene-responsive protein, putative
263472_at	AT2G31955	CNX2 (COFACTOR OF NITRATE REDUCTASE AND XANTHINE DEHYDROGENASE 2); catalytic
263515_at	AT2G21640	similar to unknown protein [Arabidopsis thaliana] (TAIR:AT3G05570.1); similar to unknown protein [Arabidopsis thaliana] (TAIR:AT4G39235.1); similar to hypothetical protein OsI_027197 [Oryza sativa (indica cultivar-group)] (GB:EAZ05965.1)
263517_at	AT2G21620	RD2 (RESPONSIVE TO DESSICATION 2)
263539_at	AT2G24850	TAT3 (TYROSINE AMINOTRANSFERASE 3); transaminase
263541_at	AT2G24860	chaperone protein dnaJ-related
263565_at	AT2G15390	FUT4 (fucosyltransferase 4); fucosyltransferase/ transferase, transferring glycosyl groups
263807_at	AT2G04400	indole-3-glycerol phosphate synthase (IGPS)
263845_at	AT2G37040	PAL1 (PHE AMMONIA LYASE 1); phenylalanine ammonia-lyase
263847_at	AT2G36970	UDP-glucoronosyl/UDP-glucosyl transferase family protein
263866_at	AT2G36950	heavy-metal-associated domain-containing protein
263904_at	AT2G36380	ATPDR6/PDR6 (PLEIOTROPIC DRUG RESISTANCE 6); ATPase, coupled to transmembrane movement of substances
263935_at	AT2G35930	U-box domain-containing protein
264008_at	AT2G21120	similar to unknown protein [Arabidopsis thaliana] (TAIR:AT4G38730.1); similar to unnamed protein product [Vitis vinifera] (GB:CAO64612.1); contains InterPro domain Protein of unknown function DUF803 (InterPro:IPR008521)
264042_at	AT2G03760	ST (steroid sulfotransferase); sulfotransferase
264083_at	AT2G31230	ATERF15 (ETHYLENE-RESPONSIVE ELEMENT BINDING FACTOR 15); DNA binding / transcription activator/ transcription factor
264107_s_at	AT2G13790; AT2G13800	[AT2G13790, ATSERK4 (SOMATIC EMBRYOGENESIS RECEPTOR-LIKE KINASE 4); protein binding / protein kinase/ transmembrane receptor protein serine/threonine kinase];[AT2G13800, ATSERK5 (SOMATIC EMBRYOGENESIS RECEPTOR LIKE KINASE 5); ATP binding / protein kinase/ transmembrane receptor protein serine/threonine kinase]
264178_at	AT1G02170	LOL3 (LSD ONE LIKE 3); caspase/ cysteine-type endopeptidase
264223_s_at	AT3G16030	CES101 (CALLUS EXPRESSION OF RBCS 101); carbohydrate binding / kinase
264279_s_at	AT1G78820; AT1G78830	[AT1G78820, curculin-like (mannose-binding) lectin family protein / PAN domain-containing protein];[AT1G78830, curculin-like (mannose-binding) lectin family protein]
264299_s_at	AT1G78850; AT1G78860	[AT1G78850, curculin-like (mannose-binding) lectin family protein];[AT1G78860, curculin-like (mannose-binding) lectin family protein]
264338_at	AT1G70300	KUP6 (K+ uptake permease 6); potassium ion transmembrane transporter
264365_s_at	AT1G03220; AT1G03230	[AT1G03220, extracellular dermal glycoprotein, putative / EDGP, putative];[AT1G03230, extracellular dermal glycoprotein, putative / EDGP, putative]
264460_at	AT1G10170	ATNFXL1; transcription factor
264467_at	AT1G10140	similar to unknown protein [Arabidopsis thaliana] (TAIR:AT1G58420.1); contains InterPro domain Uncharacterised conserved protein UCP031279 (InterPro:IPR016972)
264506_at	AT1G09560	GLP5 (GERMIN-LIKE PROTEIN 5); manganese ion binding / metal ion binding / nutrient reservoir
264590_at	AT2G17710	similar to unnamed protein product [Vitis vinifera] (GB:CAO42932.1)
264592_at	AT2G17720	oxidoreductase, 2OG-Fe(II) oxygenase family protein
264624_at	AT1G08930	ERD6 (EARLY RESPONSE TO DEHYDRATION 6); carbohydrate transmembrane transporter/ sugar:hydrogen ion symporter
264627_at	AT1G65520	enoyl-CoA hydratase/isomerase family protein
264645_at	AT1G08940	phosphoglycerate/bisphosphoglycerate mutase family protein
264663_at	AT1G09970	leucine-rich repeat transmembrane protein kinase, putative
264703_at	AT1G69960	PP2A (SERINE/THREONINE PROTEIN PHOSPHATASE 2A); protein serine/threonine phosphatase
264708_at	AT1G09740	ethylene-responsive protein, putative
264736_at	AT1G62200	proton-dependent oligopeptide transport (POT) family protein
264757_at	AT1G61360	S-locus lectin protein kinase family protein
264772_at	AT1G22930	T-complex protein 11
264774_at	AT1G22890	unknown protein
264841_at	AT1G03740	protein kinase family protein
264851_at	AT2G17290	CPK6 (CALCIUM-DEPENDENT PROTEIN KINASE 6); calmodulin-dependent protein kinase/ kinase
264866_at	AT1G24140	matrixin family protein
264883_s_at	AT1G61250; AT1G11180	[AT1G61250, SC3 (SECRETORY CARRIER 3); transmembrane transporter];[AT1G11180, secretory carrier membrane protein (SCAMP) family protein]
264901_at	AT1G23090	AST91 (SULFATE TRANSPORTER 91); sulfate transmembrane transporter
264929_at	AT1G60730	aldo/keto reductase family protein
264951_at	AT1G76970	VHS domain-containing protein / GAT domain-containing protein
264986_at	AT1G27130	ATGSTU13 (GLUTATHIONE S-TRANSFERASE 12); glutathione transferase
265028_at	AT1G24530	transducin family protein / WD-40 repeat family protein
265061_at	AT1G61640	ABC1 family protein
265067_at	AT1G03850	glutaredoxin family protein
265075_at	AT1G55450	embryo-abundant protein-related
265194_at	AT1G05010	EFE (ETHYLENE FORMING ENZYME)
265200_s_at	AT2G36800; AT2G36790	[AT2G36800, DOGT1 (DON-GLUCOSYLTRANSFERASE); UDP-glycosyltransferase/ transferase, transferring glycosyl groups];[AT2G36790, UGT73C6 (UDP-GLUCOSYL TRANSFERASE 73C6); UDP-glucosyltransferase/ UDP-glycosyltransferase/ transferase, transferring glycosyl groups]
265260_at	AT2G43000	ANAC042 (Arabidopsis NAC domain containing protein 42); transcription factor
265385_at	AT2G20900	diacylglycerol kinase, putative
265450_at	AT2G46620	AAA-type ATPase family protein
265471_at	AT2G37130	peroxidase 21 (PER21) (P21) (PRXR5)
265572_at	no_match	no_match
265648_at	AT2G27500	glycosyl hydrolase family 17 protein
265670_s_at	AT2G32190; AT2G32210	[AT2G32190, similar to unknown protein [Arabidopsis thaliana] (TAIR:AT2G32210.1); similar to unknown [Populus trichocarpa] (GB:ABK92801.1); contains domain PD188784 (PD188784)];[AT2G32210, similar to unknown protein [Arabidopsis thaliana] (TAIR:AT2G32190.1); similar to unknown [Populus trichocarpa] (GB:ABK92801.1); contains domain PD188784 (PD188784)]
265679_at	AT2G32240	similar to unknown protein [Arabidopsis thaliana] (TAIR:AT1G05320.1); similar to unknown protein [Arabidopsis thaliana] (TAIR:AT1G05320.3); similar to unknown protein [Arabidopsis thaliana] (TAIR:AT1G05320.2); similar to unnamed protein product [Vitis vinifera] (GB:CAO63724.1); contains domain PD023692 (PD023692); contains domain PTHR23160 (PTHR23160)
265713_at	AT2G03530	UPS2 (UREIDE PERMEASE 2)
265725_at	AT2G32030	GCN5-related N-acetyltransferase (GNAT) family protein
265728_at	AT2G31990	exostosin family protein
265996_at	AT2G24200	cytosol aminopeptidase
265999_at	AT2G24100	similar to unknown protein [Arabidopsis thaliana] (TAIR:AT4G30780.1); similar to unnamed protein product [Vitis vinifera] (GB:CAO66612.1)
266000_at	AT2G24180	CYP71B6 (CYTOCHROME P450 71B6); oxygen binding
266017_at	AT2G18690	similar to unknown protein [Arabidopsis thaliana] (TAIR:AT2G18680.1); similar to hypothetical protein OsI_029427 [Oryza sativa (indica cultivar-group)] (GB:EAZ08195.1)
266071_at	AT2G18680; AT2G18670	[AT2G18680, similar to unknown protein [Arabidopsis thaliana] (TAIR:AT2G18690.1); similar to hypothetical protein OsI_029427 [Oryza sativa (indica cultivar-group)] (GB:EAZ08195.1)];[AT2G18670, zinc finger (C3HC4-type RING finger) family protein]
266101_at	AT2G37940	similar to phosphatidic acid phosphatase-related / PAP2-related [Arabidopsis thaliana] (TAIR:AT3G54020.1); similar to unnamed protein product [Vitis vinifera] (GB:CAO15746.1); contains domain PTHR21290:SF1 (PTHR21290:SF1); contains domain PTHR21290 (PTHR21290)
266106_at	AT2G45170	AtATG8e (AUTOPHAGY 8E); microtubule binding
266142_at	AT2G39030	GCN5-related N-acetyltransferase (GNAT) family protein
266150_s_at	AT2G12290; AT4G19700	[AT2G12290, similar to protein binding / zinc ion binding [Arabidopsis thaliana] (TAIR:AT4G19700.1); similar to unknown [Populus trichocarpa] (GB:ABK94891.1)];[AT4G19700, protein binding / zinc ion binding]
266167_at	AT2G38860	YLS5 (yellow-leaf-specific gene 5)
266168_at	AT2G38870	protease inhibitor, putative
266181_at	AT2G02390	ATGSTZ1 (GLUTATHIONE S-TRANSFERASE 18); glutathione transferase
266182_at	AT2G02370	similar to unknown protein [Arabidopsis thaliana] (TAIR:AT1G12450.1); similar to unnamed protein product [Vitis vinifera] (GB:CAO22255.1); contains InterPro domain SNARE associated Golgi protein (InterPro:IPR015414)
266294_at	AT2G29500	17.6 kDa class I small heat shock protein (HSP17.6B-CI)
266342_at	AT2G01540	C2 domain-containing protein
266348_at	AT2G01450	ATMPK17 (Arabidopsis thaliana MAP kinase 17); MAP kinase
266360_at	AT2G32250	FRS2 (FAR1-RELATED SEQUENCE 2); zinc ion binding
266371_at	AT2G41410	calmodulin, putative
266385_at	AT2G14610	PR1 (PATHOGENESIS-RELATED GENE 1)
266461_at	AT2G47730	ATGSTF8 (GLUTATHIONE S-TRANSFERASE 8); glutathione transferase
266464_at	AT2G47800	ATMRP4 (Arabidopsis thaliana multidrug resistance-associated protein 4)
266536_at	AT2G16900	similar to unknown protein [Arabidopsis thaliana] (TAIR:AT4G35110.2); similar to unknown protein [Arabidopsis thaliana] (TAIR:AT4G35110.3); similar to unknown protein [Arabidopsis thaliana] (TAIR:AT4G35110.4); similar to hypothetical protein [Vitis vinifera] (GB:CAN73143.1); contains InterPro domain Phospholipase-like, arabidopsis (InterPro:IPR007942)
266581_at	AT2G46140	late embryogenesis abundant protein, putative / LEA protein, putative
266615_s_at	AT2G35660; AT2G29720	[AT2G35660, CTF2A; monooxygenase];[AT2G29720, CTF2B; monooxygenase]
266746_s_at	AT2G02930; AT4G02520	[AT2G02930, ATGSTF3 (GLUTATHIONE S-TRANSFERASE 16); glutathione transferase];[AT4G02520, ATGSTF2 (Arabidopsis thaliana Glutathione S-transferase (class phi) 2); glutathione transferase]
266761_at	AT2G47130	short-chain dehydrogenase/reductase (SDR) family protein
266781_at	AT2G28940	protein kinase family protein
266799_at	AT2G22860	ATPSK2 (PHYTOSULFOKINE 2 PRECURSOR); growth factor
266835_at	AT2G29990	NDA2 (ALTERNATIVE NAD(P)H DEHYDROGENASE 2); NADH dehydrogenase
266884_at	AT2G44790	UCC2 (UCLACYANIN 2); copper ion binding
266983_at	AT2G39400	hydrolase, alpha/beta fold family protein
266993_at	AT2G39210	nodulin family protein
267034_at	AT2G38310	similar to unknown protein [Arabidopsis thaliana] (TAIR:AT5G05440.1); similar to unnamed protein product [Vitis vinifera] (GB:CAO48777.1); contains InterPro domain Bet v I allergen; (InterPro:IPR000916); contains InterPro domain Streptomyces cyclase/dehydrase (InterPro:IPR005031)
267064_at	AT2G41110	CAM2 (CALMODULIN-2); calcium ion binding
267083_at	AT2G41100	TCH3 (TOUCH 3)
267084_at	AT2G41180	sigA-binding protein-related
267142_at	AT2G38290	ATAMT2 (AMMONIUM TRANSPORTER 2); ammonium transmembrane transporter
267154_at	AT2G30870	ATGSTF10 (EARLY DEHYDRATION-INDUCED 13); glutathione transferase
267181_at	AT2G37760	aldo/keto reductase family protein
267199_at	AT2G30990	similar to unknown protein [Arabidopsis thaliana] (TAIR:AT1G29240.1); similar to hypothetical protein [Vitis vinifera] (GB:CAN81695.1); contains InterPro domain Protein of unknown function DUF688 (InterPro:IPR007789)
267230_at	AT2G44080	ARL (ARGOS-LIKE)
267246_at	AT2G30250	WRKY25 (WRKY DNA-binding protein 25); transcription factor
267289_at	AT2G23770	protein kinase family protein / peptidoglycan-binding LysM domain-containing protein
267293_at	AT2G23810	TET8 (TETRASPANIN8)
267300_at	AT2G30140	UDP-glucoronosyl/UDP-glucosyl transferase family protein
267483_at	AT2G02810	ATUTR1/UTR1 (UDP-GALACTOSE TRANSPORTER 1); UDP-galactose transmembrane transporter/ UDP-glucose transmembrane transporter/ pyrimidine nucleotide sugar transmembrane transporter
267496_at	AT2G30550	lipase class 3 family protein
267523_at	AT2G30600	BTB/POZ domain-containing protein
267537_at	AT2G41880	GK-1 (GUANYLATE KINASE 1); guanylate kinase
267546_at	AT2G32680	disease resistance family protein
267624_at	AT2G39660	BIK1 (BOTRYTIS-INDUCED KINASE1); kinase

## Sheet: GenotypesDown
Table S6 List of probe sets/array elements and locus identifiers corresponding to genes that are commonly (b) repressed in wild-type, wrky33 mutant and 35S:WRKY33 overexpression in response to B. cinerea inoculation
Probe Set	Locus identifier	Description
245049_at	ATCG00050	Homologous to the bacterial ribosomal protein S16
245094_at	AT2G40840	DPE2 (DISPROPORTIONATING ENZYME 2); 4-alpha-glucanotransferase/ heteroglycan binding
245112_at	AT2G41540	GPDHC1; NAD binding / glycerol-3-phosphate dehydrogenase (NAD+)
245150_at	AT2G47590	PHR2 (PHOTOLYASE/BLUE-LIGHT RECEPTOR 2)
245165_at	AT2G33180	similar to unnamed protein product [Vitis vinifera] (GB:CAO41107.1)
245188_at	AT1G67660	DNA binding / magnesium ion binding / nuclease
245270_at	AT4G14960	TUA6 (tubulin alpha-6 chiain)
245296_at	AT4G16370	ATOPT3 (OLIGOPEPTIDE TRANSPORTER); oligopeptide transporter
245301_at	AT4G17190	FPS2 (FARNESYL DIPHOSPHATE SYNTHASE 2); dimethylallyltranstransferase/ geranyltranstransferase
245304_at	AT4G15630	integral membrane family protein
245319_at	AT4G16146	similar to unknown protein [Arabidopsis thaliana] (TAIR:AT1G69510.2); similar to unknown protein [Arabidopsis thaliana] (TAIR:AT1G69510.1); similar to unknown protein [Arabidopsis thaliana] (TAIR:AT1G69510.3); similar to unnamed protein product [Vitis vinifera] (GB:CAO44882.1); contains InterPro domain Lg106-like (InterPro:IPR012482)
245347_at	AT4G14890	ferredoxin family protein
245348_at	AT4G17770	ATTPS5 (Arabidopsis thaliana trehalose phosphatase/synthase 5); transferase, transferring glycosyl groups / trehalose-phosphatase
245354_at	AT4G17600	LIL3:1; transcription factor
245357_at	AT4G17560	ribosomal protein L19 family protein
245446_at	AT4G16800	enoyl-CoA hydratase, putative
245494_at	AT4G16390	chloroplastic RNA-binding protein P67, putative
245505_at	AT4G15690	glutaredoxin family protein
245671_at	AT1G28230	PUP1 (PURINE PERMEASE 1); purine transmembrane transporter
245688_at	AT1G28290	AGP31 (ARABINOGALACTAN-PROTEIN 31); structural constituent of cell wall
245736_at	AT1G73330	ATDR4 (Arabidopsis thaliana drought-repressed 4)
245746_at	AT1G51070	basic helix-loop-helix (bHLH) family protein
245747_at	AT1G51100	similar to unnamed protein product [Vitis vinifera] (GB:CAO39038.1)
245776_at	AT1G30260	AGL79 (AGAMOUS-LIKE 79)
245789_at	AT1G32090	early-responsive to dehydration protein-related / ERD protein-related
245843_at	no_match	no_match
245876_at	AT1G26230	chaperonin, putative
245906_at	AT5G11070	similar to unknown protein [Arabidopsis thaliana] (TAIR:AT5G35090.1)
245928_s_at	AT5G24770; AT5G24780	[AT5G24770, VSP2 (VEGETATIVE STORAGE PROTEIN 2); acid phosphatase];[AT5G24780, VSP1 (VEGETATIVE STORAGE PROTEIN 1); acid phosphatase]
245937_at	AT5G19750	peroxisomal membrane 22 kDa family protein
245952_at	AT5G28500	similar to unknown protein [Arabidopsis thaliana] (TAIR:AT3G04550.1); similar to unnamed protein product [Vitis vinifera] (GB:CAO65032.1)
245980_at	AT5G13140	similar to unknown protein [Arabidopsis thaliana] (TAIR:AT3G26960.1); similar to unknown [Euphorbia pulcherrima] (GB:ABO43960.1); contains InterPro domain Pollen Ole e 1 allergen and extensin (InterPro:IPR006041)
245993_at	AT5G20700	senescence-associated protein-related
246004_at	AT5G20630	GLP3 (GERMIN-LIKE PROTEIN 3); manganese ion binding / metal ion binding / nutrient reservoir
246019_at	AT5G10690	pentatricopeptide (PPR) repeat-containing protein / CBS domain-containing protein
246021_at	AT5G21100	L-ascorbate oxidase, putative
246033_at	AT5G08280	HEMC (HYDROXYMETHYLBILANE SYNTHASE); hydroxymethylbilane synthase
246074_at	AT5G20130	similar to unnamed protein product [Vitis vinifera] (GB:CAO21131.1)
246097_at	AT5G20270	HHP1 (HEPTAHELICAL TRANSMEMBRANE PROTEIN1)
246152_at	AT5G20040	ATIPT9 (Arabidopsis thaliana isopentenyltransferase 9); ATP binding / tRNA isopentenyltransferase
246159_at	AT5G20935	similar to unnamed protein product [Vitis vinifera] (GB:CAO67410.1)
246194_at	AT4G37000	ACD2 (ACCELERATED CELL DEATH 2)
246199_at	AT4G36530	hydrolase, alpha/beta fold family protein
246200_at	AT4G37240	similar to unknown protein [Arabidopsis thaliana] (TAIR:AT2G23690.1); similar to unnamed protein product [Vitis vinifera] (GB:CAO45438.1); similar to hypothetical protein [Vitis vinifera] (GB:CAN61825.1)
246231_at	AT4G37080	similar to unknown protein [Arabidopsis thaliana] (TAIR:AT5G42690.2); similar to hypothetical protein [Populus tremula] (GB:CAM84232.1); contains InterPro domain Protein of unknown function DUF547 (InterPro:IPR006869)
246275_at	AT4G36540	BEE2 (BR ENHANCED EXPRESSION 2); DNA binding / transcription factor
246278_at	AT4G37190	similar to Os03g0240900 [Oryza sativa (japonica cultivar-group)] (GB:NP_001049512.1); similar to Os12g0586400 [Oryza sativa (japonica cultivar-group)] (GB:NP_001067157.1); similar to hypothetical protein OsI_037654 [Oryza sativa (indica cultivar-group)] (GB:EAY83695.1); contains InterPro domain Tubulin/FtsZ, GTPase; (InterPro:IPR003008)
246281_at	AT4G36940	nicotinate phosphoribosyltransferase
246288_at	AT1G31850	dehydration-responsive protein, putative
246289_at	AT3G56880	VQ motif-containing protein
246303_at	AT3G51870	mitochondrial substrate carrier family protein
246313_at	AT1G31920	pentatricopeptide (PPR) repeat-containing protein
246329_at	AT3G43610	tubulin binding
246339_at	AT3G44890	RPL9 (ribosomal protein L9); structural constituent of ribosome
246417_at	AT5G16990	NADP-dependent oxidoreductase, putative
246434_at	AT5G17520	RCP1 (ROOT CAP 1)
246481_s_at	AT5G15960; AT5G15970	[AT5G15960, KIN1];[AT5G15970, KIN2 (COLD-RESPONSIVE 6.6)]
246484_at	AT5G16040	regulator of chromosome condensation (RCC1) family protein
246505_at	AT5G16250	similar to unknown protein [Arabidopsis thaliana] (TAIR:AT3G02640.1); similar to unnamed protein product [Vitis vinifera] (GB:CAO50168.1)
246518_at	AT5G15770	ATGNA1 (ARABIDOPSIS THALIANA GLUCOSE-6-PHOSPHATE ACETYLTRANSFERASE 1); N-acetyltransferase/ glucosamine 6-phosphate N-acetyltransferase
246549_at	AT5G15050	glycosyltransferase family 14 protein / core-2/I-branching enzyme family protein
246576_at	AT1G31650	ATROPGEF14/ROPGEF14 (KINASE PARTNER PROTEIN-LIKE); Rho guanyl-nucleotide exchange factor/
246603_at	AT1G31690	copper ion binding
246654_s_at	AT5G35220; AT5G35210	[AT5G35220, EGY1 (ETHYLENE-DEPENDENT GRAVITROPISM-DEFICIENT AND YELLOW-GREEN 1); sterol regulatory element-binding protein site 2 protease];[AT5G35210, peptidase M50 family protein / sterol-regulatory element binding protein (SREBP) site 2 protease family protein]
246746_at	AT5G27820	ribosomal protein L18 family protein
246778_at	AT5G27450	MK/MVK; mevalonate kinase
246829_at	AT5G26570	PWD (PHOSPHOGLUCAN WATER DIKINASE); catalytic
246885_at	AT5G26230	similar to hypothetical protein [Vitis vinifera] (GB:CAN75978.1)
246908_at	AT5G25610	RD22 (RESPONSIVE TO DESSICATION 22)
246986_at	AT5G67280	RLK (RECEPTOR-LIKE KINASE); ATP binding / kinase/ protein serine/threonine kinase
246998_at	AT5G67370	similar to unknown protein [Arabidopsis thaliana] (TAIR:AT5G11840.1); similar to hypothetical protein [Vitis vinifera] (GB:CAN75014.1); contains InterPro domain Protein of unknown function DUF1230 (InterPro:IPR009631)
247001_at	AT5G67330	ATNRAMP4 (Arabidopsis natural resistance-associated macrophage (NRAMP) protein 4); manganese ion transmembrane transporter/ metal ion transmembrane transporter
247098_at	AT5G66470	GTP binding / RNA binding
247100_at	AT5G66520	pentatricopeptide (PPR) repeat-containing protein
247101_at	AT5G66530	aldose 1-epimerase family protein
247111_at	AT5G65880	unknown protein
247120_at	AT5G65990	amino acid transporter family protein
247162_at	AT5G65730	xyloglucan:xyloglucosyl transferase, putative / xyloglucan endotransglycosylase, putative / endo-xyloglucan transferase, putative
247168_at	AT5G65860	ankyrin repeat family protein
247186_at	AT5G65470	similar to unknown protein [Arabidopsis thaliana] (TAIR:AT4G24530.1); similar to unnamed protein product [Vitis vinifera] (GB:CAO61608.1); similar to unknown [Populus trichocarpa] (GB:ABK95421.1); similar to hypothetical protein [Vitis vinifera] (GB:CAN78778.1); contains InterPro domain Protein of unknown function DUF246, plant (InterPro:IPR004348)
247210_at	AT5G65020	ANNAT2 (ANNEXIN ARABIDOPSIS 2); calcium ion binding / calcium-dependent phospholipid binding
247216_at	AT5G64860	DPE1 (DISPROPORTIONATING ENZYME); 4-alpha-glucanotransferase
247235_at	AT5G64580	AAA-type ATPase family protein
247246_at	AT5G64620	C/VIF2 (CELL WALL / VACUOLAR INHIBITOR OF FRUCTOSIDASE 2); pectinesterase inhibitor
247268_at	AT5G64080	protease inhibitor/seed storage/lipid transfer protein (LTP) family protein
247291_at	AT5G64480	similar to hypothetical protein MtrDRAFT_AC148396g23v2 [Medicago truncatula] (GB:ABN05732.1)
247316_at	AT5G64030	dehydration-responsive protein-related
247347_at	AT5G63780	SHA1 (SHOOT APICAL MERISTEM ARREST 1); protein binding / zinc ion binding
247362_at	AT5G63140	ATPAP29/PAP29 (purple acid phosphatase 29); acid phosphatase/ protein serine/threonine phosphatase
247376_at	AT5G63310	NDPK2 (NUCLEOSIDE DIPHOSPHATE KINASE 2); ATP binding / nucleoside diphosphate kinase
247377_at	AT5G63180	pectate lyase family protein
247385_at	AT5G63420	EMB2746 (EMBRYO DEFECTIVE 2746); catalytic
247386_at	AT5G63420	EMB2746 (EMBRYO DEFECTIVE 2746); catalytic
247400_at	AT5G62840	phosphoglycerate/bisphosphoglycerate mutase family protein
247409_at	AT5G62980	dihydroneopterin aldolase, putative
247436_at	AT5G62530	ALDH12A1 (Aldehyde dehydrogenase 12A1); 1-pyrroline-5-carboxylate dehydrogenase/ 3-chloroallyl aldehyde dehydrogenase
247441_at	AT5G62710	leucine-rich repeat family protein / protein kinase family protein
247443_at	AT5G62720	integral membrane HPP family protein
247452_at	AT5G62430	CDF1 (CYCLING DOF FACTOR 1); DNA binding / protein binding / transcription factor
247455_at	AT5G62470	MYB96 (myb domain protein 96); DNA binding / transcription factor
247486_at	AT5G62140	similar to unknown [Populus trichocarpa] (GB:ABK94834.1)
247525_at	AT5G61380	TOC1 (TIMING OF CAB EXPRESSION 1); transcription regulator
247549_at	AT5G61420	MYB28 (MYB DOMAIN PROTEIN 28); DNA binding / transcription factor
247563_at	AT5G61130	glycosyl hydrolase family protein 17
247716_at	AT5G59350	similar to unnamed protein product [Vitis vinifera] (GB:CAO21684.1)
247760_at	AT5G59130	subtilase family protein
247816_at	AT5G58260	Encodes subunit NDH-N of NAD(P)H:plastoquinone dehydrogenase complex (Ndh complex) present in the thylakoid membrane of chloroplasts. This subunit is thought to be required for Ndh complex assembly.
247826_at	AT5G58480	glycosyl hydrolase family 17 protein
247862_at	AT5G58250	similar to hypothetical protein [Vitis vinifera] (GB:CAN75840.1); contains domain PD020337 (PD020337)
247880_at	AT5G57780	transcription regulator
247881_at	AT5G57700	BNR/Asp-box repeat family protein
247889_at	AT5G57930	APO2 (ACCUMULATION OF PHOTOSYSTEM ONE 2)
247891_at	AT5G57960	GTP-binding family protein
247908_at	AT5G57440	GS1 (GLYCEROL-3-PHOSPHATASE 2); hydrolase
247937_at	AT5G57110	ACA8 (AUTOINHIBITED CA2+ -ATPASE, ISOFORM 8); calcium-transporting ATPase/ calmodulin binding
247943_at	AT5G57170	macrophage migration inhibitory factor family protein / MIF family protein
247946_at	AT5G57180	CIA2 (CHLOROPLAST IMPORT APPARATUS 2)
247964_at	AT5G56600	PFN3/PRF3 (PROFILIN 3); actin binding
248028_at	AT5G55620	similar to unknown protein [Arabidopsis thaliana] (TAIR:AT3G09950.1); similar to unnamed protein product [Vitis vinifera] (GB:CAO39940.1)
248042_at	AT5G55960	similar to unnamed protein product [Vitis vinifera] (GB:CAO45175.1); contains InterPro domain Protein of unknown function UPF0118 (InterPro:IPR002549)
248074_at	AT5G55730	FLA1
248075_at	AT5G55740	CRR21 (CHLORORESPIRATORY REDUCTION 21)
248094_at	AT5G55220	trigger factor type chaperone family protein
248105_at	AT5G55280	FTSZ1-1 (FtsZ1-1); structural molecule
248187_at	AT5G53940	yippee family protein
248197_at	AT5G54190	PORA (Protochlorophyllide reductase A); oxidoreductase/ protochlorophyllide reductase
248242_at	AT5G53580	aldo/keto reductase family protein
248270_at	AT5G53450	ORG1 (OBP3-RESPONSIVE GENE 1); kinase
248287_at	AT5G52970	thylakoid lumen 15.0 kDa protein
248329_at	AT5G52780	similar to unknown protein [Arabidopsis thaliana] (TAIR:AT4G19100.1); similar to unnamed protein product [Vitis vinifera] (GB:CAO49500.1)
248336_at	AT5G52420	similar to unknown protein [Arabidopsis thaliana] (TAIR:AT5G23920.1); similar to unnamed protein product [Vitis vinifera] (GB:CAO49441.1)
248337_at	AT5G52310	COR78 (COLD REGULATED 78)
248338_at	AT5G52440	HCF106 (High chlorophyll fluorescence 106)
248380_at	AT5G51820	PGM (PHOSPHOGLUCOMUTASE)
248460_at	AT5G50915	basic helix-loop-helix (bHLH) family protein
248493_at	AT5G51100	FSD2 (FE SUPEROXIDE DISMUTASE 2); iron superoxide dismutase
248507_at	AT5G50420	similar to unknown protein [Arabidopsis thaliana] (TAIR:AT1G53770.1); similar to unknown protein [Arabidopsis thaliana] (TAIR:AT1G17270.1); similar to Os07g0572600 [Oryza sativa (japonica cultivar-group)] (GB:NP_001060060.1); similar to hypothetical protein [Vitis vinifera] (GB:CAN80219.1); contains domain PTHR13398 (PTHR13398)
248511_at	AT5G50375	CPI1 (CYCLOPROPYL ISOMERASE)
248527_at	AT5G50740	metal ion binding
248597_at	AT5G49160	MET1 (DECREASED METHYLATION 2DNA)
248613_at	AT5G49555	amine oxidase-related
248634_at	AT5G49030	OVA2 (OVULE ABORTION 2); ATP binding / aminoacyl-tRNA ligase
248640_at	AT5G48910	pentatricopeptide (PPR) repeat-containing protein
248646_at	AT5G49100	similar to unknown protein [Arabidopsis thaliana] (TAIR:AT3G06868.1); similar to unnamed protein product [Vitis vinifera] (GB:CAO44794.1)
248688_at	AT5G48220	indole-3-glycerol phosphate synthase, putative
248744_at	AT5G48250	zinc finger (B-box type) family protein
248753_at	AT5G47630	MTACP3 (MITOCHONDRIAL ACYL CARRIER PROTEIN 3); acyl carrier
248764_at	AT5G47640	CCAAT-box binding transcription factor subunit B (NF-YB) (HAP3 ) (AHAP3) family (Hap3b)
248854_at	AT5G46580	pentatricopeptide (PPR) repeat-containing protein
248888_at	AT5G46240	KAT1 (K+ ATPASE 1); cyclic nucleotide binding / inward rectifier potassium channel
248912_at	AT5G45670	GDSL-motif lipase/hydrolase family protein
248921_at	AT5G45950	GDSL-motif lipase/hydrolase family protein
248961_at	AT5G45650	subtilase family protein
248962_at	AT5G45680	FK506-binding protein 1 (FKBP13)
248975_at	AT5G45040	cytochrome c6 (ATC6)
249007_at	AT5G44650	similar to unnamed protein product [Vitis vinifera] (GB:CAO44475.1)
249044_at	AT5G44370	transporter-related
249047_at	AT5G44410	FAD-binding domain-containing protein
249059_at	AT5G44530	subtilase family protein
249224_at	AT5G42130	mitochondrial substrate carrier family protein
249231_at	AT5G42030	ABIL4 (ABL INTERACTOR-LIKE PROTEIN 4)
249288_at	AT5G41050	similar to unknown protein [Arabidopsis thaliana] (TAIR:AT3G26960.1); similar to unnamed protein product [Vitis vinifera] (GB:CAO49052.1)
249347_at	AT5G40830	(ARABIDOPSIS THALIANA RAS ASSOCIATED WITH DIABETES PROTEIN 3); methyltransferase
249354_at	AT5G40480	EMB3012 (EMBRYO DEFECTIVE 3012)
249383_at	AT5G39860	PRE1 (PACLOBUTRAZOL RESISTANCE1); DNA binding / transcription factor
249392_at	AT5G40150	peroxidase, putative
249411_at	AT5G40390	SIP1 (SEED IMBIBITION 1-LIKE); galactinol-sucrose galactosyltransferase/ hydrolase, hydrolyzing O-glycosyl compounds
249425_at	AT5G39790	5'-AMP-activated protein kinase beta-1 subunit-related
249456_at	AT5G39410	binding / catalytic
249472_at	AT5G39210	CRR7 (CHLORORESPIRATORY REDUCTION 7)
249482_at	AT5G38980	unknown protein
249510_at	AT5G38510	rhomboid family protein
249583_at	AT5G37770	TCH2 (TOUCH 2); calcium ion binding
249685_at	no_match	no_match
249693_at	AT5G35750	AHK2 (ARABIDOPSIS HISTIDINE KINASE 2)
249727_at	AT5G35490	unknown protein
249732_at	AT5G24420	glucosamine/galactosamine-6-phosphate isomerase-related
249741_at	AT5G24470	APRR5 (PSEUDO-RESPONSE REGULATOR 5); transcription regulator
249817_at	AT5G23820	MD-2-related lipid recognition domain-containing protein / ML domain-containing protein
249850_at	AT5G23240	DNAJ heat shock N-terminal domain-containing protein
249866_at	AT5G23010	MAM1 (2-isopropylmalate synthase 3); 2-isopropylmalate synthase
249876_at	AT5G23060	similar to unknown protein [Arabidopsis thaliana] (TAIR:AT3G59780.1); similar to extracellular Ca2+ sensing receptor [Glycine max] (GB:ABY57763.1); contains InterPro domain Rhodanese-like (InterPro:IPR001763)
249900_at	AT5G22640	EMB1211 (EMBRYO DEFECTIVE 1211)
249929_at	AT5G22340	similar to unnamed protein product [Vitis vinifera] (GB:CAO48701.1)
250006_at	AT5G18660	DVR (PALE-GREEN AND CHLOROPHYLL B REDUCED 2); 3,8-divinyl protochlorophyllide a 8-vinyl reductase
250012_x_at	AT5G18060	auxin-responsive protein, putative
250061_at	AT5G17710	EMB1241 (EMBRYO DEFECTIVE 1241); adenyl-nucleotide exchange factor/ chaperone binding / protein binding / protein homodimerization
250146_at	AT5G14660	PDF1B (PEPTIDE DEFORMYLASE 1B); peptide deformylase
250187_at	AT5G14370	similar to CIL [Arabidopsis thaliana] (TAIR:AT4G25990.1); similar to unnamed protein product [Vitis vinifera] (GB:CAO14646.1); contains InterPro domain CCT (InterPro:IPR010402)
250194_at	AT5G14550	similar to unknown protein [Arabidopsis thaliana] (TAIR:AT1G62305.1); similar to unnamed protein product [Vitis vinifera] (GB:CAO14725.1); contains InterPro domain Protein of unknown function DUF266, plant (InterPro:IPR004949)
250233_at	AT5G13460	IQD11 (IQ-domain 11); calmodulin binding
250245_at	AT5G13690	alpha-N-acetylglucosaminidase family / NAGLU family
250305_at	AT5G12150	pleckstrin homology (PH) domain-containing protein / RhoGAP domain-containing protein
250337_at	AT5G11790	Ndr family protein
250371_at	AT5G11450	oxygen-evolving complex-related
250383_at	AT5G11480	GTP binding
250394_at	AT5G10910	mraW methylase family protein
250403_at	AT5G10920	argininosuccinate lyase, putative / arginosuccinase, putative
250437_at	AT5G10430	AGP4 (ARABINOGALACTAN-PROTEIN 4)
250490_at	AT5G09760	pectinesterase family protein
250503_at	AT5G09820	plastid-lipid associated protein PAP / fibrillin family protein
250505_at	AT5G09870	CESA5 (CELLULOSE SYNTHASE 5); transferase, transferring glycosyl groups
250526_at	AT5G08570	pyruvate kinase, putative
250529_at	AT5G08610	DEAD box RNA helicase (RH26)
250540_at	AT5G08580	calcium-binding EF hand family protein
250584_at	AT5G07590	WD-40 repeat protein family
250598_at	AT5G07690	MYB29 (myb domain protein 29); DNA binding / transcription factor
250661_at	AT5G07030	pepsin A
250668_at	AT5G07020	proline-rich family protein
250733_at	AT5G06290	2-cys peroxiredoxin, chloroplast, putative
250739_at	AT5G05740	ATEGY2; metalloendopeptidase
250764_at	AT5G05960	protease inhibitor/seed storage/lipid transfer protein (LTP) family protein
250828_at	AT5G05250	similar to unknown protein [Arabidopsis thaliana] (TAIR:AT3G56360.1); similar to unnamed protein product [Vitis vinifera] (GB:CAO41488.1)
250891_at	AT5G04530	beta-ketoacyl-CoA synthase family protein
250892_at	AT5G03760	ATCSLA09 (RESISTANT TO AGROBACTERIUM TRANSFORMATION 4); transferase, transferring glycosyl groups
250906_at	AT5G03650	SBE2.2 (STARCH BRANCHING ENZYME 2.2); 1,4-alpha-glucan branching enzyme
251008_at	AT5G02710	similar to unnamed protein product [Vitis vinifera] (GB:CAO18074.1); contains InterPro domain Protein of unknown function UPF0153 (InterPro:IPR005358)
251058_at	AT5G01790	unknown protein
251068_at	AT5G01920	STN8 (state transition 8); kinase
251142_at	AT5G01015	similar to unknown protein [Arabidopsis thaliana] (TAIR:AT1G65295.1); similar to hypothetical protein [Vitis vinifera] (GB:CAN82885.1); similar to unnamed protein product [Vitis vinifera] (GB:CAO45347.1)
251151_at	AT3G63170	similar to unknown protein [Arabidopsis thaliana] (TAIR:AT2G26310.1); similar to unnamed protein product [Vitis vinifera] (GB:CAO22529.1); contains InterPro domain Chalcone isomerase-like (InterPro:IPR016087)
251155_at	AT3G63160	unknown protein
251181_at	AT3G62820	invertase/pectin methylesterase inhibitor family protein
251230_at	no_match	no_match
251256_at	AT3G62300	agenet domain-containing protein
251287_at	AT3G61820	aspartyl protease family protein
251308_at	AT3G61130	GAUT1/LGT1 (Galacturonosyltransferase 1); polygalacturonate 4-alpha-galacturonosyltransferase/ transferase, transferring glycosyl groups
251309_at	AT3G61220	short-chain dehydrogenase/reductase (SDR) family protein
251395_at	AT2G45470	FLA8 (Arabinogalactan protein 8)
251414_at	AT3G60370	immunophilin / FKBP-type peptidyl-prolyl cis-trans isomerase family protein
251415_at	AT3G60380	similar to hydroxyproline-rich glycoprotein family protein [Arabidopsis thaliana] (TAIR:AT4G16790.1); similar to unnamed protein product [Vitis vinifera] (GB:CAO70557.1)
251442_at	AT3G59980	tRNA-binding region domain-containing protein
251496_at	AT3G59040	pentatricopeptide (PPR) repeat-containing protein
251509_at	AT3G59010	pectinesterase family protein
251519_at	AT3G59400	GUN4 (Genomes uncoupled 4)
251524_at	AT3G58990	aconitase C-terminal domain-containing protein
251646_at	AT3G57780	similar to nucleolar protein gar2-related [Arabidopsis thaliana] (TAIR:AT2G42320.1); similar to nucleolar protein gar2-related [Arabidopsis thaliana] (TAIR:AT2G42320.2); similar to unnamed protein product [Vitis vinifera] (GB:CAO23533.1)
251670_at	AT3G57190	peptide chain release factor, putative
251677_at	AT3G56980	BHLH039/ORG3 (OBP3-RESPONSIVE GENE 3); DNA binding / transcription factor
251720_at	AT3G56160	bile acid:sodium symporter
251735_at	AT3G56090	ATFER3 (FERRITIN 3); ferric iron binding
251741_at	AT3G56040	similar to hypothetical protein OsJ_018104 [Oryza sativa (japonica cultivar-group)] (GB:EAZ34621.1); similar to hypothetical protein [Vitis vinifera] (GB:CAN60362.1); similar to unnamed protein product [Vitis vinifera] (GB:CAO41406.1); contains domain Nucleotide-diphospho-sugar transferases (SSF53448); contains domain no description (G3DSA:3.90.550.10)
251759_at	AT3G55630	ATDFD (A. THALIANA DHFS-FPGS HOMOLOG D); tetrahydrofolylpolyglutamate synthase
251796_at	AT3G55360	ATTSC13/CER10/ECR/TSC13 (ENOYL-COA REDUCTASE); 3-oxo-5-alpha-steroid 4-dehydrogenase/ fatty acid elongase/ trans-2-enoyl-CoA reductase (NADPH)
251853_at	AT3G54790	armadillo/beta-catenin repeat family protein / U-box domain-containing protein
251899_at	AT3G54400	aspartyl protease family protein
251935_at	AT3G54090	pfkB-type carbohydrate kinase family protein
251936_at	AT3G53700	MEE40 (maternal effect embryo arrest 40)
251956_at	AT3G53460	CP29 (chloroplast 29 kDa ribonucleoprotein); RNA binding / poly(U) binding
251993_at	AT3G52960	peroxiredoxin type 2, putative
252001_at	AT3G52750	FTSZ2-2 (FtsZ2-2); structural molecule
252073_at	AT3G51750	unknown protein
252158_at	AT3G50530	CRK (CDPK-RELATED KINASE); calcium ion binding / calcium-dependent protein serine/threonine phosphatase/ kinase
252168_at	AT3G50440	hydrolase
252272_at	AT3G49670	BAM2 (big apical meristem 2); ATP binding / protein serine/threonine kinase
252274_at	AT3G49680	ATBCAT-3/BCAT3 (BRANCHED-CHAIN AMINOTRANSFERASE 3); branched-chain-amino-acid transaminase/ catalytic
252280_at	AT3G49260	IQD21 (IQ-DOMAIN 21, IQ-domain 21); calmodulin binding
252318_at	AT3G48730	GSA2 (GLUTAMATE-1-SEMIALDEHYDE 2,1-AMINOMUTASE 2); glutamate-1-semialdehyde 2,1-aminomutase
252343_at	AT3G48610	phosphoesterase family protein
252362_at	AT3G48500	PDE312/PTAC10 (PIGMENT DEFECTIVE 312); RNA binding / unfolded protein binding
252363_at	AT3G48460	GDSL-motif lipase/hydrolase family protein
252367_at	AT3G48360	BT2 (BTB AND TAZ DOMAIN PROTEIN 2); protein binding / transcription factor/ transcription regulator
252374_at	AT3G48100	ARR5 (ARABIDOPSIS RESPONSE REGULATOR 5); transcription regulator/ two-component response regulator
252377_at	AT3G47960	proton-dependent oligopeptide transport (POT) family protein
252391_at	AT3G47860	apolipoprotein D-related
252404_at	AT3G48110	EDD1 (EMBRYO-DEFECTIVE-DEVELOPMENT 1)
252410_at	AT3G47450	ATNOA1/ATNOS1/NOA1/NOS1 (NO ASSOCIATED 1); nitric-oxide synthase
252442_at	AT3G46940	deoxyuridine 5'-triphosphate nucleotidohydrolase family
252468_at	AT3G46970	ATPHS2/PHS2 (ALPHA-GLUCAN PHOSPHORYLASE 2); phosphorylase/ transferase, transferring glycosyl groups
252473_s_at	AT3G46610; AT5G14350	[AT3G46610, pentatricopeptide (PPR) repeat-containing protein];[AT5G14350, pseudogene of plastocyanin-like domain-containing protein]
252475_s_at	AT5G59570; AT3G46640	[AT5G59570, myb family transcription factor];[AT3G46640, PCL1 (PHYTOCLOCK 1); DNA binding / transcription factor]
252492_at	AT3G46740	TOC75-III (translocon outer membrane complex 75-III); P-P-bond-hydrolysis-driven protein transmembrane transporter
252548_at	AT3G45850	kinesin motor protein-related
252619_at	AT3G45210	similar to unknown protein [Arabidopsis thaliana] (TAIR:AT5G60680.1); similar to unnamed protein product [Vitis vinifera] (GB:CAO21845.1); contains InterPro domain Protein of unknown function DUF584 (InterPro:IPR007608)
252624_at	AT3G44735	PSK1 (PHYTOSULFOKINE 3 PRECURSOR); growth factor
252828_at	AT4G39960	DNAJ heat shock family protein
252863_at	AT4G39800	MI-1-P SYNTHASE (Myo-inositol-1-phosphate synthase); inositol-3-phosphate synthase
252880_at	AT4G39730	lipid-associated family protein
252904_at	AT4G39620	EMB2453 (EMBRYO DEFECTIVE 2453)
252911_at	AT4G39510	CYP96A12 (cytochrome P450, family 96, subfamily A, polypeptide 12); oxygen binding
252922_at	AT4G39040	similar to unknown protein [Arabidopsis thaliana] (TAIR:AT2G21350.1); similar to unnamed protein product [Vitis vinifera] (GB:CAO47229.1); contains InterPro domain CRS1/YhbY (InterPro:IPR001890)
252934_at	AT4G39120	inositol monophosphatase family protein
252943_at	AT4G39330	mannitol dehydrogenase, putative
252965_at	AT4G38860	auxin-responsive protein, putative
252983_at	AT4G37980	ELI3-1 (ELICITOR-ACTIVATED GENE 3); binding / catalytic/ oxidoreductase/ zinc ion binding
253020_at	AT4G38020	tRNA/rRNA methyltransferase (SpoU) family protein
253028_at	AT4G38160	PDE191 (PIGMENT DEFECTIVE 191)
253039_at	AT4G37760	SQE3 (SQUALENE EPOXIDASE 3); oxidoreductase
253040_at	AT4G37800	xyloglucan:xyloglucosyl transferase, putative / xyloglucan endotransglycosylase, putative / endo-xyloglucan transferase, putative
253083_at	AT4G36250	ALDH3F1 (ALDEHYDE DEHYDROGENASE 3F1); 3-chloroallyl aldehyde dehydrogenase/ aldehyde dehydrogenase (NAD)
253090_at	AT4G36360	BGAL3 (beta-galactosidase 3); beta-galactosidase
253104_at	AT4G36010	pathogenesis-related thaumatin family protein
253165_at	AT4G35320	similar to unknown protein [Arabidopsis thaliana] (TAIR:AT2G17300.1); similar to hypothetical protein [Vitis vinifera] (GB:CAN78386.1)
253188_at	AT4G35300	TMT2 (TONOPLAST MONOSACCHARIDE TRANSPORTER2); carbohydrate transmembrane transporter/ nucleoside transmembrane transporter/ sugar:hydrogen ion symporter
253208_at	AT4G34830	binding
253209_at	AT4G34830	binding
253218_at	AT4G34980	SLP2 (subtilisin-like serine protease 2); subtilase
253233_at	AT4G34290	SWIB complex BAF60b domain-containing protein
253255_at	AT4G34760	auxin-responsive family protein
253285_at	AT4G34250	fatty acid elongase, putative
253286_at	AT4G34260	catalytic
253295_at	AT4G33760	tRNA synthetase class II (D, K and N) family protein
253317_at	AT4G33960	similar to unknown protein [Arabidopsis thaliana] (TAIR:AT2G15830.1)
253331_at	AT4G33490	aspartic-type endopeptidase/ pepsin A
253335_at	AT4G33500	protein phosphatase 2C-related / PP2C-related
253351_at	AT4G33700	CBS domain-containing protein
253411_at	AT4G32980	ATH1 (ARABIDOPSIS THALIANA HOMEOBOX GENE 1); transcription factor
253421_at	AT4G32340	binding
253440_at	AT4G32570	TIFY8
253480_at	AT4G31840	plastocyanin-like domain-containing protein
253495_at	AT4G31850	PGR3 (PROTON GRADIENT REGULATION 3)
253545_at	AT4G31310	avirulence-responsive protein-related / avirulence induced gene (AIG) protein-related
253566_at	AT4G31210	DNA topoisomerase family protein
253581_at	AT4G30660	hydrophobic protein, putative / low temperature and salt responsive protein, putative
253586_s_at	AT4G30740; AT4G30710	[AT4G30740, similar to unknown protein [Arabidopsis thaliana] (TAIR:AT4G30710.1); similar to unknown protein [Arabidopsis thaliana] (TAIR:AT4G30710.2); similar to hypothetical protein [Vitis vinifera] (GB:CAN67151.1); similar to unnamed protein product [Vitis vinifera] (GB:CAO66643.1)];[AT4G30710, similar to unknown protein [Arabidopsis thaliana] (TAIR:AT2G24070.2); similar to unknown protein [Ar…
253589_at	AT4G30825	pentatricopeptide (PPR) repeat-containing protein
253627_at	AT4G30650	hydrophobic protein, putative / low temperature and salt responsive protein, putative
253635_at	AT4G30620	similar to unknown protein [Arabidopsis thaliana] (TAIR:AT2G24020.1); similar to unknown [Picea sitchensis] (GB:ABK26000.1); similar to Os02g0180200 [Oryza sativa (japonica cultivar-group)] (GB:NP_001046090.1); contains InterPro domain Conserved hypothetical protein CHP00103 (InterPro:IPR004401)
253650_at	AT4G30020	subtilase family protein
253692_at	AT4G29720	ATPAO5 (POLYAMINE OXIDASE 5); amine oxidase
253700_at	AT4G29840	MTO2 (METHIONINE OVER-ACCUMULATOR); threonine synthase
253754_at	AT4G29020	glycine-rich protein
253758_at	AT4G29060	EMB2726 (EMBRYO DEFECTIVE 2726); translation elongation factor
253790_at	AT4G28660	PSB28 (PHOTOSYSTEM II REACTION CENTER PSB28 PROTEIN)
253815_at	AT4G28250	ATEXPB3 (ARABIDOPSIS THALIANA EXPANSIN B3)
253835_at	AT4G27820	glycosyl hydrolase family 1 protein
253849_at	AT4G28080	binding
253860_at	AT4G27700	rhodanese-like domain-containing protein
253871_at	AT4G27440	PORB (PROTOCHLOROPHYLLIDE OXIDOREDUCTASE B); oxidoreductase/ protochlorophyllide reductase
253875_at	AT4G27520	plastocyanin-like domain-containing protein
253876_at	AT4G27430	CIP7 (COP1-INTERACTING PROTEIN 7)
253981_at	AT4G26670	mitochondrial import inner membrane translocase subunit Tim17/Tim22/Tim23 family protein
254011_at	AT4G26370	antitermination NusB domain-containing protein
254066_at	AT4G25480	DREB1A (DEHYDRATION RESPONSE ELEMENT B1A); DNA binding / transcription activator/ transcription factor
254085_at	AT4G24960	ATHVA22D (Arabidopsis thaliana HVA22 homologue D)
254098_at	AT4G25100	FSD1 (FE SUPEROXIDE DISMUTASE 1); iron superoxide dismutase
254117_at	AT4G24750	similar to rhodanese-like domain-containing protein [Arabidopsis thaliana] (TAIR:AT3G08920.1); similar to unnamed protein product [Vitis vinifera] (GB:CAO64218.1); contains InterPro domain Rhodanese-like (InterPro:IPR001763)
254119_at	AT4G24780	pectate lyase family protein
254125_at	AT4G24670	alliinase family protein
254218_at	AT4G23740	leucine-rich repeat transmembrane protein kinase, putative
254225_at	AT4G23670	major latex protein-related / MLP-related
254267_at	AT4G22930	PYR4 (PYRIMIDIN 4); dihydroorotase
254305_at	AT4G22200	AKT2 (Arabidopsis K+ transporter 2); cyclic nucleotide binding / inward rectifier potassium channel
254341_at	AT4G22130	SRF8 (STRUBBELIG-RECEPTOR FAMILY 8); kinase
254444_at	AT4G20960	cytidine/deoxycytidylate deaminase family protein
254501_at	AT4G20130	PTAC14 (PLASTID TRANSCRIPTIONALLY ACTIVE14)
254502_at	AT4G20130	PTAC14 (PLASTID TRANSCRIPTIONALLY ACTIVE14)
254505_at	AT4G19985	GCN5-related N-acetyltransferase (GNAT) family protein
254563_at	AT4G19120	ERD3 (EARLY-RESPONSIVE TO DEHYDRATION 3)
254623_at	AT4G18480	CHLI1 (CHLORINA 42); magnesium chelatase
254642_at	AT4G18810	binding / catalytic/ transcription repressor
254670_at	AT4G18390	TCP family transcription factor, putative
254687_at	AT4G13770	CYP83A1 (CYTOCHROME P450 83A1); oxygen binding
254746_at	AT4G12980	auxin-responsive protein, putative
254761_at	AT4G13195	CLE44 (CLAVATA3/ESR-RELATED 44)
254783_at	AT4G12830	hydrolase, alpha/beta fold family protein
254789_at	AT4G12880	plastocyanin-like domain-containing protein
254835_s_at	AT4G12320; AT4G12310	[AT4G12320, CYP706A6 (cytochrome P450, family 706, subfamily A, polypeptide 6); oxygen binding];[AT4G12310, CYP706A5 (cytochrome P450, family 706, subfamily A, polypeptide 5); oxygen binding]
254848_at	AT4G11960	PGRL1B (PGR5-LIKE B)
254862_at	AT4G12030	bile acid:sodium symporter family protein
254911_at	AT4G11100	similar to unknown protein [Arabidopsis thaliana] (TAIR:AT5G03060.1)
254982_at	AT4G10470	similar to unknown protein [Arabidopsis thaliana] (TAIR:AT1G33050.2)
254998_at	AT4G09760	choline kinase, putative
255035_at	AT4G09550	similar to unknown protein [Arabidopsis thaliana] (TAIR:AT1G73790.1); similar to unknown [Populus trichocarpa] (GB:ABK92804.1)
255043_at	AT4G09640	similar to permease-related [Arabidopsis thaliana] (TAIR:AT1G34470.1); similar to hypothetical protein [Vitis vinifera] (GB:CAN81783.1); contains InterPro domain Protein of unknown function DUF803 (InterPro:IPR008521)
255053_at	AT4G09730	DEAD/DEAH box helicase, putative
255070_at	AT4G09020	ATISA3/ISA3 (ISOAMYLASE 3); alpha-amylase
255071_at	no_match	no_match
255078_at	AT4G09010	APX4 (ASCORBATE PEROXIDASE 4); peroxidase
255088_at	AT4G09350	DNAJ heat shock N-terminal domain-containing protein
255104_at	AT4G08685	SAH7
255118_at	AT4G08790	nitrilase, putative
255236_at	AT4G05520	calcium-binding EF hand family protein
255277_at	AT4G04890	PDF2 (PROTODERMAL FACTOR2); DNA binding / transcription factor
255285_at	AT4G04630	similar to unknown protein [Arabidopsis thaliana] (TAIR:AT4G21970.1); similar to unnamed protein product [Vitis vinifera] (GB:CAO17943.1); contains InterPro domain Protein of unknown function DUF584 (InterPro:IPR007608)
255298_at	AT4G04840	methionine sulfoxide reductase domain-containing protein / SeIR domain-containing protein
255331_at	AT4G04330	similar to unnamed protein product [Vitis vinifera] (GB:CAO69665.1)
255417_at	AT4G03190	GRH1 (GRR1-LIKE PROTEIN 1); ubiquitin-protein ligase
255436_at	AT4G03150	similar to unnamed protein product [Vitis vinifera] (GB:CAO22424.1)
255447_at	AT4G02790	GTP-binding family protein
255450_at	AT4G02850	phenazine biosynthesis PhzC/PhzF family protein
255465_at	AT4G02990	mitochondrial transcription termination factor family protein / mTERF family protein
255488_at	AT4G02630	protein kinase family protein
255506_at	AT4G02130	GATL6/LGT10; polygalacturonate 4-alpha-galacturonosyltransferase/ transferase, transferring glycosyl groups / transferase, transferring hexosyl groups
255659_at	AT4G00895	ATP synthase delta chain-related
255662_at	AT4G00400	GPAT8 (GLYCEROL-3-PHOSPHATE ACYLTRANSFERASE 8); acyltransferase/ glycerol-3-phosphate O-acyltransferase
255674_at	AT4G00430	TMP-C (PLASMA MEMBRANE INTRINSIC PROTEIN 1;4); water channel
255676_at	AT4G00490	BAM2/BMY9 (BETA-AMYLASE 2); beta-amylase
255687_at	no_match	no_match
255691_at	AT4G00370	ANTR2 (anion transporter 2); organic anion transmembrane transporter
255692_at	AT4G00400	GPAT8 (GLYCEROL-3-PHOSPHATE ACYLTRANSFERASE 8); acyltransferase/ glycerol-3-phosphate O-acyltransferase
255719_at	AT1G32080	membrane protein, putative
255779_at	AT1G18650	glycosyl hydrolase family protein 17
255791_at	AT2G33430	plastid developmental protein DAG, putative
255822_at	AT2G40610	ATEXPA8 (ARABIDOPSIS THALIANA EXPANSIN A8)
256015_at	AT1G19150	LHCA6 (Photosystem I light harvesting complex gene 6); chlorophyll binding
256065_at	AT1G07070	60S ribosomal protein L35a (RPL35aA)
256130_at	AT1G18170	immunophilin / FKBP-type peptidyl-prolyl cis-trans isomerase family protein
256185_at	AT1G51700	ADOF1 (Arabidopsis dof zinc finger protein 1); DNA binding / transcription factor
256237_at	AT3G12610	DRT100 (DNA-DAMAGE REPAIR/TOLERATION 100); protein binding
256304_at	AT1G69523	UbiE/COQ5 methyltransferase family protein
256341_at	AT1G72040	deoxynucleoside kinase family
256383_at	AT1G66820	glycine-rich protein
256441_at	AT3G10940	protein phosphatase-related
256454_at	AT1G75280	isoflavone reductase, putative
256601_s_at	AT3G28290; AT3G28300	[AT3G28290, AT14A];[AT3G28300, AT14A]
256655_at	AT3G18890	binding / catalytic/ coenzyme binding
256671_at	AT3G52290	IQD3 (IQ-domain 3); calmodulin binding
256676_at	AT3G52180	ATPTPKIS1/DSP4/SEX4 (STARCH-EXCESS 4); polysaccharide binding / protein tyrosine/serine/threonine phosphatase
256678_at	AT3G52380	CP33 (PIGMENT DEFECTIVE 322); RNA binding
256706_at	AT3G30300	similar to EDA30 (embryo sac development arrest 30) [Arabidopsis thaliana] (TAIR:AT3G03810.1); similar to Hypothetical plant protein [Medicago truncatula] (GB:ABN09047.1); similar to unnamed protein product [Vitis vinifera] (GB:CAO49224.1); contains InterPro domain Protein of unknown function DUF246, plant (InterPro:IPR004348)
256728_at	AT3G25660	glutamyl-tRNA(Gln) amidotransferase, putative
256746_at	AT3G29320	glucan phosphorylase, putative
256752_at	no_match	no_match
256792_at	AT3G22150	pentatricopeptide (PPR) repeat-containing protein
256796_at	AT3G22210	unknown protein
256797_at	AT3G18600	DEAD/DEAH box helicase, putative
256828_at	AT3G22970; AT3G22968	[AT3G22970, similar to unknown protein [Arabidopsis thaliana] (TAIR:AT4G14620.1); similar to unknown [Populus trichocarpa] (GB:ABK95342.1); contains InterPro domain Protein of unknown function DUF506, plant (InterPro:IPR006502)];[AT3G22968, CPuORF59 (Conserved peptide upstream open reading frame 59)]
256862_at	AT3G23940	dehydratase family
256865_at	AT3G23820	GAE6 (UDP-D-GLUCURONATE 4-EPIMERASE 6); catalytic
256891_at	AT3G19030	similar to unknown protein [Arabidopsis thaliana] (TAIR:AT1G49500.1)
256892_at	AT3G19000	oxidoreductase, 2OG-Fe(II) oxygenase family protein
256918_s_at	AT3G18960; AT4G01580	[AT3G18960, transcriptional factor B3 family protein];[AT4G01580, transcriptional factor B3 family protein]
256962_at	AT3G13560	glycosyl hydrolase family 17 protein
256983_at	AT3G13470	chaperonin, putative
257008_at	AT3G14210	ESM1 (EPITHIOSPECIFIER MODIFIER 1); carboxylesterase
257021_at	AT3G19710	BCAT4 (BRANCHED-CHAIN AMINOTRANSFERASE4); catalytic/ methionine-oxo-acid transaminase
257044_at	AT3G19720	ARC5 (ACCUMULATION AND REPLICATION OF CHLOROPLAST 5); GTP binding / GTPase
257131_at	AT3G20240	mitochondrial substrate carrier family protein
257168_at	AT3G24430	HCF101 (HIGH-CHLOROPHYLL-FLUORESCENCE 101); ATP binding
257171_at	AT3G23760	similar to transferase, transferring glycosyl groups [Arabidopsis thaliana] (TAIR:AT4G14100.1); similar to unknown [Populus trichocarpa] (GB:ABK94230.1)
257173_at	AT3G23810	SAHH2 (S-ADENOSYL-L-HOMOCYSTEINE (SAH) HYDROLASE 2); adenosylhomocysteinase
257193_at	AT3G13160	pentatricopeptide (PPR) repeat-containing protein
257204_at	AT3G23805	RALFL24 (RALF-LIKE 24)
257217_at	AT3G14940	ATPPC3 (PHOSPHOENOLPYRUVATE CARBOXYLASE 3); phosphoenolpyruvate carboxylase
257236_at	AT3G15095	similar to unnamed protein product [Vitis vinifera] (GB:CAO39345.1)
257254_at	AT3G21950	S-adenosyl-L-methionine:carboxyl methyltransferase family protein
257294_at	AT3G15570	phototropic-responsive NPH3 family protein
257533_at	AT3G10840	hydrolase, alpha/beta fold family protein
257600_at	AT3G24770	CLE41 (CLAVATA3/ESR-RELATED 41); receptor binding
257706_at	AT3G12685	similar to catalytic [Arabidopsis thaliana] (TAIR:AT1G24350.1); similar to unknown [Populus trichocarpa] (GB:ABK94924.1); contains InterPro domain Acid phosphatase/vanadium-dependent haloperoxidase related (InterPro:IPR003832)
257714_at	AT3G27360	histone H3
257730_at	AT3G18420	tetratricopeptide repeat (TPR)-containing protein
257756_at	AT3G18680	aspartate/glutamate/uridylate kinase family protein
257759_at	AT3G23070	similar to unknown protein [Arabidopsis thaliana] (TAIR:AT4G14510.1); similar to hypothetical protein [Vitis vinifera] (GB:CAN79523.1); similar to unnamed protein product [Vitis vinifera] (GB:CAO71295.1); similar to CRM family member 3 [Zea mays] (GB:NP_001106061.1); contains InterPro domain CRS1/YhbY (InterPro:IPR001890)
257773_at	AT3G29185	similar to hypothetical protein MtrDRAFT_AC147482g2v2 [Medicago truncatula] (GB:ABD32485.1)
257793_at	AT3G26960	similar to unknown protein [Arabidopsis thaliana] (TAIR:AT5G41050.1); similar to unnamed protein product [Vitis vinifera] (GB:CAO49052.1)
257797_at	AT3G15940	glycosyl transferase family 1 protein
257809_at	AT3G27060	TSO2 (TSO MEANING 'UGLY' IN CHINESE); ribonucleoside-diphosphate reductase
257831_at	AT3G26710	similar to unnamed protein product [Vitis vinifera] (GB:CAO49107.1)
257856_at	AT3G12930	similar to unknown [Populus trichocarpa] (GB:ABK94112.1); contains InterPro domain Iojap-related protein (InterPro:IPR004394)
257891_at	AT3G17170	RFC3 (REGULATOR OF FATTY-ACID COMPOSITION 3); structural constituent of ribosome
257903_at	AT3G28460	similar to hypothetical protein [Vitis vinifera] (GB:CAN74970.1); contains InterPro domain Protein of unknown function methylase putative (InterPro:IPR016065)
257908_at	AT3G25410	bile acid:sodium symporter family protein
257909_at	AT3G25480	rhodanese-like domain-containing protein
257911_at	AT3G25530	ATGHBDH/GHBDH; 3-hydroxybutyrate dehydrogenase/ phosphogluconate dehydrogenase (decarboxylating)
257954_at	AT3G21760	UDP-glucoronosyl/UDP-glucosyl transferase family protein
257974_at	AT3G20820	leucine-rich repeat family protein
257999_at	AT3G27540	glycosyl transferase family 17 protein
258003_at	AT3G29030	ATEXPA5 (ARABIDOPSIS THALIANA EXPANSIN A5)
258033_at	AT3G21250	ATMRP6 (Arabidopsis thaliana multidrug resistance-associated protein 6)
258048_at	AT3G16290	EMB2083 (EMBRYO DEFECTIVE 2083); ATPase/ metallopeptidase
258055_at	AT3G16250	ferredoxin-related
258087_at	AT3G26060	ATPRX Q; antioxidant/ peroxiredoxin
258113_at	AT3G14650	CYP72A11 (cytochrome P450, family 72, subfamily A, polypeptide 11); oxygen binding
258128_at	AT3G24590	signal peptidase I family protein
258149_at	AT3G18110	EMB1270 (EMBRYO DEFECTIVE 1270)
258156_at	AT3G18050	similar to unknown protein [Arabidopsis thaliana] (TAIR:AT4G28100.1); similar to unknown [Populus trichocarpa] (GB:ABK95654.1)
258181_at	AT3G21670	nitrate transporter (NTP3)
258196_at	AT3G13980	similar to unknown protein [Arabidopsis thaliana] (TAIR:AT1G54200.1); similar to hypothetical protein [Vitis vinifera] (GB:CAN69469.1)
258217_at	AT3G17998; AT3G18000	[AT3G17998, CPuORF30 (Conserved peptide upstream open reading frame 30)];[AT3G18000, NMT1 (N-METHYLTRANSFERASE 1); phosphoethanolamine N-methyltransferase]
258218_at	AT3G17998; AT3G18000	[AT3G17998, CPuORF30 (Conserved peptide upstream open reading frame 30)];[AT3G18000, NMT1 (N-METHYLTRANSFERASE 1); phosphoethanolamine N-methyltransferase]
258264_at	AT3G15790	MBD11 (methyl-CpG-binding domain 11); DNA binding
258295_at	AT3G23400	plastid-lipid associated protein PAP / fibrillin family protein
258333_at	AT3G16000	MFP1 (MAR BINDING FILAMENT-LIKE PROTEIN 1)
258355_at	AT3G14330	pentatricopeptide (PPR) repeat-containing protein
258437_at	AT3G16560	protein phosphatase 2C-related / PP2C-related
258470_at	AT3G06035	Identical to Uncharacterized GPI-anchored protein At3g06035 precursor [Arabidopsis Thaliana] (GB:Q84MC0;GB:Q8H7F7;GB:Q8L9J0); similar to unknown protein [Arabidopsis thaliana] (TAIR:AT5G19250.1); similar to unknown [Populus trichocarpa] (GB:ABK94712.1)
258534_at	AT3G06730	thioredoxin family protein
258554_at	AT3G06980	DEAD/DEAH box helicase, putative
258573_at	AT3G04260	PTAC3 (PLASTID TRANSCRIPTIONALLY ACTIVE3); DNA binding
258641_at	AT3G08030	similar to unknown protein [Arabidopsis thaliana] (TAIR:AT2G41800.1); similar to unnamed protein product [Vitis vinifera] (GB:CAO40802.1); contains InterPro domain Protein of unknown function DUF642 (InterPro:IPR006946)
258658_at	AT3G09820	ADK1 (ADENOSINE KINASE 1)
258674_at	AT3G08740	elongation factor P (EF-P) family protein
258696_at	AT3G09650	HCF152 (HIGH CHLOROPHYLL FLUORESCENCE 152)
258719_at	AT3G09540	pectate lyase family protein
258735_at	AT3G05880	RCI2A (RARE-COLD-INDUCIBLE 2A)
258742_at	AT3G05800	transcription factor
258800_at	AT3G04550	similar to unknown protein [Arabidopsis thaliana] (TAIR:AT5G28500.1); similar to unnamed protein product [Vitis vinifera] (GB:CAO65032.1)
258804_at	AT3G04760	pentatricopeptide (PPR) repeat-containing protein
258823_at	AT3G07200	zinc finger (C3HC4-type RING finger) family protein
258849_at	AT3G03250	UGP (UDP-glucose pyrophosphorylase); UTP:glucose-1-phosphate uridylyltransferase
258851_at	AT3G03190	ATGSTF11 (GLUTATHIONE S-TRANSFERASE F11); glutathione transferase
258857_at	AT3G02110	SCPL25 (serine carboxypeptidase-like 25); serine carboxypeptidase
258860_at	AT3G02050	KUP3 (K+ uptake permease 3); potassium ion transmembrane transporter
258901_at	AT3G05640	protein phosphatase 2C, putative / PP2C, putative
258919_at	AT3G10525	similar to SIM (SIAMESE) [Arabidopsis thaliana] (TAIR:AT5G04470.1)
258956_at	AT3G01440	oxygen evolving enhancer 3 (PsbQ) family protein
258966_at	AT3G10690	DNA gyrase subunit A family protein
258970_at	AT3G10410	SCPL49 (serine carboxypeptidase-like 49); serine carboxypeptidase
258977_s_at	AT3G02020; AT5G14060	[AT3G02020, aspartate kinase, lysine-sensitive, putative];[AT5G14060, CARAB-AK-LYS (Lysine-sensitive aspartate kinase); amino acid binding / aspartate kinase]
259013_at	AT3G07430	EMB1990 (EMBRYO DEFECTIVE 1990)
259132_at	AT3G02250	similar to unknown protein [Arabidopsis thaliana] (TAIR:AT5G15740.1); similar to hypothetical protein [Cleome spinosa] (GB:ABD96934.1); similar to unnamed protein product [Vitis vinifera] (GB:CAO49221.1); similar to hypothetical protein [Cleome spinosa] (GB:ABD96844.1); contains InterPro domain Protein of unknown function DUF246, plant (InterPro:IPR004348)
259138_s_at	AT5G04130; AT3G10270	[AT5G04130, DNA topoisomerase, ATP-hydrolyzing, putative / DNA topoisomerase II, putative / DNA gyrase, putative];[AT3G10270, DNA topoisomerase, ATP-hydrolyzing, putative / DNA topoisomerase II, putative / DNA gyrase, putative]
259173_at	AT3G03640	GLUC (Beta-glucosidase homolog); hydrolase, hydrolyzing O-glycosyl compounds
259185_at	AT3G01550	triose phosphate/phosphate translocator, putative
259188_at	AT3G01510	5'-AMP-activated protein kinase beta-1 subunit-related
259231_at	AT3G11410	AHG3/ATPP2CA (ARABIDOPSIS THALIANA PROTEIN PHOSPHATASE 2CA); protein binding / protein serine/threonine phosphatase
259258_at	AT3G07670	SET domain-containing protein
259308_at	AT3G05180	GDSL-motif lipase/hydrolase family protein
259344_at	AT3G03710	RIF10 (RESISTANT TO INHIBITION WITH FSM 10); 3'-5'-exoribonuclease/ RNA binding / nucleic acid binding
259363_at	AT1G13270	MAP1C (METHIONINE AMINOPEPTIDASE 1B); metalloexopeptidase
259375_at	AT3G16370	GDSL-motif lipase/hydrolase family protein
259516_at	AT1G20450	ERD10/LTI45 (EARLY RESPONSIVE TO DEHYDRATION 10)
259528_at	AT1G12330	similar to unknown protein [Arabidopsis thaliana] (TAIR:AT5G12900.1); similar to unnamed protein product [Vitis vinifera] (GB:CAO16971.1)
259599_at	AT1G28110	SCPL45; serine carboxypeptidase
259660_at	AT1G55260	lipid binding
259736_at	AT1G64390	ATGH9C2 (ARABIDOPSIS THALIANA GLYCOSYL HYDROLASE 9C2); hydrolase, hydrolyzing O-glycosyl compounds
259786_at	AT1G29660	GDSL-motif lipase/hydrolase family protein
259788_at	AT1G29670	GDSL-motif lipase/hydrolase family protein
259806_at	AT1G47900	similar to unknown protein [Arabidopsis thaliana] (TAIR:AT1G19835.1); similar to unnamed protein product [Vitis vinifera] (GB:CAO48232.1); similar to hypothetical protein OsI_010472 [Oryza sativa (indica cultivar-group)] (GB:EAY89239.1); similar to hypothetical protein [Vitis vinifera] (GB:CAN60525.1); contains InterPro domain Protein of unknown function DUF869, plant (InterPro:IPR008587)
259842_at	AT1G73602; AT1G73600	[AT1G73602, CPuORF32 (Conserved peptide upstream open reading frame 32)];[AT1G73600, phosphoethanolamine N-methyltransferase]
259878_at	AT1G76790	O-methyltransferase family 2 protein
259942_at	AT1G71260	ATWHY2 (A. THALIANA WHIRLY 2); DNA binding
259945_at	AT1G71460	pentatricopeptide (PPR) repeat-containing protein
259990_s_at	AT5G23410; AT1G68050; AT5G42730	[AT5G23410, similar to FKF1 (FLAVIN-BINDING KELCH DOMAIN F BOX PROTEIN), ubiquitin-protein ligase [Arabidopsis thaliana] (TAIR:AT1G68050.1); similar to unnamed protein product [Vitis vinifera] (GB:CAO42365.1); contains domain PTHR23244 (PTHR23244); contains domain PTHR23244:SF9 (PTHR23244:SF9)];[AT1G68050, FKF1 (FLAVIN-BINDING KELCH DOMAIN F BOX PROTEIN); ubiquitin-protein ligase];[AT5G42730, pse…
260081_at	AT1G78170	similar to unknown protein [Arabidopsis thaliana] (TAIR:AT1G22250.1); similar to unnamed protein product [Vitis vinifera] (GB:CAO61724.1)
260135_at	AT1G66400	calmodulin-related protein, putative
260141_at	AT1G66350	RGL1 (RGA-LIKE 1); transcription factor
260221_at	AT1G74670	gibberellin-responsive protein, putative
260237_at	AT1G74430	MYB95 (myb domain protein 95); DNA binding / transcription factor
260238_at	AT1G74520	ATHVA22A (Arabidopsis thaliana HVA22 homologue A)
260266_at	AT1G68520	zinc finger (B-box type) family protein
260283_at	AT1G80480	PTAC17 (PLASTID TRANSCRIPTIONALLY ACTIVE17)
260325_at	AT1G63940	monodehydroascorbate reductase, putative
260343_at	AT1G69200	kinase
260347_at	AT1G69420	zinc finger (DHHC type) family protein
260371_at	AT1G69690	TCP family transcription factor, putative
260385_at	AT1G74090	sulfotransferase family protein
260388_at	AT1G74070	peptidyl-prolyl cis-trans isomerase cyclophilin-type family protein
260412_at	AT1G69830	AMY3/ATAMY3 (ALPHA-AMYLASE-LIKE 3); alpha-amylase
260442_at	AT1G68220	similar to unknown protein [Arabidopsis thaliana] (TAIR:AT1G13380.1); similar to hypothetical protein [Vitis vinifera] (GB:CAN76984.1); contains InterPro domain Protein of unknown function DUF1218 (InterPro:IPR009606)
260454_at	AT1G72310	ATL3 (Arabidopsis T?xicos en Levadura 3); protein binding / zinc ion binding
260457_at	AT1G72480	similar to unknown protein [Arabidopsis thaliana] (TAIR:AT2G01070.1); similar to hypothetical protein [Vitis vinifera] (GB:CAN62240.1); similar to unnamed protein product [Vitis vinifera] (GB:CAO45597.1); contains InterPro domain Transmembrane receptor, eukaryota; (InterPro:IPR009637)
260489_at	AT1G51610	cation efflux family protein / metal tolerance protein, putative (MTPc4)
260523_at	AT2G41720	EMB2654 (EMBRYO DEFECTIVE 2654)
260547_at	AT2G43550	trypsin inhibitor, putative
260580_at	AT2G47390	serine-type endopeptidase/ serine-type peptidase
260615_at	AT1G53240	malate dehydrogenase (NAD), mitochondrial
260645_at	AT1G53300	TTL1 (TETRATRICOPETIDE-REPEAT THIOREDOXIN-LIKE 1); binding
260673_at	AT1G19330	similar to unknown protein [Arabidopsis thaliana] (TAIR:AT1G75060.1); similar to unnamed protein product [Vitis vinifera] (GB:CAO61216.1)
260739_at	AT1G15000	SCPL50 (serine carboxypeptidase-like 50); serine carboxypeptidase
260745_at	AT1G78370	ATGSTU20 (Arabidopsis thaliana Glutathione S-transferase (class tau) 20); glutathione transferase
260790_at	AT1G06240	oxidoreductase/ transition metal ion binding
260815_at	AT1G06950	ATTIC110/TIC110 (TRANSLOCON AT THE INNER ENVELOPE MEMBRANE OF CHLOROPLASTS 110)
260857_at	AT1G21880	LYM1 (LYSM DOMAIN GPI-ANCHORED PROTEIN 1 PRECURSOR)
260902_at	AT1G21440	mutase family protein
260944_at	AT1G45130	BGAL5 (beta-galactosidase 5); beta-galactosidase
260982_at	AT1G53520	chalcone-flavanone isomerase-related
261016_at	AT1G26560	glycosyl hydrolase family 1 protein
261053_at	AT1G01320	tetratricopeptide repeat (TPR)-containing protein
261084_at	AT1G07440	tropinone reductase, putative / tropine dehydrogenase, putative
261129_at	AT1G04820	TUA4 (tubulin alpha-4 chain)
261166_s_at	AT3G15750; AT1G34570	[AT3G15750, similar to unknown protein [Arabidopsis thaliana] (TAIR:AT1G34570.1); similar to hypothetical protein [Lotus japonicus] (GB:CAE45590.1); contains domain YJ37_YEAST_P47118; (PD086192)];[AT1G34570, similar to unknown protein [Arabidopsis thaliana] (TAIR:AT3G15750.1); similar to hypothetical protein [Lotus japonicus] (GB:CAE45590.1); contains domain YJ37_YEAST_P47118; (PD086192)]
261189_at	AT1G33040	NACA5 (NASCENT POLYPEPTIDE-ASSOCIATED COMPLEX SUBUNIT ALPHA-LIKE PROTEIN 5)
261203_at	AT1G12845	similar to hypothetical protein MtrDRAFT_AC149131g9v2 [Medicago truncatula] (GB:ABD32556.1)
261206_at	AT1G12800	S1 RNA-binding domain-containing protein
261221_at	AT1G19960	similar to transmembrane receptor [Arabidopsis thaliana] (TAIR:AT2G32140.1)
261226_at	AT1G20190	ATEXPA11 (ARABIDOPSIS THALIANA EXPANSIN A11)
261273_at	AT1G26650	similar to unknown protein [Arabidopsis thaliana] (TAIR:AT1G69430.1); similar to unnamed protein product [Vitis vinifera] (GB:CAO68474.1)
261285_at	AT1G35720	ANNAT1 (ANNEXIN ARABIDOPSIS 1); calcium ion binding / calcium-dependent phospholipid binding
261296_at	AT1G48460	similar to unknown protein [Arabidopsis thaliana] (TAIR:AT5G63040.2); similar to unknown protein [Arabidopsis thaliana] (TAIR:AT5G63040.1); similar to unnamed protein product [Vitis vinifera] (GB:CAO61244.1)
261301_at	AT1G48570	zinc finger (Ran-binding) family protein
261309_at	AT1G48598; AT1G48600	[AT1G48598, CPuORF31 (Conserved peptide upstream open reading frame 31)];[AT1G48600, phosphoethanolamine N-methyltransferase 2, putative (NMT2)]
261318_at	AT1G53035	similar to unknown protein [Arabidopsis thaliana] (TAIR:AT3G15358.1); similar to unnamed protein product [Vitis vinifera] (GB:CAO69750.1)
261363_at	AT1G41830	SKS6 (SKU5 Similar 6); pectinesterase
261410_at	AT1G07610	MT1C (metallothionein 1C)
261421_at	AT1G18840	IQD30; calmodulin binding
261488_at	AT1G14345	oxidoreductase
261518_at	AT1G71695	peroxidase 12 (PER12) (P12) (PRXR6)
261519_at	AT1G71810	ABC1 family protein
261522_at	AT1G71710	inositol polyphosphate 5-phosphatase, putative
261577_at	AT1G01080	33 kDa ribonucleoprotein, chloroplast, putative / RNA-binding protein cp33, putative
261593_at	AT1G33170	dehydration-responsive family protein
261598_at	AT1G49750	leucine-rich repeat family protein
261638_at	AT1G49975	similar to hypothetical protein [Vitis vinifera] (GB:CAN66219.1)
261642_at	AT1G27680	APL2 (large subunit of AGP 2)
261652_at	AT1G01860	PFC1 (PALEFACE 1)
261661_at	AT1G18360	hydrolase, alpha/beta fold family protein
261684_at	AT1G47400	similar to unknown protein [Arabidopsis thaliana] (TAIR:AT1G47395.1)
261772_at	AT1G76240	similar to unknown protein [Arabidopsis thaliana] (TAIR:AT2G17080.1); similar to Os06g0725500 [Oryza sativa (japonica cultivar-group)] (GB:NP_001058623.1); similar to hypothetical protein OsI_023643 [Oryza sativa (indica cultivar-group)] (GB:EAZ02411.1); contains InterPro domain Protein of unknown function DUF241, plant (InterPro:IPR004320)
261793_at	AT1G16080	similar to unknown [Populus trichocarpa] (GB:ABK94042.1)
261804_at	AT1G30530	UDP-glucoronosyl/UDP-glucosyl transferase family protein
261819_at	AT1G11410	S-locus protein kinase, putative
261824_at	AT1G11430	plastid developmental protein DAG, putative
261861_at	AT1G50450	binding / catalytic
261891_at	AT1G80790	XH/XS domain-containing protein / XS zinc finger domain-containing protein
261905_at	AT1G65070	DNA mismatch repair MutS family protein
261913_at	AT1G65860	flavin-containing monooxygenase family protein / FMO family protein
262039_at	AT1G80050	APT2 (ADENINE PHOSPHORIBOSYL TRANSFERASE 2); adenine phosphoribosyltransferase
262086_at	AT1G56050	GTP-binding protein-related
262113_at	AT1G02820	late embryogenesis abundant 3 family protein / LEA3 family protein
262135_at	AT1G78080	RAP2.4 (related to AP2 4); DNA binding / transcription factor
262160_at	AT1G52590	Identical to DCC family protein At1g52590, chloroplast precursor [Arabidopsis Thaliana] (GB:Q9SSR1;GB:Q8L9T1); similar to RNase H domain-containing protein [Arabidopsis thaliana] (TAIR:AT1G24090.1); similar to unnamed protein product [Vitis vinifera] (GB:CAO62758.1); contains InterPro domain Putative thiol-disulphide oxidoreductase DCC (InterPro:IPR007263)
262164_at	AT1G78070	WD-40 repeat family protein
262181_at	AT1G78060	glycosyl hydrolase family 3 protein
262207_at	AT1G74850	PTAC2 (PLASTID TRANSCRIPTIONALLY ACTIVE2)
262211_at	AT1G74930	ORA47; DNA binding / transcription factor
262225_at	AT1G53840	ATPME1 (Arabidopsis thaliana pectin methylesterase 1); pectinesterase
262235_at	AT1G48350	ribosomal protein L18 family protein
262236_at	AT1G48330	similar to unknown protein [Arabidopsis thaliana] (TAIR:AT3G17580.1); similar to unknown [Populus trichocarpa] (GB:ABK96144.1)
262284_at	AT1G68670	myb family transcription factor
262304_at	AT1G70890	MLP43 (MLP-LIKE PROTEIN 43)
262376_at	AT1G72970	HTH (HOTHEAD); aldehyde-lyase
262380_at	AT1G72810	threonine synthase, putative
262394_at	AT1G49510	EMB1273 (EMBRYO DEFECTIVE 1273)
262397_at	AT1G49380	cytochrome c biogenesis protein family
262399_at	AT1G49500	similar to unknown protein [Arabidopsis thaliana] (TAIR:AT3G19030.1)
262414_at	AT1G49430	LACS2 (LONG-CHAIN ACYL-COA SYNTHETASE 2)
262421_at	AT1G50290	unknown protein
262451_at	AT1G11130	SUB (STRUBBELIG); protein binding
262452_at	AT1G11210	similar to unknown protein [Arabidopsis thaliana] (TAIR:AT1G11220.1); similar to cotton fiber expressed protein 1 [Gossypium hirsutum] (GB:AAC33276.1); contains InterPro domain Protein of unknown function DUF761, plant (InterPro:IPR008480)
262502_at	AT1G21600	PTAC6 (PLASTID TRANSCRIPTIONALLY ACTIVE6)
262536_at	AT1G17100	SOUL heme-binding family protein
262538_at	AT1G17140	tropomyosin-related
262577_at	AT1G15290	binding
262598_at	AT1G15260	similar to unknown protein [Arabidopsis thaliana] (TAIR:AT3G16070.1)
262609_at	AT1G13930	similar to nodulin-related [Arabidopsis thaliana] (TAIR:AT2G03440.1); similar to hypothetical protein [Vitis vinifera] (GB:CAN63832.1)
262629_at	AT1G06460	ACD32.1 (ALPHA-CRYSTALLIN DOMAIN 31.2)
262645_at	AT1G62750	ATSCO1/ATSCO1/CPEF-G/SCO1 (SNOWY COTYLEDON1); translation elongation factor/ translation factor, nucleic acid binding
262648_at	AT1G14030	ribulose-1,5 bisphosphate carboxylase oxygenase large subunit N-methyltransferase, putative
262717_s_at	AT1G16410; AT1G16400	[AT1G16410, CYP79F1 (SUPERSHOOT 1)];[AT1G16400, CYP79F2 (cytochrome P450, family 79, subfamily F, polypeptide 2); oxygen binding]
262748_at	AT1G28610	GDSL-motif lipase, putative
262754_at	AT1G16350	inosine-5'-monophosphate dehydrogenase, putative
262780_at	AT1G13090	CYP71B28 (cytochrome P450, family 71, subfamily B, polypeptide 28); oxygen binding
262784_at	AT1G10760	SEX1 (STARCH EXCESS 1)
262826_at	AT1G13080	CYP71B2 (CYTOCHROME P450 71B2); oxygen binding
262830_at	AT1G14700	ATPAP3/PAP3 (purple acid phosphatase 3); acid phosphatase/ protein serine/threonine phosphatase
262868_at	AT1G64980	similar to unnamed protein product [Vitis vinifera] (GB:CAO62125.1); contains domain SSF53448 (SSF53448)
262881_at	AT1G64890	integral membrane transporter family protein
262891_at	AT1G79460	GA2 (GA REQUIRING 2); ent-kaurene synthase
262897_at	AT1G59840	similar to unnamed protein product [Vitis vinifera] (GB:CAO40980.1)
262937_at	AT1G79560	EMB1047/FTSH12 (EMBRYO DEFECTIVE 1047); ATP-dependent peptidase/ ATPase/ metallopeptidase
262969_at	AT1G75710	zinc finger (C2H2 type) family protein
262980_at	AT1G75680	ATGH9B7 (ARABIDOPSIS THALIANA GLYCOSYL HYDROLASE 9B7); hydrolase, hydrolyzing O-glycosyl compounds
263034_at	AT1G24020	MLP423 (MLP-LIKE PROTEIN 423)
263150_at	AT1G54050	17.4 kDa class III heat shock protein (HSP17.4-CIII)
263174_at	AT1G54040	ESP (EPITHIOSPECIFIER PROTEIN)
263209_at	AT1G10522	similar to unnamed protein product [Vitis vinifera] (GB:CAO40945.1)
263212_at	AT1G10510	EMB2004 (EMBRYO DEFECTIVE 2004); protein binding
263236_at	AT1G10470	ARR4 (RESPONSE REGULATOR 4); transcription regulator/ two-component response regulator
263287_at	AT2G36145	similar to unnamed protein product [Vitis vinifera] (GB:CAO15876.1); similar to hypothetical protein [Vitis vinifera] (GB:CAN74693.1)
263322_at	AT2G04270	glycoside hydrolase starch-binding domain-containing protein
263326_at	AT2G04280	similar to unknown protein [Arabidopsis thaliana] (TAIR:AT4G12700.1); similar to Os10g0456400 [Oryza sativa (japonica cultivar-group)] (GB:NP_001064754.1); similar to unnamed protein product [Vitis vinifera] (GB:CAO41132.1)
263352_at	AT2G22080	unknown protein
263420_at	AT2G17240	similar to unknown protein [Arabidopsis thaliana] (TAIR:AT3G24506.1); similar to unknown [Populus trichocarpa] (GB:ABK93895.1)
263471_at	AT2G31890	similar to hypothetical protein [Vitis vinifera] (GB:CAN78554.1); similar to unnamed protein product [Vitis vinifera] (GB:CAO46382.1); contains InterPro domain RAP domain (InterPro:IPR013584)
263477_at	AT2G31790	UDP-glucoronosyl/UDP-glucosyl transferase family protein
263480_at	AT2G04032	ZIP7 (ZINC TRANSPORTER 7 PRECURSOR); cation transmembrane transporter
263483_at	AT2G04030	CR88 (EMBRYO DEFECTIVE 1956); ATP binding
263488_at	AT2G31840	similar to unknown protein [Arabidopsis thaliana] (TAIR:AT4G28590.1); similar to hypothetical protein [Vitis vinifera] (GB:CAN75809.1); contains InterPro domain Thioredoxin-like fold (InterPro:IPR012336)
263495_at	AT2G42530	COR15B
263497_at	AT2G42540	COR15A (COLD-REGULATED 15A)
263498_at	AT2G42610	similar to unknown protein [Arabidopsis thaliana] (TAIR:AT1G07090.1); similar to hypothetical protein [Vitis vinifera] (GB:CAN66524.1); contains InterPro domain Protein of unknown function DUF640 (InterPro:IPR006936)
263535_at	AT2G24970	similar to unnamed protein product [Vitis vinifera] (GB:CAO44373.1)
263548_at	AT2G21660	ATGRP7 (COLD, CIRCADIAN RHYTHM, AND RNA BINDING 2); RNA binding / double-stranded DNA binding / single-stranded DNA binding
263574_at	AT2G16990	tetracycline transporter
263599_at	AT2G01830	WOL (WOODEN LEG)
263628_at	AT2G04780	FLA7
263674_at	AT2G04790	similar to unnamed protein product [Vitis vinifera] (GB:CAO23994.1)
263679_at	AT1G59990	DEAD/DEAH box helicase, putative (RH22)
263696_at	AT1G31230	AK-HSDH/AK-HSDH I (ASPARTATE KINASE-HOMOSERINE DEHYDROGENASE I); aspartate kinase/ homoserine dehydrogenase
263706_s_at	AT1G31180; AT5G14200	[AT1G31180, 3-isopropylmalate dehydrogenase, chloroplast, putative];[AT5G14200, 3-isopropylmalate dehydrogenase, chloroplast, putative]
263736_at	AT1G60000	29 kDa ribonucleoprotein, chloroplast, putative / RNA-binding protein cp29, putative
263750_at	no_match	no_match
263793_at	AT2G24630	ATCSLC08 (Cellulose synthase-like C8); transferase, transferring glycosyl groups
263805_at	AT2G40400	similar to unknown protein [Arabidopsis thaliana] (TAIR:AT3G56140.1); similar to hypothetical protein [Vitis vinifera] (GB:CAN64033.1); similar to unnamed protein product [Vitis vinifera] (GB:CAO41449.1); similar to hypothetical protein OsI_004191 [Oryza sativa (indica cultivar-group)] (GB:EAY76344.1); contains InterPro domain Protein of unknown function DUF399 (InterPro:IPR007314)
263841_at	AT2G36870	xyloglucan:xyloglucosyl transferase, putative / xyloglucan endotransglycosylase, putative / endo-xyloglucan transferase, putative
263846_at	AT2G36990	SIGF (RNA POLYMERASE SIGMA-70 FACTOR); DNA binding / DNA-directed RNA polymerase/ transcription factor
263864_at	AT2G04530	CPZ
263883_at	AT2G21830	DC1 domain-containing protein
263902_at	AT2G36230	APG10 (ALBINO AND PALE GREEN 10); 1-(5-phosphoribosyl)-5-[(5-phosphoribosylamino)methylideneamino]imidazole-4-carboxamide isomerase
263912_at	AT2G36390	SBE2.1 (STARCH BRANCHING ENZYME 2.1); 1,4-alpha-glucan branching enzyme
263915_at	AT2G36430	similar to unknown protein [Arabidopsis thaliana] (TAIR:AT5G22540.1); similar to unnamed protein product [Vitis vinifera] (GB:CAO15956.1); contains InterPro domain Protein of unknown function DUF247, plant (InterPro:IPR004158)
263942_at	AT2G35860	FLA16 (FASCICLIN-LIKE ARABINOGALACTAN PROTEIN 16 PRECURSOR)
263946_at	AT2G36000	mitochondrial transcription termination factor-related / mTERF-related
263951_at	AT2G35960	NHL12 (NDR1/HIN1-like 12)
264014_at	AT2G21210	auxin-responsive protein, putative
264019_at	AT2G21130	peptidyl-prolyl cis-trans isomerase / cyclophilin (CYP2) / rotamase
264037_at	AT2G03750	sulfotransferase family protein
264057_at	AT2G28550	RAP2.7/TOE1 (TARGET OF EAT1 1); DNA binding / transcription factor
264069_at	AT2G28000	CPN60A (chloroplast / 60 kDa chaperonin alpha subunit); ATP binding / protein binding / unfolded protein binding
264078_at	AT2G28470	BGAL8 (BETA-GALACTOSIDASE 8); beta-galactosidase
264096_at	AT1G78995	similar to unnamed protein product [Vitis vinifera] (GB:CAO41778.1)
264111_at	AT2G13690	PRLI-interacting factor, putative
264179_at	AT1G02180	ferredoxin-related
264201_at	AT1G22630	heat shock protein binding / unfolded protein binding
264240_at	AT1G54820	protein kinase family protein
264247_at	AT1G60160	potassium transporter family protein
264250_at	AT1G78680	ATGGH2 (GAMMA-GLUTAMYL HYDROLASE 2); gamma-glutamyl hydrolase
264314_at	AT1G70420	similar to unknown protein [Arabidopsis thaliana] (TAIR:AT1G23710.1); similar to unnamed protein product [Vitis vinifera] (GB:CAO66069.1); contains InterPro domain Protein of unknown function DUF1645 (InterPro:IPR012442)
264315_at	AT1G70370	BURP domain-containing protein / polygalacturonase, putative
264340_at	AT1G70280	NHL repeat-containing protein
264360_at	AT1G03310	ATISA2/BE2/DBE1/ISA2 (DEBRANCHING ENZYME 1); alpha-amylase/ isoamylase
264389_at	AT1G11960	early-responsive to dehydration protein-related / ERD protein-related
264435_at	AT1G10360	ATGSTU18 (GLUTATHIONE S-TRANSFERASE 29); glutathione transferase
264442_at	AT1G27480	lecithin:cholesterol acyltransferase family protein / LACT family protein
264501_at	AT1G09390	GDSL-motif lipase/hydrolase family protein
264584_at	AT1G05140	membrane-associated zinc metalloprotease, putative
264611_at	AT1G04680	pectate lyase family protein
264636_at	AT1G65490	similar to unknown protein [Arabidopsis thaliana] (TAIR:AT1G65486.1)
264664_at	AT1G09660	KH domain-containing quaking protein, putative
264672_at	AT1G09750	chloroplast nucleoid DNA-binding protein-related
264689_at	AT1G09900	pentatricopeptide (PPR) repeat-containing protein
264697_at	AT1G70210	CYCD1;1 (CYCLIN D1;1); cyclin-dependent protein kinase regulator
264787_at	AT2G17840	ERD7 (EARLY-RESPONSIVE TO DEHYDRATION 7)
264802_at	AT1G08560	SYP111 (syntaxin 111); SNAP receptor
264824_at	AT1G03420	transposable element gene
264839_at	AT1G03630	POR C (PROTOCHLOROPHYLLIDE OXIDOREDUCTASE); NADPH dehydrogenase/ oxidoreductase/ protochlorophyllide reductase
264963_at	AT1G60600	ABC4 (ABERRANT CHLOROPLAST DEVELOPMENT 4); 1,4-dihydroxy-2-naphthoate octaprenyltransferase/ prenyltransferase
264978_at	AT1G27120	galactosyltransferase family protein
264987_at	AT1G27030	similar to unknown protein [Arabidopsis thaliana] (TAIR:AT1G27020.1); similar to unknown protein [Oryza sativa (japonica cultivar-group)] (GB:AAN05517.1); similar to Os10g0463800 [Oryza sativa (japonica cultivar-group)] (GB:NP_001064789.1)
264991_s_at	AT1G67400; AT3G43400	[AT1G67400, similar to phagocytosis and cell motility protein ELMO1-related [Arabidopsis thaliana] (TAIR:AT3G43400.1); similar to phagocytosis and cell motility protein ELMO1, putative, expressed [Oryza sativa (japonica cultivar-group)] (GB:ABA93689.2); contains InterPro domain Engulfment and cell motility, ELM; (InterPro:IPR006816)];[AT3G43400, phagocytosis and cell motility protein ELMO1-relate…
265029_at	AT1G24625	ZFP7 (ZINC FINGER PROTEIN 7); nucleic acid binding / transcription factor/ zinc ion binding
265076_at	AT1G55490	CPN60B (CHAPERONIN 60 BETA); ATP binding / protein binding / unfolded protein binding
265120_at	AT1G62640	KAS III (3-KETOACYL-ACYL CARRIER PROTEIN SYNTHASE III); 3-oxoacyl-[acyl-carrier-protein] synthase
265305_at	AT2G20340	tyrosine decarboxylase, putative
265377_at	AT2G05790	glycosyl hydrolase family 17 protein
265480_at	AT2G15970	COR413-PM1 (cold regulated 413 plasma membrane 1)
265484_at	AT2G15820	pentatricopeptide (PPR) repeat-containing protein
265577_at	AT2G20100	ethylene-responsive family protein
265596_at	AT2G20020	Identical to CRS2-associated factor 1, chloroplast precursor [Arabidopsis Thaliana] (GB:Q9SL79;GB:Q94AQ2); similar to ATCAF2/CAF2 (ARABIDOPSIS THALIANA HOMOLOG OF MAIZE CAF2) [Arabidopsis thaliana] (TAIR:AT1G23400.1); similar to unnamed protein product [Vitis vinifera] (GB:CAO65472.1); contains InterPro domain CRS1/YhbY (InterPro:IPR001890)
265663_at	AT2G24290	similar to unknown protein [Arabidopsis thaliana] (TAIR:AT4G30996.1); similar to H0311C03.8 [Oryza sativa (indica cultivar-group)] (GB:CAH67554.1); contains InterPro domain Protein of unknown function DUF1068 (InterPro:IPR010471)
265699_at	AT2G03550	hydrolase
265704_at	AT2G03420	similar to expressed protein [Oryza sativa (japonica cultivar-group)] (GB:ABF94594.1); similar to hypothetical protein OsI_010237 [Oryza sativa (indica cultivar-group)] (GB:EAY89004.1)
265715_s_at	AT1G13860; AT2G03480	[AT1G13860, dehydration-responsive protein-related];[AT2G03480, dehydration-responsive protein-related]
265740_at	AT2G01150	RHA2B (RING-H2 FINGER PROTEIN 2B); protein binding / zinc ion binding
265773_at	AT2G48070	similar to unnamed protein product [Vitis vinifera] (GB:CAO22460.1)
265795_at	AT2G35780	SCPL26 (serine carboxypeptidase-like 26); serine carboxypeptidase
265819_at	AT2G17972	similar to unnamed protein product [Vitis vinifera] (GB:CAO48225.1)
265894_at	AT2G15050	LTP; lipid binding
265918_at	AT2G15090	fatty acid elongase, putative
265957_at	AT2G37300	unknown protein
265966_at	AT2G37220	29 kDa ribonucleoprotein, chloroplast, putative / RNA-binding protein cp29, putative
265991_at	AT2G24120	PDE319/SCA3 (SCABRA 3); DNA binding / DNA-directed RNA polymerase
266015_at	AT2G24190	short-chain dehydrogenase/reductase (SDR) family protein
266078_at	AT2G40670	ARR16 (response regulator 16); transcription regulator/ two-component response regulator
266079_at	AT2G37860	LCD1 (LOWER CELL DENSITY 1)
266119_at	AT2G02100	LCR69/PDF2.2 (Low-molecular-weight cysteine-rich 69); protease inhibitor
266225_at	AT2G28900	OEP16 (OUTER ENVELOPE PROTEIN 16); P-P-bond-hydrolysis-driven protein transmembrane transporter
266254_at	AT2G27810	xanthine/uracil permease family protein
266277_at	AT2G29310	tropinone reductase, putative / tropine dehydrogenase, putative
266299_at	AT2G29450	ATGSTU5 (Arabidopsis thaliana Glutathione S-transferase (class tau) 5); glutathione transferase
266311_at	AT2G27130	protease inhibitor/seed storage/lipid transfer protein (LTP) family protein
266329_at	AT2G01590	similar to unnamed protein product [Vitis vinifera] (GB:CAO42320.1)
266395_at	AT2G43100	aconitase C-terminal domain-containing protein
266418_at	AT2G38750	ANNAT4 (ANNEXIN ARABIDOPSIS 4); calcium ion binding / calcium-dependent phospholipid binding
266421_at	AT2G38540	LP1 (nonspecific lipid transfer protein 1)
266447_at	AT2G43290	MSS3 (MULTICOPY SUPPRESSORS OF SNF4 DEFICIENCY IN YEAST 3); calcium ion binding
266478_at	AT2G31170	tRNA synthetase class I (C) family protein
266489_at	AT2G35190	NPSN11 (NOVEL PLANT SNARE 11); protein transporter
266506_at	AT2G47850	zinc finger (CCCH-type) family protein
266551_at	AT2G35260	similar to unknown protein [Arabidopsis thaliana] (TAIR:AT4G17840.1); similar to hypothetical protein [Vitis vinifera] (GB:CAN74782.1); similar to unnamed protein product [Vitis vinifera] (GB:CAO63413.1)
266575_at	AT2G24060	translation initiation factor 3 (IF-3) family protein
266587_at	AT2G14880	SWIB complex BAF60b domain-containing protein
266608_at	AT2G35500	shikimate kinase-related
266648_at	AT2G25840	OVA4 (OVULE ABORTION 4); ATP binding / aminoacyl-tRNA ligase
266662_at	AT2G25830	YebC-related
266673_at	AT2G29630	thiamine biosynthesis family protein / thiC family protein
266687_at	AT2G19670	protein arginine N-methyltransferase, putative
266790_at	AT2G28950	ATEXPA6 (ARABIDOPSIS THALIANA EXPANSIN A6)
266801_at	AT2G22870	EMB2001 (EMBRYO DEFECTIVE 2001); GTP binding
266857_at	AT2G26900	bile acid:sodium symporter family protein
266889_at	AT2G44640	similar to PDE320 (PIGMENT DEFECTIVE 320) [Arabidopsis thaliana] (TAIR:AT3G06960.1); similar to unnamed protein product [Vitis vinifera] (GB:CAO70456.1)
266899_at	AT2G34620	mitochondrial transcription termination factor-related / mTERF-related
266942_at	AT2G18990	TXND9 (THIOREDOXIN DOMAIN-CONTAINING PROTEIN 9 HOMOLOG)
266957_at	AT2G34640	PTAC12 (PLASTID TRANSCRIPTIONALLY ACTIVE12)
267057_at	AT2G32500	similar to unknown protein [Arabidopsis thaliana] (TAIR:AT2G31670.1); similar to unnamed protein product [Vitis vinifera] (GB:CAO63710.1); contains InterPro domain Dimeric alpha-beta barrel (InterPro:IPR011008); contains InterPro domain Stress responsive alpha-beta barrel (InterPro:IPR013097)
267061_at	AT2G32480	membrane-associated zinc metalloprotease, putative
267065_at	AT2G41080	pentatricopeptide (PPR) repeat-containing protein
267152_at	AT2G31040	ATP synthase protein I -related
267158_at	AT2G37640	ATEXPA3 (ARABIDOPSIS THALIANA EXPANSIN A3)
267172_at	AT2G37660	binding / catalytic/ coenzyme binding
267220_at	AT2G02500	ISPD (2-C-METHYL-D-ERYTHRITOL 4-PHOSPHATE CYTIDYLTRANSFERASE)
267294_at	AT2G23670	YCF37 (Arabidopsis homolog of Synechocystis YCF37)
267299_at	AT2G30150	UDP-glucoronosyl/UDP-glucosyl transferase family protein
267344_at	AT2G44230	similar to unknown protein [Arabidopsis thaliana] (TAIR:AT2G44260.1); similar to unknown protein [Arabidopsis thaliana] (TAIR:AT2G44260.2); similar to Protein of unknown function DUF946, plant [Medicago truncatula] (GB:ABN08108.1); contains InterPro domain Protein of unknown function DUF946, plant (InterPro:IPR009291)
267355_at	AT2G39900	LIM domain-containing protein
267356_at	AT2G39930	ATISA1/ISA1 (ISOAMYLASE 1); alpha-amylase/ isoamylase
267361_at	AT2G39920	acid phosphatase class B family protein
267376_at	AT2G26330	ER (ERECTA)
267452_at	AT2G33860	ETT (ETTIN); transcription factor
267465_at	AT2G19170	SLP3 (Subtilisin-like serine protease 3); subtilase
267505_at	AT2G45560	CYP76C1 (cytochrome P450, family 76, subfamily C, polypeptide 1); heme binding / iron ion binding / monooxygenase
267549_at	AT2G32640	similar to unnamed protein product [Vitis vinifera] (GB:CAO24043.1); contains domain G3DSA:3.50.50.60 (G3DSA:3.50.50.60); contains domain SSF51905 (SSF51905)
267553_s_at	AT2G32180; AT2G32650	[AT2G32180, PTAC18 (PLASTID TRANSCRIPTIONALLY ACTIVE18)];[AT2G32650, similar to PTAC18 (PLASTID TRANSCRIPTIONALLY ACTIVE18) [Arabidopsis thaliana] (TAIR:AT2G32180.1); similar to unknown [Brassica rapa] (GB:ABL97961.1); contains InterPro domain RmlC-like jelly roll fold (InterPro:IPR014710); contains InterPro domain Protein of unknown function DUF861, cupin-3 (InterPro:IPR008579); contains InterPr…
267562_at	AT2G39670	radical SAM domain-containing protein
267578_at	AT2G30695	similar to unnamed protein product [Vitis vinifera] (GB:CAO46271.1); contains InterPro domain Trigger factor, ribosome-binding, bacterial; (InterPro:IPR008881)
267586_at	AT2G41950	similar to unnamed protein product [Vitis vinifera] (GB:CAO23423.1); contains domain S-adenosyl-L-methionine-dependent methyltransferases (SSF53335)
267637_at	AT2G42190	similar to unknown protein [Arabidopsis thaliana] (TAIR:AT3G57930.1); similar to unknown protein [Arabidopsis thaliana] (TAIR:AT3G57930.2); similar to hypothetical protein [Vitis vinifera] (GB:CAN83221.1); similar to hypothetical protein [Vitis vinifera] (GB:CAN73155.1); contains InterPro domain HMG-I and HMG-Y, DNA-binding (InterPro:IPR000637)
